# Supplementary material for: Sex differences in peripheral not central immune responses to pain-inducing injury
Source: Sci Rep. 2017 Nov 28;7:16460. doi: 10.1038/s41598-017-16664-z (PMC5705679; doi:10.1038/s41598-017-16664-z)
Supplement: Supplementary file 2 — Supplementary Dataset 1 [file 41598_2017_16664_MOESM2_ESM.xlsx]

## Sheet: Sheet1
		Power calculations
		naïve ganglia - male versus female					injured ganglia - male versus female
		n = 11	artificial subset (n = 3)				n = 3
	all genes	0.875765	0.48602				0.506553
	grouped by expression level
	1st quarter	0.993671	0.578227				0.793693
	2nd quarter	0.960056	0.540269				0.692527
	3rd quarter	0.859327	0.457041				0.498661
	4th quarter	0.555687	0.372997				0.258719
		parameters calculated for & used in Rpower
	full dataset	rnapower(20,11,cv=0.51, cv2=0.43, effect = 2, alpha=0.05)					rnapower(25,3,cv=0.21,cv2=0.25,effect=2, alpha=0.05)
		rnapower(20,11,cv=0.33, cv2=0.24, effect = 2, alpha=0.05)					rnapower(25,3,cv=0.30,cv2=0.26,effect=2, alpha=0.05)
		rnapower(20,11,cv=0.41, cv2=0.34, effect = 2, alpha=0.05)					rnapower(25,3,cv=0.39,cv2=0.37,effect=2, alpha=0.05)
		rnapower(20,11,cv=0.52, cv2=0.45, effect = 2, alpha=0.05)					rnapower(25,3,cv=0.39,cv2=0.38,effect=2, alpha=0.05)
		rnapower(20,11,cv=0.78, cv2=0.70, effect = 2, alpha=0.05)					rnapower(25,3,cv=0.61,cv2=0.62,effect=2, alpha=0.05)
	n = 3 artificial subset for illustration purpose	rnapower(20,3,cv=0.37, cv2=0.32, effect = 2, alpha=0.05)
		rnapower(20,3,cv=0.39, cv2=0.24, effect = 2, alpha=0.05)
		rnapower(20,3,cv=0.39, cv2=0.37, effect = 2, alpha=0.05)
		rnapower(20,3,cv=0.39, cv2=0.41, effect = 2, alpha=0.05)
		rnapower(20,3,cv=0.41, cv2=0.52, effect = 2, alpha=0.05)
