# Supplementary material for: Sex differences in peripheral not central immune responses to pain-inducing injury
Source: Sci Rep. 2017 Nov 28;7:16460. doi: 10.1038/s41598-017-16664-z (PMC5705679; doi:10.1038/s41598-017-16664-z)
Supplement: Supplementary file 3 — Supplementary Dataset 2 [file 41598_2017_16664_MOESM3_ESM.xlsx]

## Sheet: INSTRUCTIONS
	This workbook contains several worksheets:
	expressed		FPKM* values for all genes considered expressed according to the expression cutoff we defined (FPKM >= 1 in at least three samples in either group)
	cufflinks_all		cufflinks file containing the normalised expression values (FPKM) for all samples (11x male and female)
	cutoff		sheet with FPKM distribution to demonstrate how cutoff was chosen
	*FPKM =Fragments Per Kilobase per Million reads mapped
	Please note that FPKM is not an absolute measure of expression. Each dataset will have its own FPKM distribution & consequently different cutoffs may be appropriate. Our cutoff is likely to be lenient, i.e. will overestimate expression

## Sheet: expressed
gene_id	gene_short_name	tss_id	locus	avg. FPKM	expressed?	sum_male	sum_female	S209_male	S210_male	S211_male	S212_male	S217_male	S218_male	S219_male	S220_male	S225_male	S226_male	S231_male	S213_female	S214_female	S215_female	S216_female	S221_female	S222_female	S223_female	S224_female	S228_female	S229_female	S230_female
ENSMUSG00000023064	Sncg	TSS54545	14:34370273-34374789	13459.9	yes	11	11	12359.8	15160.5	16576.2	13386.7	12943.8	10777.6	10834.3	10788.8	17590.6	14685.1	26552	11691	11102.1	12197.2	8731.21	12229.7	12620.4	11632	18608.1	9701.94	12488.6	13570.7
ENSMUSG00000030669	Calca	TSS72902	7:114631479-114636357	10287.3	yes	11	11	6918.28	5271.43	23610	16942.5	10834.2	4826.34	17477	14657.7	12104.6	3058.57	16276.2	6731.58	2411.75	16029.2	6096.05	10304.1	6646.08	7876.95	9187.99	10874.3	7897.69	2977.14
ENSMUSG00000072235	Tuba1a	TSS102771,TSS18338	15:98949840-98953551	5537.46	yes	11	11	4780.57	4617.18	5314.71	5649.46	5804.3	5242.5	5651.25	6397.03	6872.78	6309.46	6533.59	5305.71	4292.69	5827.65	3850.54	5199.1	3758.75	6164.86	7600.36	4854.92	6259.21	4777.09
ENSMUSG00000049775	Tmsb4x	TSS101049,TSS1362,TSS52579	X:167207092-167209315	5404.61	yes	11	11	5364.84	7042.36	11014	7950.54	3817.61	2800.21	6321.75	4164.08	5035.58	3589.64	8103.73	3686.68	4306.74	4949.35	3895.1	5029.45	6769.52	5014.03	5328.89	4898.3	4414.36	3608.47
ENSMUSG00000024661	Fth1	TSS10403	19:9982702-9985092	5162.58	yes	11	11	4106.43	4039.73	5215.93	5777.15	5015	4293.82	5295.65	6082.26	4852.65	4426.12	10573.7	5023.18	4158.8	5645.13	5461.03	5530.1	3849.37	4907.39	5603.72	4993.45	3563.54	4012.38
ENSMUSG00000030695	Aldoa	TSS10975,TSS16294,TSS21894,TSS22779,TSS27156,TSS40452,TSS67768,TSS73046,TSS88433,TSS89917	7:126795233-126800751	4641.74	yes	11	11	4180.76	4532.99	4340.76	4612.09	4367.34	5356.94	4237.75	4693.29	5127.65	5554.72	6168.38	5028.94	4519.08	4467.38	4006.88	4390.24	3797.42	4685.16	5124.6	4083.6	4200.51	4800.29
ENSMUSG00000059412	Fxyd2	TSS10416	9:45403137-45410278	4394.24	yes	11	11	5333.65	6234.68	6381.43	3863.94	3839.96	4370.84	2655.54	3034.56	4737.05	4619.39	8527.73	4355.8	4157.67	3280.13	2339.48	4989.07	3052.95	4009.61	6783.36	2694.07	3018.15	4664.03
ENSMUSG00000014846	Tppp3	TSS35553,TSS46459,TSS54959	8:105467492-105471526	4131.6	yes	11	11	3775.49	5750.91	5178.11	4114.57	3038.31	3901.6	3700.82	3069.84	4356.64	5094.01	7585.78	4094.52	4166.8	3115.91	2897.29	4239.61	2934.23	4280.07	5074.58	3549.52	2844.89	4337.81
ENSMUSG00000001175	Calm1	TSS20173,TSS33375,TSS57443,TSS74835	12:100199434-100209806	4060.04	yes	11	11	3646.6	4324.21	3927.68	3340.36	2523.18	4786.15	2903.45	3295.59	3885.59	4968.43	9062.06	4414.11	3747.33	3091.51	3258.35	3587.1	3688.42	3806.75	5472.95	3892.65	3638.44	4646.9
ENSMUSG00000041571	Sepw1	TSS86013	7:15917207-15922402	3800.58	yes	11	11	3625.57	3899.38	4820.16	4489.93	2870.37	2826.92	3172.15	3573.74	4182.59	3326.7	7540.39	3563.39	2996.45	3488.58	2911.08	3758.85	3811.61	3176.25	4409.09	3520.16	3848.9	3194.61
ENSMUSG00000106106	Rn18s-rs5	TSS54315	17:39846352-39848201	2970.94	yes	11	11	2925.39	1671.3	1301.72	1767.6	3172.5	3695.2	5292.94	4058.72	2057.74	2575.38	4981.82	2785.01	3418.33	1588.84	2342.15	1993.41	2474.56	4761.11	3127.56	2668.25	3730.27	1821.72
ENSMUSG00000019505	Ubb	TSS30605,TSS45227	11:62551170-62553213	2898.48	yes	11	11	2952.61	3397.23	3272.85	3336.36	2679.32	2395.7	2684.66	2562.27	3258.84	3307.5	3642.79	2223.56	2561.53	3052.86	2315.68	2692.73	2330.98	2578.27	3729.39	2879.63	3013.34	3309.4
ENSMUSG00000002985	Apoe	TSS20762,TSS28234,TSS40020,TSS58380,TSS73919,TSS80505,TSS85514,TSS87013,TSS884	7:19696108-19699166	2850.99	yes	11	11	2242.4	3221.79	977.696	1517.11	1196	2820.56	2703.71	4627.33	2522.61	4559.89	2689.37	3953.55	4476.77	1602.95	3766.26	3244.4	1262.53	5625.64	3285.4	3054.71	520.156	3396.44
ENSMUSG00000015656	Hspa8	TSS35174,TSS36136,TSS42681,TSS48825,TSS49546,TSS498,TSS506,TSS80116,TSS93740	9:40800983-40805200	2816.32	yes	11	11	2685.4	2950.69	2461.92	2609.43	3313.08	2857.68	2550.58	2712.79	3138.75	3234.03	1377.93	2993.09	3137.47	2783.46	2705.84	2625.54	2499.35	3003.29	3152.93	2948.01	3401.44	3200.31
ENSMUSG00000064370	mt-Cytb	TSS18138	MT:14144-15288	2828.65	yes	11	11	3359.69	4370.43	5306.33	3789.22	2001.64	1406.68	2847	2058.76	1397.14	1366.14	4676.58	2651.56	2568.21	2301.03	3963.72	2158.85	3540.86	2246.52	1750.69	2896.8	2743.74	1831.21
ENSMUSG00000036438	Calm2	TSS27995,TSS27996,TSS51705	17:87433411-87446935	2646.95	yes	11	11	2580.5	2840.96	4040.32	2888.48	2232.81	2037.56	3175.77	2238.22	2363.6	2424.22	4209.44	2399.6	2172.3	2121.16	2073.79	2197.78	3237.54	2378.37	2729.21	2516.25	2728.1	2139.39
ENSMUSG00000050708	Ftl1	TSS49876,TSS58645,TSS73760,TSS77694,TSS86506	7:45457943-45459884	2278.05	yes	11	11	1975.09	2196.4	2684.17	2391.65	2091.3	1978.07	1878.81	2440.25	2693.21	2267.9	4757.9	2249.28	1927.92	2310.76	1957.39	2365.03	1474.94	2034	2690.01	1955.23	1519.68	1884.58
ENSMUSG00000032231	Anxa2	TSS2344,TSS24457,TSS27676,TSS53227,TSS65185,TSS755	9:69453619-69491795	2276	yes	11	11	1960.36	2207.89	2417.31	2793.04	2664.26	2116.8	2179.59	2517.17	2978.95	2398	3142.95	2067.39	1650.03	2434.91	1630.23	2220.65	1577.29	2128.41	2501.89	2064.63	2144.22	1804.14
ENSMUSG00000071866	Ppia	TSS4437,TSS7007,TSS7008,TSS91180	11:6415442-6419817	2256.06	yes	11	11	2241.68	2329.56	3584.5	2480.51	1737.68	2138.34	2173	1766.99	2299.58	2032.32	4434.56	1903.13	1531.93	1898.69	1953.32	1814.16	2616.96	1927.6	2143.75	1982.68	2386.28	1866.53
ENSMUSG00000030342	Cd9	TSS40320,TSS51146,TSS96391	6:125460265-125494791	2185.14	yes	11	11	1387.33	1408.11	2597.76	3485.03	2976.26	1307	2191.96	3303.94	2690.58	1339.35	3211.21	1695.61	1090.98	3025.28	2047.27	2162.71	1774.12	1952	2175.9	1808.65	2256.84	1237.52
ENSMUSG00000027712	Anxa5	TSS40162,TSS4613,TSS87569	3:36448922-36475894	2114.14	yes	11	11	1889.75	2566.88	2440.27	1832.47	1859.45	2111.44	2010.91	1519.64	3057.08	2876.22	2192.82	2223.97	2177.01	1679.61	2245.03	1790.71	1689.29	1721.45	2320.18	1925.45	2267.31	2712.64
ENSMUSG00000079523	Tmsb10	TSS100342,TSS27571,TSS76857,TSS96997	6:72957346-72958748	2121.45	yes	11	11	1883.02	2078.51	3229.65	3059.72	1953.96	1350.14	2565.46	2171.45	2130.28	1473.06	4268.75	1660.88	1291.44	1903.68	1661.85	2067.44	2368.45	1728.94	2021.98	1981.86	1699.87	1320.61
ENSMUSG00000028843	Sh3bgrl3	TSS52653,TSS86699,TSS86701	4:134127405-134128789	2104.59	yes	11	11	1746.81	1743.58	2370.5	2249.27	2034.63	1849.39	2150.76	2054.44	2754.49	2091.92	4503.29	1901.63	1350.08	2001.6	1483.39	2142.81	1691.89	1877.9	2683.21	1519.33	1995.44	1611.01
ENSMUSG00000022055	Nefl	TSS86229	14:68083862-68089095	1978.33	yes	11	11	1780.91	1771.83	1615.14	1199.62	913.838	2589.85	1749.94	1218.33	1629.19	2471.3	1911.33	2643.03	3274	1411.52	2796.44	1830.81	1303.99	3695.84	2193.09	2145.9	1398.96	2065.59
ENSMUSG00000064339	mt-Rnr2	TSS64442	MT:1093-2675	2011.59	yes	11	11	2361.43	2737.77	3980.28	2767.75	1070.02	1040.5	2617.59	1399.73	1334.32	898.167	4051.82	1777.49	1623.25	1386	3062.34	1220.05	2201.23	1689.6	1383.87	1749.92	1890.23	1070.01
ENSMUSG00000027500	Stmn2	TSS30437,TSS33417,TSS57576,TSS71261	3:8509359-8561606	1907.31	yes	11	11	1838.92	1913.35	2947.61	2714.37	1935.98	1553.99	2152.6	1849.75	2053.14	1423.2	3221.62	1574.74	1213.23	1953.28	1485.25	1796.86	1597.37	1563.48	1805.52	1763.67	1695.65	1172.08
ENSMUSG00000023944	Hsp90ab1	TSS23153,TSS23723,TSS47576,TSS77588,TSS78757,TSS85681	17:45567774-45573271	1838.43	yes	11	11	1592.33	1824.31	1561.43	1658.75	2556.37	1944.93	1635.02	1798.24	1995.12	2119.88	2190.66	1658.63	1718.49	1875.28	1568.28	1692.44	1789.21	1682.4	2049.66	1671.57	2024	1891.94
ENSMUSG00000054428	Atpif1	TSS64992,TSS90502,TSS96356	4:132530554-132533659	1851.42	yes	11	11	2038.99	2483.4	2704.53	2334.39	1264.43	1163.77	1480.57	1500.49	1356.7	1467.41	3942.86	1578.52	1474.29	1568.66	1591.97	1541.83	2376.84	1566	1709.53	1841.09	1893.53	1529.66
ENSMUSG00000064341	mt-Nd1	TSS90726	MT:2750-3707	1865.86	yes	11	11	2376.57	2812.91	3908.72	2519.61	1143.02	896.33	2358.29	1239.05	943.549	763.187	3108.7	1577.66	1459.29	1544.8	2301.8	1456.7	2446.04	1334.19	1066.85	2120.23	1805.56	1154.74
ENSMUSG00000001025	S100a6	TSS33868,TSS44002,TSS72318,TSS99268	3:90612881-90624181	1844.53	yes	11	11	2106.11	2119.85	2661.02	2655.42	2116.14	1429.1	1938.08	2099.17	1877.73	1156.03	3504.51	1655.27	1153.66	1831.22	1584.45	2069.38	1111.24	1585.11	1687.8	1518.44	875.366	767.293
ENSMUSG00000027581	Stmn3	TSS51044	2:181306458-181314500	1793.08	yes	11	11	1661.96	1947.14	2101.32	2023.3	1155.26	1550.91	1845.33	1649.03	1690.6	1804.9	3936.84	1788.92	1687.1	1590.36	1377.06	1713.33	1272.63	1936.53	2019.24	1626.19	1276.71	1533.86
ENSMUSG00000029580	Actb	TSS102186,TSS20775,TSS22207,TSS23756,TSS2799,TSS77513,TSS79500,TSS87113,TSS90431	5:142903114-142906754	1790.31	yes	11	11	2423.67	1014.04	1155.62	1561.86	3029.82	1675.65	2712	2114.27	1856.95	1401.3	870.015	1628.64	1880.11	2034.24	1629.68	1910	1887.14	1733.71	1850.29	2091.09	1136.49	1433.34
ENSMUSG00000029223	Uchl1	TSS22462,TSS35360,TSS50583,TSS85804	5:66676090-66687234	1764.33	yes	11	11	1450.9	1843.21	1965.75	1900.37	1716.23	1596.39	1815.53	1826.87	1722.46	1766.67	3612.94	1678.7	1505.06	1523.01	1446.71	1813.95	1409.04	1798.21	1927.34	1502.94	1228.55	1377.06
ENSMUSG00000102252	Snrpn	TSS28329,TSS73953	7:59982494-60140219	1727.35	yes	11	11	1691.94	1937.35	2017.02	1496.18	1521.26	1760.54	1604.91	1513.91	1659.27	1978.01	2335.21	1791.74	1793.88	1583.83	1537.63	1673.55	1624.06	1698.69	1684.44	1691.97	1678.98	1845.32
ENSMUSG00000036564	Ndrg4	TSS18404,TSS23526,TSS35881,TSS40218,TSS43502,TSS44804,TSS67100,TSS69653,TSS69955,TSS94339	8:95676979-95715119	1636.08	yes	11	11	1650.19	1515.07	1282.65	1427.26	1558.59	1999.78	1442.58	1502.49	1662.39	2243.71	385.43	1591.63	1966.74	1826.29	1737.15	1544.21	1303.27	2271.39	1980.02	1703.02	1763.89	2081.62
ENSMUSG00000041697	Cox6a1	TSS19001,TSS91642	5:115345641-115348981	1662.22	yes	11	11	1535.92	1847.51	1577.75	1671.17	1012.73	1399.94	1233.79	1441.49	1457.01	1705.92	4504.19	1615.63	1580.44	1207.97	1626.15	1491.2	1729.29	1635.13	1823	1265.56	1544.8	1323.28
ENSMUSG00000064351	mt-Co1	TSS73765	MT:5327-6872	1632.32	yes	11	11	1830.37	2278.75	2859.12	2204.25	1191.71	902.479	1898.35	1495.41	843.524	839.809	2182.76	1512.39	1374.58	1301.45	2197.11	1631.33	2016.4	1339.06	1096.56	1779.08	1504.23	1043.53
ENSMUSG00000057666	Gapdh	TSS22443,TSS36251,TSS41511,TSS41517,TSS51601,TSS56489,TSS56627,TSS61284,TSS77235,TSS96255	6:125161714-125166467	1589.27	yes	11	11	1517.49	1580.8	1309.24	1550.85	1758.36	1813.68	1184.38	1518.28	1739.14	2149.74	2713.75	1639.99	1484.33	1311.78	1221.73	1552.5	1121.86	1607.69	2046.02	1157.55	1395.43	1397.13
ENSMUSG00000061762	Tac1	TSS12024,TSS17681,TSS6568,TSS73826,TSS88953	6:7554878-7565834	1614.38	yes	11	11	1341.93	1600.12	1108.51	3728.6	3016.24	778.039	2140.03	3050.49	1581.15	766.155	953.031	1544.18	849.213	3249.58	1378.54	1839.23	895.817	741.48	1065.9	1322.37	951.378	846.303
ENSMUSG00000035242	Oaz1	TSS101257,TSS102068,TSS102074,TSS16870,TSS22083,TSS49951,TSS8113	10:80826655-80829290	1560.62	yes	11	11	1550.11	1868.18	1490.87	1417.47	1153.32	1395.19	1176.38	1409	1349.85	1776.4	3212.32	1766.17	1694.15	1303.97	1498.94	1600.26	925.469	1793.69	1980.68	1297.55	1113	1807.2
ENSMUSG00000023048	Prr13	TSS28191,TSS42361,TSS77285,TSS9058,TSS98311	15:102459027-102462806	1540.68	yes	11	11	1361.3	1293.68	1221.36	1950.61	1990.82	1345	1347.47	1746.72	1960.61	1846.15	2240.01	1435.26	1393.98	1996.1	910.475	1585.92	1053.34	1195.3	1869.81	1422.67	1187.67	1393.7
ENSMUSG00000030666	Calcb	TSS39045,TSS45242,TSS99426	7:114718642-114723365	1549.91	yes	11	11	1379.05	965.518	3214.44	1664.73	1084.35	1029.29	2261.33	1596.8	3010.24	798.191	1988.19	1194.37	727.747	1628.96	841.611	1420.71	1339.03	1181.11	2333.24	1468.92	1420.29	955.801
ENSMUSG00000006356	Crip2	TSS100082,TSS37196,TSS40780,TSS57335,TSS88054,TSS9656	12:113140235-113145506	1519.92	yes	11	11	1215.62	1289.32	1293.68	1749.63	1509.46	1533.49	1263.82	1839.51	1880.08	1942.69	2234.81	1608.64	1303.9	1918.34	1022.91	1662.87	1049.19	1373.25	1775.06	1121.76	1330.22	1521.71
ENSMUSG00000020267	Hint1	TSS11958,TSS27852	11:54866382-54870501	1523.23	yes	11	11	1627.09	1805.81	2658.84	1980.2	1101.84	899.905	1334.08	1470.43	1205.91	1008.07	3159.08	1306.73	1113.4	1345.04	1356.06	1365.62	1542.77	1486.89	1386.24	1670.61	1163.23	1044.44
ENSMUSG00000102349	Gm37376	TSS47876	19:5801940-5802393	1441.19	yes	11	11	2057.69	1849.24	820.405	1738.65	468.381	1354.9	932.607	2043.02	1154.67	1585.29	1993.68	1337.97	1253.18	810.175	2654.97	1114.47	1939.42	768.185	630.352	1067.71	2689.94	2331.13
ENSMUSG00000041959	S100a10	TSS29639,TSS58315,TSS60912	3:93555079-93564643	1471.22	yes	11	11	1605.2	1590.4	2918.93	2091.01	1240.66	901.569	1419.01	1379.4	1306.9	893.167	3145.22	1219.72	1015.34	1402.02	1205.02	1306.62	1302.34	1235.64	1201.91	1317.62	1197.94	881.401
ENSMUSG00000028937	Acot7	TSS12251,TSS5978,TSS65682,TSS67606,TSS78769,TSS98074	4:152178133-152271855	1432.81	yes	11	11	1194.12	1619.04	1318.31	1613.71	1414.49	1533.7	1314.78	1498.97	1472.8	1898.67	1829.78	1562.46	1402.7	1414.25	996.757	1593.07	924.104	1380.83	1576.65	1213.61	1316.14	1586.17
ENSMUSG00000031633	Slc25a4	TSS40142,TSS64341	8:46206796-46211284	1433.09	yes	11	11	1303.61	1662.55	1898.4	1365.26	864.687	1296.17	1245.67	1107.88	1326.51	1462.6	2283.75	1450.29	1491.1	1164.61	1442.86	1335.11	1342.59	1634.49	1664.49	1440.88	1311.33	1390.19
ENSMUSG00000093674	Rpl41	TSS101929,TSS50987,TSS58522,TSS69907,TSS77460,TSS77464,TSS87325	10:128548113-128549305	1441.68	yes	11	11	1604.05	2169.34	1914.01	1855.56	972.421	1082.46	1325.39	1303.31	1157.47	1019.15	3389.91	1468.8	1221.1	1203.38	1291.21	1463.46	932.868	1385.94	1398.17	1315.3	802.01	918.529
ENSMUSG00000031708	Tecr	TSS13790,TSS21412	8:83571699-83594491	1409.78	yes	11	11	1502.73	1426.77	1462.79	1260.33	1119.75	1554.58	1148.56	940.902	1495.47	1496.92	2926.84	1510.8	1324.64	958.547	1367.43	1305.89	1396.99	1298.19	1485.68	1149.59	1471.89	1159.08
ENSMUSG00000056201	Cfl1	TSS79346	19:5490484-5494029	1372.9	yes	11	11	1114.7	1247.24	1270.03	1426.4	1181.05	1300.96	1596.75	1518.75	1545.71	1593.96	2455.92	1387.8	1263.71	1300.39	989.356	1443.28	1004.11	1386.34	1465.22	1362.89	976.266	1318.71
ENSMUSG00000047557	Lxn	TSS14997,TSS27844,TSS7983	3:67457997-67463926	1312.92	yes	11	11	1213.73	2041.12	1629.52	1224.76	1248.04	1156.99	813.078	914.248	1512.7	2059.2	1525.56	1255.75	1691.82	1615.25	775.619	1242.93	1048.7	922.301	1307.55	1001.52	1370.95	2012.39
ENSMUSG00000036309	Skp1a	TSS25160,TSS5447,TSS7065,TSS70671,TSS71083	11:52231994-52246858	1339.85	yes	11	11	1116.04	976.659	2092.45	2642.44	2697.1	814.614	1038.83	2008.91	1206.15	626.932	1515.98	1031.22	693.467	1889.55	672.367	1358.34	1345.81	1509.24	865.139	837.307	1198.35	501.584
ENSMUSG00000022816	Fstl1	TSS101401,TSS102133,TSS1595,TSS50363,TSS52170,TSS63757	16:37776872-37836514	1292.63	yes	11	11	1154.69	686.719	699.495	1550.06	3054.49	1230.54	1400.07	2008.68	1265.32	889.374	293.822	1193.77	909.637	2060.29	1016.55	1191.78	1281.93	1458.68	1166.14	1109.73	1523.36	885.778
ENSMUSG00000037742	Eef1a1	TSS20220,TSS33794,TSS47925,TSS57013,TSS64245,TSS76754,TSS92618	9:78478448-78489151	1265.83	yes	11	11	969.009	1343.52	1181.51	1183.13	1583.08	1214.86	1161.61	1503.85	1300.41	1375.68	1147.79	1167.72	1044.49	1290.67	1160.94	1104	1140.54	1413.84	1629.28	1266.55	1399.9	1102.13
ENSMUSG00000036751	Cox6b1	TSS3631	7:30616973-30626151	1259.54	yes	11	11	1259.49	1625.49	1924.4	1471.04	833.933	796.151	1158.51	932.929	1062.53	1015.67	2881.25	1040.06	1054.49	995.76	1344.47	1000.69	1483.9	1226	1168.95	1147.4	1027.22	889.919
ENSMUSG00000044894	Uqcrq	TSS47249,TSS77617,TSS88367	11:53427921-53430831	1231.12	yes	11	11	1418.43	1625.84	1894.07	1579.42	665.547	771.166	890.113	938.963	894.247	943.764	2880.62	1181.31	1208.07	1066.97	1294.86	1150.25	991.245	1316.02	1286.83	1097.86	757.821	767.019
ENSMUSG00000029632	Ndufa4	TSS9428	6:11900372-11907446	1233.71	yes	11	11	1606.59	1650.97	2837.46	1616.78	647.169	640.528	1108.73	850.376	1006.11	632.878	2409.47	1103.55	1102.49	953.012	1399.49	1039.87	1190.78	1137.59	924.75	1262.62	786.783	653.706
ENSMUSG00000046275	Tusc5	TSS89383	11:76679807-76698664	1182.55	yes	11	11	1308.17	1063.91	588.627	1297.16	1602.03	1315.59	914.454	1685.37	1443.24	1381.8	168.69	1354.77	1381.38	1590.02	747.194	1392.65	949.431	980.838	1360.45	1245.23	1062.59	1669.73
ENSMUSG00000018217	Pmp22	TSS34025,TSS60393,TSS638,TSS71729,TSS82759	11:63128981-63159547	1175.85	yes	11	11	778.261	1367.79	1032.83	732.623	889.732	1291.28	1190.56	864.245	1472.95	1661.04	1073.53	1251.75	1196.98	829.687	2145.19	1128.09	861.37	1057.44	1593.28	1101.53	1172.59	1734.02
ENSMUSG00000032294	Pkm	TSS5203	9:59656367-59679375	1179.88	yes	11	11	1162.72	1198.37	916.623	943.619	1093.2	1689.36	959.897	1001.93	1261.59	1649.93	872.725	1264.44	1336.27	1117.43	1247.35	1031.59	1008.18	1396.92	1245.28	1005.06	1375.06	1309.09
ENSMUSG00000071658	Gng3	TSS86392	19:8836928-8839246	1198.88	yes	11	11	1032.52	1123.51	1279.78	1430.28	1247.85	1023.47	1204.69	1218.92	1451.84	1254.09	2337.29	1076.4	945.983	1071.02	909.847	1109.56	1078.11	994.094	1232.29	1030.96	1123.97	802.644
ENSMUSG00000062825	Actg1	TSS18456,TSS30870,TSS34873,TSS35234,TSS40327,TSS50532,TSS62013,TSS80963,TSS80968	11:120345689-120348542	1158.8	yes	11	11	1090.52	1094.04	995.227	1166.57	1022.48	1338.84	1190.12	1100.27	1443.39	1482.47	866.19	1194.78	1224.51	1146.79	946.923	1228.07	815.309	1288.15	1483.65	1120.95	1095.53	1292.2
ENSMUSG00000019923	Zwint	TSS102495,TSS102497,TSS12829,TSS3106,TSS40311,TSS9881	10:72654844-72674964	1153.19	yes	11	11	1184.36	1080.57	1404.57	1157.26	933.715	1100.76	1393.32	1032.6	1306.33	1029.19	880.959	1090.1	939.12	1144.21	1116.65	1044.64	1174.27	1074.19	1262.44	1429.26	1438.47	938.371
ENSMUSG00000020163	Uqcr11	TSS42305,TSS73218,TSS8383	10:80402996-80406830	1113.44	yes	11	11	1222.53	1485.49	1506.14	1212.64	509.517	765.214	799.07	846.501	824.357	1012.8	2902.49	1010.77	1082.6	798.916	1139.49	1000.67	1059.76	1220.15	1233.73	946.136	803.318	938.074
ENSMUSG00000055839	Tceb2	TSS64766	17:23824739-23829109	1117.43	yes	11	11	1030.29	1348.5	1506.58	1197.06	860.892	864.645	979.035	989.433	1377.54	924.44	2731.21	1070.99	846.869	832.926	956.45	1109.91	713.112	1006.76	1455.42	828.306	835.759	719.291
ENSMUSG00000014313	Cox6c	TSS1844,TSS18657,TSS8560,TSS90161,TSS95271	15:35925885-35938246	1105.91	yes	11	11	1244.56	1364.02	2036.09	1331.32	671.915	630.123	1109.5	916.868	735.25	745.594	2415.97	877.675	919.603	769.138	1171.84	886.193	1434.04	1049.66	908.964	1058.42	947.267	782.776
ENSMUSG00000019179	Mdh2	TSS15521,TSS21847,TSS48667,TSS62753,TSS73602,TSS90733,TSS90735	5:135778479-135790398	1087.48	yes	11	11	1030	1141.02	1031.4	866.302	882.621	1168.16	815.721	866.895	1102.31	1439.14	1678.01	1126.9	1162.98	868.555	1049.28	1049.35	1047.83	1140.29	1273.64	904.918	1191.72	1163.25
ENSMUSG00000027273	Snap25	TSS100208,TSS51246,TSS89305	2:136713452-136782428	1089.74	yes	11	11	1373.69	1281.16	1265.63	972.739	883.56	1219.67	1000.69	725.564	749.683	1090.54	755.875	1103.03	1296.37	985.734	1348.68	807.029	1423.86	1269.95	903.854	1180.87	1246.38	1101.67
ENSMUSG00000044285	Gm1821	TSS78440	14:46084125-46084815	1091.38	yes	11	11	69.9383	1062.69	1237.04	652.447	1056.1	984.992	389.321	1227.07	935.434	1126.44	3277.45	2030.68	978.895	80.5807	907.232	1055.17	964.162	1061.79	1609.39	908.627	1303.6	946.083
ENSMUSG00000064337	mt-Rnr1	TSS30629	MT:69-1024	1106.5	yes	11	11	1166.13	1762.08	2419.46	1762.56	349.744	561.167	1396.27	783.515	696.787	467.575	2562.18	1023.11	905.164	827.406	1665.01	728.235	958.536	823.472	616.904	817.873	943.396	503.944
ENSMUSG00000050856	Atp5k	TSS23658,TSS4916	5:108433243-108434448	1074.01	yes	11	11	1183.01	1421.58	1470.85	1132.64	590.952	624.528	768.494	767.695	696.778	873.225	2472.44	940.538	942.813	734.088	1184.23	855.262	1896.52	986.931	975.037	976.277	1060.22	902.833
ENSMUSG00000022982	Sod1	TSS2534	16:90220741-90226322	1071.07	yes	11	11	1222.21	634.637	564.852	701.271	1332.61	1087.59	1274.11	1545.74	873.841	976.384	699.827	1037.53	1148.95	1054.84	996.069	1009.38	1344.02	1490.4	1515.03	1125.69	857.547	955.484
ENSMUSG00000092341	Malat1	TSS24232,TSS24233,TSS27183,TSS5137,TSS54768	19:5795689-5802672	1046.59	yes	11	11	1252.11	1193.95	951.377	1510.95	445.509	739.911	999.236	1427.12	815.372	971.34	1456.22	799.772	788.502	631.683	1860.11	772.496	1750.69	455.424	366.537	813.504	1976.65	1445.69
ENSMUSG00000036752	Tubb4b	TSS51361,TSS82062	2:25222159-25224702	1052.36	yes	11	11	838.4	1002.88	1063.57	983.972	1108.46	1134.01	1029.11	1108.31	1254.97	1182.16	1449.77	1012.73	786.077	981.603	924.794	1031.31	869.823	1150.9	1369.24	824.431	993.018	891.985
ENSMUSG00000031760	Mt3	TSS94772	8:94152606-94154148	1061.96	yes	11	11	1048.63	1083.7	1001.11	1347.68	915.42	809.006	838.045	1052.03	831.378	913.375	3419.26	743.811	613.449	642.56	894.03	881.213	1145.98	1222.76	1206.84	854.244	836.604	641.978
ENSMUSG00000028692	Akr1a1	TSS24778,TSS28457,TSS49873,TSS59430	4:116636509-116651680	989.827	yes	11	11	835.467	988.519	886.787	1118.89	1043.23	985.085	990.702	1012.95	1062.96	1138.51	1369.54	963.894	874.476	905.869	823.561	992.289	821.37	1023.72	1085.07	964.573	898.908	978.236
ENSMUSG00000022956	Atp5o	TSS20196,TSS27357,TSS39437,TSS47724,TSS53789,TSS6799,TSS70703	16:91684397-91931687	979.131	yes	11	11	1030.22	1167.99	1186.36	869.05	479.671	812.09	784.083	731.292	864.021	997.794	2248.51	961.605	989.419	618.851	1133.56	897.95	998.464	978.482	988.738	821.283	1002.31	952.338
ENSMUSG00000046727	Cystm1	TSS24335,TSS4273,TSS69030,TSS75860,TSS88139	18:36345618-36402980	973.56	yes	11	11	863.695	901.619	1519.79	1331.08	851.683	774.763	927.043	941.824	1078.63	877.754	1509.55	830.82	714.999	1031.85	690.534	974.945	954.083	872.943	1136.86	835.695	824.595	770.552
ENSMUSG00000026547	Tagln2	TSS33113,TSS39419,TSS88907	1:172500046-172507380	985.558	yes	11	11	713.802	556.07	1196.23	1644.35	1429.26	828.838	1138.19	1484.99	1239	661.053	1383.14	840.336	494.778	1336.4	519.525	991.368	612.262	1083.44	940.22	756.86	846.611	412.731
ENSMUSG00000018286	Psmb6	TSS32596,TSS54007,TSS55198,TSS74535	11:70525366-70527858	944.971	yes	11	11	947.606	1045.21	1075.17	1017.62	606.012	666.283	717.097	848.791	909.61	848.312	2107.17	921.404	799.953	878.35	880.354	868.502	863.067	959.115	1021.62	825.188	1037.95	859.794
ENSMUSG00000062591	Tubb4a	TSS65113	17:57080065-57087782	923.571	yes	11	11	991.64	930.863	788.894	927.025	882.888	1189.9	780.452	816.047	868.298	1225.07	617.405	1067.71	1005.62	959.478	664.133	1000.13	710.493	1021.96	966.071	1022.76	958.149	1134.3
ENSMUSG00000024608	Rps14	TSS25394,TSS30553,TSS51996,TSS61132,TSS82719,TSS87204	18:60774509-60778546	929.068	yes	11	11	966.799	1112.29	1182.74	930.3	527.224	663.778	682.835	833.903	725.616	766.461	2346.75	885.078	875.976	754.989	903.579	921.402	889.497	928.416	1021.9	841.946	748.94	728.065
ENSMUSG00000001525	Tubb5	TSS15694,TSS28103,TSS44079,TSS54403	17:35833920-35838306	913.892	yes	11	11	1002.52	819.53	703.372	862.758	1148.98	1021.18	847.112	941.117	979.336	1161.23	846.077	939.826	797.573	908.749	720.519	934.447	776.812	886.927	1135.89	883.739	874.037	958.45
ENSMUSG00000058672	Tubb2a	TSS37456	13:34074300-34078008	912.031	yes	11	11	773.511	981.554	934.193	859.854	867.206	981.862	786.173	824.96	1101.62	1103.16	981.84	964.832	801.685	820.682	709.515	1108.48	727.329	843.284	1188.69	905.368	886.851	955.831
ENSMUSG00000027447	Cst3	TSS18222,TSS54627,TSS56024	2:148871721-148875692	908.136	yes	11	11	993.347	900.005	774.135	966.348	570.167	679.593	1062.77	836.427	905.525	706.093	1936.64	905.311	700.016	722.482	1210.06	967.409	673.595	896.769	936.087	805.531	922.556	758.835
ENSMUSG00000029622	Arpc1b	TSS1985,TSS19885,TSS22252,TSS23983,TSS30926,TSS48142,TSS50127,TSS69100,TSS85131,TSS98922	5:145114214-145130705	895.093	yes	11	11	748.458	1050.05	777.705	1112.11	769.86	880.177	784.716	998.957	1262.05	1193.05	1044.76	864.895	865.156	1125.98	783.98	1030.55	191.08	858.984	1351.72	907.603	195.119	1030.88
ENSMUSG00000022048	Dpysl2	TSS51756	14:66802863-66868688	898.146	yes	11	11	1149.15	661.902	473.148	862.973	873.636	1031.56	1230.28	913.507	1023.54	834.262	90.7311	1034.72	1002	875.544	754.45	826.694	1383.23	700.724	830.93	1198.04	1110.05	900.164
ENSMUSG00000025204	Ndufb8	TSS39113,TSS39114,TSS50788,TSS53180,TSS58335,TSS77274,TSS77275,TSS99580	19:44548571-44555440	900.446	yes	11	11	944.193	1193.45	1250.16	948.502	362.086	612.197	646.89	731.407	793.46	754.595	2098.69	927.92	986.032	705.132	956.072	878.617	784.211	925.249	994.621	750.272	665.608	823.282
ENSMUSG00000032118	Fez1	TSS12159,TSS12439,TSS225,TSS2987,TSS75969,TSS95060,TSS95354,TSS97264	9:36821938-36878924	873.379	yes	11	11	796.906	1057.77	828.158	951.227	1039.79	817.041	850.47	805.234	1325.28	1115.07	684.662	854.117	918.786	932.704	540.525	854.635	686.87	770.336	1048.85	599.721	862.799	1115.87
ENSMUSG00000006057	Atp5g1	TSS12355,TSS20632,TSS35910,TSS59078	11:96068851-96075670	892.353	yes	11	11	876.08	993.306	930.125	812.126	547.208	777.313	548.412	663.272	671.049	916.52	2774.5	786.723	917.653	622.327	965.724	826.644	769.371	1099.42	1017.7	580.396	643.537	681.03
ENSMUSG00000020849	Ywhae	TSS102265,TSS17578,TSS36409,TSS55705,TSS78526	11:75732868-75765845	876.716	yes	11	11	806.056	836.12	915.327	942.901	1044.3	824.917	1033.37	910.032	1057.01	888.384	576.295	782.383	815.649	918.814	803.601	857.653	849.428	847.338	926.306	905.319	869.829	805.577
ENSMUSG00000035885	Cox8a	TSS64343	19:7215157-7217616	869.798	yes	11	11	781.866	978.554	839.7	860.859	485.787	774.413	658.882	678.349	694.51	1002.13	2372.21	875.664	811.241	614.765	872.872	840.201	833.336	893.304	918.571	726.919	751.625	834.965
ENSMUSG00000057841	Rpl32	TSS49910	6:115805504-115808747	870.988	yes	11	11	1020.89	1235.44	1585.46	1113.94	678.778	485.345	839.112	849.267	676.716	554.707	1716.38	784.745	645.495	796.726	921.169	777.689	597.345	756.449	806.941	907.018	541.129	556.655
ENSMUSG00000009013	Dynll1	TSS31835,TSS35482,TSS49497,TSS50815,TSS59227,TSS71569	5:115297109-115300999	840.738	yes	11	11	773.509	893.944	1652.9	1235.62	679.931	526.728	943.518	768.198	998.885	622.169	1505.53	692.821	611.399	813.087	721.053	684.103	665.195	685.3	911.43	755.77	514.399	513.949
ENSMUSG00000021939	Ctsb	TSS73813	14:63122461-63145919	820.502	yes	11	11	710.175	898.325	903.157	765.229	828.921	899.865	689.6	709.792	1014.88	922.893	547.945	881.283	876.281	795.034	605.625	824.427	779.945	818.69	961.928	915.341	881.207	884.157
ENSMUSG00000025432	Avil	TSS36508,TSS55802,TSS64548,TSS94482	10:127000708-127020994	790.195	yes	11	11	759.618	888.227	507.041	711.319	900.93	1118.26	553.446	845.705	868.964	1027.48	172.078	897.194	986.746	930.225	530.614	885.475	555.499	902.996	770.226	852.768	929.29	1220.21
ENSMUSG00000105031	Gm3511	TSS18187	5:113767122-113767326	802.252	yes	11	11	544.041	747.477	715.871	619.282	580.742	429.854	586.563	458.042	480.325	1048.85	2345.92	463.825	457.931	426.54	866.387	359.63	1809.88	477.686	995.616	530.4	1902.43	923.955
ENSMUSG00000016319	Slc25a5	TSS101250,TSS12455,TSS18999	X:36795650-36798807	808.048	yes	11	11	897.54	961.944	964.787	759.562	606.999	731.59	582.873	526.327	771.775	943.738	1339.88	832.845	960.588	650.273	860.264	639.405	771.363	837.443	853.718	622.199	853.896	769.532
ENSMUSG00000034892	Rps29	TSS25229,TSS94792	12:69157721-69159186	809.945	yes	11	11	819.282	957.786	963.724	889.446	663.55	695.791	695.525	801.367	747.133	689.6	1903.92	738.254	642.366	579.595	837.419	752.784	807.792	752.417	793.061	693.885	584.142	599.164
ENSMUSG00000033379	Atp6v0b	TSS102912,TSS19665,TSS32538,TSS45621,TSS55057,TSS55060,TSS72045,TSS8149,TSS85829	4:117884325-117887333	802.009	yes	11	11	806.29	970.894	915.204	862.264	533.601	595.667	764.395	668.021	838.658	660.248	1346.41	841.915	730.874	707.842	737.199	771.471	758.444	825.935	1036.92	805.257	664.673	726.069
ENSMUSG00000004285	Atp6v1f	TSS12986,TSS55128	6:29467717-29470512	794.257	yes	11	11	777.64	997.443	1131.92	797.903	533.972	623.747	584.414	661.315	742.634	772.299	1705.37	773.692	718	592.989	675.244	705.483	864.318	671.798	907.216	776.224	665.784	723.618
ENSMUSG00000007891	Ctsd	TSS36830,TSS3764,TSS59285	7:142371147-142388038	790.452	yes	11	11	725.021	699.772	748.096	736.419	859.028	902.974	654.398	816.064	981.022	832.808	681.387	801.906	697.438	788.165	839.525	843.05	575.093	896.652	884.036	790.126	846.521	659.328
ENSMUSG00000052727	Map1b	TSS85567	13:99421463-99516602	769.198	yes	11	11	1062.63	701.077	702.414	743.861	543.098	988.809	579.799	604.027	585.585	598.068	223.415	994.21	978.013	858.738	889.65	736.667	1042.98	613.961	547.075	1043.53	1115.56	971.607
ENSMUSG00000037152	Ndufc1	TSS103093,TSS51888,TSS91923,TSS99414	3:51404676-51408988	782.659	yes	11	11	808.621	929.43	1241.14	785.325	607.937	587.171	749.047	613.073	656.476	604.351	1626.32	724.05	726.922	597.559	810.405	660.442	1005.86	708.379	682.78	676.589	633.957	560.341
ENSMUSG00000038690	Atp5j2	TSS13017,TSS51715,TSS62908,TSS97263	5:145183697-145192062	779.99	yes	11	11	859.939	1054.62	1332.58	830.794	392.951	472.368	641.321	564.089	567.502	587.177	1853.4	663.254	700.115	531.458	801.561	616.96	1123.58	697.897	690.371	631.89	765.961	563.605
ENSMUSG00000063229	Ldha	TSS20259,TSS24131,TSS33798,TSS39506,TSS5879,TSS649,TSS77673	7:46841474-46855627	769.312	yes	11	11	692.729	855.193	663.491	695.641	820.419	822.364	864.388	662.144	1010.04	971.963	891.179	825.759	750.288	633.923	660.358	706.504	660.751	644.311	921.147	670.057	732.893	747.949
ENSMUSG00000038530	Rgs4	TSS50169,TSS61678	1:169741476-169747642	757.091	yes	11	11	662.728	706.999	866.15	639.115	1043.02	736.039	774.518	708.81	1360.79	882.706	211.61	555.659	779.813	973.26	502.159	681.358	606.381	776.332	1016.09	609.1	806.267	808.827
ENSMUSG00000025132	Arhgdia	TSS1528,TSS91821	11:120578103-120581624	753.459	yes	11	11	702.773	748.783	705.652	824.979	856.275	789.06	666.926	815.858	722.202	975.488	661.823	956.78	759.563	798.189	591.578	900.89	492.62	705.698	812.518	693.92	641.07	876.222
ENSMUSG00000006333	Rps9	TSS35069,TSS46632,TSS61406,TSS68971,TSS7191,TSS76535,TSS76537,TSS79450,TSS93823,TSS98443	7:3703992-3706901	762.943	yes	11	11	773.823	951.89	833.271	744.191	534.829	645.086	546.325	714.149	771.136	770.498	1659.34	735.055	628.843	583.559	780.812	622.299	646.38	778.267	990.323	572.857	738.879	648.142
ENSMUSG00000005161	Prdx2	TSS101415,TSS102104,TSS1244,TSS44583,TSS51590,TSS57893,TSS75910	8:84969586-84974834	768.543	yes	11	11	777.825	881.087	1096.38	953.406	582.89	539.252	617.561	674.141	883.045	646.702	1415.82	649.579	631.215	714.317	674.875	750.949	667.184	829.536	852.471	633.57	667.591	510.88
ENSMUSG00000017778	Cox7c	TSS101144,TSS37710,TSS43403,TSS79753	13:86044815-86046904	753.513	yes	11	11	781.577	932.648	1305.88	903.534	458.444	433.202	637.272	553.037	596.659	535.334	1816.2	599.292	587.171	546.506	771.782	556.328	1008.58	688.604	675.325	715.283	721.108	524.436
ENSMUSG00000040952	Rps19	TSS18995,TSS21579,TSS27330,TSS29869,TSS29871,TSS29872,TSS36435,TSS85402,TSS86769,TSS95569	7:24884370-24889806	743.398	yes	11	11	965.489	938.7	1025.39	860.564	458.928	437.661	542.905	633.325	504.508	528.262	1271.95	854.272	624.231	672.917	712.713	610.875	1056.86	701.951	656.879	734.048	818.925	721.005
ENSMUSG00000075706	Gpx4	TSS21231,TSS21233,TSS34735,TSS68507,TSS72025,TSS74296,TSS97514	10:80047165-80056439	749.263	yes	11	11	749.685	931.077	967.057	665.421	395.428	571.589	573.827	614.106	631.032	729.49	2037.87	691.379	701.442	513.603	755.864	645.501	587.332	881.002	920.185	703.144	468.48	572.35
ENSMUSG00000034566	Atp5h	TSS17513,TSS20671,TSS45296,TSS90168,TSS92132,TSS97273,TSS99416	11:115415688-115419962	748.611	yes	11	11	835.807	967.129	1273.81	865.789	468.897	438.816	673.366	532.819	586.73	564.901	1792.04	651.13	674.064	603.198	931.716	584.537	631.526	750.591	652.775	662.919	578.265	482.643
ENSMUSG00000003072	Atp5d	TSS12759,TSS19565,TSS31173,TSS80457	10:80138631-80145818	720.923	yes	11	11	588.366	697.47	659.602	646.293	377.79	703.676	600.215	687.892	604.785	1084.58	1801.09	857.816	748.893	519.731	591.041	781.092	419.454	878.628	890.514	573.262	427.193	767.911
ENSMUSG00000003429	Rps11	TSS100553	7:45122387-45124389	724.604	yes	11	11	705.97	897.164	1194.16	880.477	556.939	433.013	584.899	663.471	674.359	543.625	1523.52	645.895	591.134	589.635	649.145	645.927	714.319	656.2	750.093	637.056	679.673	536.608
ENSMUSG00000028964	Park7	TSS1712,TSS50054,TSS52103,TSS59230,TSS5969,TSS67888,TSS82262,TSS85137,TSS8632,TSS89455	4:150897132-150914437	716.59	yes	11	11	672.93	806.683	919.321	621.789	546.682	569.44	678.132	561.403	742.5	723.088	1432.57	626.602	622.171	572.832	692.833	660.293	807.791	681.512	803.474	569.563	736.787	647.643
ENSMUSG00000009549	Srp14	TSS45335,TSS53850,TSS61299,TSS94918	2:118475849-118479711	715.141	yes	11	11	745.097	827.622	1137.59	859.095	477.574	460.558	655.852	531.985	700.197	508.628	1336.64	654.037	595.346	621.579	638.004	695.329	778.934	636.486	764.19	702.47	690.747	554.82
ENSMUSG00000028367	Txn1	TSS12212	4:57943372-57956411	715.108	yes	11	11	813.89	784.575	869.478	951.793	951.453	493.155	871.755	616.135	1070.89	533.051	1167.87	580.375	505.729	613.384	471.321	593.839	674.718	598.263	806.972	560.568	488.051	472.254
ENSMUSG00000035530	Eif1	TSS10087,TSS22600,TSS46482,TSS59224,TSS61263	11:100319884-100322096	700.441	yes	11	11	645.98	755.589	734.512	836.229	625.613	583.862	681.872	668.669	713.681	731.302	1219.36	665.466	682.354	617.79	788.278	658.905	626.28	633.603	650.018	693.517	496.378	650.133
ENSMUSG00000024907	Gal	TSS70676	19:3409918-3414472	726.696	yes	11	11	105.956	121.43	150.819	6493.24	178.888	164.51	523.403	1330.35	145.081	67.8429	89.3974	155.941	72.5379	962.091	333.26	3453.3	49.8931	109.274	225.205	483.727	44.4615	53.5657
ENSMUSG00000001270	Ckb	TSS99337	12:111669354-111672338	693.473	yes	11	11	652.911	755.694	525.122	469.525	327.455	903.918	416.233	500.82	574.099	1130.31	1104.5	851.873	902.618	539.314	777.471	604.598	474.785	883.758	910.661	652.846	604.415	750.631
ENSMUSG00000068923	Syt11	TSS23572,TSS25314,TSS61780,TSS78696,TSS89140	3:88744699-88775164	677.329	yes	11	11	746.977	674.327	406.324	440.564	730.499	894.424	427.228	687.009	754.418	824.155	241.271	780.103	825.356	757.756	662.15	695.808	503.974	787.86	802.63	709.74	871.336	998.413
ENSMUSG00000029462	Vps29	TSS11516,TSS11517,TSS38350,TSS60,TSS65782,TSS76518,TSS80803,TSS94712	5:122354368-122364984	690.342	yes	11	11	643.149	778.325	1215.65	835.353	473.19	393.747	537.098	568.29	597.101	477.752	1024.96	487.574	583.74	712.154	673.244	555.053	1046.7	635.154	725.97	801.496	731.484	689.916
ENSMUSG00000003380	Rabac1	TSS31147	7:24969749-24972728	691.132	yes	11	11	584.353	729.254	779.157	702.313	527.12	615.586	627.582	704.739	635.726	730.213	1503.97	709.191	607.4	662.705	574.133	694.888	502.15	674.032	761.243	585.806	602.208	667.497
ENSMUSG00000063882	Uqcrh	TSS27042,TSS32837,TSS6055,TSS71084,TSS93987	4:116066964-116075071	687.709	yes	11	11	827.486	1003.08	1065.9	828.537	423.431	411.391	495.085	502.998	416.253	526.621	1688.56	583.779	685.407	564.472	679.829	542.305	811.895	702.463	605.737	564.766	511.895	504.688
ENSMUSG00000038274	Fau	TSS17780,TSS96497	19:6057887-6059524	676.804	yes	11	11	661.114	856.166	815.114	714.78	451.965	539.72	577.907	611.839	592.95	647.038	1638.36	644.333	583.005	556.175	496.596	653.538	622.663	631.271	731.396	632.925	554.019	585.02
ENSMUSG00000023236	Scg5	TSS34990,TSS55882	2:113776361-113829121	672.94	yes	11	11	642.046	886.775	1177.87	642.89	423.81	495.372	681.206	414.791	783.667	585.527	1012.02	614.434	616.215	545.381	663.543	539.4	710.253	667.204	771.433	625.279	632.621	582.083
ENSMUSG00000093989	Rnasek	TSS30252,TSS32941,TSS421	11:70238123-70239842	674.701	yes	11	11	650.339	650.943	693.837	775.87	640.727	560.419	642.378	614.886	835.598	657.3	1471.18	640.97	475.797	559.242	536.3	595.288	616.602	596.608	743	568.519	642.92	530.234
ENSMUSG00000030844	Rgs10	TSS27582,TSS53949,TSS61676,TSS76963,TSS80642,TSS89193	7:128373620-128418758	660.976	yes	11	11	670.064	963.748	668.216	782.212	763.351	512.637	758.789	491.608	860.767	721.736	948.33	532.879	625.333	530.654	384.131	572.838	638.101	514.52	784.148	518.492	637.943	761.505
ENSMUSG00000022450	Ndufa6	TSS61293	15:82350138-82354291	665.483	yes	11	11	744.42	892.793	885.892	701.803	376.621	460.788	609.51	523.611	440.871	642.579	1585.65	631.118	616.879	479.432	648.738	515.539	772.335	610.484	603.14	626.434	606.509	558.138
ENSMUSG00000034868	Myl12b	TSS48628,TSS72690,TSS89550	17:70973919-70990787	665.406	yes	11	11	605.251	700.458	757.904	683.716	546.904	593.829	626.574	612.199	770.75	649.644	1270.12	644.224	547.513	501.656	614.69	598.865	590.485	594.935	707.016	730.739	626.051	544.132
ENSMUSG00000007892	Rplp1	TSS53046	9:61913283-61914538	667.554	yes	11	11	649.428	833.968	784.818	701.085	495.277	609.637	521.968	585.894	538.705	643.617	1697.5	705.771	626.42	500.285	605.726	680.814	399.568	694.428	791.203	571.778	380.737	481.798
ENSMUSG00000090841	Myl6	TSS12566	10:128490859-128493875	660.111	yes	11	11	603.855	706.974	818.102	669.026	551.667	523.884	529.303	679.266	725.015	650.711	1712.09	602.364	515.486	592.174	565.962	612.949	398.066	650.363	790.709	514.024	450.339	458.396
ENSMUSG00000018585	Atox1	TSS46843,TSS82866	11:55446640-55461239	655.476	yes	11	11	666.226	729.278	1052.33	887.809	547.826	391.405	510.807	602.899	620.023	495.983	1425.06	517.356	419.013	602.395	479.528	568.744	840.78	577.138	682.694	525.27	622.426	506.841
ENSMUSG00000022054	Nefm	TSS99054	14:68082589-68124846	654.986	yes	11	11	804.776	608.516	532.68	403.768	246.587	1031.51	383.39	306.475	376.682	847.866	928.697	891.049	1098.32	417.85	1096.26	518.003	484.053	1144.14	666.201	505.589	462.299	494.552
ENSMUSG00000020321	Mdh1	TSS12346,TSS22730,TSS56654,TSS59812	11:21556786-21572367	642.217	yes	11	11	676.532	807.997	637.818	591.914	401.545	641.831	532.01	359.432	508.744	776.615	963.877	651.066	788.185	494.645	767.366	537.815	748.235	758.641	646.791	534.758	660.748	597.823
ENSMUSG00000010376	Nedd8	TSS53481,TSS66403	14:55662264-55671906	644.195	yes	11	11	655.578	782.368	852.796	683.993	533.167	501.105	669.039	532.62	652.686	597.995	1431.13	571.345	542.104	499.007	594.725	561.28	604.585	552.118	645.752	546.146	518.555	493.452
ENSMUSG00000016252	Atp5e	TSS43378,TSS85836,TSS9351	2:174461071-174464105	636.372	yes	11	11	717.259	899.177	1214.24	803.787	316.723	291.198	547.657	560.2	432.82	382.016	1301.2	563.934	592.961	532.703	610.328	557.944	742.262	608.447	547.333	610.204	531.427	437.631
ENSMUSG00000047459	Dynlrb1	TSS50385,TSS52248,TSS8855,TSS95182	2:155236532-155250277	635.349	yes	11	11	629.904	729.838	835.959	744.549	593.81	494.954	522.419	571.238	745.599	573.174	1272.48	618.268	519.423	542.405	531.015	570.813	599.573	544.532	634.239	559.053	509.085	432.03
ENSMUSG00000064215	Ifi27	TSS26289,TSS28426,TSS42450,TSS47664,TSS51800,TSS70661,TSS97515	12:103434210-103440239	630.062	yes	11	11	572.236	726.584	851.968	659.773	611.65	516.598	589.442	527.63	721.934	626.697	1180.94	636.11	532.184	370.866	537.69	548.366	575.717	555.186	679.073	521.827	688.837	532.329
ENSMUSG00000025393	Atp5b	TSS18047,TSS20526,TSS26056,TSS44393,TSS61130,TSS63243,TSS88701,TSS94628,TSS97516	10:128083272-128090391	622.871	yes	11	11	552.712	668.908	542.974	502.342	452.439	659.465	649.28	580.073	508.534	839.717	713.348	708.481	755.742	542.313	689.353	641.494	470.312	867.68	647.429	670.778	416.914	622.166
ENSMUSG00000022841	Ap2m1	TSS13681,TSS2306,TSS27879,TSS39937,TSS5502,TSS57703,TSS59509,TSS62479,TSS72391,TSS86479	16:20535477-20544909	611.936	yes	11	11	658.021	677.045	425.079	483.208	549.382	722.01	402.09	612.103	737.673	750.236	303.228	806.943	781.681	488.318	637.467	747.357	426.091	728.445	735.096	618.132	561.054	778.928
ENSMUSG00000060147	Serpinb6a	TSS101265,TSS13428,TSS15211,TSS26047,TSS26458,TSS28625,TSS45703,TSS57359,TSS57365,TSS68777,TSS6930,TSS72636,TSS7334,TSS7401,TSS87852	13:33917917-34002794	625.656	yes	11	11	593.272	663.009	855.282	926.844	612.269	432.839	667.921	577.717	729.379	402.86	770.493	526.014	458.554	689.463	589.879	600.342	676.952	576.111	569.388	562.238	657.955	429.067
ENSMUSG00000084786	Ubl5	TSS35071,TSS40284,TSS50558,TSS50729,TSS59507,TSS71289,TSS72508,TSS85985,TSS87143,TSS88164	9:20642877-20647140	617.299	yes	11	11	601.946	575.61	741.69	516.797	521.535	476.126	424.436	552.818	612.005	632.68	1514.23	511.293	466.412	508.176	532.752	514.191	1032.04	488.2	607.336	400.369	732.629	598.352
ENSMUSG00000027566	Psma7	TSS21651,TSS25810,TSS2599,TSS26052,TSS36732,TSS56110,TSS88901	2:180036372-180042433	613.644	yes	11	11	624.286	796.552	949.837	777.043	411.471	361.614	540.591	588.857	551.37	432.837	1116.65	514.628	527.138	599.905	599.513	628.067	592.574	581.428	602.35	508.696	581.122	486.305
ENSMUSG00000060143	Gm10076	TSS67303	14:105681827-105682211	600.949	yes	11	11	479.35	595.24	647.548	700.082	394.968	278.808	531.746	447.335	384.646	543.308	1390.45	397.994	352.953	501.751	510.857	433.657	1280.25	355.439	615.467	508.341	1269.73	740.791
ENSMUSG00000031137	Fgf13	TSS29661,TSS37857,TSS53625,TSS69107,TSS93022,TSS94151,TSS95213,TSS98073	X:59062144-59568071	610.194	yes	11	11	564.076	528.194	602.651	878.051	1108.03	565.165	754.553	772.3	676.379	560.423	228.338	550.318	524.091	827.68	343.909	578.225	598.569	510.03	596.609	451.797	594.679	546.179
ENSMUSG00000033307	Mif	TSS97027	10:75859352-75860250	610.658	yes	11	11	517.448	684.987	616.78	514.449	339.07	627.008	581.102	521.747	532.655	825.65	1640.28	601.587	561.197	422.763	584.039	550.669	391.664	648.274	862.757	429.308	370.386	478.4
ENSMUSG00000019874	Fabp7	TSS63045,TSS63722	10:57784880-57788450	607.6	yes	11	11	654.253	832.326	684.419	412.448	309.865	351.07	663.205	561.85	674.149	445.45	1684.7	565.561	613.123	274.178	687.246	531.249	650.098	657.914	484.951	506.813	514.727	430.099
ENSMUSG00000028249	Sdcbp	TSS13770,TSS24592,TSS2965,TSS43847,TSS43848,TSS44938,TSS85655	4:6365649-6408423	590.745	yes	11	11	490.366	612.521	524.222	550.292	845.762	550.201	707.857	474.516	822.103	686.82	209.675	515.905	640.122	579.149	479.086	528.941	608.932	606.945	657.334	578.419	736.485	729.99
ENSMUSG00000015291	Gdi1	TSS14070,TSS22276,TSS43852,TSS47094,TSS66247,TSS7467,TSS75167,TSS83688,TSS88033,TSS96270	X:74304997-74311862	588.016	yes	11	11	582.81	602.123	435.352	555.444	739.25	694.702	580.001	562.709	586.105	710.954	198.053	622.251	654.089	635.275	541.374	551.199	523.389	567.315	587.268	642.891	775.789	755.708
ENSMUSG00000047139	Cd24a	TSS47790	10:43579168-43584262	594.73	yes	11	11	504.9	555.112	546.821	636.864	755.637	623.159	954.124	478.092	1017.33	652.106	403.928	453.468	526.452	515.813	279.213	553.148	691.009	478.191	847.733	514.814	501.407	482.244
ENSMUSG00000078812	Eif5a	TSS10692,TSS1798,TSS38933,TSS52510,TSS65503,TSS6760,TSS69975,TSS8281,TSS8623	11:69916713-69921958	590.611	yes	11	11	517.945	554.804	560.053	692.387	642.666	563.654	690.336	663.985	657.241	598.537	834.508	569.116	527.816	697.037	487.769	646.681	424.556	598.768	638.454	480.044	356.481	556.478
ENSMUSG00000017404	Rpl19	TSS34153,TSS47699,TSS67235	11:98026709-98030492	597.582	yes	11	11	703.772	862.375	904.575	684.693	436.511	406.72	425.025	522.33	511.898	458.759	1256.12	582.37	506.604	498.928	562.613	540.222	378.681	605.839	653.421	644.238	403.534	396.485
ENSMUSG00000023904	Hcfc1r1	TSS41383,TSS79529,TSS98129	17:23673595-23675227	593.376	yes	11	11	520.3	611.651	630.694	645.793	563.234	509.937	607.308	611.699	544.801	627.525	1267.77	590.63	529.84	503.26	535.253	579.343	595.934	552.876	547.975	371.26	513.82	469.033
ENSMUSG00000063856	Gpx1	TSS100581,TSS17321,TSS33933,TSS54754	9:108338902-108340343	588.742	yes	11	11	486.518	619.808	632.481	552.281	304.865	405.463	549.063	589.343	586.766	527.518	1456.08	560.795	572.167	512.844	507.756	603.447	450.553	749.729	763.329	467.576	465.193	524.64
ENSMUSG00000021290	2010107E04Rik	TSS25226	12:111961375-111966977	598.463	yes	11	11	744.551	834.749	1516.82	810.867	375.688	307.206	537.287	489.902	497.108	308.308	1148.99	475.006	493.364	479.649	659.561	464.318	577.041	532	434.807	559.513	320.998	283.447
ENSMUSG00000022658	Tagln3	TSS13335	16:45711229-45724608	590.089	yes	11	11	603.083	661.247	888.88	327.366	156.834	615.291	802.165	158.591	352.279	604.553	1153.65	695.342	557.703	213.21	781.591	412.519	689.506	744.69	666.134	716.959	590.279	416.026
ENSMUSG00000006360	Crip1	TSS10405,TSS2904,TSS47696,TSS67881,TSS79371,TSS81031	12:113146315-113153879	589.31	yes	11	11	299.772	504.563	1364.98	1189.78	413.733	425.327	33.3306	1232.07	145.89	290.933	1696.28	539.494	347.618	752.702	346.226	877.74	527.926	264.189	336.82	123.946	662.2	367.058
ENSMUSG00000090137	Uba52	TSS20700,TSS44613,TSS59150,TSS59661,TSS68014,TSS96799,TSS98447,TSS9853	8:70508262-70510801	582.628	yes	11	11	556.254	669.354	760.585	567.251	445.294	351.824	571.99	526.089	511.514	555.46	1588.73	511.726	424.068	422.781	587.78	501.584	570.704	537.545	665.65	424.416	484.588	461.899
ENSMUSG00000025651	Uqcrc1	TSS4551,TSS55675,TSS64324,TSS86631,TSS86632,TSS88839,TSS89746,TSS98282	9:108936632-108949623	571.201	yes	11	11	557.712	662.986	515.904	551.26	391.82	637.083	436.315	447.824	592.138	826.21	737.327	596.388	675.476	489.962	595.996	492.118	399.671	729.41	642.063	452.675	564.874	667.973
ENSMUSG00000037894	H2afz	TSS19846,TSS27025,TSS33948,TSS43488,TSS74065,TSS83656,TSS89957	3:137864486-137866922	567.573	yes	11	11	604.777	708.346	517.741	609.028	320.836	404.248	415.826	537.487	482.298	493.154	843.305	593.529	518.151	496.106	483.547	578.468	701.864	573.744	659.794	624.265	752.525	705.254
ENSMUSG00000074129	Rpl13a	TSS100593,TSS100857,TSS10446,TSS16242,TSS16243,TSS19466,TSS68646,TSS75530,TSS84454	7:45125557-45136231	576.778	yes	11	11	515.236	816.913	762.07	659.337	377.958	358.099	488.462	480.407	522.621	432.286	1133.14	556.843	467.279	587.608	529.676	606.844	620.653	515.702	605.029	561.473	514.696	471.306
ENSMUSG00000014769	Psmb1	TSS95015	17:15475720-15498276	577.352	yes	11	11	584.161	638.221	835.674	722.932	484.389	380.991	589.854	570.731	548.884	426.69	1032.87	517.882	496.342	535.631	525.518	527.53	543.906	536.175	564.482	546.906	514.614	408.688
ENSMUSG00000060240	Cend1	TSS44699,TSS76643,TSS90460,TSS94499	7:141426445-141429491	564.041	yes	11	11	564.122	738.108	609.742	597.175	255.346	630.656	516.456	409.303	529.658	736.239	671.706	638.12	702.428	495.997	595.56	528.358	427.652	612.528	588.331	570.498	426.888	644.612
ENSMUSG00000023484	Prph	TSS61465	15:99055173-99058978	561.269	yes	11	11	482.1	624.664	454.29	568.035	708.413	562.706	434.786	764.383	561.97	728.92	803.3	549.585	508.339	443.06	409.473	680.777	423.653	493.976	587.118	572.276	424.828	652.546
ENSMUSG00000018865	Sult4a1	TSS20351	15:84076096-84105754	561.236	yes	11	11	485.945	528.706	506.181	490.25	555.93	650.752	523.352	597.891	568.098	654.855	400.991	630.205	627.27	590.322	515.615	602.607	479.206	688.668	654.947	546.829	487.341	622.274
ENSMUSG00000059534	Uqcr10	TSS6045,TSS62883,TSS93542	11:4701972-4704342	572.563	yes	11	11	765.683	862.961	885.429	606.524	272.24	366.172	459.041	445.158	409.964	426.098	1484.14	561.918	589.939	385.141	609.574	477.621	467.07	601.007	521.354	490.411	336.369	342.466
ENSMUSG00000069744	Psmb3	TSS38688,TSS40265,TSS95960	11:97703398-97713500	567.615	yes	11	11	537.339	653.182	675.08	582.259	409.596	468.68	500.391	524.981	503.408	553.593	1429.41	514.731	473.039	482.025	507.649	520.043	406.157	580.355	667.15	422.696	508.16	440.816
ENSMUSG00000023004	Tuba1b	TSS15950,TSS89245	15:98931424-98934565	564.585	yes	11	11	546.584	547.74	536.968	499.042	610.21	667.107	491.243	497.246	562.001	694.934	895.141	586.533	470.26	516.107	470.174	492.938	465.804	637.212	643.389	463.47	562.179	465.013
ENSMUSG00000059743	Fdps	TSS11992,TSS12499,TSS31664,TSS43,TSS54212,TSS54914,TSS90461	3:89093587-89101959	571.117	yes	11	11	613.264	464.465	810.727	730.755	1255.28	403.375	487.286	479.847	729.893	382.965	674.96	354.183	295.44	888.276	393.201	629.408	330.634	533.657	547.657	347.272	640.92	283.296
ENSMUSG00000034341	Wbp2	TSS30310,TSS74012,TSS78985	11:116078572-116086995	550.966	yes	11	11	549.771	529.312	548.998	541.806	421.379	648.882	545.264	562.923	528.025	656.665	547.109	674.381	612.75	541.227	487.85	583.254	428.475	571.437	540.496	649.491	400.796	569.399
ENSMUSG00000019054	Fis1	TSS53707,TSS56741,TSS60583,TSS64209,TSS6715,TSS93719	5:136953274-136966234	546.964	yes	11	11	501.843	626.367	586.148	595.145	354.489	455.115	585.898	440.773	452.541	602.578	1144.19	512.718	536.934	400.722	529.418	518.929	528.141	537.768	563.76	544.319	468.441	584.925
ENSMUSG00000018293	Pfn1	TSS19375,TSS31008,TSS43064,TSS96088	11:70651849-70654644	546.044	yes	11	11	473.258	466.771	332.704	602.809	479.527	518.888	686.288	716.741	709.884	711.457	433.5	592.499	570.446	672.46	392.194	608.468	425.451	617.877	694.003	590.888	170.807	603.491
ENSMUSG00000032330	Cox7a2	TSS62138	9:79755240-79759853	551.235	yes	11	11	669.492	709.444	925.145	635.067	319.764	310.717	488.091	362.681	381.941	378.918	1193.2	486.717	492.46	411.278	563.817	417.123	801.28	556.808	476.869	489.736	505.382	409.713
ENSMUSG00000042750	Bex2	TSS103195	X:136066563-136068236	546.377	yes	11	11	437.08	541.007	586.177	661.375	511.741	452.185	556.078	597.456	575.293	557.228	1006.55	559.407	439.955	583.62	381.962	565.3	479.686	452.029	506.818	564.438	458.531	510.39
ENSMUSG00000022884	Eif4a2	TSS13672,TSS13675,TSS13679,TSS16511,TSS20287,TSS27390,TSS2866,TSS32161,TSS32872,TSS371,TSS59609,TSS78113,TSS78641,TSS78644,TSS82509,TSS89523,TSS90981,TSS91497,TSS98242	16:23107443-23114136	542.696	yes	11	11	487.324	520.668	608.631	465.538	440.077	394.851	489.839	437.923	513.511	404.448	310.229	502.801	482.163	568.941	543.656	460.251	1476.54	557.019	521.553	602.031	608.613	497.83
ENSMUSG00000100801	Gm15459	TSS51736	5:5781614-5783555	531.259	yes	11	11	517.173	571.438	478.874	503.392	614.689	570.559	488.611	526.472	606.852	605.439	197.358	585.356	618.868	536.994	494.002	474.932	406.402	600.68	569.089	574.521	614.741	587.493
ENSMUSG00000042682	Selk	TSS100453,TSS73518	14:29968307-29975074	536.221	yes	11	11	504.99	585.14	772.607	534.147	429.084	384.027	526.744	446.028	580.779	436.688	929.127	526.746	485.594	535.06	453.579	503.962	581.95	464.759	592.82	483.651	503.159	474.628
ENSMUSG00000025508	Rplp2	TSS100519,TSS24168,TSS32773,TSS39086,TSS70350,TSS78041	7:141447369-141451585	540.793	yes	11	11	524.673	685.197	708.069	530.36	440.455	452.018	434.553	566.796	497.089	488.956	1412.4	538.875	474.238	399.26	530.603	539.246	272.022	578.651	579.604	452.563	251.03	341.628
ENSMUSG00000019210	Atp6v1e1	TSS73201	6:120795244-120822685	533.749	yes	11	11	526.561	727.179	747.269	572.961	424.966	445.109	506.913	472.13	550.528	541.221	777.647	512.003	487.246	463.312	513.2	477.384	442.676	502.676	532.685	498.982	486.08	440.417
ENSMUSG00000001289	Pfdn5	TSS21649,TSS48485,TSS56129,TSS63261,TSS74030,TSS86559,TSS93223	15:102326115-102331873	538.948	yes	11	11	583.329	675.855	1042.53	686.989	253.551	369.064	435.912	505.352	356.131	379.035	1393.84	517.437	502.885	403.891	422.948	437.979	423.919	453.414	476.706	646.44	350.708	329.065
ENSMUSG00000024038	Ndufv3	TSS18361,TSS18363,TSS25944,TSS94987,TSS95046	17:31520114-31531326	533.904	yes	11	11	471.048	581.54	737.765	670.695	373.774	390.093	495.694	475.586	457.039	490.333	1060.52	535.033	451.953	405.478	521.544	515.639	575.688	467.168	563.6	499.164	472.623	433.412
ENSMUSG00000063524	Eno1	TSS101344,TSS14805,TSS14828,TSS470,TSS52712,TSS53329,TSS60403,TSS61900,TSS67749,TSS91420	4:150236720-150248879	526.382	yes	11	11	498.165	593.734	467.555	487.093	520.116	624.438	446.991	500.278	579.557	742.712	455.041	588.92	580.523	549.517	500.219	519.187	369.493	532.557	531.629	449.473	516.817	586.631
ENSMUSG00000026385	Dbi	TSS100384,TSS12485,TSS50834,TSS54579,TSS7078,TSS80442,TSS83571	1:120113279-120121078	538.739	yes	11	11	578.728	609.737	766.01	421.418	270.483	284.477	483.581	371.823	430.823	340.342	1453.23	443.098	403.327	301.341	943.401	413.936	813.881	556.533	455.136	505.917	466.304	277.033
ENSMUSG00000040048	Ndufb10	TSS36879,TSS42616,TSS44517,TSS54862,TSS82622,TSS98779	17:24722059-24724478	526.688	yes	11	11	516.96	690.327	599.881	487.734	294.696	440.033	266.018	346.983	466.099	576.969	1422.22	507.419	548.28	320.157	577.629	399.361	547.848	559.892	574.701	398.244	518.998	529.544
ENSMUSG00000036427	Gpi1	TSS28634,TSS28640,TSS62572,TSS63514	7:34202121-34230289	522.717	yes	11	11	487.337	523.227	443.78	564.833	514.34	549.217	470.739	471.615	552.446	670.211	362.573	564.155	506.241	523.256	601.389	511.55	403.687	560.843	581.293	549.287	565.039	561.536
ENSMUSG00000064345	mt-Nd2	TSS94141	MT:3913-4951	534.313	yes	11	11	590.125	776.51	1296.86	743.892	418.754	215.289	688.606	389.048	253.071	233.984	1019.54	405.941	408.097	432.044	681.732	339.414	739.024	381.709	284.927	505.631	416.373	283.731
ENSMUSG00000064367	mt-Nd5	TSS100006	MT:11741-13565	526.3	yes	11	11	711.141	805.786	941.546	641.124	412.1	271.634	716.133	383.611	279.258	274.584	666.752	492.891	467.387	455.842	726.486	344.655	549.614	506.313	372.748	502.726	529.963	379.889
ENSMUSG00000064363	mt-Nd4	TSS38139	MT:10166-11544	526.21	yes	11	11	569.352	782.441	1199.5	687.345	410.97	255.828	686.008	432.319	258.646	238.879	782.374	428.957	409.252	379.695	672.248	428.111	735.926	371.679	307.793	530.933	482.151	302.142
ENSMUSG00000041881	Ndufa7	TSS1064,TSS15710,TSS2442,TSS2447,TSS32398,TSS48780,TSS55623,TSS56723,TSS83969	17:33824590-33838316	520.535	yes	11	11	628.165	749.507	842.715	564.062	284.351	265.947	397.317	411.317	444.225	359.672	1161.95	433.56	405.019	462.921	582.391	431.149	447.669	556.888	560.44	548.188	393.773	396.962
ENSMUSG00000034683	Ppp1r1c	TSS10250,TSS61538,TSS77691,TSS93027,TSS93028	2:79707779-79818496	517.088	yes	11	11	511.402	542.429	658.8	694.987	718.432	404.837	473.608	545.771	559.863	505.959	451.894	398.276	401.356	580.325	407.346	418.455	599.115	533.735	529.648	336.517	586.103	461.144
ENSMUSG00000012848	Rps5	TSS26799,TSS26800,TSS43060,TSS89879,TSS9095,TSS91858	7:12922289-12926686	514.066	yes	11	11	476.106	655.097	648.242	554.217	343.571	360.382	447.05	438.823	477.223	464.549	1127.78	468.771	403.112	450.645	417.495	473.403	504.297	492.783	602.633	475.102	514.108	477.888
ENSMUSG00000031840	Rab3a	TSS15736,TSS20573,TSS26291,TSS75116,TSS78924,TSS94356	8:70754678-70758677	506.868	yes	11	11	484.447	487.975	440.964	490.186	316.449	573.101	497.674	547.821	420.241	686.005	640.548	633.144	630.63	436.103	462.937	564.612	391.823	599.561	552.129	472.155	315.729	606.746
ENSMUSG00000025794	Rpl14	TSS89240	9:120571516-120574653	514.865	yes	11	11	566.806	726.598	728.64	692.216	441.555	358.446	483.231	522.199	442.159	379.999	992.579	507.104	439.127	462.497	411.904	438.8	413.469	454.036	470.334	500.111	380.35	359.858
ENSMUSG00000030246	Ldhb	TSS100698,TSS5558,TSS56130	6:142490248-142507957	507.517	yes	11	11	538.154	734.09	667.5	234.686	111.828	552.963	211.812	161.599	195.941	818.028	1071.37	498.315	902.61	180.02	830.582	398.536	551.811	718.954	558.298	295.743	425.026	450.759
ENSMUSG00000039114	Nrn1	TSS80661,TSS9718	13:36725624-36734477	507.961	yes	11	11	479.447	472.491	670.506	524.172	660.994	490.173	598.049	480.524	723.99	529.973	496.675	420.87	374.356	507.506	332.045	428.339	433.062	566.674	650.674	386.862	439.801	431.617
ENSMUSG00000018770	Atp5g3	TSS73473,TSS92607,TSS93334,TSS93388,TSS93389	2:73908446-73911326	510.761	yes	11	11	504.299	605.94	686.054	616.36	308.313	385.556	402.064	357.369	422.839	504.762	1312.66	494.345	531.65	389.8	549.423	485.793	441.083	517.58	474.957	424.309	310.831	342.099
ENSMUSG00000021477	Ctsl	TSS13324	13:64363213-64370306	509.973	yes	11	11	421.606	478.059	581.2	648.53	468.966	423.44	721.599	561.256	741.38	468.457	573.457	425.612	405.304	572.3	335.189	494.166	383.263	398.286	624.356	462.913	520.094	349.511
ENSMUSG00000059323	Tonsl	TSS13851,TSS33990,TSS37458,TSS55197,TSS61373,TSS61476,TSS85666,TSS91382,TSS9499	15:76622087-76639958	504.427	yes	11	11	494.885	585.658	512.477	496.273	480.912	475.308	369.258	491.849	540.924	579.131	1042.27	484.205	461.654	390.6	393.971	463.839	396.686	428.643	588.688	409.395	506.334	458.779
ENSMUSG00000025723	Nmb	TSS31955,TSS34386,TSS51261,TSS72633	7:80902226-80905076	508.948	yes	11	11	481.044	542.877	786.106	459.466	359.172	452.532	706.97	467.88	793.905	407.25	1137.98	420.24	303.94	414.558	256.365	413.579	435.153	384.174	612.708	425.601	426.409	349.103
ENSMUSG00000063065	Mapk3	TSS21424,TSS25275,TSS45182,TSS54298	7:126759600-126765819	495.649	yes	11	11	443.055	504.209	440.479	605.172	609.033	514.146	367.853	603.459	505.191	547.456	563.43	497.307	449.576	629.235	362.159	633.682	425.76	461.126	435.27	387.723	423.302	566.881
ENSMUSG00000037710	Cisd1	TSS90436	10:71330479-71344954	498.677	yes	11	11	484.444	567.257	519.259	558.625	429.056	438.286	395.474	431.316	511.27	560.867	936.974	479.309	475.539	418.383	393.593	464.846	545.35	474.354	543.556	402.813	441.639	490.87
ENSMUSG00000033475	Tomm6	TSS32708,TSS55379,TSS60266	17:47686645-47688386	503.221	yes	11	11	484.106	481.49	506.737	518.104	511.209	392.48	520.41	447.579	564.404	562.396	1166.33	468.387	436.516	373.253	418.318	492.743	503.852	397.438	510.542	378.807	432.532	363.09
ENSMUSG00000024953	Prdx5	TSS23407,TSS29063,TSS72356,TSS90233	19:6906696-6910106	494.019	yes	11	11	517.032	574.231	527.019	522.105	222.754	490.443	291.099	381.342	402.694	660.873	1228.05	563.985	545.298	402.486	473.712	373.348	402.55	580.912	489.823	373.843	350.792	465.571
ENSMUSG00000032966	Fkbp1a	TSS18870,TSS25158,TSS28461,TSS37542,TSS47090,TSS6060,TSS78252,TSS83861,TSS97561	2:151542482-151561692	488.301	yes	11	11	448.995	363.757	416.289	544.563	472.573	400.745	627.853	666.953	441.751	518.006	532.811	547.628	492.492	580.175	457.123	584.563	296.686	508.261	557.782	545.351	249.964	490.235
ENSMUSG00000033938	Ndufb7	TSS84688,TSS93167	8:83566670-83571626	486.311	yes	11	11	441.403	620.385	604.629	486.253	233.544	349.916	354.654	407.421	329.145	521.501	1330.15	456.121	535.985	370.574	458.712	430.352	427.965	536.508	552.366	416.393	348.562	496.071
ENSMUSG00000067274	Rplp0	TSS100782,TSS65657,TSS73867,TSS90047	5:115559466-115563727	489.384	yes	11	11	450.661	551.227	505.023	464.123	431.325	395.161	463.387	454.893	418.048	544.699	1033.33	442.096	426.488	361.89	485.649	478.064	326.452	540.286	602.893	393.446	507.933	426.781
ENSMUSG00000039197	Adk	TSS12217	14:21052573-21448568	492.137	yes	11	11	539.631	309.348	434.301	651.726	817.93	496.044	454.61	536.345	788.189	482.041	332.017	521.903	360.394	698.131	271.058	401.184	501.284	478.475	546.37	230.715	483.187	350.612
ENSMUSG00000032399	Rpl4	TSS75667	9:64173386-64178562	487.056	yes	11	11	393.349	550.931	565.746	432.423	510.154	441.056	433.616	508.221	513.253	511.62	685.433	465.024	409.975	479.853	493.985	427.692	482.254	470.48	532.671	447.658	472.792	401.696
ENSMUSG00000053192	Mllt11	TSS1718,TSS27903,TSS67218,TSS7886,TSS8716	3:95219134-95232171	475.15	yes	11	11	431.222	479.194	547.424	552.463	492.077	397.731	526.06	516.054	450.909	474.259	447.66	448.516	462.008	522.83	465.249	461.574	409.442	457.998	451.172	519.703	464.608	577.656
ENSMUSG00000073411	H2-D1	TSS23811,TSS27233,TSS30022	17:35262729-35267499	472.698	yes	11	11	430.008	399.757	270.507	694.764	361.699	368.488	685.285	292.788	816.778	508.95	299.568	382.019	311.644	912.357	740.843	171.339	169.957	566.369	678.986	642.995	221.565	587.002
ENSMUSG00000028832	Stmn1	TSS12679,TSS3360,TSS61360,TSS68824,TSS70895	4:134468319-134473843	476.637	yes	11	11	377.825	583.458	500.344	668.936	517.199	367.076	423.716	595.982	424.817	465.581	704.544	466.413	406.28	569.522	401.241	525.669	295.421	402.357	474.082	448.157	390.763	436.906
ENSMUSG00000043716	Rpl7	TSS43291,TSS50635,TSS64372,TSS68729,TSS74530,TSS98683	1:16101294-16104662	478.806	yes	11	11	506.57	623.549	632.224	565.73	364.775	335.002	486.168	456.856	414.432	426.099	920.933	420.388	389.501	453.39	474.832	423.345	365.268	414.912	433.437	478.709	468.797	374.202
ENSMUSG00000028822	Tmem50a	TSS101462,TSS27911	4:134897848-134915024	472.17	yes	11	11	433.754	477.252	545.448	569.043	504.587	368.958	407.003	454.51	552.216	394.647	694.384	496.769	383.063	451.293	448.291	480.961	459.469	423.995	480.216	385.557	504.155	399.729
ENSMUSG00000024646	Cyb5a	TSS38380,TSS42748,TSS61645,TSS65082,TSS82119	18:84851337-84880401	472.312	yes	11	11	477.986	510.967	694.958	622.995	589.177	284.63	522.025	471.3	386.678	370.069	706.833	433.066	346.571	500.646	379.77	445.57	559.86	312.695	383.317	466.771	452.674	392.313
ENSMUSG00000007564	Ppp2r1a	TSS102579,TSS40200,TSS41333,TSS49180,TSS59896,TSS93840,TSS98025	17:20945310-20965916	466.897	yes	11	11	496.137	385.049	432.032	423.324	427.622	568.329	350.44	446.583	649.867	506.586	282.542	472.579	460.194	475.719	465.513	438.872	373.947	540.47	574.813	505.934	528.276	445.116
ENSMUSG00000000088	Cox5a	TSS102420	9:57521231-57532424	461.586	yes	11	10	551.291	408.039	205.695	494.164	247.226	514.984	591.468	435.985	275.864	660.995	244.364	629.725	649.548	410.71	637.684	519.807	349.841	668.491	584.501	612.919	0	542.774
ENSMUSG00000022890	Atp5j	TSS24547,TSS27789,TSS40968,TSS47365,TSS55228,TSS57652,TSS5848,TSS63447,TSS65491,TSS73708,TSS7854,TSS79134	16:84827865-84835625	467.96	yes	11	11	505.769	640.12	750.612	505.792	288.352	302.789	447.679	331.78	347.149	386.145	945.887	406.314	463.547	319.41	492.695	365.192	643.035	440.305	367.709	438.808	438.064	394.633
ENSMUSG00000007021	Syngr3	TSS23994,TSS45614	17:24685091-24689955	457.207	yes	11	11	385.052	437.774	386.972	483.175	442.366	482.256	478.367	506.949	477.472	546.754	297.485	542.144	461.119	549.526	354.086	530.278	304.585	492.061	545.293	497.097	400.533	578.556
ENSMUSG00000006024	Napa	TSS11775,TSS30160,TSS50676,TSS54625,TSS73519,TSS73523,TSS84456	7:16098457-16117975	459.671	yes	11	11	488.029	544.026	482.796	439.314	433.488	485.827	347.279	418.102	457.13	544.966	451.684	471.564	485.847	494.424	416.804	450.832	377.612	412.043	476.52	471.614	503.189	512.599
ENSMUSG00000025428	Atp5a1	TSS14578,TSS3750,TSS5838,TSS82705,TSS90832	18:77773728-77782869	459.186	yes	11	11	431.327	503.501	348.054	365.127	438.104	544.255	418.123	411.37	441.84	620.255	332.743	493.493	569.134	399.045	515.858	412.581	391.35	578.633	494.753	424.897	508.459	519.836
ENSMUSG00000024767	Otub1	TSS2131,TSS35981,TSS59135,TSS62928,TSS89483	19:7198201-7206316	458.126	yes	11	11	544.305	381.014	292.842	391.594	528.697	510.987	460.017	531.147	486.492	512.317	342.01	523.288	522.022	457.034	382.693	447.147	416.96	449.945	524.434	472.022	443.678	497.322
ENSMUSG00000047261	Gap43	TSS58953,TSS74214	16:42248441-42340651	468.442	yes	11	11	302.44	343.269	912.572	769.343	217.508	343.591	756.566	581.627	422.28	290.692	625.93	419.206	219.806	478.601	388.321	622.426	276.934	342.181	390.456	741.545	391.996	274.789
ENSMUSG00000027602	Map1lc3a	TSS38991,TSS73314,TSS96855	2:155276296-155278073	461.911	yes	11	11	348.677	509.005	531.084	582.367	353.661	340.331	391.617	573.884	390.049	436.287	991.425	594.588	373.613	419.02	428.802	486.562	403.88	426.321	438.366	416.489	264.111	362.188
ENSMUSG00000021087	Rtn1	TSS21017,TSS3554,TSS45422,TSS65388	12:72211751-72409054	459.971	yes	11	11	508.346	384.504	483.904	358.702	263.723	575.076	574.389	297.644	377.986	317.327	711.695	630.583	441.233	289.09	562.692	399.992	551.628	479.891	469.052	650.047	331.88	396.625
ENSMUSG00000008682	Rpl10	TSS16312,TSS26442,TSS31891,TSS37942,TSS48837,TSS52651,TSS57173,TSS64681,TSS79139,TSS85264,TSS86910	X:74270811-74273135	459.467	yes	11	11	445.08	526.847	609.937	474.125	452.699	362.815	402.183	401.544	453.545	393.841	918.975	458.18	375.908	423.178	409.167	445.926	314.013	430.974	502.522	482.784	364.57	364.925
ENSMUSG00000028837	Psmb2	TSS24334,TSS51289,TSS97750	4:126677629-126709714	459.499	yes	11	11	441.748	510.782	647.598	497.346	364.945	365.305	485.25	402.961	412.884	407.515	1062.36	393.147	347.244	357.099	439.345	418.417	380.785	419.099	473.358	350.652	471.636	357.502
ENSMUSG00000044627	Swi5	TSS16425,TSS39811,TSS49089,TSS68106,TSS81669,TSS87167,TSS94879	2:32278815-32288075	455.856	yes	11	11	452.292	569.909	530.575	523.146	247.172	405.209	537.881	415.484	507.206	369.241	1036.17	400.695	313.284	340.548	386.591	346.353	514.759	376.097	523.597	380.71	396.066	368.254
ENSMUSG00000057322	Rpl38	TSS11014,TSS12908,TSS49503,TSS65306	11:114668523-114672331	457.736	yes	11	11	456.322	527.003	718.346	556.967	307.89	272.557	371.912	457.422	328.04	311.13	1144.34	396.206	348.771	366.064	470.201	343.412	584.315	448.518	408.054	426.916	368.064	327.578
ENSMUSG00000022564	Grina	TSS44373	15:76246806-76249904	444.974	yes	11	11	434.87	418.341	371.203	364.104	309.22	578.507	373.611	398.682	440.533	600.676	376.849	631.34	550.365	435.005	423.549	490.092	350.644	500.798	520.604	516.992	258.459	586.896
ENSMUSG00000002416	Ndufb2	TSS46947,TSS51054,TSS51058,TSS51062,TSS77778,TSS99201	6:39592573-39603382	451.576	yes	11	11	484.639	547.948	772.374	549.137	219.504	268.829	339.855	384.488	303.014	355.531	1062.78	404.471	399.456	348.834	410.974	420.111	603.297	424.283	377.259	432.489	373.832	396.983
ENSMUSG00000023175	Bsg	TSS22069,TSS31325,TSS36694,TSS40117,TSS40549,TSS59794	10:79704490-79711969	449.289	yes	11	11	385.419	450.244	371.101	439.072	317.356	453.3	537.461	465.193	463.787	541.498	781.318	520.75	471.641	406.519	479.236	423.97	211.572	541.327	494.923	392.021	287.351	408.421
ENSMUSG00000039347	Atp6v0e2	TSS76951	6:48537568-48541798	447.759	yes	11	11	426.778	474.39	490.739	467.8	447.348	480.787	395.327	452.713	504.68	511.897	473.747	463.238	415.804	382.951	400.564	373.966	392.138	465.567	485.347	362.276	534.887	434.272
ENSMUSG00000057863	Rpl36	TSS45884	17:56613394-56614243	451.929	yes	11	11	532.09	665.866	684.6	535.569	232.216	349.595	322.726	409.035	361.003	349.809	1130.35	483.935	397.042	395.775	397.267	446.701	249.202	499.965	464.455	388.049	195.257	311.628
ENSMUSG00000015094	Npdc1	TSS11453,TSS16259,TSS21838,TSS28358,TSS30606,TSS32733,TSS40590,TSS46927,TSS49905,TSS58204,TSS80583,TSS81771,TSS91336,TSS98567	2:25399350-25409494	437.934	yes	11	11	438.048	461.86	216.977	471.787	392.443	576.726	406.596	533.586	446.647	632.923	263.689	528.981	512.526	476.745	356.625	558.095	283.03	535.026	555.114	478.801	70.3828	557.076
ENSMUSG00000022474	Pmm1	TSS31553,TSS33422,TSS47433,TSS54527,TSS56934,TSS60201,TSS87350	15:81951107-81960930	440.169	yes	11	11	414.397	520.902	398.065	419.143	377.864	443.23	363.103	381.995	424.651	570.282	700.481	485.3	448.418	385.758	417.225	438.537	293.016	434.121	510.177	398.609	418.279	478.562
ENSMUSG00000017188	Coa3	TSS83222,TSS97600	11:101277967-101279114	441.317	yes	11	11	514.245	544.199	656.359	520.332	301.148	278.015	365.983	351.806	420.838	368.866	745.109	420.835	452.235	397.108	381.951	421.541	477.747	383.991	429.757	427.556	408.046	428.185
ENSMUSG00000013698	Pea15a	TSS14647,TSS71152,TSS77612	1:172196727-172206804	436.395	yes	11	11	369.252	393.882	448.419	430.099	324.3	465.173	462.126	419.863	451.718	489.844	329.578	452.988	446.749	435.33	497.782	443.303	377.757	498.12	495.28	505.47	427.27	470.28
ENSMUSG00000063457	Rps15	TSS45606,TSS51139	10:80292452-80294114	444.98	yes	11	11	472.967	511.583	583.26	534.278	330.261	362.435	439.834	416.672	438.285	404.955	1082.94	417.25	340.557	399.667	394.958	386.537	272.844	443.496	534.781	301.32	275.707	284.762
ENSMUSG00000005873	Reep5	TSS60890	18:34344888-34373415	436.204	yes	11	11	411.737	400.013	399.481	411.737	488.433	496.53	517.627	432.336	441.049	401.006	255.905	456.584	450.312	476.4	351.776	449.156	445.684	533.892	448.034	524.072	368.514	442.473
ENSMUSG00000068220	Lgals1	TSS46425	15:78926724-78930465	445.35	yes	11	11	370.662	325.168	756.341	545.115	249.497	304.789	744.232	380.387	249.171	317.076	913.449	382.697	245.971	397.182	498.621	398.674	440.178	512.247	532.924	486.472	301.491	218.874
ENSMUSG00000016427	Ndufa1	TSS56439	X:37187587-37191163	438.871	yes	11	11	452.672	549.033	690.314	484.588	236.691	257.404	309.296	341.637	314.05	313.492	1043.62	417.904	401.612	374.772	523.668	396.025	551.552	439.18	383.572	386.667	348.541	320.391
ENSMUSG00000009863	Sdhb	TSS51600,TSS8457,TSS96646	4:140961202-140979193	434.403	yes	11	11	419.736	573.562	490.725	430.061	275.657	378.833	403.952	354.203	323.068	462.784	808.719	451.708	456.563	355.255	453.517	381.427	417.98	434.77	447.906	368.605	433.425	398.05
ENSMUSG00000018340	Anxa6	TSS17073,TSS9469	11:54979107-55033445	428.766	yes	11	11	473.002	456.545	368.01	396.172	506.124	546.239	338.543	315.031	535.457	538.137	171.103	436.473	469.36	403.346	369.572	413.462	445.513	424.305	459.662	396.32	541.701	511.74
ENSMUSG00000002580	Mien1	TSS13268	11:98437707-98438991	437.826	yes	11	11	366.026	518.233	813.168	524.468	308.2	289.044	389.587	371.404	436.549	341.663	833.813	378.102	344.035	387.102	342.196	408.683	466.973	432.818	440.621	462.544	339.114	314.631
ENSMUSG00000022354	Ndufb9	TSS70946	15:58933809-58939489	433.054	yes	11	11	468.036	600.382	659.309	495.785	233.796	271.322	345.154	262.539	341.634	346.736	996.701	403.77	438.419	344.743	431.368	369.421	470.045	442.866	411.686	370.763	389.652	364.629
ENSMUSG00000023456	Tpi1	TSS103262,TSS40610,TSS43900,TSS49707,TSS98637	6:124810585-124814296	431.435	yes	11	11	444.577	462.344	487.336	378.747	273.023	427.067	410.547	312.387	462.873	553.545	739.448	424.814	399.831	304.007	408.731	348.976	437.652	441.133	506.383	340.706	496	386.139
ENSMUSG00000018339	Gpx3	TSS198,TSS37726,TSS58913	11:54902452-54910377	437.234	yes	11	11	284.668	241.236	300.352	1076.61	971.367	314.465	682.124	987.471	317.262	276.244	364.845	430.496	182.045	954.232	306.868	490.801	154.141	191.609	209.585	248.938	196.565	214.241
ENSMUSG00000035674	Ndufa3	TSS25478,TSS44773,TSS44774,TSS44776,TSS82450,TSS86812	7:3617372-3620163	434.689	yes	11	11	525.477	576.952	673.865	523.26	301.912	350.643	335.606	373.5	394.837	342.339	998.053	448.971	414.301	344.687	521.897	334.508	257.206	458.178	393.613	325.575	233.096	257.973
ENSMUSG00000036578	Fxyd7	TSS7190	7:31042516-31051462	440.286	yes	11	11	480.598	344.811	643.726	364.229	143.975	526.128	600.052	364.104	393.68	313.059	1602.55	548.335	189.555	230.031	509.365	344.343	336.428	410.784	358.174	321.986	220.085	135.987
ENSMUSG00000090733	Rps27	TSS318,TSS39255,TSS66937,TSS66938,TSS66939,TSS66940,TSS78401,TSS97688,TSS97692	3:90212521-90213651	434.891	yes	11	11	547.57	714.491	805.233	559.004	282.688	287.938	401.687	397.393	316.076	261.973	756.044	412.315	387.075	390.698	502.82	373.002	345.171	378.313	321.894	461.639	229.695	246.939
ENSMUSG00000028447	Dctn3	TSS30349,TSS38038,TSS57246	4:41714797-41723170	425.551	yes	11	11	371.789	436.781	478.204	567.903	230.727	240.686	560.831	446.472	357.975	372.336	943.944	330.073	335.474	447.894	402.14	374.226	321.578	487.373	435.187	500.283	294.686	417.102
ENSMUSG00000021520	Uqcrb	TSS5710,TSS75643	13:66900616-66905378	433.18	yes	11	11	434.617	561.177	776.893	496.398	301.364	210.336	502.411	304.181	358.441	313.277	974.569	337.61	347.736	360.716	449.818	288.726	556.18	352.277	329.886	493.123	347.039	256.198
ENSMUSG00000022205	Sub1	TSS31371,TSS34731,TSS34869,TSS4665	15:11981338-11996983	428.546	yes	11	11	416.483	496.004	919.698	475.77	340.681	256.175	579.829	269.418	511.256	285.779	669.962	344.179	343.703	353.033	399.432	349.505	529.966	311.26	344.105	400.951	402.278	327.191
ENSMUSG00000015092	Edf1	TSS10152,TSS13950,TSS33157,TSS75340,TSS82081	2:25557846-25562082	418.967	yes	11	11	356.597	478.106	441.673	507.648	358.243	372.532	380.994	464.721	362.698	434.566	702.381	437.498	456.567	393.578	315.951	458.658	337.903	464.193	418.398	442.856	212.542	417.643
ENSMUSG00000027327	1700037H04Rik	TSS29417,TSS44743,TSS44745,TSS56406,TSS58610,TSS63927	2:131146323-131160081	414.475	yes	11	11	351.472	396.955	227.692	375.844	474.959	470.126	354.908	451.053	468.356	596.203	545.515	434.64	404.179	394.592	277.436	431.834	309.023	377.612	614.089	336.638	410.85	503.367
ENSMUSG00000050608	Minos1	TSS51810,TSS87255,TSS91747,TSS97068	4:139101813-139131113	423.225	yes	11	11	562.27	586.418	909.649	528.309	284.166	252.342	341.808	344.146	340.204	303.415	907.721	365.065	346.343	357.666	420.033	400.723	302.316	427.982	379.266	451.164	76.7196	225.074
ENSMUSG00000070394	Tmem256	TSS33718,TSS64449,TSS67643,TSS6948,TSS91114	11:69838513-69839618	418.793	yes	11	11	456.576	527.913	786.857	651.77	273.568	184.048	325.978	371.766	351.118	244.314	720.569	325.846	311.665	393.844	365.408	403.543	552.303	358.362	400.746	426.091	362.375	300.106
ENSMUSG00000025855	Prkar1b	TSS100905,TSS101404,TSS1826,TSS47116,TSS71834,TSS74519,TSS77344,TSS80249,TSS83489,TSS88811,TSS9558	5:139017305-139150001	410.157	yes	11	11	372.005	379.805	365.751	352.886	444.974	522.983	506.45	419.304	422.689	466.129	181.877	443.108	414.507	373.052	342.854	429.104	366.177	441.163	434.541	509.208	424.724	481.391
ENSMUSG00000046432	Ngfrap1	TSS34659,TSS3541,TSS92051,TSS96463	X:136270252-136271978	411.905	yes	11	11	347.768	422.324	401.024	595.806	480.218	297.587	393.877	484.654	558.42	416.124	596.021	359.226	322.79	490.218	238.224	478.594	291.379	342.848	460.491	383.605	288.811	395.668
ENSMUSG00000022108	Itm2b	TSS56683	14:73362230-73385271	410.335	yes	11	11	351.562	401.894	379.202	351.235	265.078	414.098	571.525	436.63	366.057	428.962	389.246	470.443	474.85	385.518	524.885	419.887	301.403	494.852	395.322	611.06	183.329	412.388
ENSMUSG00000020153	Ndufs7	TSS13822,TSS27327,TSS36979,TSS56272,TSS56730,TSS75218	10:80249120-80256794	406.123	yes	11	11	414.378	468.812	422.006	318.568	238.203	397.729	266.547	277.435	283.784	557.509	1044.83	398.578	485.37	259.637	480.411	352.501	261.517	451.189	514.464	308	327.119	448.712
ENSMUSG00000046516	Cox17	TSS20708,TSS51527,TSS55494,TSS55496,TSS59033,TSS59158	16:38346990-38352763	407.93	yes	11	11	434.326	540.368	544.885	452.142	196.195	274.632	403.351	292.198	293.19	357.3	830.209	384.76	385.541	267.638	403.402	342.205	629.799	349.541	394.814	420.578	369.456	400.311
ENSMUSG00000020708	Psmc5	TSS9415	11:106256153-106263120	406.088	yes	11	11	419.612	497.545	487.991	392.53	366.314	385.768	375.407	375.678	337.556	453.809	606.527	399.138	387.819	380.062	381.842	361.726	360.941	358.958	405.299	395.668	397.657	383.335
ENSMUSG00000025781	Atp5c1	TSS11170,TSS19636,TSS4935,TSS53668,TSS70577,TSS72093,TSS91708	2:10056015-10080510	407.201	yes	11	11	458.755	558.208	589.36	405.911	265.558	303.044	340.35	298.572	327.118	388.173	731.973	368.361	414.782	324.556	420.823	334.295	390.039	443.049	400.391	390.502	397.396	330.4
ENSMUSG00000018567	Gabarap	TSS102592,TSS33404,TSS41779,TSS93630	11:69991142-69994951	406.76	yes	11	11	346.214	437.531	472.071	485.638	353.51	311.784	507.071	447.756	439.286	390.374	836.964	388.385	317.098	341.332	332.384	396.241	313.499	363.003	414.746	342.742	304.339	327.409
ENSMUSG00000058254	Tspan7	TSS8309	X:10485157-10596605	398.506	yes	11	11	350.31	499.248	382.077	386.705	367.186	403.167	327.671	376.533	462.137	537.062	345.486	433.525	484.136	342.308	377.713	355.686	367.192	384.777	448.129	322.905	414.674	487.065
ENSMUSG00000020635	Fkbp1b	TSS36216	12:4833174-4841595	405.159	yes	11	11	355.4	416.595	354.086	550.281	451.464	295.924	530.056	541.797	319.391	313.225	680.313	365.721	305.29	562.156	309.585	473.555	289.063	391.076	307.467	424.104	271.792	343.654
ENSMUSG00000033615	Cplx1	TSS10807,TSS49293	5:108518553-108550024	392.577	yes	11	11	426.744	478.808	331.815	270.033	163.233	533.124	290.956	232.696	234.336	622.802	338.719	578.454	715.297	284.822	424.974	316.718	309.648	542.304	380.384	450.375	317.872	585.957
ENSMUSG00000060036	Rpl3	TSS22284,TSS29409,TSS29412,TSS41015,TSS78237	15:80077793-80091868	401.223	yes	11	11	400.322	575.601	499.73	392.531	297.247	360.445	294.886	391.47	374.164	376.272	610.605	455.097	397.41	335.157	404.93	360.433	259.263	429.827	441.057	392.507	376.722	375.832
ENSMUSG00000026895	Ndufa8	TSS6613	2:36036325-36049406	400.816	yes	11	11	379.377	487.421	584.581	394.611	221.692	293.176	308.693	313.636	312.323	391.877	788.859	396.349	397.919	325.664	390.702	401.338	477.831	421.56	381.087	323.939	424.496	383.129
ENSMUSG00000028618	Tmem59	TSS16022,TSS2691,TSS52466,TSS57437,TSS7445	4:107178398-107200996	395.413	yes	11	11	335.088	376.49	381.08	348.063	359.691	385.527	450.971	356.755	421.509	467.374	433.958	464.833	475.286	335.686	377.923	417.951	302.931	418.601	449.984	308.275	435.704	469.37
ENSMUSG00000032181	Scg3	TSS23140	9:75643263-75683996	403.15	yes	11	11	339.449	322.217	449.465	483.553	668.694	383.522	471.689	390.105	846.757	381.618	193.961	357.451	341.079	504.817	233.985	398.386	340.934	301.359	434.91	293.301	328.888	303.504
ENSMUSG00000030654	Arl6ip1	TSS83784	7:118118890-118129625	400.395	yes	11	11	403.633	355.778	453.024	355.015	461.276	372.331	435.471	338.832	429.289	349.385	349.155	415.117	376.085	335.174	397.867	353.964	465.207	437.743	409.927	394.678	519.343	345.062
ENSMUSG00000071528	Usmg5	TSS44406	19:47083470-47090625	408.18	yes	11	11	515.937	608.66	1082.65	593.72	255.424	179.865	466.812	316.291	264.769	173.335	702.144	330.033	322.833	354.34	422.897	324.212	467.373	354.292	215.645	392.176	228.37	178.813
ENSMUSG00000027523	Gnas	TSS19293,TSS22793,TSS27,TSS28099,TSS37376,TSS41990,TSS43109,TSS47328,TSS52913,TSS58637,TSS68066,TSS80124,TSS81476,TSS87224,TSS95072,TSS96705	2:174284319-174346744	401.845	yes	11	11	385.999	439.488	482.093	460.492	537.944	349.321	267.481	333.232	380.774	411.674	601.618	369.072	324.784	401.339	386.293	497.022	489.548	293.581	359.308	314.363	353.322	310.953
ENSMUSG00000022174	Dad1	TSS100833,TSS42787	14:54235478-54254104	399.3	yes	11	11	372.369	412.58	425.25	341.461	295.508	370.535	319.916	327.399	449.08	475.681	1011.11	365.993	365.591	252.464	368.137	362.484	352.942	391.391	476.911	294.088	354.404	356.112
ENSMUSG00000073616	Myeov2	TSS61034,TSS93566,TSS96674,TSS9733	1:92637144-92641985	404.609	yes	11	11	477.59	519.767	658.963	525.509	224.469	195.081	352.118	306.059	279.425	250.227	827.821	335.814	354.912	272.223	457.192	360.98	588.082	385.124	344.136	425.271	356.028	242.068
ENSMUSG00000025221	Kcnip2	TSS32631,TSS37401,TSS51408,TSS64321,TSS71793,TSS71794,TSS78544,TSS8374,TSS97838	19:45791838-45816061	392.705	yes	11	11	410.936	447.365	313.698	364.17	515.637	470.402	364.616	312.539	689.285	478.693	197.914	417.446	414.195	361.494	223.021	321.659	356.15	319.81	569.258	253.44	445.081	490.72
ENSMUSG00000060803	Gstp1	TSS30378	19:4035406-4037921	402.91	yes	11	11	341.951	430.722	387.422	429.831	368.683	319.055	409.629	397.744	435.239	376.782	963.935	353.076	308.457	313.824	471.915	412.787	239.912	370.416	441.285	400.92	287.535	275.479
ENSMUSG00000004267	Eno2	TSS14388,TSS17057,TSS17058,TSS35087,TSS37412,TSS54094,TSS61901,TSS61902,TSS61905,TSS66591,TSS70875,TSS71485,TSS83562,TSS94833	6:124760052-124769673	391.819	yes	11	11	434.071	465.858	392.709	252.64	247.644	610.551	280.719	243.737	299.321	603.274	214.785	449.784	532.683	305.888	430.387	345.329	388.413	480.349	428.583	389.244	432.228	484.094
ENSMUSG00000072772	Grcc10	TSS49103,TSS58070,TSS72578,TSS95613	6:124739182-124741374	400.01	yes	11	11	449.674	494.024	556.762	484.257	298.184	314.843	340.617	424.286	362.032	293.147	957.191	391.551	333.023	385.208	352.453	376.166	299.91	415.053	342.016	276.364	253.45	274.943
ENSMUSG00000074884	Serf2	TSS2890,TSS39783,TSS48833,TSS86905,TSS95296	2:121449194-121458313	391.061	yes	11	11	360.383	407.2	462.013	440.834	291.541	304.915	288.353	370.671	388.064	385.783	769.636	368.928	334.567	368.142	328.056	376.542	456.605	343.055	390.199	369.308	407.494	344.561
ENSMUSG00000067847	Romo1	TSS27709,TSS55733,TSS74690,TSS79680	2:156144038-156145797	392.651	yes	11	11	447.137	465.566	594.033	477.168	155.859	205.096	231.933	268.956	215.916	262.677	1182	462.718	511.346	231.481	471.83	279.073	326.408	299.283	557.866	345.765	253.568	286.006
ENSMUSG00000051234	Rnf7	TSS20230,TSS33603,TSS52825	9:96470936-96478675	387.894	yes	11	11	454.235	507.56	603.785	429.358	241.463	282.939	410.129	295.633	361.118	301.158	540.307	366.73	365.645	377.133	354.935	330.145	420.569	301.069	395.262	407.813	398.794	384.811
ENSMUSG00000021606	Ndufs6	TSS67430,TSS98556	13:73319873-73328542	390.159	yes	11	11	413.242	532.135	450.592	407.958	210.049	244.885	357.867	270.76	289.769	335.804	965.659	338.924	352.622	282.066	393.817	327.854	531.586	405.656	415.095	340.477	326.513	330.187
ENSMUSG00000040385	Ppp1ca	TSS37968	19:4192157-4195419	383.828	yes	11	11	367.294	418.705	375.288	425.592	344.885	316.046	379.864	416.294	428.205	389.019	457.977	351.022	354.814	432.416	346.186	358.926	325.373	351.806	431.43	408.854	380.389	405.36
ENSMUSG00000059278	Naa38	TSS35548,TSS38094,TSS41745,TSS53867	11:69395486-69396680	385.247	yes	11	11	419.711	443.685	666.961	511.713	234.032	262.155	303.01	356.986	337.754	307.701	845.431	334.761	293.371	325.337	338.531	310.67	347.197	368.739	407.785	313.76	360.888	308.186
ENSMUSG00000047215	Rpl9	TSS30249,TSS30250,TSS36117,TSS40503,TSS49553,TSS49554,TSS6499,TSS71397,TSS77942,TSS84557,TSS97221	5:65388363-65391444	388.049	yes	11	11	440.564	547.795	732.078	533.239	283.095	222.731	356.697	361.139	300.681	205.453	685.428	379.931	332.017	389.374	372.337	386.094	284.145	348.453	313.424	382.213	292.147	242.458
ENSMUSG00000026238	Ptma	TSS42984,TSS52663,TSS71579,TSS71580,TSS90690	1:86526725-86530712	380.538	yes	11	11	296.938	451.582	275.776	392.666	271.096	370.665	366.443	420.145	391.347	467.499	632.372	377.085	370.731	400.703	324.198	386.913	196.833	421.483	529.891	337.046	309.896	373.128
ENSMUSG00000021493	Pdlim7	TSS28628,TSS31229,TSS66981,TSS70776,TSS90892,TSS9501,TSS9506,TSS9507	13:55495794-55513676	382.311	yes	11	11	267.093	384.455	443.942	426.631	215.655	304.928	433.259	462.971	367.24	367.462	802.04	379.458	294.946	373.082	340.942	450.007	279.568	368.059	365.19	473.721	227.878	330.996
ENSMUSG00000033208	S100b	TSS61134	10:76253852-76261159	384.471	yes	11	11	468.51	419.449	759.795	176.403	57.6129	384.344	230.421	118.621	296.812	329.803	1040.88	339.648	328.493	94.0112	615.901	246.672	614.732	518.275	351.508	320.076	361.93	218.797
ENSMUSG00000025503	Taldo1	TSS24218,TSS37659,TSS42819	7:141392198-141402968	374.427	yes	11	11	306.24	345.342	444.592	421.979	382.746	329.858	333.404	392.574	502.952	363.118	563.584	280.693	315.829	404.458	355.224	388.7	232.169	337.474	392.63	363.863	405.544	326.015
ENSMUSG00000020612	Prkar1a	TSS13666,TSS1990,TSS28794,TSS87529	11:109649404-109669656	364.653	yes	11	11	309.326	328.918	278.948	258.571	398.699	407.956	356.163	298.014	345.584	485.753	124	354.246	518.057	347.972	379.848	380.371	320.542	545.354	419.66	380.242	419.494	520.286
ENSMUSG00000055681	Cope	TSS17607,TSS19788,TSS34973,TSS3788,TSS42638,TSS56834,TSS56838,TSS99019	8:70302517-70312993	365.663	yes	11	11	363.741	487.463	336.728	302.443	264.688	375.375	288.548	297.498	306.033	445.521	727.547	364.708	374.719	292.369	306.814	359.945	309.303	341.999	458.169	307.823	367.488	437.424
ENSMUSG00000061518	Cox5b	TSS2158,TSS2160,TSS48072,TSS50733,TSS59548,TSS93914	1:36691483-36693681	370.853	yes	11	11	407.875	458.769	642.683	371.088	228.946	274.746	270.28	305.792	288.029	329.202	812.728	348.145	342.08	291.726	352.245	306.486	391.797	395.485	342.666	311.117	316.025	327.83
ENSMUSG00000070493	Chchd2	TSS41623,TSS96500	5:129881155-129887470	368.465	yes	11	11	302.774	364.71	437.359	516.543	204.864	235.394	386.08	398.519	290.548	350.816	749.896	342.908	357.754	386.686	287.05	383.628	281.002	416.2	372.545	439.532	232.948	365.991
ENSMUSG00000034994	Eef2	TSS34028	10:81176630-81182507	360.08	yes	11	11	323.636	381.697	230.175	306.596	352.356	511.159	285.863	406.242	313.734	531.362	116.492	390.924	435.27	362.518	358.219	393.726	301.437	405.186	414.732	338.238	402.122	517.228
ENSMUSG00000006699	Cdc42	TSS73847,TSS93755	4:137319695-137357720	370.898	yes	11	11	330.46	366.189	424.383	446.403	479.084	299.995	449.866	338.502	511.076	337.961	452.788	322.914	293.361	372.291	330.074	325.008	342.3	324.914	375.607	318.656	347.035	270.361
ENSMUSG00000031231	Cox7b	TSS56380,TSS61273,TSS98228	X:106015699-106022450	373.682	yes	11	11	372.156	627.212	599.277	821.754	193.081	164.046	586.32	359.417	191.413	343.336	550.423	242.196	258.828	230.902	331.476	240.822	488.566	356.149	368.72	286.341	234.879	191.995
ENSMUSG00000020444	Guk1	TSS100110,TSS102999,TSS29217,TSS34231,TSS56049,TSS90224	11:59183874-59192212	366.49	yes	11	11	392.756	389.895	472.474	434.155	238.018	288.514	266.021	329.335	299.672	332.279	741.899	348.564	311.044	345.488	265.579	361.886	311.424	405.935	450.019	410.018	301.313	303.22
ENSMUSG00000021178	Psmc1	TSS28729	12:100110185-100123364	363.858	yes	11	11	365.636	440.671	364.671	406.905	378.677	326.327	337.342	338.656	347.03	380.337	374.984	365.495	370.692	349.778	344.8	345.602	357.722	336.002	355.304	379.96	374.417	358.243
ENSMUSG00000022234	Cct5	TSS42860,TSS5214,TSS75355,TSS76752,TSS86263	15:31590799-31601847	363.18	yes	11	11	344.961	415.741	342.578	345.184	394.908	315.411	319.571	379.386	456.041	361.183	322.092	348.526	318.989	372.105	318.16	348.073	353.146	392.554	400.501	367.945	409.733	372.426
ENSMUSG00000031781	Ciapin1	TSS22930,TSS34521,TSS37620,TSS3786,TSS3803,TSS51580,TSS51583,TSS64789,TSS81280,TSS92862	8:94819817-94838358	362.675	yes	11	11	377.733	393.082	309.625	321.291	346.713	365.757	346.189	384.267	302.258	424.036	448.573	421.239	354.728	312.053	319.46	409.324	197.798	389.64	380.939	366.187	445.291	362.619
ENSMUSG00000019087	Atp6ap1	TSS101537,TSS101538,TSS15024,TSS17125,TSS28027,TSS31645,TSS36304,TSS53330,TSS61075,TSS99703	X:74297096-74304721	359.524	yes	11	11	304.081	351.245	367.935	317.802	385.911	382.145	360.094	339.768	441.367	429.767	184.177	361.523	382.848	369.659	329.62	345.132	306.484	367.302	436.953	423.125	363.061	424.347
ENSMUSG00000039016	Timm8b	TSS56804	9:50603900-50605320	367.613	yes	11	11	435.326	520.004	715.601	412.169	220.464	199.417	355.819	263.713	221.44	240.976	746.181	309.114	276.892	260.705	382.379	283.692	527.596	329.846	315.026	362.676	340.834	246.042
ENSMUSG00000021917	Spcs1	TSS22977,TSS3842,TSS54304,TSS68804,TSS8130,TSS8132,TSS8133	14:30999825-31001672	367.723	yes	11	11	385.003	338.427	655.185	490.12	305.608	248.086	323.903	307.408	366.699	264.087	673.564	336.706	345.153	294.891	414.663	325.997	393.016	325.648	326.428	294.922	306.662	240.723
ENSMUSG00000025151	Maged1	TSS11596,TSS15497,TSS18937,TSS30105,TSS64577,TSS79548,TSS94379	X:94535473-94542143	359.642	yes	11	11	318.348	293.373	346.432	355.94	349.971	429.378	495.156	440.615	329.267	366.191	133.469	410.027	341.72	473.693	322.546	328.654	282.939	379.758	318.766	485.78	350.466	395.657
ENSMUSG00000003970	Rpl8	TSS81291	15:76904070-76906318	362.67	yes	11	11	361.333	447.693	346.897	327.451	308.247	338.955	262.571	371.867	298.63	389.746	868.358	363.784	298.958	295.537	342.189	351.797	240.041	361.387	411.894	283.743	345	307.026
ENSMUSG00000022285	Ywhaz	TSS17527,TSS19283,TSS26108,TSS28851,TSS31353,TSS43556,TSS75013	15:36770769-36794547	360.746	yes	11	11	382.682	309.382	327.821	346.737	411.116	363.773	458.774	349.746	400.153	354.271	150.468	366.305	363.334	353.897	317.43	342.347	422.383	393.009	364.738	414.226	383.081	338.88
ENSMUSG00000030161	Gabarapl1	TSS1806	6:129533199-129542331	360.706	yes	11	11	235.3	347.617	418.995	345.361	267.308	331.927	286.999	441.617	285.797	413.718	523.17	383.635	397.737	414.777	350.272	374.539	320.742	431.045	324.213	400.306	279.742	338.644
ENSMUSG00000033585	Ndn	TSS5512	7:62348276-62349928	360.72	yes	11	11	293.02	255.86	346.633	310.471	372.572	396.628	516.745	523.138	509.487	332.79	379.011	347.771	248.66	447.758	325.912	382.033	197.398	386.838	381.67	356.109	264.62	248.938
ENSMUSG00000022037	Clu	TSS15894,TSS3173,TSS40720,TSS55087,TSS65635,TSS689,TSS92512,TSS9378,TSS93798	14:65968482-65981548	356.205	yes	11	11	389.991	343.438	310.601	152.105	264.687	479.074	168.456	149.771	144.967	393.793	634.703	515.24	511	166.736	513.064	220.408	385.069	642.842	345.937	343.332	405.097	271.942
ENSMUSG00000071014	Ndufb6	TSS34839,TSS44101	4:40270590-40279421	357.33	yes	11	11	376.786	420.465	569.732	475.335	170.369	205.771	354.859	343.255	247.515	245.162	720.147	336.883	329.829	293.226	393.528	334.099	384.75	392.278	299.437	341.44	269.073	239.941
ENSMUSG00000028546	Elavl4	TSS16057,TSS16842,TSS17149,TSS36080,TSS46211,TSS47652,TSS6365,TSS67454,TSS98047	4:110203721-110351909	348.964	yes	11	11	449.112	401.205	397.456	416.122	422.729	375.425	291.888	308.259	283.172	458.195	280.159	375.838	432.106	340.706	262.72	327.709	252.959	272.019	284.678	329.057	366.725	379.423
ENSMUSG00000039195	1110008P14Rik	TSS47800,TSS82640	2:32377096-32381938	350.898	yes	11	11	329.18	368.293	381.948	344.064	161.804	277.003	476.01	263.949	228.22	324.481	972.402	366.498	313.751	242.711	399.738	307.196	286.981	402.949	371.987	285.533	264.152	308.457
ENSMUSG00000039105	Atp6v1g1	TSS69801	4:63544771-63550750	349.88	yes	11	11	331.904	374.923	499.031	421.882	241.655	244.872	356.877	310.048	309.581	240.866	486.264	323.484	303.851	377.795	319.498	374.653	429.598	288.923	324.973	458.383	328.424	316.558
ENSMUSG00000027907	S100a11	TSS22872	3:93520487-93526287	359.903	yes	11	11	299.91	186.217	536.689	860.25	352.662	138.2	549.578	598.479	455.124	144.182	585.781	237.056	93.0113	695.336	249.777	433.334	106.773	214.506	237.079	400.737	183.277	87.7736
ENSMUSG00000002102	Psmc3	TSS101618,TSS15921,TSS22810,TSS26574,TSS3204,TSS37640,TSS46102,TSS57730,TSS64404,TSS6849	2:91054008-91066369	345.639	yes	11	11	311.745	366.027	381.558	278.157	315.756	342.568	322.785	355.097	331.025	346.984	463.47	356.941	323.53	366.657	298.856	332.302	350.666	357.755	383.701	283.56	389.273	336.242
ENSMUSG00000062580	Timm17a	TSS65181,TSS69130,TSS94906,TSS98274	1:135295212-135313778	346.864	yes	11	11	420.252	430.315	406.273	420.696	247.86	278.492	332.936	297.708	288.613	305.816	601.653	358.217	320.638	282.421	381.733	346.551	246.12	300.734	339.604	374.292	303.23	306.656
ENSMUSG00000020737	Hn1	TSS101961,TSS23304,TSS78247,TSS80337,TSS80625	11:115497352-115514387	346.77	yes	11	11	303.389	341.592	376.717	506.263	287.818	299.344	309.241	441.984	337.892	322.817	488.294	377.394	298.989	376.353	243.057	443.216	223.969	289.584	337.254	399.434	277.572	301.788
ENSMUSG00000025362	Rps26	TSS14345	10:128624529-128626506	350.777	yes	11	11	350.32	406.205	438.045	454.469	330.835	292.684	304.723	349.84	348.789	296.523	787.609	343.729	262.896	295.976	318.342	326.75	279.545	325.95	340.556	267.568	244.971	206.317
ENSMUSG00000030647	Ndufc2	TSS36176,TSS52256	7:97400002-97407802	347.219	yes	11	11	407.754	415.551	543.929	350.05	185.02	236.81	292.13	204.671	293.347	301.435	809.597	315.111	308.771	241.373	399.162	300.251	424.449	307.408	360.245	251.302	343.233	278.612
ENSMUSG00000021288	Klc1	TSS14761,TSS18019,TSS30660,TSS5915,TSS73305,TSS73511,TSS77486,TSS88648,TSS9327	12:111758848-111807844	338.688	yes	11	11	290.256	281.234	198.093	313.543	275.89	388.13	381.809	493.042	252.973	390.158	196.992	468.892	426.995	427.057	294.695	430.594	221.656	416.364	323.241	470.945	169.887	428.077
ENSMUSG00000090247	Bloc1s1	TSS44057,TSS61943,TSS62634	10:128917881-128924035	342.691	yes	11	11	367.22	527.605	473.225	434.234	200.179	228.086	216.091	237.672	270.442	303.497	767.805	320.842	301.504	289.867	365.419	331.181	321.072	300.144	368.404	281.048	290.977	343.121
ENSMUSG00000028691	Prdx1	TSS27575,TSS35316,TSS73514,TSS85347,TSS97102	4:116685543-116700822	348.548	yes	11	11	349.527	393.254	556.45	490.84	268.318	200.675	477.123	328.879	348.187	210.273	551.635	289.903	265.548	374.874	419.56	308.75	343.514	329.301	228.361	341.744	242.789	183.975
ENSMUSG00000022452	Smdt1	TSS14071,TSS25419,TSS69265,TSS75599,TSS81958	15:82338958-82349091	342.293	yes	11	11	287.128	354.501	353.532	394.676	197.449	296.669	280.092	363.267	310.733	372.524	946.591	317.341	305.834	280.287	273.279	334.524	287.51	333.392	350.203	289.246	259.377	295.289
ENSMUSG00000075702	Selm	TSS10784,TSS44877,TSS85302	11:3514683-3517351	340.863	yes	11	11	319.536	391.639	394.583	270.181	103.47	343.316	366.969	208.677	203.883	458.586	1028.88	351.2	422.212	169.616	393.344	253.86	290.97	355.799	269.779	320.825	240.802	318.681
ENSMUSG00000019362	D8Ertd738e	TSS82647	8:84246236-84249761	339.271	yes	11	11	303.365	423.575	462.771	368.055	242.156	284.702	272.355	315.992	294.887	339	790.529	341.489	331.247	256.173	323.217	308.386	294.334	280.077	337.993	277.694	276.689	310.801
ENSMUSG00000031059	Ndufb11	TSS76304	X:20615325-20617619	337.258	yes	11	11	319.438	421.425	381.265	345.913	177.909	258.013	322.293	277.72	287.078	306.043	683.372	319.84	370.091	242.576	387.383	308.028	402.556	332.403	332.141	293.102	313.836	333.54
ENSMUSG00000000563	Atp5f1	TSS23985,TSS38012,TSS42587,TSS57227,TSS63067,TSS72481	3:105942697-105960099	339.197	yes	11	11	339.672	444.799	559.532	336.327	203.265	257.458	311.09	247.988	281.963	286.849	573.076	320.04	353.711	269.655	364.292	302.041	333.915	373.18	336.76	333.27	294.247	265.558
ENSMUSG00000024208	Uqcc2	TSS33219,TSS4501,TSS92552,TSS92555	17:27122662-27133916	339.03	yes	11	11	404.155	510.295	557.58	361.353	173.132	212.16	325.511	308.068	188.712	242.473	779.721	343.946	343.295	286.601	367.372	307.872	240.523	309.526	263.367	385.253	208.719	255.545
ENSMUSG00000021270	Hsp90aa1	TSS11737,TSS16707,TSS2782,TSS35125,TSS59048,TSS62646,TSS65833,TSS71592	12:110690604-110702728	339.981	yes	11	11	288.494	290.392	370.328	333.875	380.549	264.499	434.897	242.531	394.013	284.724	910.026	258.262	249.685	259.868	265.604	290.629	417.838	266.753	323.384	294.444	318.797	219.174
ENSMUSG00000033061	Resp18	TSS22548,TSS40775,TSS43359,TSS65433	1:75272198-75278415	339.736	yes	11	11	325.818	348.299	641.167	235.436	116.995	358.514	302.294	199.547	296.12	214.377	826.038	347.326	285.819	163.555	525.514	207.195	413.975	348.908	254.538	403.304	319.727	219.342
ENSMUSG00000048349	Pou4f1	TSS93975,TSS99336	14:104461675-104467999	332.141	yes	11	11	488.583	308.246	260.335	371.743	347.968	300.137	404.619	284.789	385.306	278.857	68.063	373.287	357.356	362.628	321.638	316.22	507.104	192.76	253.155	437.52	354.64	362.81
ENSMUSG00000062753	AI413582	TSS21263,TSS28804,TSS48059,TSS97185	17:27563574-27565749	335.372	yes	11	11	349.328	409.803	532.835	411.098	236.642	197.414	314.625	393.079	359.626	272.904	502.986	316.942	268.94	370.178	251.908	341.195	274.336	299.658	394.757	300.161	244.399	290.131
ENSMUSG00000030432	Rpl28	TSS4181,TSS48551,TSS77108,TSS99534	7:4792873-4794562	334.768	yes	11	11	358.069	408.261	343.398	330.724	290.673	331.44	295.567	304.984	382.643	371.417	773.792	352.808	305.14	232.033	319.026	294.746	227.048	278.866	381.041	221.249	227.201	274.704
ENSMUSG00000058070	Eml1	TSS11258,TSS14740,TSS21311,TSS25188,TSS33660,TSS60673,TSS84483,TSS97501	12:108370956-108539617	327.388	yes	11	11	324.903	254.62	198.513	309.811	628.029	436.497	251.974	433.903	360.075	356.971	79.8453	270.534	312.753	442.272	196.946	350.628	311.471	292.854	329.778	287.183	445.58	412.01
ENSMUSG00000042043	Tbca	TSS80517	13:94788942-94842899	337.394	yes	11	11	412.704	404.408	706.82	397.513	283.489	203.595	336.754	293.334	302.875	219.963	688.252	295.028	265.152	286.847	290.206	273.699	351.366	254.94	262.417	342.446	213.466	188.564
ENSMUSG00000048070	Pirt	TSS63908	11:66911980-66929876	329.593	yes	11	11	377.44	309.667	287.01	325.961	456.481	319.612	368.788	318.628	403.469	306.165	124.506	266.72	253.98	414.2	244.539	307.901	388.853	297.657	368.986	381.389	399.495	305.04
ENSMUSG00000031428	Zcchc18	TSS35793,TSS37890,TSS37893	X:136993154-136998472	330.039	yes	11	11	335.797	358.804	290.605	383.43	703.535	303.474	281.39	429.703	309.633	346.037	136.966	302.293	304.983	411.178	236.892	280.165	283.839	345.494	261.989	225.078	399.54	278.96
ENSMUSG00000024121	Atp6v0c	TSS41821,TSS54293,TSS70987,TSS81006,TSS87507,TSS98537	17:24163865-24169702	327.056	yes	11	11	270.896	301.132	279.597	317.514	277.647	331.326	269.651	318.347	412.935	386.071	504.938	401.301	277.448	244.674	263.034	299.765	334.21	364.406	387.27	286.975	339.045	340.482
ENSMUSG00000041020	Map7d2	TSS44045,TSS56912,TSS70854,TSS90007	X:159414571-159498757	335.765	yes	11	11	321.627	201.087	486.994	329.865	175.775	282.148	303.364	284.141	516.6	196.48	715.309	368.171	224.495	341.303	349.603	317.336	260.836	381.152	374.507	276.617	343.656	134.469
ENSMUSG00000031149	Praf2	TSS53271	X:7728438-7731064	325.908	yes	11	11	250.344	274.089	418.003	302.036	326.508	343.989	394.055	307.928	460.499	388.61	486.256	295.495	304.363	293.704	220.7	323.699	251.448	271.57	405.784	230.425	294.569	288.301
ENSMUSG00000022212	Cpne6	TSS10550,TSS24874,TSS25979,TSS34142,TSS49672,TSS81289,TSS82277	14:55510444-55517431	325.394	yes	11	11	428.202	484.332	455.184	135.027	42.0202	434.283	279.682	73.715	207.853	437.564	324.949	450.901	426.018	83.1941	438.199	231.162	362.228	481.14	330.484	366.388	360.754	278.823
ENSMUSG00000028062	Lamtor2	TSS103062,TSS31610,TSS45449,TSS48802,TSS71751	3:88549818-88553074	324.294	yes	11	11	300.009	374.784	388.835	283.248	200.296	284.967	298.631	280.069	316.781	356.018	787.755	332.81	309.176	230.876	310.461	253.934	300.9	280.577	354.12	258.703	307.218	296.409
ENSMUSG00000023089	Ndufa5	TSS31723,TSS34194,TSS75251,TSS77534	6:24518665-24528013	326.422	yes	11	11	367.541	401.375	493.569	387.341	227.852	206.359	180.197	238.944	284.41	252.879	801.073	298.984	326.749	294.84	354.328	261.836	428.684	278.292	248.536	249.094	271.98	211.309
ENSMUSG00000029621	Arpc1a	TSS10450,TSS25100,TSS48151,TSS63051,TSS91128,TSS97497	5:145083829-145108761	320.795	yes	11	11	306.196	359.839	273.977	282.79	331.472	303.327	275.172	346.709	322.693	348.937	357.936	338.958	306.994	292.985	316.89	282.183	312.314	333.973	408.037	315.362	319.946	323.791
ENSMUSG00000025410	Dctn2	TSS82588	10:127266261-127281959	317.45	yes	11	11	303.693	414.029	333.959	299.797	278.526	324.706	308.969	313.031	350.745	378.072	320.195	328.335	301.921	282.557	286.687	344.392	242.957	315.144	322.344	321.393	294.989	336.174
ENSMUSG00000023913	Pla2g7	TSS28908,TSS39502,TSS64741,TSS65532,TSS84848,TSS95829	17:43568097-43612201	315.582	yes	11	11	290.054	369.153	426.148	295.377	330.786	296.868	172.534	268.618	412.382	300.491	195.908	331.032	328.824	332.066	362.646	294.203	363.471	304.847	331.747	266.507	353.562	360.978
ENSMUSG00000059734	Ndufs8	TSS26879	19:3908869-3912717	316.062	yes	11	11	334.185	417.974	391.24	276.756	198.865	239.735	196.149	237.341	290.614	309.057	724.573	326.567	314.903	267.718	311.166	301.518	234.781	362.185	388.503	251.237	262.245	298.722
ENSMUSG00000025135	Anapc11	TSS32119,TSS5946,TSS78019,TSS81276	11:120598420-120608198	315.249	yes	11	11	271.09	355.308	365.28	332.412	287.512	282.119	218.555	311.791	280.244	349.022	677.94	312.837	312.378	287.107	225.688	313.965	218.489	308.363	371.601	280.027	258.509	300.971
ENSMUSG00000038717	Atp5l	TSS60880	9:44913249-44920742	311.896	yes	11	11	308.436	412.799	481.139	373.921	192.505	170.901	249.673	224.784	222.941	253.097	613.173	259.263	271.676	237.893	264.091	244.464	564.063	253.107	288.471	263.229	400.2	333.24
ENSMUSG00000087679	C330006A16Rik	TSS102124,TSS92516	2:26136813-26140521	306.284	yes	11	11	383.996	283.663	158.269	228.679	232.901	348.831	338.192	325.126	264.041	377.799	62.6248	405.177	438.017	286.788	275.654	317.457	339.124	308.927	327.255	358.285	371.159	396.275
ENSMUSG00000037601	Nme1	TSS1749,TSS73885,TSS81397	11:93956978-93968521	319.682	yes	11	11	407.338	483.566	197.777	125.22	89.3261	315.737	129.46	92.4963	431.569	376.18	1171.88	388.102	367.501	110.958	121.229	393.529	177.003	450.534	610.187	129.855	143.882	114.223
ENSMUSG00000006095	Tbcb	TSS53257,TSS80692,TSS94978	7:30224130-30232272	309.39	yes	11	11	258.745	349.978	448.561	293.257	241.581	259.796	425.388	301.453	290.165	320.272	521.76	297.285	268.161	253.704	227.497	291.529	254.958	307.844	325.771	343.972	215.515	309.849
ENSMUSG00000041028	Ghitm	TSS23822,TSS58856	14:37120443-37135322	309.86	yes	11	11	243.228	288.602	365.664	267.242	334.024	308.798	372.215	297.202	381.987	300.336	168.069	305.801	332.832	298.276	303.331	271.628	311.043	367.707	340.946	333.935	314.186	269.146
ENSMUSG00000019494	Cops6	TSS160,TSS44332,TSS76681,TSS76684,TSS79934	5:138161070-138164646	306.349	yes	11	11	270.456	318.101	229.603	320.4	225.677	253.788	456.243	288.483	307.007	329.775	496.392	323.783	304.967	290.62	294.514	268.181	252.76	301.324	329.634	274.626	296.988	309.852
ENSMUSG00000083773	Gm13394	TSS49077	2:28933609-28934609	306.848	yes	11	11	292.529	299.758	255.642	307.463	334.862	346.04	243.703	291.995	337.729	409.222	512.754	307.316	284.652	255.427	231.968	287.142	235.513	304.747	372.031	236.13	297.192	265.322
ENSMUSG00000021190	Lgmn	TSS39240,TSS65605,TSS95946	12:102394083-102439813	305.793	yes	11	11	178.655	206.883	265.373	246.79	267.684	351.532	477.965	391.352	322.959	380.444	291.682	285.648	240.452	267.683	289.265	244.423	221.337	471.301	396.005	370.313	253.914	246.882
ENSMUSG00000036305	Rpl39-ps	TSS24799,TSS40144	15:102634981-102635336	316.447	yes	11	11	199.435	156.873	451.316	557.815	222.992	88.5902	98.1988	392.465	212.421	299.551	925.273	197.142	98.3637	405.437	375.478	185.337	645.623	173.828	478.047	441.475	39.7217	22.3274
ENSMUSG00000025630	Hprt	TSS21730	X:52988136-53021659	306.771	yes	11	11	283.029	299.282	550.735	414.515	221.162	193.685	465.094	263.092	310.764	188.19	389.214	263.024	240.309	334.308	295.962	234.036	291.447	302.362	288.82	324.334	288.819	190.528
ENSMUSG00000030603	Psmc4	TSS16838,TSS25892,TSS43254,TSS47609,TSS67523	7:28041706-28050101	301.394	yes	11	11	314.343	327.998	343.96	279.374	235.133	342.957	191.957	264.68	302.583	389.205	404.689	274.355	278.215	267.785	257.496	284.03	261.474	305.695	404.977	275.89	322.479	302.489
ENSMUSG00000027805	Pfn2	TSS24432,TSS37447,TSS51182,TSS66217	3:57841894-57848079	304.636	yes	11	11	270.587	280.352	342.223	342.098	289.925	248.575	449.006	301.941	286.051	247.263	262.157	293.793	241.658	351.175	334.683	271.658	326.467	339.372	291.287	301.663	325.422	226.777
ENSMUSG00000041737	Tmem45b	TSS52733	9:31426198-31464238	294.048	yes	11	11	208.666	345.393	343.048	311.111	482.362	396.453	224.695	216.872	383.245	270.601	285.572	365.9	296.029	284.82	178.574	361.172	300.36	161.504	217.437	161.742	379.445	439.106
ENSMUSG00000018593	Sparc	TSS100525,TSS24223,TSS52573,TSS55576,TSS5751	11:55394499-55420080	304.747	yes	11	11	153.641	219.406	124.466	106.102	116.185	221.317	176.099	323.893	195.496	353.538	1064.36	265.094	300.512	113.763	964.036	277.663	177.045	469.023	417.924	174.345	185.782	212.654
ENSMUSG00000002332	Dhrs1	TSS40442,TSS46587,TSS61471,TSS81000	14:55739019-55745690	301.246	yes	11	11	239.235	275.458	323.772	393.44	295.805	237.201	298.841	384.265	334.519	268.714	405.683	244.432	206.087	416.593	258.484	298.364	256.553	315.221	339.833	267.953	265.708	233.452
ENSMUSG00000029810	Tmem176b	TSS20212,TSS42595,TSS75709	6:48833810-48841374	302.609	yes	11	11	169.727	289.046	359.406	433.845	342.529	200.156	472.03	448.265	299.559	215.396	490.398	323.217	171.902	337.639	281.087	284.685	200.837	202.505	236.477	354.698	241.386	202.78
ENSMUSG00000002768	Mea1	TSS27009	17:46681136-46683105	299.912	yes	11	11	279.094	376.195	413.605	313.949	178.977	206.25	310.489	241.42	278.003	266.185	673.012	274.627	244.486	310.852	247.058	288.191	251.096	284.779	330.264	316.685	212.933	254.081
ENSMUSG00000030007	Cct7	TSS82818	6:85451504-85468477	297.959	yes	11	11	275.831	319.983	256.539	293.483	352.687	294.195	275.008	284.479	323.361	341.587	273.149	300.049	282.756	288.549	307.435	272.584	236.396	310.435	355.776	275.848	337.001	289.489
ENSMUSG00000020022	Ndufa12	TSS13173,TSS63152,TSS82086,TSS94776	10:94198954-94221443	297.659	yes	11	11	304.71	340.033	422.489	307.664	141.894	209.866	220.84	178.002	215.741	274.44	717.01	247.631	291.166	193.964	351.962	214.685	491.21	252.858	241.113	284.274	349.278	284.285
ENSMUSG00000021486	Prelid1	TSS65513	13:55322054-55325271	297.841	yes	11	11	263.433	342.499	407.745	305.328	237.886	309.546	316.742	256.928	289.628	327.687	607.732	297.375	257.475	217.311	238.897	263.836	254.908	290.226	298.382	228.673	242.434	262.262
ENSMUSG00000021024	Psma6	TSS23884,TSS2686,TSS62271,TSS67664	12:55384221-55418454	299.823	yes	11	11	309.672	332.322	430.893	355.812	231.294	181.603	307.879	247.424	288.797	205.38	490.709	266.235	262.821	318.399	285.62	291.496	315.556	276.363	270.301	295.251	332.452	219.601
ENSMUSG00000004032	Gstm5	TSS15201,TSS34428,TSS61951,TSS69495,TSS79844,TSS80910	3:107895820-107898686	300.824	yes	11	11	280.556	311.14	527.239	363.467	256.108	219.068	315.181	243.83	335.158	236.006	567.992	229.487	210.303	249.703	253.368	277.376	273.7	290.877	311.849	243.377	321.523	190.895
ENSMUSG00000001794	Capns1	TSS101690,TSS18389,TSS27407,TSS29625,TSS36504,TSS57667,TSS64763	7:30186941-30195164	297.65	yes	11	11	273.153	259.908	270.775	304.335	322.773	276.274	297.024	323.854	348.84	289.262	455.752	257.423	228.622	247.81	234.764	329.464	434.377	214.336	297.064	207.046	377.799	231.34
ENSMUSG00000051851	Cxx1c	TSS1878	X:53608031-53608432	299.418	yes	11	11	268.124	295.165	356.501	300.866	223.26	282.58	352.812	264.394	249.592	307.338	762.555	321.923	240.686	197.598	309.723	274.076	215.057	298.789	271.088	263.979	231.682	191.886
ENSMUSG00000036398	Ppp1r11	TSS35503,TSS6923,TSS87889	17:36948355-36951741	296.473	yes	11	11	308.065	361.549	336.523	271.465	218.54	228.443	303.212	241.406	330.784	308.389	695.824	280.166	281.413	229.969	280.902	282.833	150.679	263.001	323.456	277.813	251.496	247.966
ENSMUSG00000048076	Arf1	TSS12976,TSS58959	11:59211411-59228270	294.695	yes	11	11	265.312	310.312	284.605	305.341	283.814	317.667	286.826	274.928	296.027	319.835	295.076	308.391	302.894	283.055	311.63	285.753	232.878	320.386	336.995	293.539	273.326	283.519
ENSMUSG00000003161	Sri	TSS1453,TSS20508,TSS3524,TSS60589,TSS88251,TSS94231,TSS98704	5:8046077-8069379	289.007	yes	11	11	270.683	311.39	362.979	284.357	218.024	234.22	388.595	290.886	375.705	312.432	375.817	287.171	280.204	288.159	242.597	259.321	192.846	216.577	315.968	253.592	307.62	348.026
ENSMUSG00000047721	Bola2	TSS3563,TSS44974,TSS78144,TSS90112	7:126695400-126697058	294.195	yes	11	11	346.036	282.067	451.304	373.69	153.171	181.112	274.057	228.543	252.695	202.681	567.959	213.989	176.273	321.293	246.23	311.105	352.823	305.64	333.643	269.557	334.225	232.314
ENSMUSG00000098973	Mir6236	TSS95836	9:110281286-110281409	297.299	yes	11	11	81.3783	246.855	134.448	118.266	284.902	506.933	181.104	304.445	282.948	261.569	644.966	205.702	424.475	218.531	200.245	258.185	218.566	358.36	184.64	63.9674	1062.79	145.597
ENSMUSG00000069372	Ctxn3	TSS1002	18:57468485-57478134	288.443	yes	11	11	260.175	366.008	383.182	348.662	358.163	212.852	321.369	203.434	445.366	281.243	207.294	197.059	292.121	322.573	152.544	249.955	350.959	232.273	354.587	238.375	279.118	311.668
ENSMUSG00000074800	Gm4149	TSS43142	13:75644863-75645226	288.864	yes	11	11	306.327	288.455	354.126	274.123	229.607	170.332	255.286	236.981	239.655	260.935	637.542	206.884	188.934	224.725	235.656	228.172	562.642	214.684	285.461	296.574	369.033	284.494
ENSMUSG00000001120	Pcbp3	TSS21504,TSS32788,TSS47975,TSS58486,TSS59077,TSS67426,TSS74613,TSS91377,TSS98185	10:76761856-76961887	283.999	yes	11	11	272.418	305.93	239.041	291.537	182.761	336.058	290.508	317.947	344.704	398.662	164.393	357.862	349.531	333.138	241.935	321.166	113.369	317.892	314.99	306.431	163.708	379.763
ENSMUSG00000024261	Syt4	TSS65650	18:31437807-31447415	290.525	yes	11	11	274.7	170.33	126.698	366.24	346.24	259.593	608.062	308.62	455.126	161.754	39.4745	231.986	240.801	485.441	228.058	316.64	295.514	216.052	270.889	317.266	381.532	222.714
ENSMUSG00000023020	Cox14	TSS52607	15:99725617-99728136	287.166	yes	11	11	288.891	366.078	350.436	271.923	154.009	198.33	217.981	256.746	225.995	265.19	645.26	274.787	289.299	240.749	289.514	290.355	298.087	320.751	311.363	246.913	227.833	267.038
ENSMUSG00000098274	Rpl24	TSS61622,TSS66742,TSS7287,TSS77928	16:55966274-55971435	289.618	yes	11	11	293.264	356.312	467.235	395.092	218.889	186.091	255.316	277.169	290.959	206.806	604.124	246.284	220.291	239.663	279.329	236.563	287.135	260.506	242.356	303.242	215.362	196.987
ENSMUSG00000046721	Rpl14-ps1	TSS25670	7:45324940-45325651	283.21	yes	11	11	274.306	338.298	336.39	338.888	219.083	179.779	222.066	243.226	202.635	234.215	516.37	210.677	203.425	275.248	231.739	211.828	490.392	274.442	285.386	240.325	418.701	322.865
ENSMUSG00000015671	Psma2	TSS30215	13:14613241-14625671	289.59	yes	11	11	327.25	363.961	469.475	390.473	235.385	187.2	309.217	241.978	252.96	219.045	537.061	256.009	231.82	261.594	246.145	246.349	257.269	265.988	264.992	257.745	259.464	185.241
ENSMUSG00000060126	Tpt1	TSS101230,TSS30881,TSS3326,TSS33953,TSS33954,TSS87346,TSS91352,TSS99090	14:75845092-75848525	285.736	yes	11	11	292.817	331.533	401.072	361.601	190.778	218.137	338.602	264.554	223.052	269.603	531.043	286.218	273.9	238.487	296.476	262.361	193.704	275.554	280.67	298.422	171.862	249.494
ENSMUSG00000050711	Scg2	TSS1605,TSS23948	1:79434668-79440120	291.881	yes	11	11	219.357	159.844	420.393	430.077	394.117	248.912	600.275	397.881	254.754	101.585	137.551	360.029	126.673	497.523	207.574	312.293	271.154	201.876	163.982	332.117	291.531	106.901
ENSMUSG00000008036	Ap2s1	TSS25919,TSS54820	7:16738409-16749294	287.008	yes	11	11	242.332	303.035	348.164	320.813	182.766	278.121	339.216	300.663	246.432	297.246	710.123	303.759	254.614	225.824	217.765	264.347	169.239	311.02	271.943	260.031	179.718	193.742
ENSMUSG00000015837	Sqstm1	TSS26046,TSS39303,TSS42879,TSS75759,TSS8586,TSS92998,TSS9785	11:50199365-50210827	283.129	yes	11	11	272.022	243.914	300.476	340.32	316.931	272.892	298.169	257.255	262.959	262.814	374.71	256.65	200.667	252.679	296.711	348.585	340.839	244.678	239.395	245.033	318.002	226.261
ENSMUSG00000008658	Rbfox1	TSS32126,TSS93071	16:6809221-7412479	275.727	yes	11	11	320.044	371.557	259.89	291.89	214.913	321.847	206.501	198.468	292.795	358.177	248.724	327.465	309.874	293.898	199.194	231.178	264.192	215.767	274.71	253.284	335.9	378.715
ENSMUSG00000090223	Pcp4	TSS86797	16:96467605-96525793	283.845	yes	10	11	429.323	393.205	167.963	86.5161	4.13058	290.221	0.858986	17.1977	14.8464	171.822	1174.69	331.051	313.164	36.3486	533.978	108.154	681.126	320.434	316.645	222.918	346.144	188.004
ENSMUSG00000031839	Hsbp1	TSS100701	8:119344537-119348927	282.372	yes	11	11	286.652	342.684	421.965	419.089	274.928	183.636	348.115	282.335	273.85	215.468	411.594	244.069	230.917	265.875	270.852	258.995	205.052	246.805	264.129	270.291	212.51	189.877
ENSMUSG00000026399	Cd55	TSS12246,TSS38321,TSS58259,TSS58362,TSS72681	1:130439026-130462744	278.674	yes	11	11	255.831	227.993	391.08	355.964	384.761	284.395	226.876	267.17	522.69	207.036	105.222	233.045	206.24	403.516	175.326	259.745	294.631	196.42	358.621	161.202	334.395	239.505
ENSMUSG00000036850	Mrpl41	TSS100886,TSS18961	2:24974116-24975098	278.814	yes	11	11	304.011	336.454	500.432	321.326	185.125	139.384	277.515	195.945	291.95	183.846	534.008	223.243	246.578	245.355	254.344	230.305	255.604	265.008	289.815	295.67	279.182	212.028
ENSMUSG00000049299	Trappc1	TSS21517,TSS2396,TSS36858,TSS59226,TSS87917	11:69323979-69325793	279.554	yes	11	11	278.996	288.099	420.686	357.499	203.969	239.988	345.247	209.572	322.599	244.091	576.662	245.735	206.263	201.961	221.959	218.018	305.074	247.041	295.261	216.857	225.052	194.961
ENSMUSG00000037563	Rps16	TSS15397,TSS44220,TSS85186	7:28350651-28352696	278.392	yes	11	11	271.274	298.817	415.986	305.128	205.634	191.757	239.596	233.519	210.583	232.325	638.53	240.759	236.547	205.011	277.784	238.897	369.287	250.13	278.257	214.001	292.405	215.552
ENSMUSG00000033940	Brk1	TSS57539	6:113604771-113616948	278.369	yes	11	11	258.564	316.588	341.167	320.534	235.243	209.719	251.36	243.29	293.582	239.368	540.51	267.39	219.457	269.322	280.445	260.891	196.396	276.548	296.554	297.354	231.458	201.734
ENSMUSG00000026750	Psmb7	TSS3732,TSS85840	2:38588035-38644087	277.442	yes	11	11	270.243	294.607	379.102	347.09	194.029	228.169	332.707	240.645	260.872	251.941	474.249	250.698	234.298	246.7	283.153	223.044	219.086	293.23	257.989	274.761	269.67	216.613
ENSMUSG00000032112	Trappc4	TSS60347	9:44403760-44407548	275.234	yes	11	11	254.722	271.071	368.421	333.753	217.045	226.42	251.64	272.532	327.698	277.239	491.692	257.622	240.28	244.107	234.927	246.466	268.701	259.332	278.665	206.635	250.956	241.603
ENSMUSG00000018965	Ywhah	TSS30856,TSS39952,TSS51252,TSS90630	5:33018815-33027966	275.681	yes	11	11	245.054	243.229	292.106	351.844	390.851	210.563	328.733	267.55	236.226	251.118	335.918	261.298	239.639	285.796	219.721	334.996	317.493	221.143	236.818	281.13	238.079	219.9
ENSMUSG00000029752	Asns	TSS11459,TSS12401,TSS12402,TSS17107,TSS26506,TSS8478,TSS86310	6:7675168-7693254	274.155	yes	11	11	257.589	257.934	270.067	268.921	371.142	254.518	294.725	291.315	345.297	292.015	139.102	239.258	288.721	316.4	210.447	255.683	225.992	269.504	272.334	302.352	333.937	251.771
ENSMUSG00000062647	Rpl7a	TSS12230,TSS25084,TSS29013,TSS44366,TSS71526,TSS814,TSS85694	2:26910763-26913318	275.292	yes	11	11	262.726	338.081	360.228	281.895	233.558	214.95	221.138	290.648	238.948	254.669	497.717	259.984	228.045	263.074	271.125	256.968	199.051	308.525	325.567	278.684	195.547	215.589
ENSMUSG00000014294	Ndufa2	TSS88314	18:36742331-36744557	275.697	yes	11	11	324.39	363.213	407.684	265.571	183.568	226.905	221.297	214.389	244.422	254.662	756.033	276.653	275.38	167.894	253.276	259.405	166.434	278.489	294.658	187.719	167.601	191.932
ENSMUSG00000091204	Gm7271	TSS60454,TSS68618	5:76484039-76516628	264.607	yes	11	11	241.644	357.371	273.908	385.057	349.353	165.26	249.486	262.418	202.751	240.534	240.308	384.554	255.957	437.876	185.06	221.058	166.315	260.746	113.155	241.647	322.286	417.069
ENSMUSG00000008892	Vdac3	TSS36599	8:22577074-22593813	273.76	yes	11	11	250.393	274.633	390.772	331.736	305.419	221.363	285.017	262.737	321.518	236.01	305.62	256.986	239.328	263.807	254.745	253.82	248.687	257.147	253.844	271.113	264.268	210.143
ENSMUSG00000071072	Ptges3	TSS51704,TSS56656,TSS63225	10:128058953-128077272	274.671	yes	11	11	296.932	257.853	423.978	388.003	288.84	165.243	361.656	294.517	336.409	207.304	201.61	255.619	232.608	273.6	240.872	223.17	326.601	222.75	224.958	311.757	233.807	185.363
ENSMUSG00000031176	Dynlt3	TSS39864,TSS55692,TSS8750	X:9654266-9663003	273.95	yes	11	11	295.133	288.222	407.776	329.539	246.39	208.804	384.417	231.967	296.199	186.098	168.678	220.431	223.151	293.397	270.113	229.485	321.929	291.642	261.327	296.193	302.053	196.361
ENSMUSG00000027131	Emc4	TSS37735,TSS37738	2:112363010-112368027	268.475	yes	11	11	253.7	299.107	419.708	298.792	186.221	161.108	294.119	255.205	284.662	208.088	432.073	265.302	268.567	281.031	292.946	263.637	194.585	272.962	239.098	258.522	208.54	268.099
ENSMUSG00000009927	Rps25	TSS98754	9:44407713-44410405	272.692	yes	11	11	337.595	342.027	446.666	353.157	203.866	151.166	296.428	298.853	189.167	151.749	386.055	249.62	247.932	286.269	289.322	242.826	287.662	249.793	229.555	311.693	175.134	173.255
ENSMUSG00000061904	Slc25a3	TSS100840,TSS22146,TSS22879,TSS39069,TSS58372,TSS68871,TSS89021,TSS96717	10:91116573-91124059	268.101	yes	11	11	263.569	287.336	252.8	291.045	209.203	260.981	341.861	242.372	237.231	329.198	289.77	270.87	301.744	225.254	290.488	277.155	218.989	313.453	275.248	259.587	191.967	259.792
ENSMUSG00000021660	Btf3	TSS23074,TSS23164,TSS4031,TSS68367,TSS77760	13:98309895-98317006	271.668	yes	11	11	229.151	315.454	394.94	305.801	243.283	217.34	285.295	240.446	301.85	228.216	537.654	252.075	207.264	284.724	208.353	239.866	234.416	244.595	259.492	218.163	256.641	183.034
ENSMUSG00000058546	Rpl23a	TSS15381,TSS19059,TSS45431	11:78180931-78183584	272.568	yes	11	11	304.944	334.355	400.797	345.501	213.526	184.69	259.074	278.106	246.791	204.034	646.295	274.901	226.814	228.33	293.71	228.684	184.549	206.924	273.175	224.886	163.847	152.425
ENSMUSG00000093930	Hmgcs1	TSS90958	13:119690461-119708086	268.045	yes	11	11	237.402	196.884	185.5	200.439	380.893	315.956	303.704	287.696	308.5	237.62	61.782	214.674	245.364	318.037	297.636	254.076	275.896	376.586	328.095	251.468	350.73	246.556
ENSMUSG00000068749	Psma5	TSS40368,TSS73317	3:108256925-108279974	267.843	yes	11	11	278.243	305.454	376.066	313.728	180.092	167.068	232.165	259.986	244.128	179.823	447.55	231.121	222.723	303.993	283.269	260.604	276.294	272.572	262.552	267.685	259.582	203.17
ENSMUSG00000001123	Lgals9	TSS17436,TSS24084,TSS63011,TSS75142	11:78962973-78984946	268.076	yes	11	11	186.482	217.122	464.077	351.687	373.509	196.758	332.071	357.553	371.079	197.663	254.437	240.583	166.384	433.066	152.991	222.839	130.842	207.06	254.661	244.154	274.586	187.144
ENSMUSG00000000399	Ndufa9	TSS42577,TSS61719	6:126821953-126849136	266.127	yes	11	11	271.596	285.991	292.778	250.277	223.213	226.587	223.643	188.295	291.023	254.858	459.989	257.858	258.694	232.163	296.123	230.721	213.007	303.036	310.789	203.434	314.582	218.358
ENSMUSG00000037058	Paip2	TSS101050,TSS26271,TSS32834,TSS65521,TSS71091,TSS90219,TSS94003	18:35598616-35617186	264.619	yes	11	11	241.914	294.037	305.92	379.433	205.667	169.734	260.85	281.954	267.771	206.207	269.561	239.593	258.242	306.161	235.47	276.272	299.692	254.233	230.119	310.445	263.733	244.368
ENSMUSG00000035199	Arl6ip5	TSS7229	6:97210688-97233315	264.427	yes	11	11	270.769	296.254	332.9	308.688	369.74	219.937	247.54	288.516	294.924	217.346	265.505	274.327	241.603	303.962	258.385	286.543	131.746	249.005	283.296	216.533	195.457	232.173
ENSMUSG00000037916	Ndufv1	TSS103054,TSS1120,TSS14660,TSS15983,TSS34317,TSS34319,TSS48320,TSS80793,TSS82047,TSS88424,TSS88753	19:4007496-4012806	260.71	yes	11	11	245.116	315.924	210.004	214.143	253.477	298.963	282.206	234.477	259.426	352.238	328.721	293.939	294.008	208.729	224.435	234.223	162.936	290.772	301.448	228.483	241.238	308.211
ENSMUSG00000032076	Cadm1	TSS12819,TSS32016,TSS34993,TSS5283,TSS7296,TSS73194	9:47530172-47857637	255.545	yes	11	11	273.131	241.036	60.0969	267.671	324.894	318.371	283.085	321.498	334.479	378.778	59.3353	258.865	290.452	281.069	223.775	291.235	204.67	261.667	357.854	242.968	91.5205	412.434
ENSMUSG00000031950	Gabarapl2	TSS12364,TSS32906,TSS4834	8:111940702-111953612	265.272	yes	11	11	269.278	388.789	435.93	317.575	161.432	202.116	220.856	217.102	258.756	225.961	470.859	223.345	273.932	234.1	254.069	252.537	218.652	225.905	263.178	231.408	224.938	195.785
ENSMUSG00000038803	Ost4	TSS41545,TSS7574	5:30905884-30907788	264.649	yes	11	11	249.032	331.372	447.98	333.059	224.889	183.018	228.171	236.589	239.204	208.976	504.193	240.923	209.538	238.021	244.806	251.193	288.447	234.293	247.99	214.623	201.303	204.813
ENSMUSG00000024571	Gm16286	TSS100992,TSS11250,TSS1886,TSS1889,TSS23505,TSS23511,TSS58678,TSS76363,TSS92477	18:80206764-80212741	259.285	yes	11	11	233.453	279.431	297.373	268.702	181.121	248.402	204.236	244.132	290.841	290.535	277.342	267.493	237.802	227.968	242.736	230.761	207.391	273.208	310.755	324.178	307.135	308.042
ENSMUSG00000004207	Psap	TSS19881,TSS28090,TSS9595	10:60277626-60302597	265.293	yes	11	11	216.38	323.27	267.636	246.643	494.849	308.158	153.695	253.709	274.881	258.282	116.16	284.317	262.345	342.687	343.584	319.68	109.114	298.756	264.802	144.544	287.671	174.855
ENSMUSG00000004610	Etfb	TSS39894,TSS76361,TSS92387	7:43444107-43457800	262.279	yes	11	11	240.084	303.603	327.803	210.76	189.48	201.36	176.315	231.68	273.741	256.357	646.266	248.575	222.086	245.063	276.204	233.517	184.737	280.365	315.01	216.641	228.215	233.677
ENSMUSG00000009894	Snap47	TSS21008,TSS46005,TSS47835,TSS80619,TSS95850,TSS95853	11:59407133-59451186	259.989	yes	11	11	227.237	311.676	263.723	263.969	277.858	209.882	328.329	234.055	315.863	297.336	175.457	254.498	229.317	224.84	273.852	247.539	206.28	256.95	268.104	325.231	267.779	280.77
ENSMUSG00000054312	Mrps21	TSS43475,TSS51221,TSS87395,TSS91842	3:95862633-95871519	262.228	yes	11	11	308.11	348.954	356.212	298.495	165.87	212.33	200.801	227.01	203.737	229.838	573.492	260.631	250.151	201.999	272.206	254.461	244.7	234.918	262.685	234.303	165.89	217.406
ENSMUSG00000029066	Mrpl20	TSS12517,TSS65464,TSS75465,TSS84364,TSS89534,TSS96749	4:155802877-155809975	263.414	yes	11	11	284.7	310.542	451.962	331.82	181.224	156.52	240.473	239.111	228.681	180.308	527.448	210.581	204.42	235.991	246.939	224.972	328.612	240.452	257.688	220.958	228.292	191.06
ENSMUSG00000027673	Ndufb5	TSS10055,TSS10056,TSS36133,TSS48418,TSS58898,TSS66813,TSS70575,TSS91255	3:32736989-32751566	262.173	yes	11	11	251.73	278.193	383.313	300.447	159.659	192.219	224.155	146.079	213.39	245.788	771.835	237.098	268.249	169.431	224.096	181.632	314.288	269.876	238.271	191.834	244.041	202.132
ENSMUSG00000032383	Ppib	TSS62068	9:66060168-66066629	259.225	yes	11	11	260.562	309.064	320.92	252.9	214.172	216.619	271.216	231.481	253.966	264.505	470.905	245.143	198.402	213.944	269.076	252.403	213.397	253.709	284.319	198.274	248.741	210.145
ENSMUSG00000044287	Nrn1l	TSS36951,TSS3934	8:105893566-105895023	259.926	yes	11	11	245.33	208.346	314.195	297.902	347.111	207.343	268.822	252.1	411.384	262.331	386.699	230.417	185.361	270.4	109.917	265.301	206.021	208.661	421.051	166.138	193.614	193.59
ENSMUSG00000028081	Rps3a1	TSS41172	3:86137939-86142702	259.454	yes	11	11	192.587	299.868	431.05	307.048	153.797	213.417	271.786	247.536	171.162	208.351	358.458	252.244	233.376	177.203	304.721	179.834	336.761	223.611	245.982	302.394	337.349	185.698
ENSMUSG00000100755	Rps23-ps1	TSS85572	3:37714739-37715164	251.853	yes	11	11	214.385	257.64	331.278	257.134	157.7	122.673	250.599	168.017	146.579	217.352	546.474	185.369	162.366	215.801	230.11	172.966	507.875	175.839	227.522	271.38	469.863	338.567
ENSMUSG00000080242	Gm15487	TSS99433	6:37806085-37806550	256.102	yes	11	11	235.697	257.73	239.425	243.861	219.387	288.659	212.065	206.676	282.451	294.013	446.507	294.247	237.896	211.287	204.776	265.225	184.671	262.129	334.965	218.82	237.649	219.965
ENSMUSG00000020219	Timm13	TSS63374	10:80899449-80900969	253.936	yes	11	11	256.638	306.523	317.25	254.971	159.233	203.183	218.752	266.372	202.904	278.842	630.151	221.323	252.161	204.017	206.296	264.049	183.141	261.055	277.453	202.672	165.672	258.992
ENSMUSG00000023010	Tmbim6	TSS13897,TSS24675,TSS30418,TSS50454,TSS75754,TSS80506,TSS91372,TSS95430	15:99392881-99410049	250.78	yes	11	11	213.731	218.215	154.885	197.055	244.391	279.899	211.079	237.901	272.087	302.787	117.667	274.573	295.522	279.632	368.234	292.75	226.217	265.496	286.753	272.507	254.993	323.625
ENSMUSG00000059291	Rpl11	TSS14460,TSS30211,TSS32950,TSS38733,TSS52943,TSS63002,TSS66500,TSS95545,TSS96161,TSS98762	4:136028264-136053428	259.815	yes	11	11	292.3	410.896	469.581	379.75	216.025	173.871	258.466	254.56	197.53	172.824	499.909	247.445	212.635	253.469	229.038	234.103	171.134	232.439	195.896	236.543	117.699	128.879
ENSMUSG00000053565	Eif3k	TSS1415	7:28971372-28981814	255.422	yes	11	11	216.26	310.232	324.926	228.099	239.495	211.301	151.549	219.431	229.258	283.037	647.075	242.07	235.615	158.578	232.85	212.532	228.327	244.256	305.034	226.461	217.486	212.544
ENSMUSG00000025228	Actr1a	TSS96462	19:46376813-46395735	251.52	yes	11	11	258.226	215.569	179.502	213.069	277.973	311.261	250.332	324.221	258.817	292.438	77.4603	260.19	267.322	273.107	219.284	278.803	222.532	285.518	265.918	265.817	284.556	292.933
ENSMUSG00000030037	Mrpl53	TSS29574,TSS9750	6:83109094-83109939	253.359	yes	11	11	250.701	325.881	346.511	327.763	176.463	155.605	238.197	276.696	200.392	205.26	470.193	259.891	228.254	235.59	209.909	252.166	187.193	241.532	273.294	251.148	207.893	241.224
ENSMUSG00000037072	Sep15	TSS102520,TSS62599,TSS792,TSS8970,TSS92443,TSS99749	3:144570303-144597680	254.938	yes	11	11	227.645	292.692	431.335	303.552	236.356	185.285	254.009	197.514	276.677	202.91	315.985	241.181	204.843	236.534	261.753	241.136	261.49	238.015	248.624	270.127	226.038	197.868
ENSMUSG00000028656	Cap1	TSS101359,TSS13605,TSS2830,TSS2831,TSS32797,TSS45471,TSS64619	4:122859046-122886056	254.608	yes	11	11	344.22	246.606	245.99	163.185	359.171	364.823	141.421	272.68	216.965	267.772	69.3629	284.066	263.179	192.194	189.226	253.773	316.064	258.761	344.472	288.149	264.693	202.006
ENSMUSG00000026202	Tuba4a	TSS12953,TSS15528,TSS26230,TSS29919,TSS30254,TSS32198,TSS68231	1:75214227-75219865	255.513	yes	11	11	288.957	256.019	351.043	143.931	77.1424	336.766	154.692	143.369	175.879	322.779	569.705	297.436	291.68	145.197	324.508	186.24	174.712	361.366	311.088	217.773	235.481	182.626
ENSMUSG00000022400	Rbx1	TSS18005	15:81466315-81476369	254.308	yes	11	11	278.857	312.41	339.245	309.303	237.611	193.611	271.358	226.831	224.564	207.583	372.676	247.323	218.324	235.725	244.387	225.356	270.85	230.02	223.568	251.679	219.196	204.342
ENSMUSG00000036199	Ndufa13	TSS15238	8:69894187-69902558	254.082	yes	11	11	236.141	314.286	269.981	224.521	162.45	234.874	173.835	213.038	191.217	275.178	690.011	269.74	259.155	167.502	259.367	230.992	225.581	276.109	268.588	215.68	177.471	208.795
ENSMUSG00000019877	Serinc1	TSS10602,TSS11334,TSS22237,TSS3107,TSS41999	10:57515773-57532530	252.393	yes	11	11	231.193	217.912	253.629	271.787	335.295	254.118	334.136	243.536	255.364	215.713	74.4788	237.964	258.065	328.504	255.25	251.534	240.894	256.627	219.929	283.211	281.118	228.02
ENSMUSG00000023967	Mrps18a	TSS100428,TSS13551,TSS19798,TSS36114,TSS69053,TSS809	17:46110985-46128910	251.834	yes	11	11	263.384	327.155	259.349	265.623	188.128	202.065	233.035	183.546	182.519	260.483	539.058	236.573	261.109	215.388	232.755	216.998	240.577	256.344	240.003	233.315	251.098	235.761
ENSMUSG00000006941	Eif1b	TSS10291	9:120492605-120495327	252.938	yes	11	11	243.591	365.171	339.104	276.364	193.414	207.004	263.102	202.248	200.232	287.702	500.615	214.557	281.238	198.82	235.418	183.038	252.087	234.541	214.104	231.037	188.309	207.664
ENSMUSG00000060938	Rpl26	TSS16816,TSS53310,TSS53624,TSS54112,TSS62828,TSS81763	11:68901582-68906989	256.535	yes	11	11	279.077	241.579	382.057	171.578	167.852	318.145	337.114	244.327	139.578	199.249	539.448	243.068	226.411	189.739	279.694	226.535	171.938	262.475	329.562	413.73	24.079	127.499
ENSMUSG00000023861	Mpc1	TSS102932,TSS1202,TSS17037,TSS33728,TSS45603,TSS87811,TSS96567	17:8282903-8297661	253.59	yes	11	11	291.211	321.781	379.356	301.934	197.586	139.591	285.008	211.119	165.995	196.896	464.44	221.068	247.691	235.871	266.238	218.91	281.772	233.299	198.163	259.5	207.961	187.579
ENSMUSG00000030744	Rps3	TSS48835,TSS70041,TSS75756,TSS7599	7:99477895-99483738	252.894	yes	11	11	241.671	337.791	424.582	271.307	174.244	166.87	221.868	233.422	186.365	191.323	489.277	218.854	244.557	215.455	226.567	240.78	230.539	240.935	262.872	255.596	235.902	201.566
ENSMUSG00000030057	Cnbp	TSS11729,TSS15793,TSS38548,TSS92625	6:87842614-87851106	251.653	yes	11	11	243.515	237.808	302.074	265.228	229.025	209.023	242.955	288.261	239.818	230.12	274.172	244.101	239.928	250.596	293.12	246.659	196.01	263.434	243.555	245.477	299.841	211.968
ENSMUSG00000087260	Lamtor5	TSS13385,TSS92941	3:107278857-107284082	252.567	yes	11	11	243.133	329.967	521.133	319.367	195.26	150.526	282.032	201.882	219.494	169.508	408.93	187.148	184.517	229.894	181.746	250.862	366.393	191.938	220.5	223.148	226.538	190.036
ENSMUSG00000046330	Rpl37a	TSS79315	1:72711259-72713809	255.369	yes	11	11	315.574	385.991	419.117	319.891	174.132	182.218	256.898	224.795	230.114	161.354	529.363	262.629	219.213	213.093	263.803	254.704	124.191	250.389	211.017	255.863	108.41	129.725
ENSMUSG00000045128	Rpl18a	TSS42968	8:70894721-70897443	251.283	yes	11	11	242.004	304.4	264.859	241.75	222.784	234.766	211.733	212.764	216.45	259.934	627.988	247.159	224.027	187.912	263.434	235.813	182.259	241.036	275.113	196.558	184.205	205.942
ENSMUSG00000036299	BC031181	TSS83925	18:75005899-75009933	251.468	yes	11	11	219.247	257.471	371.894	275.16	212.129	207.207	306.945	210.548	272.392	242.868	453.979	210.948	227.652	212.883	221.856	203.748	263.724	230.953	259.52	209.371	210.337	172.047
ENSMUSG00000018042	Cyb5r3	TSS48231,TSS64574,TSS65893	15:83153493-83172592	247.338	yes	11	11	191.33	225.617	272.318	267.908	175.655	295.653	348.451	243.549	209.417	232.515	220.914	299.736	222.831	256.798	272.963	276.859	169.504	302.186	225.644	319.342	164.914	252.671
ENSMUSG00000056296	Synpr	TSS16760,TSS28365,TSS32335,TSS55262,TSS80767	14:13284779-13615459	244.252	yes	11	11	228.139	262.883	185.987	212.33	290.991	205.577	246.865	202.382	390.676	213.861	45.3077	221.626	282.929	308.266	150.595	237.187	258.243	227.548	367.366	210.967	379.566	316.596
ENSMUSG00000060152	Pop5	TSS13100,TSS51991,TSS51993,TSS61305,TSS70774,TSS82364	5:115235835-115245351	240.357	yes	11	11	251.164	188.749	115.462	326.819	193.31	203.316	259.718	392.941	210.659	286.402	133.634	270.805	273.308	307.628	159.979	323.851	115.349	374.798	348.982	271.736	38.8903	397.032
ENSMUSG00000060073	Psma3	TSS22141,TSS29735,TSS41323,TSS7240,TSS7241,TSS87473,TSS87750,TSS95481	12:70974620-70996347	250.096	yes	11	11	289.613	321.671	473.665	368.84	178.849	137.5	262.329	218.001	230.161	167.775	389.719	218.508	215.095	250.794	215.594	233.257	194.413	231.402	230.002	234.502	190.319	178.63
ENSMUSG00000053291	Rab4b	TSS45122,TSS45125,TSS54600,TSS77881,TSS79306,TSS83227,TSS90894,TSS98613	7:27168423-27178896	246.133	yes	11	11	214.775	239.972	270.982	226.092	182.643	234.85	287.85	252.227	241.342	270.723	402.653	264.64	241.796	231.248	189.461	286.036	178.321	258.952	266.408	244.497	183.33	254.248
ENSMUSG00000028932	Psmc2	TSS82288,TSS97441	5:21785282-21803787	245.902	yes	11	11	254.376	279.677	257.716	251.073	214.985	229.415	208.053	232.394	250.238	250.586	273.951	248.274	225.012	248.869	244.589	216.494	243.673	244.33	242.172	281.18	266.876	236.154
ENSMUSG00000029064	Gnb1	TSS103136,TSS32058,TSS37415,TSS53637,TSS53640,TSS54834,TSS68697,TSS72515,TSS95943	4:155491360-155559269	247.404	yes	11	11	290.094	182.99	188.33	208.772	246.382	198.299	344.758	239.367	288.995	225.675	124.647	208.821	207.869	270.962	184.265	282.078	498.667	206.503	287.668	223.762	286.576	202.245
ENSMUSG00000028495	Rps6	TSS14382,TSS23795,TSS33562,TSS63902	4:86854659-86857412	243.586	yes	11	11	239.761	322.659	314.652	282.482	201.379	190.519	191.991	232.435	221.386	215.761	475.803	237.054	224.529	203.617	238.991	227.89	182.957	243.515	265.493	224.48	177.949	194.122
ENSMUSG00000024944	Arl2	TSS30176,TSS75580,TSS76845	19:6134373-6141406	240.793	yes	11	11	200.071	284.551	230.961	256.91	191.495	219.939	177.175	218.093	194.892	272.911	543.113	260.415	233.808	195.642	241.521	238.456	176.724	251.512	245.459	266.21	156.785	248.911
ENSMUSG00000026456	Cyb5r1	TSS102134,TSS11009,TSS25553,TSS25557,TSS35653,TSS35740,TSS52432,TSS7587	1:134405558-134411740	243.556	yes	11	11	244.804	232.054	276.424	245.151	201.061	224.457	310.029	208.209	320.256	175.315	256.727	243.69	179.011	192.858	233.486	260.531	216.874	266.611	263.796	331.815	231.508	188.378
ENSMUSG00000003363	Pld3	TSS14952,TSS17642,TSS17645,TSS48990,TSS53561,TSS66883,TSS74492,TSS89224	7:27531999-27553218	237.94	yes	11	11	266.286	253.919	248.178	231.107	203.305	309.471	167.18	208.441	227.317	285.918	204.093	291.99	268.189	164.885	257.293	234.62	188.003	236.499	231.26	246.876	271.91	290.706
ENSMUSG00000029993	Nfu1	TSS4376,TSS56088,TSS93793,TSS98002	6:87009235-87028461	240.563	yes	11	11	231.74	269.459	299.88	279.097	221.67	166.164	325.378	225.428	269.917	220.012	385.953	203.826	202.008	217.86	234.787	218.856	277.551	186.324	208.436	155.755	251.732	219.396
ENSMUSG00000033916	Chmp2a	TSS31306	7:13032005-13034777	241.08	yes	11	11	250.424	306.74	302.476	301.946	193.069	166.791	233.553	227.139	238.432	203.938	405.092	217.255	200.26	188.678	224.858	229.331	245.285	221.964	230.306	202.143	273.003	193.696
ENSMUSG00000024847	Aip	TSS12686,TSS19527,TSS27632,TSS563,TSS78648	19:4114445-4125858	237.234	yes	11	11	255.049	277.05	234.55	183.409	228.545	256.043	205.969	216.358	213.487	269.624	394.087	244.642	233.933	216.003	230.137	211.374	159.125	264.451	269.761	222.674	195.641	270.675
ENSMUSG00000065990	Aurkaip1	TSS12987,TSS32613,TSS50759,TSS5842,TSS63406,TSS63411	4:155831271-155833130	239.185	yes	11	11	195.435	268.191	321.759	195.529	149.688	212.56	185.415	214.212	201.215	239.187	470.384	251.723	241.682	222.003	231.3	199.881	259.211	249.178	266.211	239.384	208.739	224.947
ENSMUSG00000025967	Eef1b2	TSS29560,TSS66286,TSS66408,TSS77862,TSS8296,TSS89431,TSS89432,TSS97135	1:63176824-63180486	241.102	yes	11	11	258.426	274.67	358.262	274.756	177.03	159.066	171.142	228.947	209.411	184.198	503.368	200.152	196.02	233.743	208.333	210.358	310.413	211.777	226.274	249.995	216.795	177.749
ENSMUSG00000000171	Sdhd	TSS80732	9:50596337-50603849	238.265	yes	11	11	274.91	311.419	262.419	203.289	111.117	211.128	158.529	175.915	247.603	257.788	382.877	252.674	257.527	172.86	265.061	200.713	272.321	262.688	267.783	214.934	240.015	233.263
ENSMUSG00000021218	Gdi2	TSS43905	13:3538074-3566261	238.468	yes	11	11	191.784	234.465	237.798	261.887	293.308	240.398	285.986	255.513	287.468	245.72	119.821	217.262	225.865	267.363	254.868	209.641	199.09	277.509	249.554	231.107	221.412	227.2
ENSMUSG00000039001	Rps21	TSS57689,TSS76398,TSS82140	2:180257376-180258445	241.899	yes	11	11	259.169	312.518	498.778	346.791	153.877	130.55	229.34	205.813	187.4	134.014	533.305	203.796	181.959	202.118	251.926	210.33	214.407	218.478	215.003	229.262	161.036	146.925
ENSMUSG00000073702	Rpl31	TSS11150,TSS25153,TSS25629,TSS57230,TSS75960	1:39367841-39371911	241.872	yes	11	11	256.415	343.548	352.733	343.197	173.017	152.551	246.866	252.877	223.358	165.685	476.321	223.499	184.446	242.145	216.468	257.767	161.345	200.418	203.041	249.28	154.335	139.038
ENSMUSG00000058833	2810428I15Rik	TSS29563,TSS48866,TSS52900,TSS71806,TSS72269,TSS94661,TSS96520,TSS97933	8:70504291-70506752	237.128	yes	11	11	194.186	262.918	249.545	228.533	145.986	219.84	190.916	263.101	269.963	283.069	621.39	236.444	234.136	175.476	178.705	214.286	137.838	261.048	237.959	245.46	128.88	219.102
ENSMUSG00000050043	Tmx2	TSS20783,TSS34624,TSS51693,TSS53992,TSS53995,TSS73903	2:84671315-84679140	235.781	yes	11	11	266.607	228.13	236.937	211.293	202.061	249.672	177.186	196.005	269.168	247.721	164.296	233.795	291.576	210.631	259.087	222.364	204.018	278.303	245.604	243.923	313.027	235.581
ENSMUSG00000025290	Rps24	TSS41010	14:24490680-24496146	239.745	yes	11	11	284.862	304.35	372.812	364.341	201.487	125.407	264.109	222.755	222.805	144.348	461.042	214.349	174.66	238.852	226.309	235.605	193.048	198.775	199.418	219.031	166.274	148.598
ENSMUSG00000034006	Pqlc1	TSS18371,TSS22390,TSS30635,TSS52964,TSS5616,TSS80854,TSS83190,TSS9021,TSS93818,TSS99922	18:80253291-80292725	235.71	yes	11	11	190.764	241.245	244.484	207.431	227.479	246.22	191.249	256.275	236.844	253.195	179.325	272.962	204.501	295.367	172.946	274.214	180.538	233.501	268.961	332.415	240.003	228.962
ENSMUSG00000091537	Tma7	TSS24831,TSS35039,TSS44119	9:109074567-109082587	237.12	yes	11	11	239.283	274.244	426.912	349.439	173.431	144.239	228.191	206.279	185.46	156.084	430.245	198.404	181.584	234.574	208.114	194.581	341.076	169.596	184.188	243.981	209.619	173.512
ENSMUSG00000020803	Txndc17	TSS70519,TSS94126	11:72207546-72210015	238.072	yes	11	11	256.648	287.349	523.016	307.872	128.835	150.8	236.18	196.91	154.557	155.912	431.737	184.228	167.023	204.766	244.992	214.642	326.007	208.216	184.414	228.092	207.326	151.629
ENSMUSG00000021196	Pfkp	TSS12319,TSS21342,TSS21791,TSS35396,TSS43042,TSS46740,TSS57127,TSS69136,TSS74116,TSS889	13:6579767-6648777	233.244	yes	11	11	238.042	228.265	227.947	182.848	260.755	341.25	190.471	161.57	234.532	296.682	76.5955	248.766	279.896	230.239	272.283	211.664	192.216	280.387	246.686	209.285	287.739	244.663
ENSMUSG00000043004	Gng2	TSS13476,TSS15248,TSS16341,TSS36361,TSS43574,TSS47888	14:19872558-19977627	230.789	yes	11	11	76.4238	228.931	200.242	266.274	135.076	201.242	307.738	186.181	338.411	318.256	309.888	180.856	209.36	217.375	165.452	175.901	274.567	175.091	375.859	203.663	299.792	279.647
ENSMUSG00000024099	Ndufv2	TSS5002,TSS62436,TSS76804,TSS89752	17:66078794-66101559	236.045	yes	11	11	269.699	311.116	411.549	292.113	152.107	149.82	290.736	175.223	199.238	177.776	436.424	212.743	225.411	214.552	267.538	164.611	213.843	201.368	198.433	223.694	168.955	152.699
ENSMUSG00000059070	Rpl18	TSS101799,TSS14896,TSS20450,TSS23883,TSS24645,TSS26483,TSS34744,TSS70450,TSS96670	7:45715456-45720835	234.777	yes	11	11	206.982	298.245	311.498	231.246	155.022	180.453	214.144	215.291	196.305	210.665	633.33	224.344	188.368	193.426	222.579	261.113	137.966	238.607	292.757	189.078	128.898	179.009
ENSMUSG00000056629	Fkbp2	TSS49404,TSS9218	19:6977740-6980461	233.237	yes	11	11	223.807	257.883	220.865	195.161	138.73	202.427	242.7	251.673	208.655	248.665	664.831	249.913	224.106	191.831	236.63	217.522	120.102	254.483	235.06	194.831	118.105	207.084
ENSMUSG00000024158	Hagh	TSS22354,TSS2563,TSS27669,TSS27674,TSS71464,TSS88936,TSS91981	17:24840142-24864450	232.217	yes	11	11	227.46	284.095	197.704	213.386	182.135	213.807	205.06	193.776	246.47	223.965	423.583	246.623	230.48	225.829	172.934	233.837	206.293	239.91	283.976	243.466	181.764	221.423
ENSMUSG00000048307	Ankrd46	TSS99126	15:36477667-36496791	231.25	yes	11	11	260.196	203.09	220.448	203.859	280.387	259.351	246.372	235.706	247.612	231.838	74.8665	245.592	227.925	224.035	190.464	223.094	256.334	222.793	253.332	277.811	271.136	232.797
ENSMUSG00000039661	Dusp26	TSS18593,TSS20269,TSS40194,TSS56686,TSS89525	8:31089470-31097047	228.921	yes	11	11	210.341	217.521	97.6857	224.193	210.216	326.014	257.124	294.783	258.058	284.935	140.303	307.352	271.838	264.547	112.38	258.608	153.86	217.299	369.016	253.215	78.0512	277.681
ENSMUSG00000051391	Ywhag	TSS5549,TSS76294,TSS76297,TSS99522,TSS99524	5:135908408-135934616	229.282	yes	11	11	195.695	162.821	221.509	189.52	275.203	263.478	280.052	232.535	182.404	273.624	202.449	227.121	234.026	298.346	180.5	271.211	216.939	257.192	223.075	275.559	151.658	239.694
ENSMUSG00000027533	Fabp5	TSS58512,TSS93764	3:10012547-10016607	231.954	yes	11	11	202.997	242.402	322.859	253.436	158.575	187.097	277.163	169.039	166.255	195.949	535.765	177.887	175.967	193.483	224.839	217.343	258.958	232.837	269.473	212.288	196.427	166.166
ENSMUSG00000020460	Rps27a	TSS12507,TSS31672,TSS49558,TSS69904,TSS89922	11:29545845-29548109	232.636	yes	11	11	273.409	318.539	422.76	293.462	162.99	124.398	224.062	205.489	190.971	144.808	454.116	214.708	190.988	211.629	252.53	194.689	180.262	221.446	205.514	236.623	161.971	148.799
ENSMUSG00000028234	Rps20	TSS62686,TSS69085,TSS86675	4:3831333-3835665	233.478	yes	11	11	257.776	271.343	465.076	321.021	182.339	151.051	257.308	242.126	204.899	139.102	476.92	222.655	162.672	220	212.422	216.303	153.86	202.411	201.63	206.613	135.503	114.779
ENSMUSG00000071644	Eef1g	TSS6858,TSS70090,TSS77048,TSS77261	19:8967040-8978479	229.283	yes	11	11	220.524	275.69	265.135	241.52	247.894	217.301	209.368	218.631	224.095	244.926	321.948	207.353	209.142	203.432	204.808	219.022	193.51	227.834	222.706	225.424	214.67	198.251
ENSMUSG00000059714	Flot1	TSS11693,TSS15539,TSS19428,TSS5084,TSS68613,TSS71831,TSS7956,TSS80355,TSS88075,TSS88178,TSS91475	17:35823229-35832791	225.321	yes	11	11	208.043	222.215	198.453	276.388	181.272	219.979	303.311	273.707	242.79	248.937	211.431	253.243	211.595	263.356	194.529	264.642	115.475	226.023	214.398	228.201	173.762	249.22
ENSMUSG00000026701	Prdx6	TSS41649,TSS51466,TSS60775,TSS62894,TSS89496,TSS89501,TSS89503	1:161240111-161251219	228.959	yes	11	11	211.441	197.888	258.363	244.588	219.228	214.616	275.219	226.499	231.871	197.595	381.381	196.693	195.564	192.647	277.722	214.884	192.934	235.472	226.605	169.639	247.3	170.175
ENSMUSG00000105388	Rpl36a-ps2	TSS6528	3:145879019-145879340	224.945	yes	11	11	160.817	207.339	328.893	267.146	166.187	134.156	136.138	213.44	153.879	211.994	568.188	145.448	103.915	184.451	165.232	153.61	454.725	162.954	245.745	128.264	431.315	252.116
ENSMUSG00000027506	Tpd52	TSS13035,TSS19904,TSS28157,TSS28160,TSS28268,TSS62078,TSS62083,TSS68909,TSS78532	3:8925592-9004723	221.92	yes	11	11	234.781	206.095	221.137	193.534	239.301	230.813	226.217	253.609	239.682	235.871	105.075	213.283	220.925	321.791	139.191	243.539	204.908	201.497	278.203	224.652	226.214	310.345
ENSMUSG00000024387	Csnk2b	TSS25597,TSS25634,TSS26260,TSS361,TSS50708,TSS53890,TSS55258,TSS63768,TSS70744,TSS89892	17:35116195-35122053	226.914	yes	11	11	169.916	234.347	225.978	193.022	187.754	234.676	256.968	201.822	205.931	262.866	478.163	221.287	226.76	172.812	223.466	168.254	188.099	201.646	273.145	203.522	234.75	202.946
ENSMUSG00000062997	Rpl35	TSS18989,TSS23437,TSS39374	2:39001579-39005624	231.053	yes	11	11	263.091	328.04	438.825	370.139	177.916	127.197	217.499	221.983	193.688	119.043	393.569	221.048	178.621	224.097	225.935	232.574	170.308	178.236	166.629	261.185	142.494	107.687
ENSMUSG00000020857	Nme2	TSS101205,TSS49203	11:93949813-93956259	226.813	yes	11	11	138.528	175.199	547.341	368.654	126.914	99.1107	437.815	332.527	132.32	126.298	402.276	102.902	99.9141	336.059	183.515	147.134	272.903	132.043	205.402	156.015	240.198	193.611
ENSMUSG00000032657	Fam189b	TSS12806,TSS21229,TSS22909,TSS45307,TSS53831,TSS59909,TSS65626,TSS79498,TSS88119,TSS94224	3:89183142-89189295	222.614	yes	11	11	196.618	175.607	144.88	275.064	227.131	265.18	205.999	330.953	289.574	267.955	115.473	262.007	225.069	308.025	139.652	282.806	151.602	216.722	220.762	231.532	142.288	258.265
ENSMUSG00000007041	Clic1	TSS6634,TSS89884	17:35049965-35058749	226.947	yes	11	11	169.442	256.817	287.542	286.152	167.519	195.635	285.462	260.757	210.342	208.142	356.352	208.063	185.436	249.818	192.877	262.712	149.143	215.688	239.692	231.345	146.952	159.438
ENSMUSG00000032959	Pebp1	TSS42250,TSS57489,TSS58618,TSS83950	5:117282653-117287625	225.14	yes	11	11	183.072	241.856	221.692	264.035	144.632	191.246	249.987	250.339	225.831	225.615	400.744	221.335	220.716	209.919	222.46	239.507	146.771	257.645	226.498	211.28	172.76	194.703
ENSMUSG00000025959	Klf7	TSS10105,TSS6707,TSS94316	1:64029446-64122282	219.258	yes	11	11	233.943	240.874	214.718	309.919	203.261	243.018	97.3047	242.036	251.295	252.338	247.769	283.852	206.593	326.365	147.134	270.47	57.7471	174.665	225.829	199.899	175.379	305.637
ENSMUSG00000031320	Rps4x	TSS102694,TSS10685,TSS53511	X:102184940-102189394	226.175	yes	11	11	216.934	253.918	343.048	283.436	234.948	169.461	186.657	259.754	224.345	189.59	393.741	209.563	168.487	189.712	195.606	216.727	268.975	186.025	185.272	194.598	178.879	146.11
ENSMUSG00000020736	Nt5c	TSS101680,TSS27559,TSS44120,TSS70734,TSS71433	11:115490419-115491862	223.582	yes	11	11	250.865	282.506	302.984	267.434	193.155	177.772	162.55	232.08	223.97	231.647	359.67	229.449	203.614	215.87	134.361	199.872	169.995	219.966	261.692	164.538	211.232	190.832
ENSMUSG00000024181	Mrpl28	TSS20340,TSS47394,TSS70769	17:26123519-26126613	221.788	yes	11	11	221.092	284.652	323.307	204.584	157.046	165.689	154.996	180.095	184.253	190.466	440.141	219.129	223.166	188.354	222.283	210.799	188.125	246.549	240.933	226.194	185.693	207.666
ENSMUSG00000005625	Psmd4	TSS18934,TSS24572,TSS28325,TSS28326,TSS30061,TSS55805,TSS9197,TSS9205	3:95032693-95042614	220.047	yes	11	11	172.762	253.8	210.389	234.009	185.317	197.744	199.324	236.249	194.087	266.735	377.755	226.005	213.988	209.042	190.411	228.752	187.151	221.969	250.17	214.714	150.619	243.131
ENSMUSG00000060923	Acyp2	TSS6205	11:30505990-30649587	225.645	yes	11	11	276.336	242.067	603.698	285.979	111.144	127.733	255.082	175.224	155.276	100.34	363.818	142.181	131.99	205.986	245.831	180.629	321.958	207.02	178.695	217.018	210.54	117.227
ENSMUSG00000030879	Mrpl17	TSS18223,TSS31443,TSS49050,TSS55473,TSS55479	7:105806657-105811099	223.512	yes	11	11	259.923	268.546	218.051	259.784	139.924	185.086	195.418	207.309	221.726	186.49	479.18	223.999	239.427	196.206	218.847	194.51	128.225	284.678	260.345	194.819	131.265	153.262
ENSMUSG00000021771	Vdac2	TSS100763,TSS15561,TSS4342,TSS64408,TSS64939,TSS7242,TSS78832,TSS86237,TSS90778	14:21831268-21845879	220.234	yes	11	11	213.748	218.891	223.924	229.453	175.48	197.722	203.338	191.956	221.305	237.919	284.939	224.949	235.398	209.825	219.521	218.1	281.292	228.386	209.181	190.921	208.659	221.685
ENSMUSG00000006736	Tspan31	TSS18585	10:127067316-127070261	220.37	yes	11	11	189.569	224.32	273.639	231.513	189.405	203.783	258.347	205.297	170.489	235.384	277.922	202.084	203.101	213.326	214.847	200.822	236.358	205.37	244.863	233.574	213.756	199.597
ENSMUSG00000076441	Ass1	TSS32403,TSS47360,TSS52981,TSS85336	2:31470206-31520672	220.818	yes	11	11	186.158	189.618	168.876	311.546	490.631	195.383	162.023	356.529	229.912	185.986	174.821	237.92	145.663	276.371	162.668	222.914	136.396	264.333	184.774	173.167	181.499	189.774
ENSMUSG00000028745	Capzb	TSS13673,TSS13674,TSS23799,TSS24075,TSS35567,TSS61594,TSS66815,TSS75553,TSS81091,TSS90247,TSS94185	4:139192898-139291818	219.089	yes	11	11	186.126	209.999	189.437	232.782	233.313	184.674	179.722	230.123	404.884	237.922	278.182	216.598	200.832	237.035	177.319	226.321	143.819	193.972	221.692	204.078	212.043	217.963
ENSMUSG00000078713	Tomm5	TSS18950,TSS38214,TSS8120	4:45105207-45108114	223.987	yes	11	11	234.38	277.74	550.546	309.924	125.688	95.6684	184.092	202.427	185.778	107.309	490.567	163.238	146.75	284.003	187.584	192.673	205.397	191.473	174.941	215.206	178.352	111.816
ENSMUSG00000005054	Cstb	TSS25826	10:78425669-78427619	220.624	yes	11	11	220.357	227.075	430.312	266.872	158.614	133.858	214.428	166.032	244.306	166.547	389.416	184.832	166.404	197.469	180.921	185.408	243.504	197.313	233.071	211.073	215.285	173.441
ENSMUSG00000007872	Id3	TSS16530,TSS79175,TSS88233	4:136143496-136145755	217.324	yes	11	11	236.033	229.838	147.161	178.31	127.987	184.945	197.975	205.147	175.365	225.357	577.512	218.877	215.321	153.233	351.883	179.338	135.964	341.037	177.125	131.026	174.371	236.003
ENSMUSG00000031516	Dctn6	TSS101073,TSS15644,TSS18268,TSS22735,TSS41935,TSS45112,TSS55050,TSS77956,TSS7851,TSS90942	8:34090419-34108796	219.056	yes	11	11	222.488	258.314	359.197	270.358	219.805	168.24	230.838	206.365	249.758	192.464	344.756	197.896	185.685	184.761	166.727	211.921	149.536	179.466	218.438	199.108	184.058	185.5
ENSMUSG00000053898	Ech1	TSS44036,TSS53551,TSS58318,TSS61705,TSS67770,TSS90871	7:28825216-28832247	218.379	yes	11	11	221.185	286.996	278.987	256.05	165.165	185.254	154.64	185.45	175.706	206.45	332.991	211.223	189.102	194.643	228.384	190.714	205.59	214.852	217.483	237.904	247.181	197.664
ENSMUSG00000096472	Cdkn2d	TSS91773	9:21288462-21291209	217.296	yes	11	11	193.902	217.386	235.256	247.115	175.19	189.641	221.02	197.123	218.18	227.386	353.331	239.703	208.679	204.707	190.297	235.83	183.761	211.042	212.369	192.133	209.157	213.015
ENSMUSG00000025868	Higd2a	TSS31874	13:54590206-54591158	218.201	yes	11	11	192.285	269.151	288.24	237.713	198.836	172.342	187.504	177.08	223.869	201.091	477.154	215.17	190.805	161.304	243.7	204.577	219.52	170.184	191.729	189.394	170.569	184.288
ENSMUSG00000047547	Cltb	TSS2074,TSS82773,TSS9065	13:54592400-54611344	216.75	yes	11	11	153.774	212.12	239.238	261.8	143.88	213.071	220.355	263.054	226.386	246.194	321.897	250.266	202.412	245.734	190.71	234.137	134.498	225.051	223.129	222.332	121.715	195.436
ENSMUSG00000031422	Morf4l2	TSS102667,TSS13779,TSS14329,TSS27168,TSS27171,TSS43120,TSS52245,TSS71048,TSS96783,TSS98783,TSS99320,TSS99924	X:136732941-136743690	217.981	yes	11	11	176.071	183.622	240.852	237.729	307.651	211.146	282.006	258.644	263.998	191.102	156.897	187.2	181.221	256.411	177.635	205.541	169.334	230.743	244.485	211.769	203.544	158.973
ENSMUSG00000041607	Mbp	TSS102132,TSS17054,TSS34210,TSS39151,TSS44569,TSS59072,TSS63750,TSS71247,TSS82482,TSS82526,TSS91389,TSS94814,TSS98100	18:82475145-82585637	217.878	yes	11	11	81.575	204.946	61.1027	42.4422	57.0834	68.0908	255.948	142.067	288.703	177.713	187.964	101.083	109.181	254.609	1559.34	189.499	94.3313	151.773	123.036	355.221	69.733	157.291
ENSMUSG00000023832	Acat2	TSS102416,TSS55114,TSS95193	17:12942889-12960747	217.067	yes	11	11	179.859	165.059	204.494	227.923	317.586	214.205	291.77	195.994	374.232	189.909	116.753	170.751	165.638	305.231	165.687	223.925	147.166	220.254	295.379	157.597	229.005	165.749
ENSMUSG00000028603	Scp2	TSS21235,TSS2557,TSS42292,TSS42635,TSS89310,TSS9031,TSS93721,TSS9495,TSS97608	4:108043838-108144998	215.319	yes	11	11	190.632	248.763	258.051	170.161	164.975	178.38	186.245	193.004	199.764	196.993	361.144	192.699	183.55	140.638	257.309	190.65	253.635	239.858	205.409	285.034	224.803	200.331
ENSMUSG00000061981	Flot2	TSS2100,TSS74709,TSS76883,TSS97864	11:78037930-78060434	209.381	yes	11	11	195.107	169.998	115.384	227.499	230.706	240.988	231.592	284.935	204.076	238.065	83.7996	262.988	230.179	265.523	159.569	285.708	153.313	233.92	227.746	241.3	114.611	301.115
ENSMUSG00000049517	Rps23	TSS52094	13:90923130-90924942	217.021	yes	11	11	263.92	316.511	365.143	286.436	152.714	137.705	198.081	183.318	186.323	138.128	433.121	214.51	190.401	206.338	208.361	210.414	129.341	207.059	185.847	227.965	115.803	135.451
ENSMUSG00000019795	Pcmt1	TSS1211,TSS43151,TSS43152,TSS45879,TSS4707,TSS50555,TSS803,TSS85940	10:7629372-7681136	214.365	yes	11	11	201.582	219.286	291.229	213.442	176.068	177.343	221.046	199.056	278.609	188.985	219.338	196.975	188.233	242.037	225.186	196.28	203.973	227.73	216.864	203.705	214.7	190.969
ENSMUSG00000090862	Rps13	TSS26120	7:116331506-116334190	216.557	yes	11	11	222.937	300.584	314.656	266.671	170.273	155.944	198.132	194.453	205.11	158.81	477.706	196.968	186.229	168.384	205.011	172.424	206.098	200.682	195.248	210.509	140.859	127.555
ENSMUSG00000036078	Sigmar1	TSS26546,TSS38490,TSS45658,TSS63349,TSS73569,TSS81645,TSS9133	4:41738492-41756157	212.731	yes	11	11	216.605	205.471	204.663	253.714	196.059	209.214	297.733	193.025	185.682	204.737	226.381	210.702	185.526	254.076	166.074	222.129	161.52	219.164	221.487	256.249	177.147	205.457
ENSMUSG00000030707	Coro1a	TSS101498,TSS14333,TSS34761,TSS53446,TSS58644,TSS60243,TSS61503,TSS71186,TSS83196,TSS98691,TSS99272	7:126699772-126707787	208.551	yes	11	11	154.593	208.374	136.063	250.962	261.436	231.519	195.438	327.739	195.194	277.3	277.043	201.379	197.715	241.888	158.878	254.333	81.321	259.549	191.737	117.629	159.476	275.153
ENSMUSG00000029038	Ssu72	TSS14409,TSS64637,TSS83573	4:155704799-155733879	212.049	yes	11	11	182.272	226.48	310.791	216.482	180.31	181.349	170.489	204.924	184.893	203.717	431.702	187.429	191.211	191.282	208.603	195.705	255.93	191.403	201.904	169.545	166.598	200.459
ENSMUSG00000004070	Hmox2	TSS23370,TSS54277,TSS64043,TSS64952,TSS74275,TSS82945	16:4726360-4766742	214.119	yes	11	11	211.071	212.683	252.232	233.049	165.676	206.001	210.487	151.208	316.361	222.519	306.886	198.497	179.436	170.6	176.165	181.045	207.482	194.546	262.314	183.305	254.928	151.369
ENSMUSG00000001666	Ddt	TSS86791,TSS88312	10:75771229-75773414	215.003	yes	11	11	226.1	248.082	310.929	180.854	109.638	176.133	141.718	197.992	156.83	178.118	583.014	195.237	172.284	131.294	229.327	179.392	314.35	196.52	235.569	146.853	204.822	123.465
ENSMUSG00000063694	Cycs	TSS4,TSS89939	6:50562562-50566538	214.571	yes	11	11	281.958	307.772	358.243	268.339	139.04	153.1	159.249	163.475	194.381	162.98	372.722	226.127	245.162	192.356	240.078	215.865	106.263	225.663	176.343	212.223	104.644	131.34
ENSMUSG00000073155	1810058I24Rik	TSS100128,TSS73000,TSS83986	6:35252653-35263496	211.549	yes	11	11	195.634	219.553	231.292	287.278	224.6	162.397	174.411	183.525	213.277	236.249	432.024	206.277	169.767	177.51	188.506	204.032	216.458	166.757	204.274	151.288	197.415	190.681
ENSMUSG00000021273	Fdft1	TSS84458	14:63145152-63177793	211.813	yes	11	11	196.85	206.048	242.737	230.696	287.318	218.806	215.864	197.327	293.312	207.424	196.16	218.64	169.926	224.44	170.746	201.509	148.989	197.503	233.377	191.001	199.396	173.358
ENSMUSG00000018287	Spag7	TSS40061,TSS55402,TSS78175,TSS93523	11:70663770-70669416	209.399	yes	11	11	199.653	246.898	224.549	234.021	169.123	182.505	180.904	168.447	192.971	220.132	334.516	178.238	209.212	214.413	193.193	203.589	213.146	181.434	196.159	190.858	263.417	221.985
ENSMUSG00000038555	Reep2	TSS67010	18:34840588-34847463	208.308	yes	11	11	171.772	184.518	179.485	267.977	148.821	222.566	259.469	215.098	229.596	242.353	175.104	261.406	239.24	237.379	170.508	251.962	131.105	228.58	203.322	253.598	100.618	238.122
ENSMUSG00000026914	Psmd14	TSS100810,TSS102391,TSS24406,TSS40898,TSS66092,TSS79067,TSS84964,TSS93106	2:61711693-61800376	211.641	yes	11	11	179.153	208.588	295.417	213.729	188.601	151.111	239.986	220.216	212.719	166.149	230.807	198.598	172.328	230.265	193.783	191.643	244.796	227.968	229.099	206.026	243.489	163.484
ENSMUSG00000015759	Cnih1	TSS22533	14:46775581-46788411	210.749	yes	11	11	193.644	222.456	331.032	235.324	171.82	163.136	226.806	189.408	241.775	165.393	232.644	203.029	174.959	204.209	203.988	193.729	224.72	198.182	216.23	217.202	216.047	172.791
ENSMUSG00000024501	Dpysl3	TSS102498,TSS60134,TSS62108,TSS89473,TSS95232,TSS95519	18:43320978-43438286	208.869	yes	11	11	255.454	182.474	161.012	255.909	308.86	243.111	158.387	241.981	183.05	233.647	166.825	230.046	186.652	311.169	144.893	226.241	171.765	198.811	197.921	130.336	197.702	195.473
ENSMUSG00000049751	Rpl36al	TSS43877,TSS53011,TSS74508	12:69182730-69184083	211.923	yes	11	11	187.022	253.685	310.935	259.386	172.147	145.124	209.207	153.289	137.882	161.064	496.556	185.285	163.135	176.343	173.528	169.814	335.741	171.304	190.445	179.11	219.378	130.608
ENSMUSG00000002980	Bcam	TSS2126,TSS26348,TSS4239,TSS69693	7:19756130-19771016	207.18	yes	11	11	127.306	237.182	187.854	212.486	210.124	259.564	226.467	232.022	179.23	351.317	97.7311	233.478	263.565	221.889	124.285	245.103	64.9602	307.193	179.927	310.577	78.527	228.942
ENSMUSG00000028798	Eif3i	TSS24085,TSS31728,TSS56567,TSS94946	4:129591959-129600648	209.672	yes	11	11	197.189	264.544	276.948	169.188	115.893	170.314	134.134	199.269	194.859	208.839	457.627	207.546	195.443	158.81	202.497	173.268	156.657	213.333	263.57	228.727	214.449	171.869
ENSMUSG00000026860	Sh3glb2	TSS100787,TSS100788,TSS17120,TSS35472,TSS35647,TSS43974,TSS43976,TSS54945,TSS6453,TSS67269,TSS69064,TSS82087,TSS82090,TSS92024	2:30344808-30359337	203.783	yes	11	11	227.023	235.479	159.21	195.46	125.854	257.776	146.075	185.119	178.238	318.158	223.746	258.409	248.379	160.481	199.094	200.611	148.236	224.961	233.811	211.24	142.074	293.127
ENSMUSG00000004849	Ap1s1	TSS36665,TSS47009,TSS53604,TSS60070,TSS97174	5:137034992-137046135	206.887	yes	11	11	173.638	214.945	240.183	257.607	156.516	171.994	214.042	229.176	198.265	250.685	294.564	202.249	189.905	214.574	171.236	228.669	145.427	199.507	198.533	242.216	150.701	217.885
ENSMUSG00000071379	Hpcal1	TSS44534	12:17690813-17791926	203.709	yes	11	11	138.447	257.645	345.274	174.361	65.5696	149.614	273.172	196.317	132.47	276.492	198.668	230.73	240.108	138.419	165.119	204.909	157.318	219.324	219.451	318.651	175.823	281.508
ENSMUSG00000062963	Ufc1	TSS33013,TSS33502,TSS354,TSS355,TSS37091	1:171288562-171295024	209.149	yes	11	11	220.787	221.06	308.069	263.867	176.459	141.46	167.9	181.832	227.842	149.997	392.139	191.065	149.481	205.46	184.11	182.065	228.487	193.652	191.16	177.451	237.781	149.331
ENSMUSG00000007721	Ccdc124	TSS47920	8:70868226-70873490	205.396	yes	11	11	132.203	183.437	176.115	207.536	118.929	193.139	180.352	236.538	155.684	266.684	446.919	236.604	221.716	181.858	155.299	243.622	96.6713	255.611	255.137	256.114	113.153	221.315
ENSMUSG00000005354	Txn2	TSS25035,TSS28123,TSS36674,TSS52493,TSS5942,TSS85924,TSS8974,TSS90067	15:77915046-77929006	206.654	yes	11	11	187.887	217.336	232.244	225.562	186.168	195.484	179.061	183.96	177.423	253.015	370.547	199.379	186.316	176.511	171.439	224.727	186.883	214.401	239.259	156.678	175.458	194.061
ENSMUSG00000038633	Degs1	TSS27792,TSS53745	1:182275771-182282804	206.346	yes	11	11	189.658	211.058	275.492	218.177	167.179	178.574	253.941	172.417	277.353	207.554	162.601	189.664	196.873	208.811	198.169	195.094	169.971	223.436	204.923	229.994	202.332	198.886
ENSMUSG00000020230	Prmt2	TSS12279,TSS16840,TSS25049,TSS36328,TSS70975,TSS70979,TSS70980	10:76207221-76237865	202.994	yes	11	11	187.648	243.705	212.976	194.153	175.017	231.466	177.107	200.829	187.042	236.661	120.72	235.63	228.288	182.319	181.168	197.177	156.969	215.223	269.62	225.356	203.792	266
ENSMUSG00000026260	Ndufa10	TSS10126,TSS19851,TSS2446,TSS44134,TSS48544,TSS65742,TSS6735,TSS68526	1:92439009-92473860	207.766	yes	11	11	175.053	185.293	168.75	259.321	163.368	178.02	258.755	234.908	244.422	220.655	353.618	174.923	188.126	147.038	199.753	155.563	161.934	209.568	259.015	242.945	182.059	162.916
ENSMUSG00000029614	Rpl6	TSS21592,TSS42535,TSS59966,TSS69853,TSS69918,TSS70413,TSS75028,TSS81313	5:121204480-121209241	207.652	yes	11	11	193.93	269.879	278.721	237.969	205.7	150.772	174.132	204.425	176.912	176.041	380.325	191.325	175.298	192.851	181.702	188.918	195.311	188.437	211.211	200.299	186.533	164.031
ENSMUSG00000029103	Lrpap1	TSS23219,TSS39205,TSS53440,TSS72325,TSS87725	5:35091500-35105766	206.166	yes	11	11	175.622	296.963	239.601	149.923	139.55	289.531	178.06	123.638	210.583	270.729	233.316	306.973	176.024	130.866	226.247	242.586	158.809	191.019	228.826	182.026	178.585	178.219
ENSMUSG00000016534	Lamp2	TSS67184,TSS7139,TSS83646	X:38401356-38456454	207.822	yes	11	11	177.07	155.126	272.95	233.685	270.807	171.159	309.679	224.994	258.031	152.271	115.764	154.521	140.08	257.588	180.708	167.675	251.292	216.702	218.41	201.884	233.858	142.505
ENSMUSG00000037852	Cpe	TSS32968	8:64592557-64693040	205.005	yes	11	11	247.829	198.272	172.172	182.272	199.02	189.242	233.299	129.66	178.679	207.324	175.245	215.241	199.044	113.371	151.27	205.231	404.193	160.863	273.138	168.178	301.563	188.288
ENSMUSG00000025613	Cct8	TSS11925,TSS22817,TSS23269,TSS26299,TSS50032,TSS61435,TSS71142,TSS76108,TSS907	16:87483325-87495873	206.323	yes	11	11	197.865	195.815	222.255	256.456	247.186	188.151	251.882	189.586	228.432	185.839	142.597	181.478	205.884	202.208	214.368	188.57	167.131	201.588	206.744	229.692	229.05	160.591
ENSMUSG00000002015	Bcap31	TSS16012	X:73686177-73716175	205.244	yes	11	11	180.653	193.891	232.53	159.235	177.296	171.446	183.165	172.825	304.532	189.615	331.727	210.861	207.796	178.389	216.276	188.619	218.88	203.207	214.065	203.669	171.452	166.815
ENSMUSG00000016541	Atxn10	TSS28464	15:85336380-85463836	202.372	yes	11	11	215.752	196.083	222.116	200.374	198.733	216.734	207.837	209.583	179.506	220.004	166.386	205.88	205.939	202.721	210.513	200.382	182.765	219.285	171.031	223.528	194.666	202.923
ENSMUSG00000062353	Gm15772	TSS94433	5:3236430-3236868	201.771	yes	11	11	216.962	372.4	304.268	329.297	133.175	3.85129	94.9504	172.537	212.368	172.262	482.919	206.589	187.957	169.491	196.809	192.675	121.788	188.644	147.267	55.5133	275.47	206.394
ENSMUSG00000008668	Rps18	TSS34536,TSS47805,TSS49446,TSS50912,TSS60289,TSS67362,TSS80284,TSS80352,TSS96650	17:33951998-33956001	202.804	yes	11	11	249.512	245.962	274.929	228.849	137.102	145.93	204.098	172.022	152.534	160.73	524.458	188.183	164.514	178.626	172.925	161.309	147.429	185.073	219.571	173.224	171.9	181.39
ENSMUSG00000024248	Cox7a2l	TSS11078	17:83501918-83514333	203.279	yes	11	11	193.32	217.6	240.952	227.01	195.036	183.314	153.641	184.415	169.065	227.437	371.376	195.379	193.406	169.45	172.809	187.052	202.618	193.599	187.996	181	222.384	168.196
ENSMUSG00000018858	Ict1	TSS28244,TSS28549,TSS28553,TSS46234,TSS47803,TSS61067,TSS66892,TSS66893,TSS91710,TSS97075	11:115403751-115412674	201.459	yes	11	11	202.069	278.63	278.173	236.303	130.245	165.218	223.274	173.181	147.84	187.301	395.764	219.228	200.79	131.324	204.154	160.435	193.323	175.032	204.032	170.941	153.391	190.144
ENSMUSG00000000308	Ckmt1	TSS101551,TSS27263,TSS27264,TSS28425,TSS35156,TSS541,TSS54284,TSS61258,TSS89753,TSS95649	2:121357713-121363737	197.851	yes	11	11	236.988	233.477	180.728	44.4927	47.9174	307.136	147.432	32.4109	107.994	323.582	394.44	269.061	275.239	32.8919	356.535	106.49	197.478	251.325	189.114	204.974	215.16	251.144
ENSMUSG00000016308	Ube2a	TSS102406,TSS20064,TSS50421,TSS52654,TSS58535,TSS77479,TSS83544,TSS90403	X:36873899-36884222	203.004	yes	11	11	202.799	163.064	216.925	309.833	174.17	164.784	181.588	215.025	219.17	169.753	391.999	181.554	160.728	241.077	149.535	172.941	200.214	227.712	191.048	157.031	172.136	137.284
ENSMUSG00000028410	Dnaja1	TSS2210,TSS24490,TSS28587,TSS44921,TSS45698,TSS57366,TSS57432,TSS94926,TSS95443	4:40722149-40737149	201.243	yes	11	11	168.78	184.187	249.738	222.557	244.351	180.026	259.19	198.498	258.015	189.629	119.811	175.465	178.193	256.706	168.901	182.784	235.406	175.721	182.924	207.57	187.66	173.114
ENSMUSG00000062981	Mrpl42	TSS8511	10:95480805-95501927	201.614	yes	11	11	216.766	242.291	312.391	203.923	126.115	139.75	183.456	151.457	184.668	178.891	420.619	197.047	199.74	111.492	222.373	175.71	200.562	206.436	205.52	207.356	147.331	161.937
ENSMUSG00000024587	Nars	TSS20650	18:64499664-64516557	199.962	yes	11	11	208.421	180.288	165.316	191.592	195.34	267.666	145.801	169.471	255.116	217.358	87.9935	214.609	215.679	222.63	184.685	186.498	218.13	199.433	206.197	202.04	264.944	183.227
ENSMUSG00000037822	Smim14	TSS102095,TSS21966,TSS40341,TSS52021,TSS64216,TSS78841,TSS92321,TSS98146	5:65446843-65537184	198.685	yes	11	11	194.845	201.498	232.507	188.501	189.056	166.169	269.732	186.957	208.675	198.641	272.057	197.742	191.193	204.781	131.618	212.884	168.112	192.862	238.064	185.793	140.693	199.704
ENSMUSG00000030868	Dctn5	TSS100166,TSS46681,TSS831,TSS84816	7:122133040-122149044	199.695	yes	11	11	195.598	195.196	261.852	206.198	210.028	204.108	213.359	200.231	239.904	203.386	201.164	170.181	161.914	183.442	177.274	169.937	151.998	197.243	216.619	206.288	227.679	167.684
ENSMUSG00000065685	Gm23732	TSS75875	12:116173312-116173419	207.098	yes	5	7	267.37	101.785	0	182.185	0	377.383	664.886	0	0	0	0	0	478.043	304.194	261.856	559.59	0	356.493	424.733	370.541	0	0
ENSMUSG00000027942	4933434E20Rik	TSS1446,TSS14797,TSS26793,TSS27381,TSS41096,TSS41640,TSS53365,TSS72255,TSS79795,TSS85219	3:90051635-90068347	198.659	yes	11	11	227.098	189.709	175.464	176.104	152.832	234.063	221.196	191.165	212.803	189.243	67.7385	209.064	262.535	185.532	172.948	176.949	247.239	184.255	227.16	237.713	231.023	173.885
ENSMUSG00000028648	Ndufs5	TSS1216,TSS20619,TSS99052,TSS99056	4:123712709-123718202	199.853	yes	11	11	189.304	217.263	276.451	291.619	134.429	132.652	158.428	162.652	263.841	171.119	430.866	306.142	204.389	169.204	181.946	152.908	147.521	164.69	159.984	148.425	133.088	148.756
ENSMUSG00000024026	Glo1	TSS98399	17:30592865-30612659	200.801	yes	11	11	161.357	134.621	124.189	152.414	201.161	219.022	203.073	213.093	272.237	180.295	153.769	297.806	184.151	163.953	125.301	217.714	128.774	279.27	403.654	237.088	163.884	120.573
ENSMUSG00000079477	Rab7	TSS1825,TSS47749,TSS53231,TSS90975	6:87999105-88045270	196.959	yes	11	11	174.098	181.584	205.268	188.219	197.289	195.563	219.82	217.496	208.835	219.873	129.774	207.473	203.653	209.559	206.549	194.97	193.286	209.928	211.275	186.132	175.505	201.156
ENSMUSG00000002395	Use1	TSS40636,TSS44336,TSS51550,TSS53509,TSS59219,TSS67248,TSS95239,TSS98113,TSS98574	8:71366847-71369732	196.814	yes	11	11	170.173	292.144	245.243	203.186	133.728	150.939	122.473	179.16	149.748	212.286	397.421	181.664	186.96	131.343	186.099	191.901	160.843	193.416	218.465	199.178	226.732	201.553
ENSMUSG00000001127	Araf	TSS10895,TSS18380,TSS37625,TSS37630,TSS41629,TSS43235,TSS56875,TSS56876,TSS59617,TSS74341	X:20797813-20860519	198.755	yes	11	11	173.424	293.58	225.808	263.391	174.319	147.083	221.945	181.23	193.904	161.851	154.845	184.543	167.142	226.914	212.553	163.472	216.973	153.537	186.421	222.781	248.137	159.859
ENSMUSG00000026087	Mrpl30	TSS27161,TSS41411,TSS41412,TSS42144,TSS6208,TSS64257,TSS72046	1:37890476-37898535	199.587	yes	11	11	216.692	216.511	331.01	200.377	159.819	133.691	189.389	170.536	179.764	154.834	412.021	169.894	164.355	139.705	206.288	140.664	231.195	202.654	175.987	208.401	187.53	138.018
ENSMUSG00000032301	Psma4	TSS32685,TSS33630,TSS56094,TSS56098,TSS67995,TSS87040	9:54950789-54958030	198.485	yes	11	11	184.852	232.573	313.569	254.703	199.897	144.265	174.868	183.183	196.595	162.654	283.462	158.205	164.066	179.032	184.786	190.11	214.082	169.611	184.632	181.188	211.852	147.22
ENSMUSG00000020949	Fkbp3	TSS43883	12:65062435-65073944	200.228	yes	11	11	190.862	267.703	442.274	240.9	142.426	120.498	245.578	141.108	208.06	131.345	328.12	143.215	153.855	160.333	197.333	169.656	233.324	179.685	162.496	187.941	158.079	107.43
ENSMUSG00000061787	Rps17	TSS13040,TSS19834,TSS32226,TSS51552,TSS51554	7:81342731-81345254	199.899	yes	11	11	253.645	270.589	358.126	264.44	166.974	123.292	205.799	190.271	177.679	130.264	394.293	189.804	155.395	191.672	201.349	178.28	97.6494	188.909	166.267	180.267	112.921	97.3843
ENSMUSG00000078656	Vps25	TSS15173,TSS53752,TSS53755,TSS72591,TSS7547,TSS99510	11:101253706-101259549	195.808	yes	11	11	185.055	211.631	219.655	210.528	137.4	158.166	208.591	174.511	207.195	200.288	346.456	191.384	191.793	137.951	230.32	172.121	158.601	185.445	184.648	206.878	193.359	174.062
ENSMUSG00000033793	Atp6v1h	TSS13016,TSS32202,TSS43801,TSS70414,TSS74128,TSS88832,TSS89574	1:5070017-5162529	195.648	yes	11	11	184.467	188.108	269.591	208.319	225.019	178.584	258.7	195.757	203.433	169.62	105.919	166.202	180.026	240.106	175.212	199.84	197.583	210.278	176.471	198.074	177.289	176.224
ENSMUSG00000024758	Rtn3	TSS29046,TSS48926,TSS59895	19:7425900-7483289	194.13	yes	11	11	207.727	190.113	192.184	173.377	165.487	238.051	194.119	212.62	217.721	198.435	138.159	212.361	204.788	224.952	212.678	205.393	177.254	205.213	182.446	215.12	108.524	180.858
ENSMUSG00000024966	Stip1	TSS25949	19:7020695-7040026	192.387	yes	11	11	174.111	222.113	155.945	170.288	232.508	201.743	218.151	200.529	232.672	238.094	114.571	196.098	218.212	183.841	157.229	193.851	173.118	181.431	203.368	186.157	186.106	216.407
ENSMUSG00000033059	Pygb	TSS100389,TSS43871,TSS56925,TSS89498,TSS97946	2:150786734-150831758	190.937	yes	11	11	216.938	168.313	127.773	118.356	193.1	339.297	111.845	196.266	117.178	219.526	75.9739	240.762	249.013	161.485	245.873	170.706	138.055	317.56	198.736	187.491	215.431	220.901
ENSMUSG00000013160	Atp6v0d1	TSS28526,TSS80509	8:105524464-105566047	192.493	yes	11	11	172.82	191.18	207.612	198.15	168.926	194.984	192.015	216.603	200.835	203.304	220.998	209.85	176.745	170.762	175.402	220.754	164.12	192.126	215.448	191.968	157.752	188.167
ENSMUSG00000060802	B2m	TSS71287	2:122147685-122153083	198.038	yes	11	11	111.311	118.789	204.932	241.169	254.362	78.198	245.69	295.238	182.755	93.7863	536.812	110.739	103.24	391.269	548.405	129.781	112.723	109.998	99.6711	111.816	78.112	67.8332
ENSMUSG00000005610	Eif4g2	TSS11428,TSS23111,TSS23118,TSS35318,TSS44335,TSS49779,TSS49973,TSS52781,TSS59770,TSS62439,TSS64770,TSS76390,TSS82312,TSS88046	7:111070567-111083030	188.984	yes	11	11	188.232	154.188	104.922	146.117	278.735	203.058	195.219	203.177	181.395	178.36	35.4626	171.608	231.971	234.817	194.584	162.611	212.968	219.058	190.378	231.232	250.567	244.784
ENSMUSG00000001416	Cct3	TSS19496,TSS23489,TSS50218,TSS60085,TSS84470,TSS9028,TSS9066,TSS94580,TSS96141,TSS96142	3:88297115-88321767	192.365	yes	11	11	144.574	187.297	210.535	201.335	284.455	185.731	193.626	218.42	239.924	188.427	136.161	167.098	179.121	189.705	171.32	173.946	168.255	227.053	204.38	173.366	194.943	158.77
ENSMUSG00000031431	Tsc22d3	TSS19532,TSS25479,TSS26318,TSS54149,TSS90269,TSS99815	X:140539527-140600659	191.435	yes	11	11	202.441	209.959	220.923	166.204	165.773	188.096	236.232	134.316	156.626	170.419	125.41	190.559	220.388	172.92	337.463	178.689	177.237	219.763	183.597	170.914	192.212	159.779
ENSMUSG00000031604	Msmo1	TSS10330,TSS23728,TSS77912,TSS86835,TSS87759,TSS94553	8:64718138-64733792	192.762	yes	11	11	164.174	164.151	246.182	211.542	317.274	175.961	254.019	168.25	287.057	140.189	125.09	139.164	133.466	274.239	158.084	191.55	186.274	191.775	212.634	140.107	166.827	117.576
ENSMUSG00000079037	Prnp	TSS50516,TSS88603	2:131909927-131938429	187.34	yes	11	11	147.749	206.177	260.851	167.65	107.705	205.372	162.678	169.847	196.924	224.962	143.835	195.254	225.723	195.205	223.451	186.25	141.801	268.426	185.858	162.736	155.681	226.357
ENSMUSG00000062328	Rpl17	TSS15078	18:75000476-75003381	193.842	yes	11	11	239.955	272.717	399.26	247.09	106.243	109.645	191.641	218.396	177.872	111.979	351.172	189.604	161.551	169.401	153.01	187.576	160.878	157.51	163.379	195.851	105.953	88.9164
ENSMUSG00000003518	Dusp3	TSS2081,TSS37989,TSS46845,TSS82145,TSS89662,TSS92189	11:101971142-101987013	188.998	yes	11	11	200.25	165.73	110.367	213.807	259.135	195.378	203.431	230.025	170.793	159.014	34.2512	208.901	208.31	216.754	199.606	198.07	235.187	150.23	162.45	242.513	204.75	185.973
ENSMUSG00000027133	Nop10	TSS373	2:112261925-112263269	191.888	yes	11	11	187.174	225.239	339.444	210.557	124.334	120.429	200.715	128.407	164.769	127.715	495.767	166.182	152.421	137.006	198.146	164.548	237.418	166.252	153.978	176.013	153.141	114.33
ENSMUSG00000037960	1110007C09Rik	TSS96805	13:49202950-49216026	188.07	yes	11	11	153.654	168.108	146.435	255.098	159.213	181.302	158.396	242.518	135.025	208.382	364.176	225.574	158.681	201.84	150.752	229.177	110.056	171.876	182.147	238.881	108.181	193.185
ENSMUSG00000030751	Psma1	TSS34576,TSS54071,TSS54803,TSS62225	7:114264605-114276118	189.789	yes	11	11	188.755	198.488	295.845	204.877	163.191	126.68	238.833	174.975	174.679	149.763	262.025	168.085	166.051	208.026	178.121	166.183	202.515	155.677	162.684	197.604	202.503	140.174
ENSMUSG00000081824	BC002163	TSS92008	16:42955630-42955949	187.618	yes	11	11	198.861	257.135	315.233	163.166	103.741	143.815	205.814	165.635	35.6571	201.484	533.483	27.7964	163.291	171.543	177.786	162.886	171.148	185.484	203.702	173.974	178.346	183.452
ENSMUSG00000021091	Serpina3n	TSS9596	12:104406728-104414329	190.922	yes	11	11	172.251	112.094	226.061	335.995	350.021	176.042	241.367	302.963	201.197	149.005	113.98	178.242	105.764	250.852	147.076	200.359	112.532	145.592	149.973	130.811	207.179	112.027
ENSMUSG00000026032	Ndufb3	TSS17886	1:58586383-58595964	191.603	yes	11	11	226.694	223.447	487.275	192.079	94.9243	111.053	155.826	105.491	202.698	113.32	514.217	165.114	136.367	86.3125	207.458	143.791	197.785	181.173	171.037	136.852	170.746	94.1525
ENSMUSG00000021996	Esd	TSS15289,TSS29947,TSS3268,TSS35160,TSS40113,TSS60781,TSS7572,TSS75786,TSS82614	14:74732296-74750765	191.623	yes	11	11	186.078	162.688	327.766	267.169	154.077	121.592	260.066	163.109	170.023	123.557	318.576	162.367	129.497	171.542	178.684	163.853	186.283	181.831	162.137	268.039	165.154	91.0922
ENSMUSG00000024414	Mrpl27	TSS101475,TSS61583,TSS63090,TSS80523	11:94653766-94660089	188.484	yes	11	11	207.078	265.75	333.174	224.521	142.249	143.614	160.756	156.556	156.9	172.354	353.399	174.753	178.599	156.717	181.456	161.487	160.984	163.354	181.678	132.534	150.249	155.787
ENSMUSG00000027406	Idh3b	TSS27283,TSS30496,TSS90529,TSS92307	2:130279308-130284547	187.876	yes	11	11	191.158	222.493	270.103	155.017	137.971	184.234	160.943	140.96	172.389	213.323	262.091	172.905	192.505	127.787	210.569	156.988	221.046	210.653	191.355	182.036	168.879	167.611
ENSMUSG00000079658	Tceb1	TSS15582,TSS34226,TSS612,TSS84870,TSS874,TSS875,TSS88171,TSS91634,TSS92124,TSS99353	1:16641724-16657042	189.065	yes	11	11	168.546	200.69	363.78	262.946	179.044	108.957	222.234	136.849	142.589	112.005	422.037	143.75	129.545	195.617	177.322	163.716	221.684	152.285	137.786	156.768	172.206	138.899
ENSMUSG00000086316	2210013O21Rik	TSS100329,TSS1365,TSS54519,TSS69098	X:153723589-153741920	188.431	yes	11	11	180.282	193.404	263.381	234.119	168.177	138.612	248.956	156.586	212.196	148.975	353.118	186.291	134.688	175.107	164.957	176.846	191.109	157.836	169.195	142.743	160.468	143.915
ENSMUSG00000042712	Wbp5	TSS28730,TSS56269	X:136245078-136247139	187.081	yes	11	11	163.543	240.291	221.774	275.89	200.059	119.251	252.923	168.796	270.801	143.803	234.9	147.769	142.61	194.002	127.575	170.22	243.48	105.074	184.763	153.936	167.246	170.785
ENSMUSG00000051207	Mrgprd	TSS79743	7:145314834-145324059	183.525	yes	11	11	175.991	122.253	63.0987	204.311	289.586	223.814	216.191	212.397	322.264	240.678	22.3147	153.455	220.006	267.615	60.6599	200.084	169.448	180.649	217.778	161.895	129.536	244.719
ENSMUSG00000038370	Pcp4l1	TSS27303	1:171173261-171196268	191.927	yes	11	11	130.21	233.525	195.703	115.855	56.6113	212.441	190.744	178.228	269.678	183.038	504.034	207.25	157.036	131.226	265.112	147.963	190.398	232.965	196.397	131.235	100.821	64.8322
ENSMUSG00000041548	Hspb8	TSS73731,TSS95742	5:116408490-116422864	186.398	yes	11	11	123.264	146.501	145.392	203.298	198.073	187.519	232.43	211.155	190.84	196.048	235.536	176.812	157.039	206.668	156.405	196.374	165.611	212.331	225.868	186.261	160.927	180.24
ENSMUSG00000042747	Krtcap2	TSS29732,TSS65852,TSS82160	3:89245965-89249906	186.139	yes	11	11	147.73	177.397	257.248	159.62	160.157	152.905	107.19	156.617	162.296	178.929	517.13	170.38	157.395	149.177	181.178	169.397	200.16	159.62	169.123	196.057	179.219	163.96
ENSMUSG00000020225	Tmbim4	TSS1240,TSS26018,TSS42670,TSS5135,TSS70132,TSS83346,TSS96617,TSS96968,TSS99290	10:120201589-120224917	186.445	yes	11	11	156.508	189.68	191.288	237.01	169.564	147.37	194.373	155.496	210.689	179.41	355.679	161.852	156.814	197.949	174.155	146.531	189.523	183.064	170.999	181.047	166.342	156.46
ENSMUSG00000038650	Rnh1	TSS24478,TSS76814	7:141160327-141172851	183.643	yes	11	11	146.291	196.399	128.219	239.225	186.831	176.334	114.378	232.789	185.34	201.268	193.04	202.381	162.205	234.783	127.564	217.114	136.806	151.782	212.725	202.671	208.367	205.042
ENSMUSG00000047675	Rps8	TSS10511,TSS17948,TSS34328,TSS34708,TSS5562,TSS93703	4:117153826-117156243	187.177	yes	11	11	190.044	270.482	300.895	251.424	165.828	136.586	202.505	173.185	146.035	121.718	372.713	162.337	142.507	161.293	161.867	174.732	175.579	160.609	164.121	179.792	116.473	120.25
ENSMUSG00000064368	mt-Nd6	TSS81269	MT:13551-14070	192.617	yes	7	4	0	0	698.461	365.936	0	165.292	504.171	239.636	182.155	0	543.166	0	0	0	408.178	245.068	359.485	0	0	333.409	0	0
ENSMUSG00000042312	S100a13	TSS89730	3:90514434-90524581	188.646	yes	11	11	189.973	161.615	359.202	241.196	149.157	110.56	283.84	197.158	117.291	98.6157	498.023	160.306	78.8789	170.086	155.416	176.013	184.077	150.426	132.459	194.898	152.369	76.6545
ENSMUSG00000012405	Rpl15	TSS59861,TSS71243,TSS80911,TSS84526,TSS86339	14:18267822-18271391	185.659	yes	11	11	265.679	261.792	352.077	214.485	158.934	113.326	184.855	116.905	143.298	114.416	254.974	210.045	139.879	134.079	71.6144	204.277	164.296	216.049	178.149	225.336	174.367	114.096
ENSMUSG00000031996	Aplp2	TSS15714	9:31149556-31211815	180.117	yes	11	11	177.647	153.934	130.717	117.527	187.705	238.991	183.603	139.644	262.5	204.611	54.6406	201.753	219.592	167.659	195.824	165.919	183.602	198.776	199.356	200.717	197.731	219.03
ENSMUSG00000039067	Psmd7	TSS28063	8:107580380-107588482	181.417	yes	11	11	155.548	192.582	211.724	190.422	159.645	155.542	162.904	190.808	192.836	174.726	229.126	182.04	181.031	189.643	165.144	192.588	177.349	177.626	172.846	191.525	164.107	190.575
ENSMUSG00000066551	Hmgb1	TSS102152,TSS34774,TSS48308,TSS54093,TSS63444,TSS63816,TSS69174,TSS71275,TSS71276,TSS78937	5:149046701-149184489	182.267	yes	11	11	145.252	217.06	206.067	235.865	224.809	157.209	160.806	178.773	171.344	187.53	254.92	183.17	211.301	202.548	228.676	171.659	102.728	172.465	139.553	149.148	126.732	161.917
ENSMUSG00000019528	Gyg	TSS50108,TSS72430,TSS90512,TSS96299	3:20122083-20155317	183.911	yes	11	11	185.668	166.775	259.482	184.911	159.862	194.371	162.279	97.3258	145.338	193.3	152.116	183.293	217.087	142.628	212.121	146.328	236.301	254.021	204.642	174.492	189.791	125.013
ENSMUSG00000021748	Pdhb	TSS103277	14:8165990-8172992	182.727	yes	11	11	192.531	203.163	194.559	213.44	136.235	175.437	151.04	139.093	150.039	177.571	219.76	166.799	193.221	144.054	234.727	146.083	216.042	207.182	187.233	185.768	203.297	149.866
ENSMUSG00000029465	Arpc3	TSS16438,TSS41900,TSS46962,TSS47946,TSS49528,TSS55510,TSS59331,TSS6736	5:122391877-122414184	185.138	yes	11	11	290.609	135.456	454.174	193.518	311.385	96.0877	144.322	97.9529	116.958	123.939	231.716	85.5082	74.0606	219.476	108.315	301.241	260.344	83.8958	91.3387	109.437	358.154	98.6937
ENSMUSG00000022110	Sucla2	TSS40416,TSS51390,TSS52010,TSS5343,TSS53478,TSS62127,TSS93049	14:73525318-73596142	181.117	yes	11	11	165.639	177.554	152.847	219.277	144.976	173.829	196.673	182.796	185.263	191.129	126.207	184.553	197.262	174.785	185.007	175.153	213.553	193.193	173.158	198.226	192.382	181.992
ENSMUSG00000028478	Clta	TSS20077,TSS31677,TSS50986,TSS54971,TSS77471	4:44004451-44032846	181.387	yes	11	11	181.706	189.955	138.023	196.983	212.303	171.165	201.911	220.352	183.789	187.092	152.958	195.814	201.799	200.933	190.419	194.456	146.163	220.796	174.69	207.37	40.4472	173.148
ENSMUSG00000059325	Hopx	TSS1855,TSS66828,TSS81603	5:77086987-77115121	184.191	yes	11	11	231.341	265.617	258.608	121.564	27.4858	153.338	285.083	47.0129	127.12	127.423	428.773	160.071	206.218	63.7465	267.188	175.284	155.731	242.779	186.327	204.784	132.525	103.562
ENSMUSG00000068739	Sars	TSS22071,TSS24948,TSS5851,TSS82357,TSS90005	3:108424864-108445209	180.154	yes	11	11	174.442	213.229	161.993	152.78	164.439	190.014	187.842	139.695	208.045	212.128	141.663	178.46	191.249	178.764	165.76	157.788	170.355	184.241	200.311	192.152	217.876	181.353
ENSMUSG00000018326	Ywhab	TSS78864,TSS87188	2:163994959-164018588	181.033	yes	11	11	170.331	160.002	168.969	183.532	213.842	166.774	220.256	214.558	180.583	164.989	127.197	184.055	158.495	195.368	182.522	184.278	208.136	189.224	179.204	217.248	132.13	152.82
ENSMUSG00000079426	Arpc4	TSS10887	6:113378112-113390447	178.028	yes	11	11	155.406	184.218	180.284	165.082	122.409	186.965	207.81	204.216	224.939	190.434	231.426	190.693	179.992	155.035	160.404	189.24	98.0414	197.128	204.862	188.481	121.53	165.66
ENSMUSG00000073676	Hspe1	TSS24863,TSS35874	1:55088131-55091307	179.059	yes	11	11	166.417	249.764	367.85	245.726	132.526	104.223	155.508	136.055	162.364	131.624	337.183	129.109	150.563	164.519	176.465	124.971	162.953	177.949	157.478	152.643	174.354	138.197
ENSMUSG00000061477	Rps7	TSS36387	12:28630846-28635953	178.889	yes	11	11	201.199	240.042	289.093	214.468	142.111	116.998	140.941	153.035	149.548	126.486	303.985	165.717	148.921	160.305	166.597	158.473	177.801	160.768	168.409	189.337	182.444	136.474
ENSMUSG00000027952	Pmvk	TSS18203,TSS29089,TSS5415,TSS87634	3:89454540-89469013	177.206	yes	11	11	178.809	212.346	192.138	182.896	145.822	162.012	153.182	152.115	200.988	174.919	365.005	173.406	163.306	140.795	158.005	154.414	130.519	166.905	218.951	127.117	167.674	167.35
ENSMUSG00000025203	Scd2	TSS61309	19:44293675-44306864	176.456	yes	11	11	219.73	117.293	83.0276	127.936	223.693	213.733	148.369	156.863	195.011	149.274	90.4823	152.044	164.649	206.915	195.091	182	206.801	215.155	224.108	181.346	252.05	179.064
ENSMUSG00000021423	Ly86	TSS35307	13:37345344-37419036	182.952	yes	11	11	162.915	117.689	208.365	387.702	51.5449	73.8352	835.374	183.254	547.475	116.703	82.3839	55.1053	46.4809	310.961	69.2828	75.0057	41.9485	68.6407	217.953	96.9008	92.4765	42.4419
ENSMUSG00000016559	H3f3b	TSS54262,TSS58795,TSS74036,TSS74547	11:116021911-116027962	177.887	yes	11	11	142.969	180.813	248.496	225.912	139.875	133.303	257.475	207.788	196.867	135.377	246.321	156.105	160.428	199.657	165.332	159.456	171.344	143.288	136.265	194.22	134.327	147.306
ENSMUSG00000002064	Sdf2	TSS103294,TSS93867,TSS99376	11:78245745-78255496	176.886	yes	11	11	181.382	209.104	201.873	178.764	128.079	135.188	177.243	161.807	200.257	166.205	317.093	159.234	145.128	165.896	159.562	162.336	122.337	193.964	201.435	171.755	175.955	151.31
ENSMUSG00000106918	Mrpl33	TSS101590,TSS16360,TSS16831,TSS46375,TSS65250,TSS65251,TSS81782,TSS85696,TSS87444,TSS92356,TSS93444	5:31596934-31664384	178.664	yes	11	11	221.206	248.302	408.285	286.374	115.462	83.4397	187.763	177.089	144.139	95.3982	272.469	147.937	112.416	147.849	204.21	151.889	233.094	127.223	103.132	180.723	103.543	110.959
ENSMUSG00000003033	Ap1m1	TSS16573,TSS17334,TSS20010,TSS38732,TSS80664	8:72240017-72257385	174.961	yes	11	11	182.299	175.867	172.178	138.731	194.819	194.228	127.903	220.851	209.223	207.318	116.418	205.743	208.123	172.391	134.726	172.016	124.322	189.16	200.444	169.307	158.109	188.363
ENSMUSG00000061315	Naca	TSS62866	10:128035345-128048637	177.835	yes	11	11	194.789	215.605	294.824	225.227	125.402	129.852	175.136	147.545	168.154	140.217	337.519	158.847	156.4	157.795	212.787	155.753	125.537	158.822	154.236	172.136	127.95	125.599
ENSMUSG00000037351	Actr1b	TSS10716,TSS19217,TSS28987,TSS44450,TSS4791,TSS60846,TSS71463	1:36698113-36714422	173.365	yes	11	11	166.429	177.824	129.105	164.09	205.29	213.643	137.034	200.538	165.516	209.515	79.7031	206.966	191.503	204.01	124.309	204.018	122.551	200.146	178.772	179.77	179.94	218.688
ENSMUSG00000026864	Hspa5	TSS13344,TSS13450,TSS13455,TSS28813,TSS29256,TSS91940	2:34771969-34777547	173.282	yes	11	11	148.446	175.863	113.909	160.072	201.448	160.777	167.813	180.612	182.69	202.799	83.3005	197.486	209.679	190.048	200.329	175.091	154.46	183.693	167.49	227.654	155.255	198.514
ENSMUSG00000020315	Sptbn1	TSS25354,TSS44026,TSS44647,TSS58882,TSS73533,TSS91489,TSS97800,TSS99525	11:30099394-30268175	175.784	yes	11	11	223.536	173.09	237.684	191.076	195.972	179.334	206.116	163.408	177.784	138.009	100.907	191.799	165.236	176.266	181.036	166.074	273.734	104.197	122.545	155.94	167.719	143.912
ENSMUSG00000068823	Csde1	TSS1655,TSS22823,TSS32181,TSS37219,TSS45228,TSS49826,TSS72026,TSS79331,TSS80829,TSS82133,TSS8270,TSS82947,TSS85441,TSS85991,TSS95323,TSS99655	3:103020425-103058186	172.3	yes	11	11	206.153	149.223	99.8972	130.167	248.52	203.242	185.109	195.617	185.43	172.695	23.1434	163.389	208.962	188.494	200.466	136.65	175.025	186.737	153.331	181.522	224.521	211.318
ENSMUSG00000003062	Stard3nl	TSS101467,TSS18399,TSS1991,TSS21070,TSS35385,TSS39781,TSS85999,TSS90523	13:19357675-19395795	175.343	yes	11	11	190.778	195.196	221.576	192.74	137.823	114.136	181.06	170.395	163.28	122.198	187.11	176.669	152.752	200.822	172.302	199.395	170.296	177.857	188.425	204.442	162.949	146.868
ENSMUSG00000027248	Pdia3	TSS18099,TSS64489,TSS69958,TSS74858	2:121413774-121438687	172.679	yes	11	11	119.986	187.277	115.867	211.177	215.407	165.797	228.048	194.242	189.488	209.41	110.992	173.499	192.623	166.627	191.069	191.237	140.156	178.872	169.393	182.77	92.3214	200.945
ENSMUSG00000052146	Rps10	TSS20732,TSS31527,TSS38526,TSS43164,TSS50841,TSS86053,TSS94749	17:27630421-27636629	176.742	yes	11	11	170.636	217.632	182.501	186.623	124.512	145.609	137.239	165.918	167.837	179.599	484.618	190.875	154.107	149.78	178.517	168.399	85.1385	189.68	193.44	165.683	73.2425	112.984
ENSMUSG00000072694	1500011B03Rik	TSS25129,TSS6073	5:114808195-114813976	175.204	yes	11	11	155.562	167.886	231.949	228.868	160.516	132.449	204.436	193.415	151.929	141.208	215.062	148.446	141.225	185.797	161.278	156.524	146.542	150.421	175.3	211.027	219.448	135.117
ENSMUSG00000025351	Cd63	TSS44268,TSS989	10:128908918-128912816	176.402	yes	11	11	156.061	174.477	137.559	204.335	99.7968	116.824	139.62	229.594	159.43	144.922	393.257	200.521	132.912	170.329	272.492	209.646	145.379	150.855	171.169	189.214	106.057	109.263
ENSMUSG00000020402	Vdac1	TSS11720,TSS23749,TSS29973,TSS66803,TSS97449	11:52360859-52389397	174.605	yes	11	11	152.612	151.668	159.834	141.501	194.002	182.653	187.594	125.097	200.056	224.62	144.9	136.309	184.832	167.312	157.89	162.631	197.3	215.205	201.255	151.706	227.722	142.795
ENSMUSG00000024479	Mal2	TSS9940	15:54571365-54602846	177.413	yes	11	11	219.5	167.589	130.339	187.498	55.5117	209.781	266.619	166.979	263.939	184.327	14.8791	422.742	221.129	214.883	22.6685	201.735	295.089	84.6586	171.355	170.666	53.7936	79.218
ENSMUSG00000030869	Ndufab1	TSS1045,TSS10505,TSS20125,TSS20472,TSS46890,TSS67947,TSS74834,TSS83051,TSS94470,TSS9486	7:122085402-122101886	178.521	yes	11	11	221.313	207.796	248.133	271.084	115.999	111.626	164.621	201.663	157.101	136.515	166.809	213.147	218.671	184.135	212.12	189.77	133.542	215.362	123.985	213.792	41.7487	54.6191
ENSMUSG00000027472	Pdrg1	TSS35483,TSS52927,TSS52928,TSS59925,TSS62982,TSS71836,TSS90947	2:153008889-153015427	174.767	yes	11	11	178.173	206.293	296.329	192.071	123.574	142.351	156.505	164.224	161.95	142.31	245.752	172.519	142.253	173.502	209.825	159.228	118.88	186.622	176.998	193.324	127.421	123.806
ENSMUSG00000015932	Dstn	TSS14323	2:143915319-143943324	172.385	yes	11	11	136.063	196.722	261.015	205.508	225.385	140.509	215.023	145.542	157.608	162.396	125.124	152.015	164.034	145.479	183.407	144.817	183.57	166.945	150.376	165.495	193.058	168.385
ENSMUSG00000028049	Scamp3	TSS26817,TSS42180,TSS42181,TSS47860,TSS54100,TSS61965,TSS73389,TSS80958	3:89177472-89182765	171.102	yes	11	11	139.187	160.922	144.163	160.521	166.782	190.862	165.242	186.672	288.737	237.462	177.236	186.858	175.167	155.276	115.049	181.141	108.213	149.922	217.362	135.581	150.788	191.494
ENSMUSG00000077450	Rab11b	TSS25584,TSS60763,TSS62856,TSS65140,TSS95085	17:33742483-33760530	170.151	yes	11	11	179.766	177.632	137.498	130.214	112.48	229.891	114.781	161.121	163.898	244.482	166.13	234.274	221.681	161.062	188.358	185.694	98.2243	167.572	171.407	172.128	154.87	205.379
ENSMUSG00000019804	Snx3	TSS43118,TSS8552,TSS8553	10:42502029-42535381	171.664	yes	11	11	176.547	161.05	164.011	191.948	134.872	156.088	235.851	168.414	179.986	181.762	195.549	196.475	184.762	148.552	176.123	167.763	153.523	157.665	170.625	189.452	113.927	172.619
ENSMUSG00000021737	Psmd6	TSS37964,TSS70901,TSS83276,TSS93696	14:14112183-14120984	172.198	yes	11	11	155.996	163.606	202.782	222.253	168.071	125.327	228.698	169.542	154.085	166.099	235.637	157.205	157.916	170.844	160.122	151.651	170.973	175.607	155.223	158.581	165.947	154.102
ENSMUSG00000026154	Sdhaf4	TSS68186,TSS79674	1:23995938-24005656	172.206	yes	11	11	203.432	191.84	328.278	192.18	124.694	90.7416	247.401	105.472	143.834	99.2919	289.093	168.046	129.848	137.697	163.594	128.736	299.488	128.505	143.559	134.097	166.495	135.351
ENSMUSG00000021114	Atp6v1d	TSS71706	12:78842988-78861638	171.488	yes	11	11	166.901	181.21	200.508	151.366	193.604	165.798	206.964	164.375	204.679	161.338	227.195	156.339	134.146	164.709	151.668	152.047	163.688	143.26	158.954	172.921	179.586	147.617
ENSMUSG00000006998	Psmd2	TSS12368,TSS33015,TSS33390,TSS73512,TSS92139,TSS92647	16:20651651-20663414	168.537	yes	11	11	148.178	152.817	109.442	140.819	187.496	208.953	141.819	188.796	164.265	204.807	46.0503	168.425	200.405	182.671	172.441	169.054	142.855	240.859	184.738	180.704	203.68	207.367
ENSMUSG00000078566	Bnip3	TSS44543,TSS56707,TSS61040,TSS69730,TSS71757	7:138890835-138909519	171.648	yes	11	11	196.901	194.019	231.35	170.1	140.873	138.623	153.825	139.3	164.315	122.294	144.167	215.756	173.677	171.606	166.293	156.14	232.244	189.948	164.495	170.058	168.631	140.306
ENSMUSG00000071415	Rpl23	TSS102164,TSS16249,TSS64194,TSS67392,TSS75624	11:97777526-97782437	174.137	yes	11	11	169.596	211.916	276.731	206.931	172.385	140.62	163.196	177.799	185.356	121.386	372.555	167.274	140.824	152.743	171.234	162.627	112.7	163.638	136.488	167.109	83.7669	81.8731
ENSMUSG00000030842	Lamtor1	TSS25912,TSS75610	7:101905903-101926675	170.25	yes	11	11	147.856	190.537	185.353	131.113	128.748	154.131	147.079	141.276	171.913	189.097	345.865	184.779	155.993	169.524	156.487	170.731	126.004	179.161	208.082	154.345	137.175	153.024
ENSMUSG00000020372	Gnb2l1	TSS10788,TSS14791,TSS29980,TSS42861,TSS68287,TSS7763	11:48800331-48806434	170.659	yes	11	11	180.5	199.54	187.249	176.401	162.064	134.282	123.222	148.048	144.784	157.084	324.021	144.21	148.244	127.705	185.933	205.192	155.974	155.157	181.589	142.392	200.258	133.19
ENSMUSG00000005881	Ergic3	TSS50794,TSS50926,TSS58513,TSS68336,TSS71890,TSS76597,TSS76882,TSS83776,TSS96896,TSS98403	2:156008044-156018279	168.478	yes	11	11	158.302	177.157	140.555	135.515	107.598	158.976	166.723	157.753	209.609	221.502	274.221	184.379	158.987	131.868	199.16	158.493	113.227	188.437	204.683	158.658	132.245	175.759
ENSMUSG00000045104	Gm5514	TSS101342	19:21938078-21938384	169.766	yes	11	11	214.928	299.262	237.179	80.0094	14.4229	239.444	82.4696	54.5836	68.3314	318.938	441.473	214.89	245.695	59.435	263.035	84.4105	151.571	139.355	124.888	111.03	119.739	145.436
ENSMUSG00000020917	Acly	TSS11880,TSS15166,TSS31823,TSS51093,TSS66521,TSS7744	11:100476352-100528000	167.121	yes	11	11	91.1168	114.628	105.085	99.5927	272.401	415.19	107.677	156.267	172.577	165.958	43.5128	120.265	322.358	152.066	114.763	191.128	192.336	137.413	168.385	156.688	210.128	198.307
ENSMUSG00000040591	1110051M20Rik	TSS13494,TSS15830,TSS19776,TSS27788,TSS39056,TSS50979,TSS786,TSS92742	2:91275067-91444704	168.265	yes	11	11	188.104	186.01	182.152	178.607	197.373	150.671	149.415	167.172	235.175	179.073	182.61	150.8	176.665	119.113	176.477	164.04	156.321	152.103	166.233	103.299	172.156	165.5
ENSMUSG00000030890	Ilk	TSS12546,TSS28265,TSS34924,TSS4817,TSS53546,TSS56615,TSS77504,TSS83921,TSS88299,TSS91393,TSS98640,TSS99962	7:105736591-105742925	168.746	yes	11	11	151.555	183.049	227.423	164.868	189.665	139.617	180.914	195.946	193.866	161.706	148.038	166.13	140.005	187.607	155.494	194.795	171.075	171.132	159.852	142.193	118.745	152.629
ENSMUSG00000023367	Tmem176a	TSS13527,TSS24935	6:48841482-48845364	170.474	yes	11	11	96.4612	138.916	171.852	213.186	198.389	100.547	286.275	259.769	138.951	107.928	271.781	188.47	98.7374	217.952	132.75	178.238	141.212	116.811	143.377	210.844	167.514	114.247
ENSMUSG00000078695	Cisd3	TSS43906,TSS69792,TSS88207,TSS99936	11:97685825-97688621	168.969	yes	11	11	151.127	177.47	207.538	166.16	150.513	136.979	184.318	129.291	201.755	176.601	338.518	153.442	143.861	132.603	133.009	164.894	172.938	154.4	210.34	130.878	131.724	130.2
ENSMUSG00000015804	Med28	TSS102471,TSS53381,TSS5738,TSS71547,TSS76144	5:45520228-45529276	167.315	yes	11	11	136.809	190.677	209.218	191.525	104.535	134.684	116.199	175.169	163.48	167.903	333.473	152.481	165.104	150.463	161.688	172.411	133.448	171.38	174.519	190.552	117.895	163.497
ENSMUSG00000040212	Emp3	TSS28967,TSS86884	7:45918022-45921426	167.277	yes	11	11	130.403	164.453	138.638	237.497	213.541	115.635	99.2482	196.09	157.585	169.272	265.859	175.818	142.38	196.825	112.394	216.274	154.505	161.426	180.304	162.999	121.672	163.412
ENSMUSG00000002379	Ndufa11	TSS86132	17:56717761-56724248	168.45	yes	11	11	193.122	225.909	195.11	202.211	85.7856	120.19	94.8305	106.37	139.218	141.897	433.697	149.58	155.945	121.754	165.561	128.721	185.569	196.505	186.529	146.789	162.166	137.627
ENSMUSG00000063787	Chchd1	TSS23134	14:20703026-20704417	167.723	yes	11	11	170.66	236.612	362.094	207.932	78.0711	79.3223	110.623	124.387	137.98	103.291	309.931	143.702	130.591	131.903	169.407	149.924	226.492	142.493	128.417	175.275	203.07	139.982
ENSMUSG00000022551	Cyc1	TSS3327	15:76343522-76345934	164.617	yes	11	11	155.605	166.002	56.1593	141.555	85.8293	207.617	168.483	161.208	122.137	281.895	130.594	221.982	227.988	158.953	187.275	139.151	125.551	278.023	250.452	158.717	31.7709	203.858
ENSMUSG00000027455	Nsfl1c	TSS33634,TSS35319,TSS35958,TSS37064,TSS40314,TSS43723,TSS55248,TSS61204,TSS91141,TSS97909	2:151494181-151511414	166.481	yes	11	11	154.108	183.708	196.759	161.458	140.547	149.829	143.467	180.304	144.224	189.191	217.134	164.304	184.259	180.61	164.202	176.082	134.36	149.092	171.531	164.751	146.177	162.484
ENSMUSG00000025647	Shisa5	TSS103273,TSS18430,TSS19624,TSS23139,TSS24285,TSS24286,TSS35860,TSS35867,TSS37249,TSS39855,TSS4807,TSS5814,TSS59069,TSS61375,TSS76135,TSS77089,TSS89958,TSS93069,TSS99112	9:109038564-109057777	166.078	yes	11	11	127.152	123.313	182.965	206.655	174.454	132.803	178.757	209.373	226.66	175.611	137.705	190.465	151.88	278.477	120.193	170.052	94.3292	130.226	175.891	180.847	119.84	169.798
ENSMUSG00000062991	Nrg1	TSS84932	8:31818027-31918203	163.178	yes	11	11	184.487	129.197	78.7991	149.784	162.757	215.739	173.726	179.926	150.389	168.864	27.955	198.666	214.966	181.969	154.681	142.582	155.908	175.106	172.643	164.934	243.67	224.994
ENSMUSG00000034744	Nagk	TSS102322,TSS17353,TSS23940,TSS2624,TSS30966,TSS81298,TSS82508,TSS98033	6:83794981-83803420	165.983	yes	11	11	182.772	176.82	188.861	141.023	123.515	166.82	158.88	156.211	168.6	176.622	233.605	177.886	139.125	134.863	132.926	177.159	145.436	152.85	180.564	173.26	197.836	162.235
ENSMUSG00000022217	Emc9	TSS13147,TSS29370,TSS67951,TSS69667	14:55581515-55585302	165.099	yes	11	11	130.68	177.764	133.539	187.059	110.115	148.913	155.342	157.833	152.814	186.368	410.724	178.269	158.886	133.218	144.545	174.874	101.868	176.995	180.627	120.508	146.142	176.086
ENSMUSG00000006273	Atp6v1b2	TSS101964,TSS40474,TSS47645,TSS55964,TSS64740,TSS82568	8:69088645-69113711	164.677	yes	11	11	153.913	160.315	120.695	128.891	203.38	204.837	131.722	150.112	182.036	179.717	69.9586	190.641	225.985	149.698	155.198	155.429	170.938	190.142	162.975	198.433	173.192	183.542
ENSMUSG00000034932	Mrpl54	TSS69882,TSS92090	10:81264712-81266934	167.325	yes	11	11	158.18	220.669	251.196	225.683	116.492	103.83	159.413	168.202	135.764	138.419	360.529	131.423	153.159	170.544	141.902	168.007	159.329	163.474	147.663	132.664	107.274	123.698
ENSMUSG00000021577	Sdha	TSS15895,TSS16318,TSS29104,TSS45680,TSS69190,TSS74998,TSS75004,TSS82517	13:74322253-74350280	164.156	yes	11	11	160.036	164.06	120.117	123.729	160.786	220.568	153.837	144.727	120.873	220.055	61.3507	180.539	200.563	163.026	205.77	137.486	183.211	205.534	169.281	145.669	206.057	182.665
ENSMUSG00000031748	Gnao1	TSS15996,TSS23829,TSS23959,TSS27004,TSS42710,TSS43066,TSS46730,TSS69896,TSS82683,TSS96736	8:93809965-93969388	164.888	yes	11	11	175.995	149.721	149.708	188.449	237.143	162.808	193.351	168.066	212.45	170.95	92.8461	148.248	145.295	177.345	98.866	211.131	204.454	114.964	183.499	126.978	150.379	166.998
ENSMUSG00000024309	Pfdn6	TSS101715,TSS10549,TSS24868,TSS36519,TSS55808	17:33938820-33940343	165.748	yes	11	11	178.008	207.595	178.831	181.738	138.313	135.495	105.017	167.103	158.854	165.994	421.046	139.77	161.677	131.723	133.482	154.178	84.312	182.369	191.122	169.692	94.387	147.848
ENSMUSG00000035964	Tmem59l	TSS36205	8:70483875-70487358	163.725	yes	11	11	131.569	197.332	158.754	88.4142	50.9508	210.373	135.328	90.9087	100.842	219.716	336.979	235.991	236.787	75.8533	175.474	146.543	120.302	193.134	211.552	196.203	125.227	180.755
ENSMUSG00000031765	Mt1	TSS82455	8:94179088-94180325	166.651	yes	11	11	198.981	157.812	74.1066	107.087	87.8582	76.7838	149.019	92.3303	171.304	202.972	476.274	100.747	104.63	99.7341	404.897	131.425	106.975	208.273	212.683	112.39	223.382	119.01
ENSMUSG00000039461	Tcta	TSS22388,TSS43593,TSS89044	9:108302957-108306160	163.885	yes	11	11	184.495	200.421	195.162	166.16	90.1697	144.677	166.324	138.32	174.205	155.452	151.776	174.902	151.768	156.563	179.185	147.491	147.396	170.595	178.912	167.246	200.356	170.318
ENSMUSG00000022964	Tmem50b	TSS102937,TSS68199	16:91574502-91597800	163.814	yes	11	11	193.487	139.298	118.193	176.793	221.96	179.375	144.405	175.176	211.073	166.978	73.838	173.152	178.486	178.907	159.618	149.714	140.069	170.505	179.882	123.041	186.143	170.731
ENSMUSG00000032299	Commd4	TSS95007	9:57155040-57158299	164.889	yes	11	11	161.005	211.78	170.52	246.001	82.462	119.238	134.515	166.82	128.554	166.651	349.162	145.045	159.566	142.668	156.144	142.863	116.316	159.121	200.426	171.454	132.357	144.743
ENSMUSG00000039771	Polr2j	TSS10563,TSS7307	5:136116630-136122947	165.256	yes	11	11	178.452	230.61	294.932	197.996	144.696	112.894	89.2573	144.714	112.725	134.204	346.832	149.225	133.518	112.346	163.824	144.256	197.517	121.675	144.874	148.113	167.713	133.307
ENSMUSG00000004771	Rab11a	TSS26690,TSS29361,TSS34501,TSS64555,TSS64557,TSS75968,TSS81265,TSS86242,TSS88828	9:64715298-64737758	165.952	yes	11	11	127.878	101.269	115.151	362.734	126.57	206.117	161.478	142.169	323.546	113.892	199.303	130.811	129.231	144.741	130.971	329.188	126.204	155.621	127.294	177.393	53.433	116.702
ENSMUSG00000010097	Nxf1	TSS14391,TSS40344,TSS44756,TSS47039,TSS55937,TSS72387,TSS84911,TSS86105,TSS88062,TSS89192,TSS97120	19:8757072-8772475	162.981	yes	11	11	153.01	228.088	205.298	156.404	166.055	137.482	104.066	138.351	111.133	162.41	261.725	165.932	178.244	127.721	198.61	133.416	182.133	155.007	184.544	128.921	144.055	179.06
ENSMUSG00000068039	Tcp1	TSS101505,TSS39716,TSS48402,TSS49458,TSS49595,TSS68589,TSS81948,TSS95435,TSS97376	17:12915700-12925067	164.31	yes	11	11	169.905	178.619	163.643	168.518	199.666	148.961	178.623	151.78	181.97	159.198	111.601	152.547	173.601	154.513	156.165	143.663	197.753	179.2	164.555	165.436	150.603	150.237
ENSMUSG00000037805	Rpl10a	TSS22470,TSS24281,TSS24282,TSS31235,TSS54017,TSS66932,TSS74539	17:28328470-28331032	164.308	yes	11	11	176.647	209.219	223.968	199.785	134.475	99.9696	150.462	199.153	156.307	167.158	285.254	126.044	116.05	173.29	169.084	149.205	101.423	176.64	169.28	143.767	123.281	128.037
ENSMUSG00000026688	Mgst3	TSS40244	1:167371965-167393841	161.132	yes	11	11	206.978	203.05	55.169	162.531	157.33	132.325	75.9346	75.3725	133.671	217.896	446.912	169.121	225.583	97.8978	158.057	110.444	110.982	208.616	147.983	140.971	146.954	193.845
ENSMUSG00000038683	Pak1ip1	TSS49614,TSS50366,TSS50367,TSS81878,TSS81881	13:41001022-41013019	164.103	yes	11	11	129.474	195.621	256.634	142.977	151.766	125.314	230.333	174.146	174.721	140.236	180.147	124.693	108.864	148.6	178.553	154.665	158.93	168.664	162.586	167.94	171.291	126.732
ENSMUSG00000029649	Pomp	TSS13250,TSS13460,TSS16021,TSS6537,TSS80980,TSS97156	5:147860460-147876456	164.977	yes	11	11	154.762	179.025	240.961	183.435	110.293	108.994	170.312	129.691	149.746	123.736	327.423	149.164	136.53	119.659	145.043	143.499	303.819	147.197	143.611	152.742	144.884	107.168
ENSMUSG00000034187	Nsf	TSS14433,TSS26511,TSS33680,TSS4191,TSS43008,TSS59159,TSS64456,TSS69348	11:103821781-103954056	160.344	yes	11	11	156.264	155.108	105.25	107.309	212.446	213.924	136.855	112.946	228.237	192.779	41.0643	164.727	188.191	149.89	153.529	140.314	165.152	179.265	176.96	182.101	204.922	200.619
ENSMUSG00000024425	Ndfip1	TSS54686	18:38418974-38464399	155.625	yes	11	11	58.792	45.7761	55.8293	56.7481	64.7012	59.7852	392.016	405.708	44.8929	66.4094	43.5369	182.555	221.72	203.62	57.3052	287.642	66.3864	335.911	74.2986	501.254	43.2418	294.679
ENSMUSG00000013539	Tango2	TSS100903,TSS15387,TSS24695,TSS30945,TSS37259,TSS38580,TSS44475,TSS96025,TSS97652	16:18300824-18348103	161.993	yes	11	11	144.387	181.094	176.682	124.52	106.609	146.042	184.748	143.723	153.341	157.215	220.629	158.102	152.44	144.007	158.374	167.399	160.538	194.596	207.916	145.613	173.868	144.795
ENSMUSG00000031667	Aktip	TSS26867,TSS26869,TSS56612,TSS60727,TSS75137,TSS75357	8:91112040-91134465	159.51	yes	11	11	155.615	162.947	143.419	148.738	151.898	142.695	144.901	155.932	182.725	143.006	104.118	152.318	161.381	163.984	157.124	160.131	195.749	167.14	166.143	228.744	160.996	182.087
ENSMUSG00000019428	Fkbp8	TSS11637,TSS18664,TSS18962,TSS21162,TSS33310,TSS3834,TSS60737,TSS63288,TSS73980,TSS95339,TSS99798	8:70527723-70535328	157.974	yes	11	11	86.2801	120.147	188.774	146.943	112.4	164.758	127.25	258.229	145.946	172.177	240.323	200.842	157.663	153.207	121.885	226.457	57.2271	227.347	188.393	161.523	59.6921	208.719
ENSMUSG00000016833	Mrps18c	TSS16789,TSS34457,TSS55959,TSS56978,TSS56981	5:100798626-100804471	161.431	yes	11	11	168.119	183.427	278.13	249.162	106.652	85.7323	166.707	115.854	141.653	106.501	306.329	113.886	129.764	109.388	159.123	146.851	244.299	121.902	126.789	141.694	188.09	122.537
ENSMUSG00000034731	Dgkh	TSS89726	14:78569608-78725089	156.325	yes	11	11	168.535	121.416	42.4071	152.999	378.058	192.552	97.7083	265.377	121.454	162.462	19.0922	136.599	175.975	301.782	81.5297	135.699	117.943	171.443	137.74	85.7736	216.29	226.665
ENSMUSG00000027012	Dync1i2	TSS13738,TSS23874,TSS28916,TSS32935,TSS37015,TSS42548,TSS47726,TSS62983,TSS66823,TSS80681,TSS94782	2:71211705-71263303	159.006	yes	11	11	159.67	154.18	129.493	148.897	225.196	155.026	246.444	188.89	170.231	146.227	47.7595	141.52	153.635	192.246	157.21	150.572	150.239	135.282	129.737	142.328	214.339	169.939
ENSMUSG00000063316	Rpl27	TSS38915,TSS55611,TSS84592,TSS92302,TSS97727	11:101442297-101445529	162.519	yes	11	11	184.403	219.77	285.578	198.466	96.5908	112.632	121.254	161.357	123.64	122.565	365.513	159.059	141.301	145.382	158.397	146.71	117.602	168.91	146.624	143.405	93.7426	95.4794
ENSMUSG00000040824	Snrpd2	TSS84784	7:19149721-19152735	161.277	yes	11	11	164.33	209.394	260.098	183.472	94.4122	118.545	145.509	128.305	135.706	123.545	389.31	142.16	141.611	134.791	144.677	137.33	185.742	155.004	151.133	134.754	106.979	110.702
ENSMUSG00000038429	Usp5	TSS101800,TSS11634,TSS3612,TSS45220,TSS47053,TSS48219,TSS55901,TSS86054,TSS90421	6:124815018-124829484	156.383	yes	11	11	153.842	140.041	114.201	113.21	150.351	227.422	125.832	150.466	140.859	209.609	48.8954	189.769	205.211	158.856	161.707	175.266	97.9229	216.265	160.77	159.895	183.648	203.7
ENSMUSG00000004558	Ndrg2	TSS12231	14:51905270-51913488	157.245	yes	11	11	162.201	186.145	155.031	124.366	142.062	182.934	150.587	159.102	114.673	201.759	144.241	174.435	188.425	120.411	236.61	149.601	115.035	213.34	125.271	99.6773	156.235	181.513
ENSMUSG00000041453	Rpl21	TSS12811,TSS53305,TSS58038,TSS69523,TSS82619,TSS8806	5:146832889-146837032	160.047	yes	11	11	197.165	176.652	196.5	201.904	129.93	105.088	199.25	155.473	213.801	147.112	275.338	131.527	123.615	170.168	114.911	170.355	75.9691	155.857	155.808	147.592	116.966	116.65
ENSMUSG00000028788	Ptp4a2	TSS11322,TSS16811,TSS24937,TSS30480,TSS47694,TSS53925,TSS91960	4:129811218-129850003	158.616	yes	11	11	249.675	100.317	81.2242	123.713	146.524	123.869	205.515	232.825	190.142	115.897	25.0471	202.034	149.096	195.259	266.191	167.182	191.259	133.332	114.952	150.361	166.532	128.513
ENSMUSG00000071662	Polr2g	TSS70105	19:8793128-8798557	159.006	yes	11	11	141.376	201.521	245.835	156.866	120.34	107.275	152.815	136.7	162.428	139.977	325.554	136.566	136.685	128.858	145.985	139.027	113.279	140.372	177.976	191.077	138.606	119.966
ENSMUSG00000038412	Higd1a	TSS24466	9:121848559-121858000	158.233	yes	11	11	185.826	163.425	159.873	257.066	187.028	87.1904	140.343	181.685	160.2	114.811	175.266	109.671	131.557	241.32	128.268	150.105	153.614	163.51	162.177	125.027	144.928	128.629
ENSMUSG00000090000	Ier3ip1	TSS31474,TSS33598,TSS73399,TSS79559	18:76930016-76941605	148.264	yes	11	11	298.418	111.433	138.341	122.355	78.368	230.501	108.469	69.8041	64.4025	259.234	429.749	89.0043	89.2104	74.0593	97.4104	75.225	135.756	101.759	335.694	84.936	119.411	335.994
ENSMUSG00000029076	Sdf4	TSS18459,TSS26909,TSS56755,TSS77641,TSS8139,TSS84157	4:155992871-156013610	154.995	yes	11	11	136.221	169.463	157.83	150.658	131.48	146.784	155.352	168.017	147.271	165.096	180.557	154.114	162.169	137.231	148.619	145.434	132.64	165.356	172.702	160.582	167.328	187.67
ENSMUSG00000039706	Ldb2	TSS27170,TSS35784,TSS36986,TSS86712,TSS94422,TSS9605,TSS99794	5:44472131-44799680	151.811	yes	11	11	147.697	194.4	57.3602	108.83	175.889	162.222	193.625	196.071	162.172	206.098	128.142	169.893	168.22	187.415	144.781	71.9411	86.743	116.851	210.387	112.488	186.801	246.75
ENSMUSG00000032026	Rexo2	TSS66138	9:48468513-48480611	156.971	yes	11	11	146.97	149.404	213.133	218.681	127.537	118.198	173.909	169.006	151.889	135.078	227.579	135.002	151.257	175.114	146.782	165.737	109.519	151.4	155.035	167.788	107.365	135.443
ENSMUSG00000008475	Arpc5	TSS16694,TSS72280	1:152766541-152775597	154.548	yes	11	11	135.237	145.071	194.216	185.961	119.964	115.935	195.461	178.787	186.102	141.561	96.8901	148.982	145.735	209.127	151.103	150.486	119.901	143.66	160.001	172.596	148.724	184.257
ENSMUSG00000021037	Ahsa1	TSS69731	12:87266745-87273997	154.923	yes	11	11	119.776	168.814	131.674	149.965	125.893	144.886	143.674	168.832	184.685	185.594	227.192	166.161	174.628	158.964	130.262	164.229	115.769	151.25	166.066	168.45	106.609	170.807
ENSMUSG00000030591	Psmd8	TSS16269,TSS40420,TSS58258	7:29174187-29180701	156.376	yes	11	11	132.128	174.924	220.782	174.576	126.312	138.945	124.849	149.833	127.271	155.922	269.66	141.089	155.122	151.667	150.173	151.188	143.105	167.845	163.463	147.816	117.236	136.947
ENSMUSG00000030298	Sec13	TSS29763,TSS62624	6:113728066-113740743	156.127	yes	11	11	138.892	177.85	190.141	150.085	147.068	139.756	177.366	162.331	164.814	154.707	226.273	116.93	143.961	167.808	127.605	144.505	99.4467	167.494	185.521	136.697	159.421	138.372
ENSMUSG00000036062	N28178	TSS18232,TSS31494,TSS60381,TSS66774,TSS69695,TSS79312,TSS81973,TSS85898,TSS93981	4:42916659-42944752	150.698	yes	11	11	190.984	138.271	67.841	123.541	245.792	189.861	143.059	131.65	182.136	155.504	46.8477	144.356	186.558	161.246	82.8886	193.966	185.072	121.838	164.863	130.54	177.85	249.973
ENSMUSG00000000346	Dazap2	TSS20859	15:100615627-100620731	154.281	yes	11	11	144.164	122.301	133.085	107.83	169.288	161.091	180.331	177.924	183.898	173.875	128.713	153.432	165.932	150.494	202.264	144.254	107.851	143.455	169.879	150.596	169.242	168.796
ENSMUSG00000021546	Hnrnpk	TSS14807,TSS26595,TSS29280,TSS29730,TSS4007,TSS45825,TSS45828,TSS48441,TSS48829,TSS51643,TSS52999,TSS60667,TSS71811,TSS73684,TSS75708,TSS7980,TSS8,TSS89803,TSS91401	13:58391141-58403343	154.309	yes	11	11	137.867	141.173	121.306	141.455	169.461	161.866	184.985	174.999	186.766	156.6	49.5908	149.177	167.795	177.118	158.577	156.183	148.838	170.79	150.043	174.821	161.087	164.441
ENSMUSG00000030357	Fkbp4	TSS27043,TSS6057,TSS92567	6:128429734-128438677	152.679	yes	11	11	118.915	104.376	68.3077	82.7157	168.35	201.365	154.662	180.753	95.9967	219.186	121.067	196.226	221.466	151.964	171.091	158.113	90.3484	242.901	192.261	192.424	73.7659	195.417
ENSMUSG00000028797	Tmem234	TSS11757,TSS11761,TSS30899,TSS30901,TSS46952,TSS47968,TSS49473,TSS49474,TSS49475,TSS49476,TSS49478,TSS51475,TSS70967,TSS76739,TSS81829,TSS89804,TSS9796	4:129600667-129624059	154.642	yes	11	11	154.966	203.838	146.16	216.212	93.7352	120.238	177.855	152.84	113.254	193.96	220.025	131.097	159.454	121.66	153.703	148.846	153.183	151.887	154.426	154.036	126.1	150.255
ENSMUSG00000014077	Chp1	TSS1810,TSS18429,TSS48437,TSS6297,TSS91238	2:119547696-119587027	153.116	yes	11	11	169.324	152.466	115.069	137.936	144.146	171.54	132.963	161.885	158.312	165.393	44.0038	143.849	164.554	171.61	155.717	135.19	191.473	167.996	178.395	160.278	193.341	164.207
ENSMUSG00000031672	Got2	TSS50683,TSS62059	8:95864133-95888547	151.685	yes	11	11	145.25	181.132	147.937	123.037	215.987	202.329	99.7397	125.544	161.427	238.704	81.2394	168.348	183.902	168.604	134.144	122.782	73.6421	177.115	167.805	138.637	128.083	180.453
ENSMUSG00000025190	Got1	TSS20501,TSS31773,TSS41144,TSS49744	19:43499751-43524605	151.933	yes	11	11	167.079	182.378	141.867	92.5065	126.682	202.162	88.2053	82.7121	115.782	227.272	125.894	172.719	214.799	98.068	197.976	113.934	132.835	209.357	177.3	129.294	191.763	175.228
ENSMUSG00000022935	Grik1	TSS75889	16:87896195-88056176	149.116	yes	11	11	157.405	125.046	48.6716	126.158	238.149	170.601	166.755	124.567	264.55	178.04	13.799	129.268	162.601	208.354	87.8822	142.389	137.309	143.807	201.82	107.593	196.67	233.512
ENSMUSG00000017390	Aldoc	TSS16879,TSS22096,TSS69843,TSS76121,TSS83728,TSS92260	11:78322967-78327781	152.153	yes	11	11	181.347	155.317	76.2669	66.7141	58.8354	221.172	112.148	90.9014	174.897	192.994	341.616	186.014	158.473	61.5365	181.81	78.0388	147.303	145.109	167.631	171.978	225.115	159.06
ENSMUSG00000029088	Kcnip4	TSS30033,TSS35589,TSS50034,TSS54889,TSS59401,TSS80707,TSS92498,TSS98665	5:48389501-49524907	151.775	yes	11	11	150.389	168.063	186.848	132.709	219.446	170.483	228.992	101.103	215.382	167.361	51.5944	118.928	130.571	144.984	100.431	119.145	157.519	127.564	171.051	169.576	155.128	163.377
ENSMUSG00000045136	Tubb2b	TSS7741	13:34127007-34130354	154.121	yes	11	11	139.935	116.641	222.221	201.045	447.298	107.878	127.328	140.964	138.437	145.572	92.7086	103.991	98.1669	191.227	72.8638	291.476	73.7975	119.033	155.418	97.2883	153.245	111.221
ENSMUSG00000062070	Pgk1	TSS30570,TSS39723,TSS98710	X:106187099-106203699	152.8	yes	11	11	137.211	177.368	159.705	138.09	135.842	153.242	174.597	144.918	153.674	175.291	154.712	128.472	153.485	140.852	160.798	143.122	144.71	162.312	157.841	166.181	146.372	137.111
ENSMUSG00000021124	Vti1b	TSS100183,TSS23179,TSS83317,TSS94794	12:79156016-79172667	151.291	yes	11	11	137.066	188.933	166.351	199.856	81.29	119.703	143.681	164.1	130.841	137.322	190.065	179.773	164.1	155.898	111.266	168.661	146.205	152.383	145.978	177.645	116.002	168.486
ENSMUSG00000079641	Rpl39	TSS31791,TSS37361,TSS83077	X:37082519-37085402	154.881	yes	11	11	146.999	169.323	312.846	226.198	125.112	84.0034	201.677	145.629	146.528	86.7799	303.869	106.795	89.4385	131.12	134.403	123.232	184.074	129.719	123.948	141.02	139.796	84.9933
ENSMUSG00000034403	Pja1	TSS19831,TSS39103,TSS5294,TSS62600,TSS8299	X:99465733-99471273	146.872	yes	11	11	133.124	194.62	137.215	97.692	119.728	174.381	133.735	130.672	168.191	209.178	82.1692	174.64	201.684	123.191	167.356	145.284	103.728	144.704	158.298	146.669	138.057	249.598
ENSMUSG00000021832	Psmc6	TSS87148	14:45329823-45349071	153.396	yes	11	11	150.387	180.2	276.883	200.587	145.614	96.9411	204.166	124.53	135.547	89.7227	136.241	123.626	140.226	154.373	137.308	129.952	175.324	153.325	125.958	191.357	149.056	111.767
ENSMUSG00000021607	Mrpl36	TSS88287	13:73331008-73332175	152.678	yes	11	11	129.354	152.014	182.454	185.071	145.24	108.265	141.02	151.603	158.228	136.303	279.878	148.905	134.779	152.914	124.026	133.346	160.28	134.966	163.496	155.022	129.067	121.347
ENSMUSG00000044117	2900011O08Rik	TSS55530,TSS63033,TSS93680	16:13986603-14101500	149.881	yes	11	11	162.018	155.029	171.784	102.697	99.8811	202.641	166.389	94.4558	165.718	194.772	124.05	163.374	132.39	109.648	103.993	130.939	129.399	157.588	209.883	156.88	213.966	179.82
ENSMUSG00000006299	Aamp	TSS26987,TSS28047,TSS4582,TSS71386,TSS81689,TSS94663	1:74279839-74284738	149.147	yes	11	11	146.129	170.862	123.282	131.796	89.255	162.128	113.18	146.314	140.097	202.952	148.368	160.435	181.597	153.531	133.867	165.58	127.934	188.386	168.908	166.342	111.147	194.652
ENSMUSG00000025917	Cops5	TSS100808,TSS102782,TSS25976,TSS46071,TSS55117,TSS85465,TSS91027	1:10024600-10038168	153.006	yes	11	11	162.447	168.613	224.776	204.984	126.25	107.166	147.084	124.07	157.601	113.146	203.761	117.361	123.039	163.958	153.538	127.57	193.156	149.085	136.465	140.912	168.152	113.305
ENSMUSG00000022010	Tsc22d1	TSS12926,TSS22050,TSS22824,TSS23215,TSS34939,TSS4084,TSS43786,TSS57642,TSS59807,TSS68182,TSS81577,TSS90617,TSS92839,TSS9356,TSS95585,TSS97485	14:76414960-76507765	153.51	yes	11	11	185.013	146.077	231.335	205.039	210.573	93.4689	119.023	95.3861	107.997	106.086	124.723	125.418	127.015	319.049	233.213	223.216	72.6356	180.141	140.252	111.881	66.1594	100.375
ENSMUSG00000032518	Rpsa	TSS96535	9:120127765-120132369	152.335	yes	11	11	171.769	193.676	112.712	138.422	135.109	164.626	159.697	145.085	150.939	176.349	335.264	180.327	166.396	99.6494	127.026	161.996	66.102	131.861	134.15	110.033	137.849	121.953
ENSMUSG00000032679	Cd59a	TSS36731,TSS9900	2:104095800-104115354	151.016	yes	11	11	147.014	193.328	221.619	167.018	107.552	105.74	161.726	133.08	132.671	114.007	203.761	139.342	139.893	108.547	215.254	133.61	162.983	122.711	121.499	193.631	146.349	147.724
ENSMUSG00000021643	Serf1	TSS102573,TSS26428,TSS57727,TSS60934,TSS64137,TSS99948	13:100107996-100114571	152.068	yes	11	11	161.868	177.172	198.724	302.042	182.512	81.5675	187.508	180.184	105.628	88.2976	220.176	122.697	111.865	222.805	99.31	141.514	196.132	104.816	79.6423	104.717	124.246	125.543
ENSMUSG00000014856	Tmem208	TSS163,TSS22967,TSS42174,TSS86072,TSS87880	8:105326353-105335219	152.512	yes	11	11	129.631	184.303	243.081	167.381	75.6163	86.3047	77.407	114.537	137.552	132.31	363.129	128.839	137.328	130.521	187.946	147.338	113.737	181.279	178.902	146.204	139.403	110.326
ENSMUSG00000001420	Tmem79	TSS26912,TSS41712,TSS58622,TSS93351	3:88328654-88336148	150.159	yes	11	11	119.089	136.341	67.3728	169.78	298.114	164.542	115.847	158.182	232.876	182.474	89.9435	154.955	136.317	151.953	93.4651	190.135	95.8716	178.532	172.445	120.621	124.484	157.994
ENSMUSG00000021957	Tkt	TSS10295,TSS17818,TSS34073,TSS50703,TSS84528	14:30548358-30574722	148.777	yes	11	11	140.545	164.617	130.631	127.165	119.608	195.81	124.053	151.342	155.342	199.411	124.052	187.118	158.062	126.708	149.613	145.641	85.533	160.65	182.016	136.808	159.582	185.449
ENSMUSG00000036781	Rps27l	TSS102039,TSS15525,TSS27095,TSS3004,TSS3050,TSS51526	9:66946085-66949516	152.872	yes	11	11	142.703	206.247	264.173	228.341	91.1497	64.3038	170.651	113.242	139.592	70.8483	263.636	121.427	128.016	164.129	164.278	126.823	254.728	134.121	118.007	132.051	111.844	90.5752
ENSMUSG00000055850	Rnf181	TSS13048,TSS19932,TSS19933,TSS19934,TSS56991,TSS58398,TSS65930,TSS68989,TSS73642,TSS84893,TSS85477,TSS97287	6:72359713-72362721	151.161	yes	11	11	156.004	157.816	136.41	144.257	121.613	145.31	163.476	159.939	206.957	155.374	234.7	145.027	109.707	140.253	163.781	121.891	183.616	122.616	153.951	107.877	143.796	118.282
ENSMUSG00000005103	Wdr1	TSS11918,TSS31094,TSS32671,TSS34042,TSS3823,TSS57517,TSS5837,TSS66453,TSS79111,TSS96145	5:38526812-38563221	146.625	yes	11	11	145.468	119.097	93.0869	118.294	198.944	180.069	132.475	177.932	191.541	191.013	38.2885	146.192	155.081	141.517	130.097	153.712	112.054	162.813	172.891	160.228	158.328	213.173
ENSMUSG00000022312	Eif3h	TSS54724	15:51786557-51865481	149.81	yes	11	11	152.353	200.643	185.412	195.399	118.639	116.309	132.754	127.135	128.657	138.556	229.007	158.854	141.555	130.617	134.896	129.783	131.557	137.355	143.599	183.69	129.237	135.523
ENSMUSG00000066553	Gm6969	TSS99189	12:24638668-24639010	151.404	yes	11	11	152.413	182.617	180.875	194.407	146.676	145.469	109.915	148.975	144.611	144.236	248.366	156.265	146.389	145.073	129.247	149.478	118.96	148.423	116.536	141.314	129.244	98.9357
ENSMUSG00000032412	Atp1b3	TSS33762,TSS63025,TSS68599	9:96332654-96364442	145.471	yes	11	11	112.338	94.3144	78.7471	147.295	170.309	127.106	281.933	179.02	94.2609	144.601	68.4613	202.867	171.122	187.956	104.994	207.976	109.69	121.978	168.798	201.405	79.7293	219.601
ENSMUSG00000001380	Hars	TSS56041	18:36766529-36783205	149.055	yes	11	11	152.842	155.881	165.933	137.556	123.891	156.651	152.253	125.046	165.451	172.673	114.984	153.454	171.15	145.504	133.618	137.042	153.532	149.145	159.236	136.819	167.485	141.662
ENSMUSG00000018565	Elp5	TSS25615,TSS31995,TSS46395,TSS46396,TSS65589,TSS71058,TSS77008,TSS91138,TSS91820,TSS9367	11:69968221-69982517	148.826	yes	11	11	144.222	159.273	181.765	159.245	151.949	119.667	124.522	149.257	165.932	148.248	218.863	138.813	132.009	156.76	141.121	137.118	154.953	126.113	145.877	131.128	138.517	144.079
ENSMUSG00000026374	Tsn	TSS12488,TSS19791,TSS31089,TSS85701,TSS88355,TSS98991	1:118294777-118311739	148.323	yes	11	11	148.095	165.421	139.563	152.328	85.2729	160.117	96.8292	78.6366	193.73	150.266	209.505	164.192	137.561	143.237	140.608	124.24	176.038	137.403	152.865	175.041	183.83	150.903
ENSMUSG00000022193	Psmb5	TSS40446	14:54614119-54617995	149.396	yes	11	11	130.712	161.338	164.84	167.253	91.9087	121.43	156.757	171.405	133.749	140.072	344.166	159.045	142.974	147.97	120.891	167.384	70.8342	168.473	162.571	132.492	81.0527	124.973
ENSMUSG00000020485	Supt4a	TSS5062,TSS5063	11:87737551-87743623	148.618	yes	11	11	153.171	208.536	222.495	158.976	92.4123	84.071	123.979	123.357	137.412	113.385	261.859	139.337	147.62	115.94	146.755	123.544	183.989	140.937	150.44	188.128	104.639	127.22
ENSMUSG00000030663	1110004F10Rik	TSS103373,TSS26523,TSS91282,TSS91597	7:116093300-116105210	148.366	yes	11	11	137.089	156.166	191.101	183.361	129.717	113.407	211.292	134.449	148.079	131.042	173.631	121.078	134.04	152.167	152.696	133.567	119.006	134.449	146.133	140.071	173.149	131.768
ENSMUSG00000026797	Stxbp1	TSS100499,TSS11228,TSS23637,TSS50529	2:32787601-32847245	147.112	yes	11	11	156.505	118.355	116.105	128.855	186.964	178.012	129.346	127.38	148.249	154.596	75.7961	149.171	154.681	150.347	160.83	161.453	190.925	134.795	152.455	147.51	167.022	153.597
ENSMUSG00000006315	Tmem147	TSS44303	7:30727700-30729534	148.595	yes	11	11	119.318	160.807	126.883	138.471	121.251	127.576	185.992	121.336	129.775	141.354	330.285	151.037	133.142	136.05	137.532	127.619	139.354	178.433	164.86	141.961	107.459	115.261
ENSMUSG00000032186	Tmod2	TSS16359,TSS32900,TSS72110	9:75565620-75611325	145.873	yes	11	11	183.764	158.825	149.107	155.047	130.163	161.898	89.8269	118.365	184.832	153.81	134.357	165.158	140.168	143.149	160.717	150.848	125.315	130.853	153.351	149.453	124.326	170.011
ENSMUSG00000039221	Rpl22l1	TSS17152,TSS18982,TSS34976,TSS36382,TSS38617,TSS4185,TSS63892,TSS70670,TSS80665	3:28805435-28807424	151.155	yes	11	11	185.423	203.612	366.139	299.42	84.8797	60.4438	213.193	152.212	107.582	56.4458	231.512	99.6515	96.7741	149.929	177.564	114.212	113.469	101.737	87.4975	173.401	99.1662	52.8273
ENSMUSG00000057113	Npm1	TSS12029,TSS34427,TSS38750,TSS44203,TSS44204,TSS44205	11:33152286-33163206	147.629	yes	11	11	132.938	169.728	205.079	204.14	150.17	116.303	114.309	155.751	154.629	127.8	199.927	139.848	134.868	142.498	149.872	119.904	125.118	126.611	123.878	156.584	150.264	121.875
ENSMUSG00000021241	Isca2	TSS6398	12:84773269-84775089	147.412	yes	11	11	155.857	176.499	263.404	161.321	103.596	102.123	170.848	79.6154	128.646	119.042	261.863	117.522	136.848	131.788	146.656	112.812	195.922	125.089	129.338	139.121	137.739	124.617
ENSMUSG00000031207	Msn	TSS27905,TSS47109,TSS73773	X:96096041-96168552	147.256	yes	11	11	152.879	84.9793	103.724	111.648	197.813	178.74	159.515	171.864	215.5	108.967	40.2277	124.79	120.022	165.798	154.581	125.298	135.652	162.794	157.014	221.258	199.303	126.054
ENSMUSG00000027282	Mtch2	TSS12121,TSS18857,TSS30439,TSS43419,TSS46209,TSS61403,TSS75029,TSS87804,TSS9511,TSS95520,TSS97708	2:90847154-90866810	147.553	yes	11	11	150.538	173.803	203.492	179.947	120.131	114.2	130.397	156.975	165.837	120.795	206.896	136.55	119.88	152.955	125.87	131.29	137.945	146.849	150.529	128.192	145.547	119.693
ENSMUSG00000052738	Suclg1	TSS23684,TSS23686,TSS4578,TSS52448,TSS52777	6:73248381-73276911	146.778	yes	11	11	164.228	172.924	176.052	168.047	141.954	116.817	116.509	116.82	122.691	152.913	252.924	135.524	158.518	109.44	144.33	126.109	153.299	143.896	137.913	120.527	150.899	127.084
ENSMUSG00000024146	Cript	TSS41943,TSS41947,TSS45697	17:87025549-87035810	147.49	yes	11	11	154.826	170.613	336.321	195.633	154.54	87.3549	134.177	114.72	138.8	97.4728	177.807	144.148	130.478	119.592	104.806	132.134	170.172	122.422	118.709	159.242	133.326	109.223
ENSMUSG00000057411	Fam173a	TSS6671	17:25790507-25792284	144.169	yes	11	11	127.737	164.351	123.978	133.759	103.234	142.044	95.2689	121.213	128.816	165.758	367.361	142.92	171.532	110.345	137.569	166.973	75.3609	150.13	177.641	137.261	84.2975	171.247
ENSMUSG00000019432	Ddx39b	TSS18953,TSS33487,TSS4200,TSS83223,TSS93657,TSS9425	17:35241745-35253707	144.789	yes	11	11	131.795	160.23	127.906	135.574	181.416	147.816	101.283	132.848	145.674	168.69	148.764	142.96	156.156	136.978	137.918	146.238	120.764	145.431	175.775	134.358	161.999	154.39
ENSMUSG00000013593	Ndufs2	TSS2159,TSS31386,TSS48201,TSS78315,TSS86808,TSS96927	1:171234852-171251388	144.816	yes	11	11	128.166	174.467	154.786	137.549	99.5197	134.614	132.296	141.414	113.944	169.812	196.923	141.148	151.946	140.565	142.94	131.511	111.644	193.527	159.535	149.443	135.39	140.105
ENSMUSG00000030127	Cops7a	TSS11136,TSS26338,TSS37993,TSS44369,TSS60892,TSS71106,TSS7887	6:124958412-124965538	143.132	yes	11	11	125.575	169.744	135.241	123.07	111.419	155.701	136.107	112.677	165.942	169.828	138.564	161.442	171.604	146.982	127.613	141.331	118.346	155.776	160.563	142.542	135.698	172.907
ENSMUSG00000022351	Sqle	TSS30132,TSS75037,TSS76822,TSS84341	15:59315076-59331192	143.824	yes	11	11	149.849	114.395	107.642	147.358	174.193	153.201	199.146	160.108	185.997	135.487	27.4892	135.532	146.154	194.431	119.566	155.977	129.186	154.658	147.473	166.351	116.118	155.45
ENSMUSG00000002844	Adprh	TSS4312	16:38445398-38452689	142.732	yes	11	11	99.7564	137.96	121.061	103.862	110.609	154.262	187.462	142.828	144.898	195.98	164.338	158.219	177.617	117.063	133.607	149.544	93.0096	154.452	173.461	147.121	130.261	175.007
ENSMUSG00000032314	Etfa	TSS14313,TSS28944,TSS46319,TSS5820	9:55454507-55512243	143.672	yes	11	11	124.001	180.88	168.473	175.195	119.394	116.613	159.487	118.419	125.477	143.81	158.759	142.424	150.072	171.526	147.748	141.336	117.062	138.94	128.676	135.011	153.811	154.188
ENSMUSG00000020894	Vamp2	TSS33968,TSS40214,TSS53283,TSS79760,TSS99101	11:69088489-69092384	140.435	yes	11	11	72.3076	57.7277	67.6181	112.592	126.127	110.603	262.577	246.171	73.8709	121.328	76.7663	199.318	178.565	186.09	68.3427	231.33	115.16	196.019	120.046	253.13	73.4375	220.259
ENSMUSG00000005779	Psmb4	TSS15665,TSS24265,TSS38868,TSS6199,TSS84047	3:94884092-94886961	145.284	yes	11	11	131.289	137.588	153.325	182.773	80.1584	113.851	152.792	146.321	148.953	130.083	284.979	130.364	124.454	126.814	154.689	155.852	131.469	167.5	159.111	137.972	100.617	115.106
ENSMUSG00000074657	Kif5a	TSS7244	10:127225695-127263363	138.824	yes	11	11	166.61	118.64	65.9796	107.509	168.347	202.12	76.886	138.581	112.038	156.503	45.0493	141.576	195.269	182.058	110.147	153.943	143.049	148.241	127.475	162.075	193.208	250.506
ENSMUSG00000060450	Rnf14	TSS25199,TSS76274	18:38296634-38317847	143.542	yes	11	11	131.822	128.154	102.89	126.797	177.383	162.551	175.481	156.748	164.809	147.17	31.4928	146.438	147.12	159.713	145.295	138.26	137.246	170.805	148.317	156.464	159.432	150.186
ENSMUSG00000029405	G3bp2	TSS10314,TSS12310,TSS27960,TSS44149,TSS44155,TSS56397,TSS66504,TSS9230,TSS93443,TSS95368	5:92052145-92083719	144.521	yes	11	11	134.376	138.795	85.8723	100.34	196.96	176.001	152.126	160.891	130.21	149.11	65.9455	120.475	150.541	177.858	136.676	124.697	148.918	172.719	174.044	162.565	175.825	128.734
ENSMUSG00000024844	Banf1	TSS26323,TSS47255	19:5364640-5366645	145.062	yes	11	11	128.382	183.127	146.856	197.104	113.216	120.498	150.849	134.305	138.093	136.524	268.382	142.562	139.706	132.434	155.084	159.469	102.555	134.453	138.661	134.984	89.0637	115.343
ENSMUSG00000028419	Chmp5	TSS45721	4:40948406-40965303	144.646	yes	11	11	116.985	151.978	124.278	148.247	170.114	118.326	180.683	141.866	182.146	141.866	187.25	110.201	113.291	147.009	149.203	111.779	134.639	162.937	165.972	148.31	130.487	117.088
ENSMUSG00000014504	Srp19	TSS37574,TSS56823,TSS70916,TSS88268,TSS95003	18:34330846-34336599	144.951	yes	11	11	132.831	174.241	196.597	155.933	104.346	91.8939	152.238	128.437	127.397	100.448	252.041	123.529	106.97	159.386	137.28	132.566	215.829	125.904	133.527	158.865	133.718	109.027
ENSMUSG00000025337	Sbds	TSS20352,TSS39583,TSS50468,TSS54879,TSS93732	5:130245730-130255530	143.653	yes	11	11	113.091	168.082	106.831	148.833	170.452	131.691	150.576	151.267	157.307	155.148	186.535	140.512	132.187	175.032	146.602	132.719	117.232	114.918	156.371	132.881	128.445	135.761
ENSMUSG00000006717	Acot13	TSS188	13:24817947-24831517	144.453	yes	11	11	164.38	181.317	299.443	166.009	102.748	81.4743	69.3909	128.781	114.521	113.482	255.167	127.366	137.75	118.403	151.749	105.947	154.039	137.265	162.27	141.178	120.83	110.495
ENSMUSG00000028969	Cdk5	TSS72811,TSS96363,TSS99520	5:24418240-24423530	142.462	yes	11	11	135.405	184.455	94.2474	118.567	93.9139	162.673	85.0977	147.538	131.773	191.784	240.081	161.95	161.871	116.753	101.814	152.601	87.4434	174.024	173.469	163.14	113.092	149.605
ENSMUSG00000026817	Ak1	TSS19345,TSS19403,TSS38248,TSS52237,TSS57863,TSS64170	2:32621757-32635058	142.034	yes	11	11	135.37	144.632	138.214	129.162	71.1719	172.222	129.51	130.731	63.4512	193.216	147.356	196.002	194.981	110.111	198.556	140.026	94.0648	190.692	149.779	149.942	103.523	152.839
ENSMUSG00000002524	Puf60	TSS9737	15:76070183-76080946	141.17	yes	11	11	129.552	160.179	134.83	129.076	122.792	144.133	146.757	163.119	137.334	150.864	123.75	155.227	160.826	160.481	141.67	148.307	104.716	141.985	143.134	144.236	121.606	169.223
ENSMUSG00000033047	Eif3l	TSS34902	15:79075222-79094400	141.024	yes	11	11	142.487	145.067	115.405	155.968	147.209	149.638	119.876	160.421	150.211	172.582	112.74	136.196	134.311	128.865	145.509	117.66	123.642	147.986	156.865	124.861	174.013	153.17
ENSMUSG00000021728	Emb	TSS48757	13:117220624-117274098	144.41	yes	11	11	134.241	129.435	188.897	189.658	154.155	145.239	171.379	153.092	128.099	111.163	88.9872	146.71	106.203	147.415	183.83	127.462	149.654	154.826	127.15	148.207	146.812	80.178
ENSMUSG00000028057	Rit1	TSS28983,TSS32298,TSS47507,TSS47508,TSS48244,TSS5565,TSS78355,TSS89948	3:88716837-88731049	142.369	yes	11	11	136.613	155.463	160.406	158.419	156.816	122.248	98.8608	158.123	130.365	144.976	267.79	125.842	112.07	154.156	97.5245	152.849	120.271	126.955	157.899	128.079	124.03	112.587
ENSMUSG00000024446	Rpp21	TSS15409,TSS15410,TSS20469,TSS34616,TSS49832,TSS68420	17:36255644-36258069	141.701	yes	11	11	137.296	181.567	184.202	183.59	116.632	108.73	99.4831	146.058	127.323	132.046	296.406	130.569	102.298	115.814	134.447	161.329	133.905	117.969	134.847	117.962	113.253	120.525
ENSMUSG00000036372	Tmem258	TSS100077,TSS1862,TSS33567	19:10204013-10207824	143.906	yes	11	11	152.377	196.219	210.338	186.718	123.74	119.062	136.301	141.401	123.26	106.607	321.908	132.02	111.525	129.506	120.262	123.712	90.7478	145.75	128.258	129.574	92.7396	66.1976
ENSMUSG00000021963	Sap18	TSS29975,TSS31182,TSS45309,TSS49260,TSS6184,TSS83938	14:57798179-57804980	141.688	yes	11	11	149.245	187.115	217.537	185.651	102.901	138.794	101.315	151.297	119.43	140.926	294.189	156.483	130.333	116.342	116.223	157.55	33.0112	138.637	136.352	117.599	84.5118	110.321
ENSMUSG00000002014	Ssr4	TSS36156,TSS40553,TSS40554,TSS43147,TSS67933,TSS71000,TSS90078	X:73787027-73790830	142.213	yes	11	11	158.784	185.278	208.893	175.045	88.6554	79.7196	116.243	113.371	143.924	104.548	252.043	115.924	108.828	104.52	145.459	114.971	201.264	121.81	129.643	175.038	142.511	97.9358
ENSMUSG00000006342	Susd2	TSS62656	10:75636618-75644008	138.739	yes	11	11	161.907	152.545	127.392	116.776	102.509	208.299	145.191	117.825	105.725	177.88	71.4299	202.412	177.072	98.572	127.972	170.009	109.594	150.707	125.886	137.237	126.58	169.583
ENSMUSG00000034345	Gtf2h5	TSS36881,TSS70183,TSS70250	17:6079785-6086517	141.94	yes	11	11	158.968	172.604	247.145	182.888	109.868	97.0363	123.368	120.874	117.203	109.882	256.995	136.287	108.792	120.963	142.261	133.483	106.974	130.314	146.697	160.424	97.7054	100.759
ENSMUSG00000028931	Kcnab2	TSS13810,TSS24147,TSS40737,TSS48369,TSS51608,TSS56067,TSS59410,TSS66064,TSS66242,TSS85777,TSS86040,TSS97527	4:152390741-152477871	136.805	yes	11	11	147.752	146.887	93.1329	99.3097	124.373	206.697	108.247	129.321	97.6118	190.787	86.1337	189.752	191.45	117.154	151.174	128.923	113.114	170.718	139.353	155.273	85.7424	201.154
ENSMUSG00000025137	Pcyt2	TSS10434,TSS18928,TSS3119,TSS38187,TSS48891,TSS57401,TSS70706,TSS76155,TSS76357,TSS76358,TSS81920,TSS8618	11:120610086-120617936	139.405	yes	11	11	134.245	147.113	124.215	134.062	127.603	136.387	158.863	120.12	169.238	168.818	101.588	142.353	133.491	167.77	125.973	156.952	88.9852	135.717	179.454	148.782	125.769	145.852
ENSMUSG00000022295	Atp6v1c1	TSS52689	15:38661903-38692443	140.117	yes	11	11	134.645	139.19	164.717	147.727	155.847	138.604	141.577	141.771	139.821	138.64	97.4985	126.845	140.401	139.872	147.226	131.215	140.653	132.351	143.187	128.954	171.717	130.349
ENSMUSG00000026123	Plekhb2	TSS2851,TSS51959,TSS58740,TSS59107	1:34849975-34879580	138.079	yes	11	11	138.409	115.541	83.4908	98.7225	201.96	170.775	126.055	124.563	162.767	153.704	25.4828	142.005	161.667	150.568	122.81	125.591	121.242	173.73	163.9	161.099	175.581	172.055
ENSMUSG00000026966	Ssna1	TSS22304,TSS53609,TSS72494,TSS7450	2:25271038-25272438	139.695	yes	11	11	133.006	194.955	212.989	156.183	93.6694	88.0992	146.364	118.463	142.096	124.983	259.498	127.61	114.875	106.622	116.4	107.276	146.298	120.373	133.561	126.469	163.81	136.358
ENSMUSG00000025875	Tspan17	TSS19204,TSS42586,TSS43514,TSS54226,TSS6296,TSS63156,TSS71340,TSS7968	13:54789376-54796776	138.109	yes	11	11	120.413	113	44.0968	168.982	150.87	135.162	196.359	181.703	135.92	168.651	120.639	163.544	160.538	136.641	123.033	182.861	93.9943	144.336	158.488	162.918	38.1464	164.28
ENSMUSG00000015806	Qdpr	TSS17238,TSS23978,TSS37672,TSS51592,TSS52852,TSS55761,TSS63328,TSS67313,TSS82275,TSS91494	5:45434020-45450236	140.78	yes	11	11	122.883	119.936	152.493	223.017	138.827	130.063	114.199	193.672	121.822	130.293	202.249	127.931	104.494	164.972	109.46	163.694	134.842	128.901	134.095	138.36	100.183	102.344
ENSMUSG00000029291	Rufy3	TSS29835,TSS31653,TSS31660,TSS44649,TSS57291,TSS60059,TSS69897	5:88565039-88651392	139.113	yes	11	11	126.718	137.283	107.237	146.425	201.76	138.634	129.195	150.712	172.762	136.731	55.9682	136.127	151.514	164.693	115.744	116.785	127.375	140.531	147.736	118.923	198.511	137.057
ENSMUSG00000000827	Tpd52l2	TSS1051,TSS22633,TSS30167,TSS30168,TSS32207,TSS41839,TSS41840,TSS41843,TSS52697,TSS68475,TSS90736,TSS97368	2:181497141-181517966	139.875	yes	11	11	138.639	170.291	206.903	119.635	114.818	129.043	83.1447	129.919	139.58	138.444	210.091	120.261	109.005	137.999	127.137	133.598	154.404	129.694	144.374	142.923	157.47	119.578
ENSMUSG00000029757	Dync1i1	TSS22615,TSS40815,TSS40820,TSS41830,TSS78898	6:5725638-6028039	136.777	yes	11	11	123.529	129.152	99.6069	117.097	180.259	168.308	108.206	157.223	165.875	182.781	47.2175	140.038	143.86	152.407	100.898	141.205	116.365	151.816	163.34	116.884	166.249	182.503
ENSMUSG00000024870	Rab1b	TSS52255	19:5099206-5106996	137.233	yes	11	11	93.371	138.121	108.109	132.049	89.8377	161.156	148.807	194.928	136.723	178.968	130.646	164.98	155.743	147.79	106.737	161.654	78.4145	160.422	135.668	169.306	88.4703	172.44
ENSMUSG00000051154	Commd3	TSS102609,TSS14300,TSS14302,TSS20588,TSS25431,TSS46842,TSS53367,TSS57804,TSS75605,TSS82570,TSS94114,TSS98589	2:18672383-18676231	140.101	yes	11	11	147.82	159.344	191.469	207.488	102.893	93.0974	144.638	129.887	146.418	99.6972	216.15	103.988	115.474	125.382	129.94	124.292	190.644	135.777	124.879	137.494	115.345	109.511
ENSMUSG00000059518	Znhit1	TSS1338,TSS3390,TSS70316,TSS75787,TSS84140,TSS97145	5:136982163-136988021	139.155	yes	11	11	97.8453	141.323	147.792	141.855	118.322	113.596	101.333	126.753	149.862	122.542	335.177	172.975	125.376	138.171	92.2942	154.309	167.219	118.454	151.34	108.141	97.5669	129.191
ENSMUSG00000037032	Apbb1	TSS101334,TSS14403,TSS17393,TSS20753,TSS22869,TSS22901,TSS30232,TSS30820,TSS42671,TSS43328,TSS43770,TSS44289,TSS47669,TSS52045,TSS88209,TSS89088,TSS9139,TSS97759	7:105558482-105581653	135.478	yes	11	11	116.891	151.737	79.7194	136.924	128.776	165.34	110.917	104.083	122.729	189.064	61.1735	165.953	184.928	135.267	157.527	137.291	55.7255	194.943	138.467	185.792	121.785	198.126
ENSMUSG00000005362	Crbn	TSS9091,TSS9094,TSS9096,TSS93311,TSS99109	6:106778248-106800074	138.936	yes	11	11	143.292	150.613	189.448	140.054	112.851	134.089	149.832	113.26	118.576	121.836	66.357	114.249	141.366	138.152	157.159	112.75	168.531	178.015	135.287	153.411	178.532	123.62
ENSMUSG00000061111	Fam195b	TSS103187,TSS38044	11:120542887-120549727	137.289	yes	11	11	141.881	152.19	78.3123	133.223	95.5092	124.076	121.038	142.968	110.19	185.365	178.838	184.072	164.268	108.641	134.926	149.777	115.501	154.898	183.783	110.179	113.439	156.76
ENSMUSG00000041115	Iqsec2	TSS37306,TSS48966,TSS76322	X:152144267-152225236	133.063	yes	11	11	115.634	204.216	153.054	45.7893	81.0467	151.014	74.1112	34.8288	123.924	163.117	249.736	188.531	204.667	49.0448	164.139	129.719	174.999	93.8936	101.395	122.32	169.149	238.064
ENSMUSG00000051355	Commd1	TSS102970,TSS19246,TSS27599,TSS35462,TSS84544,TSS97158	11:22896135-22982382	139.03	yes	11	11	171.844	210.326	191.28	234.122	111.95	6.43578	147.978	182.757	116.166	108.46	263.971	97.5203	118.607	119.222	113.965	107.034	141.809	101.107	126.393	136.488	112.185	101.868
ENSMUSG00000079317	Trappc2	TSS102732,TSS24739,TSS83186	X:166440573-166453140	138.679	yes	11	11	141.059	135.085	221.377	191.199	158.344	96.888	133.882	124.773	145.57	102.469	138.576	120.129	111.113	138.315	121.555	126.051	176.483	118.867	128.373	146.619	135.525	107.199
ENSMUSG00000018102	Hist1h2bc	TSS90795	13:23684198-23692488	139.86	yes	11	11	102.159	106.574	233.105	141.933	69.6891	73.4695	196.113	171.12	136.254	90.6514	302.989	109.368	85.8622	109.104	175.42	136.51	103.341	149.081	148.992	186.622	108.695	78.3016
ENSMUSG00000001783	Rtcb	TSS17541,TSS20794	10:85938636-85957823	136.639	yes	11	11	131.25	148.027	80.4268	117.916	156.623	160.905	139.992	141.324	153.428	177.188	96.7203	146.844	142.191	133.172	124.612	122.441	123.231	130.013	139.637	147.346	156.138	131.113
ENSMUSG00000023224	Serping1	TSS59455,TSS85925,TSS90770	2:84765386-84775444	136.159	yes	11	11	71.1302	133.52	72.5047	131.812	328.705	109.138	102.395	162.982	192.197	263.707	67.1433	120.05	172.371	91.0257	120.395	103.148	154.515	114.145	166.651	116.586	65.2249	135.942
ENSMUSG00000024067	Dpy30	TSS21360,TSS54746	17:74299473-74323944	137.826	yes	11	11	153.08	181.256	274.172	177.76	110.516	69.7468	124.018	108.481	121.587	91.9934	239.417	129.159	111.148	120.666	120.91	121.91	170.883	105.415	110.084	145.475	106.668	90.8955
ENSMUSG00000018574	Acadvl	TSS21488,TSS37049,TSS38698,TSS44489,TSS49733,TSS63668,TSS76850	11:70010182-70015411	136.129	yes	11	11	118.623	134.409	143.295	153.351	119.729	135.166	128.087	161.673	137.104	146.144	86.8581	132.413	146.54	146.697	123.821	135.606	110.304	180.003	150.296	141.245	127.34	126.147
ENSMUSG00000044349	Snhg11	TSS11075,TSS18666,TSS26988,TSS7111,TSS7837	2:158375637-158386145	130.294	yes	11	11	153.804	254.83	136.16	122.959	85.0912	146.03	105.801	182.548	96.642	121.834	191.692	124.663	142.264	71.6496	114.607	93.9355	158.612	51.6557	45.493	110.024	225.888	246.264
ENSMUSG00000062006	Rpl34	TSS243,TSS246,TSS59245,TSS59253,TSS63664,TSS84217,TSS91937,TSS95918	3:130726830-130730398	137.099	yes	11	11	141.472	178.304	215.393	203.669	90.5731	90.139	113.359	131.943	104.273	91.1712	272.534	127.302	115.897	125.839	120.656	143.841	134.842	131.555	116.882	142.713	86.7149	100.69
ENSMUSG00000030682	Cdipt	TSS11300	7:126976348-126980499	134.516	yes	11	11	128.339	127.217	131.121	148.584	131.148	160.558	115.378	144.012	130.378	158.326	129.779	154.91	146.124	155.148	99.4096	158.399	88.5199	141.852	128.191	152.886	94.547	154.491
ENSMUSG00000036748	Cuedc2	TSS10615	19:46329811-46338660	134.839	yes	11	11	114.681	150.906	116.225	133.482	88.0017	136.992	101.794	127.362	152.387	190.407	226.518	123.864	154.465	136.937	142.567	135.115	94.3079	142.719	155.828	126.38	80.6715	145.431
ENSMUSG00000031007	Atp6ap2	TSS96984	X:12587800-12617049	135.929	yes	11	11	139.282	154.133	211.005	123.463	106.564	132.101	160.226	75.3333	141.51	125.176	89.265	122.972	143.021	121.107	165.305	116.039	129.182	146.877	146.345	148.848	156.746	117.827
ENSMUSG00000035297	Cops4	TSS39295,TSS41424,TSS47614,TSS5397,TSS58518,TSS63972,TSS84540	5:100518308-100547803	133.961	yes	11	11	126.992	139.323	139.618	126.769	134.487	106.232	132.934	143.484	142.505	125.284	130.583	110.13	123.237	148.913	112.504	127.001	144.795	137.224	138.284	121.675	201.211	157.369
ENSMUSG00000024366	Gfra3	TSS100547	18:34689902-34720387	134.565	yes	11	11	75.5815	124.934	29.3392	305.609	228.716	103.689	214.061	291.678	70.6634	153.419	46.0203	105.308	128.248	269.442	149.584	237.944	43.8138	34.8667	49.5923	84.6105	78.7392	144.496
ENSMUSG00000070319	Eif3g	TSS91463	9:20894351-20898600	135.295	yes	11	11	103.149	153.293	124.964	143.355	151.043	125.84	158.386	129.962	152.942	167.128	243.392	121.785	136.641	109.306	115.394	139.593	77.5471	139.508	130.882	136.192	80.9033	127.326
ENSMUSG00000027215	Cd82	TSS13618,TSS30651,TSS35395,TSS46919,TSS51000,TSS5939,TSS60039,TSS78632,TSS85269,TSS85739,TSS93477	2:93419110-93463140	132.803	yes	11	11	118.988	148.076	174.126	78.5834	88.8845	235.886	124.593	77.9157	101.827	136.93	143.59	146.935	136.54	121.174	89.3343	146.155	96.17	111.842	212.21	131.332	167.761	174.393
ENSMUSG00000022540	Rogdi	TSS15144,TSS22107,TSS26697,TSS35062,TSS53723,TSS71395,TSS88682,TSS93499,TSS95017	16:5008729-5013553	134.156	yes	11	11	120.052	146.639	125.057	122.159	112.298	148.12	97.4621	112.485	125.466	179.339	203.325	141.303	163.339	91.7459	120.378	122.797	106.654	158.748	172.762	120.556	126.594	142.326
ENSMUSG00000059040	Eno1b	TSS43363	18:48045334-48048378	132.785	yes	11	11	120.112	152.657	106.86	109.833	118.61	159.157	100.916	123.533	139.627	210.788	128.605	148.693	142.519	130.513	122.38	134.052	96.766	137.196	153.185	108.477	144.003	169.222
ENSMUSG00000067288	Rps28	TSS46432,TSS52043,TSS52674,TSS59118,TSS70913,TSS9818	17:33819026-33824562	137.251	yes	11	11	152.464	188.67	212.474	159.834	109.716	110.28	109.847	137.951	118.728	100.001	291.166	138.578	120.402	105.865	158.381	129.239	131.91	130.606	111.261	100.89	64.0011	72.244
ENSMUSG00000024194	Cuta	TSS22073,TSS41231	17:26937972-26939478	135.396	yes	11	11	135.448	136.115	152.378	142.477	116.039	118.367	134.143	105.925	141.386	149.384	351.913	129.819	118.743	93.3068	114.088	142.976	87.5461	132.556	146.28	91.9046	102.52	108.15
ENSMUSG00000051483	Cbr1	TSS98670	16:93607836-93610505	135.678	yes	11	11	127.572	138.878	163.902	136.149	114.474	100.94	138.607	134.071	105.866	109.639	208.873	106.227	104.602	156.684	119.259	113.991	110.309	125.799	135.355	278.502	119.529	99.4501
ENSMUSG00000015668	Pdzd11	TSS34564,TSS34569,TSS36199,TSS40694	X:100622882-100626568	134.28	yes	11	11	129.304	139.213	184.902	172.379	125.788	110.898	177.659	112.502	131.291	112.565	204.156	128.006	102.924	110.963	111.974	113.149	121.197	113.071	141.774	128.343	147.831	124.674
ENSMUSG00000022403	St13	TSS32892,TSS41471,TSS78665,TSS78668,TSS88653	15:81363668-81400077	134.66	yes	11	11	152.883	101.949	113.873	126.853	166.152	121.754	210.985	124.543	160.776	111.078	36.7711	133.275	135.847	118.007	137.741	113.652	223.158	121.797	122.248	168.672	125.841	112.334
ENSMUSG00000022477	Aco2	TSS102180,TSS60245,TSS64927,TSS97799,TSS98771	15:81872308-81915133	131.013	yes	11	11	118.699	125.824	94.8753	91.3954	107.071	187.399	73.9016	105.921	96.8665	219.528	57.6449	155.248	209.242	107.572	202.14	98.1409	128.386	191.294	154.788	99.0653	126.278	181.799
ENSMUSG00000030327	Necap1	TSS90036	6:122874556-122888934	133.469	yes	11	11	117.559	126.645	153.322	115.789	146.082	142.998	176.296	140.48	116.157	132.08	46.6739	143.26	160.131	112.508	121.889	133.874	150.803	150.479	143.031	131.824	140.966	126.799
ENSMUSG00000053332	Gas5	TSS103066,TSS1502,TSS29405,TSS29406,TSS29408,TSS29414,TSS32557,TSS35590,TSS48703,TSS48707,TSS50105,TSS54957,TSS59013,TSS60325,TSS67744,TSS67750,TSS67751,TSS71687,TSS92824,TSS94526	1:161034421-161038539	135.449	yes	11	11	154.287	197.654	313.655	261.385	41.0735	63.9525	129.035	120.248	189.95	87.5549	85.1555	141.151	95.3689	100.383	151.334	118.622	112.153	105.596	119.214	163.636	93.0236	79.5661
ENSMUSG00000029838	Ptn	TSS102811,TSS72582	6:36714928-36810220	134.964	yes	11	11	102.77	118.04	217.26	97.5454	73.1784	98.1543	280.578	98.884	141.508	111.468	196.105	110.56	120.637	90.0432	186.921	94.6079	124.606	194.021	130.53	146.391	100.428	89.1157
ENSMUSG00000037706	Cd81	TSS2244,TSS81918,TSS82763,TSS84396	7:143052738-143067934	129.449	yes	11	11	90.6463	177.573	83.9429	112.98	67.4299	113.356	49.5547	145.188	73.9713	224.203	169.86	135.511	218.743	72.9485	233.918	153.388	103.488	166.26	121.746	91.5917	112.127	198.606
ENSMUSG00000061983	Rps12	TSS55957	10:23785210-23787195	135.346	yes	11	11	169.973	199.615	251.209	163.208	91.6487	82.1328	134.928	123.429	109.45	71.9723	254.233	137.658	119.816	124.043	128.322	146.611	73.7519	146.658	139.066	117.999	56.542	72.684
ENSMUSG00000032606	Nicn1	TSS13244,TSS21563,TSS32445,TSS82336	9:108290428-108296498	133.387	yes	11	11	151.031	127.396	155.608	110.427	130.739	133.672	171.349	133.138	128.139	124.632	148.216	130.513	103.075	115.774	115.819	118.861	133.374	129.611	142.769	156.642	140.352	111.824
ENSMUSG00000024277	Mapre2	TSS15483,TSS15487,TSS17307,TSS24185,TSS37283,TSS3771,TSS43020,TSS58039	18:23752332-23893861	130.648	yes	11	11	165.589	119.062	118.322	105.152	149.266	166.679	105.319	131.165	103.467	134.066	40.8642	142.028	161.102	139.37	155.887	122.218	117.237	165.923	132.38	126.674	141.835	168.773
ENSMUSG00000052852	Reep1	TSS47153	6:71707560-71810710	132.87	yes	11	11	116.548	77.3964	109.379	119.388	181.82	138.964	153.418	175.759	147.452	90.1958	38.1011	120.875	99.7696	215.304	118.73	155.999	132.098	164.072	147.201	149.48	138.325	101.208
ENSMUSG00000046671	Mtfr1l	TSS102574,TSS30832,TSS34109,TSS50936,TSS60257,TSS76662	4:134525549-134535387	128.857	yes	11	11	133.771	146.87	105.892	160.552	119.863	143.903	83.0839	118.545	108.8	162.905	117.677	160.259	163.782	120.275	128.597	117.113	106.618	140.489	123.77	95.9937	147.231	184.397
ENSMUSG00000050552	Lamtor4	TSS60063,TSS68954	5:138255481-138259398	133.411	yes	11	11	124.192	153.059	154.795	149.878	100.561	107.237	123.804	128.43	143.205	125.579	390.618	103.643	106.927	103.29	108.097	127.372	75.4524	143.576	160.706	104.359	66.8566	88.4496
ENSMUSG00000032279	Idh3a	TSS30725	9:54586510-54604661	131.192	yes	11	11	127.673	147.065	171.895	140.547	113.508	126.592	130.782	99.4891	129.874	141.847	75.7285	130.713	154.206	105.449	150.278	112.5	116.839	165.203	135.878	130.915	148.046	133.063
ENSMUSG00000030884	Uqcrc2	TSS101508,TSS27912,TSS28034,TSS552,TSS96599,TSS98056	7:120635175-120659478	131.894	yes	11	11	124.122	166.214	169.762	129.161	94.2021	114.886	123.768	108.979	112.823	121.447	140.297	137.224	131.576	132.334	159.512	123.674	135.911	144.429	131.191	144.689	123.575	112.681
ENSMUSG00000041841	Rpl37	TSS70128	15:5116612-5119140	134.058	yes	11	11	172.715	213.806	219.911	173.725	102.382	111.766	99.5548	132.889	100.217	82.9463	280.642	144.295	124.661	109.377	122.955	143.444	59.727	136.319	109.055	128.365	46.4693	66.0929
ENSMUSG00000026728	Vim	TSS27922,TSS47128,TSS5805,TSS6490,TSS72874,TSS96381	2:13573926-13582826	132.273	yes	11	11	96.927	109.419	84.0627	112.857	107.71	148.494	138.374	190.432	107.571	170.532	221.428	132.127	119.952	115.118	221.837	124.255	71.4978	199.785	133.043	110.966	61.344	101.76
ENSMUSG00000015733	Capza2	TSS101557,TSS16767,TSS21286,TSS21287,TSS67178,TSS82924,TSS98624	6:17636233-17666972	131.829	yes	11	11	138.973	123.207	162.998	164.64	116.189	106.665	177.053	131.782	148.064	94.2839	57.2228	119.683	128.721	159.221	114.565	126.983	131.588	135.169	123.184	154.2	154.007	109.526
ENSMUSG00000002032	Tmem25	TSS101293,TSS34439	9:44793775-44799307	130.395	yes	11	11	140.534	147.051	145.082	84.8967	91.4401	163.646	109.845	89.9029	136.918	165.589	64.8036	160.264	158.42	87.4281	150.638	112.823	147.371	146.027	135.88	160.565	139.163	135.152
ENSMUSG00000027502	Rtfdc1	TSS14989,TSS38597,TSS82908	2:172440555-172469908	130.566	yes	11	11	119.681	148.587	131.5	121.256	116.989	146.131	87.8031	108.662	137.362	157.889	143.881	135.821	142.554	119.753	112.518	118.674	145.151	136.178	141.817	131.717	137.952	131.492
ENSMUSG00000026179	Pnkd	TSS12928,TSS22036,TSS22038,TSS26377,TSS26447,TSS29188,TSS34128,TSS41234	1:74284929-74353694	129.721	yes	11	11	133.881	171.474	195.701	112.338	54.0653	115.784	79.9287	80.2876	115.048	146.758	240.229	119.218	158.163	123.61	147.194	91.3951	146.645	133.02	112.943	130.781	115.678	146.352
ENSMUSG00000029616	Erp29	TSS21349,TSS55477,TSS59295,TSS90998	5:121428589-121452506	131.695	yes	11	11	99.6091	192.882	183.494	127.071	89.5186	108.251	199.91	152.742	106.102	171.575	245.349	123.022	104.803	92.5371	93.3052	102.277	72.0563	170.346	140.039	112.048	78.6499	104.717
ENSMUSG00000031532	Saraf	TSS60942	8:34154562-34170845	128.546	yes	11	11	138.714	99.0365	26.8456	124.763	118.938	148.794	165.818	152.873	113.924	158.735	51.1891	152.135	164.534	149.718	157.887	159.705	79.8466	183.601	158.609	165.016	28.7821	168.289
ENSMUSG00000021598	Med10	TSS22269	13:69809881-69816094	131.168	yes	11	11	106.354	137.534	199.557	192.584	149.584	82.7505	129.605	130.083	133.264	86.6874	152.237	97.7084	88.3621	221.888	89.8965	152.473	114.436	105.298	127.172	114.465	142.582	106.85
ENSMUSG00000020571	Pdia6	TSS51504,TSS67365,TSS84976,TSS90021	12:17266544-17284770	129.111	yes	11	11	112.569	148.586	93.5051	139.827	189.954	135.508	84.707	133.938	166.599	159.402	97.4877	137.124	141.405	137.786	115.115	118.574	98.8913	116.293	133.858	122.743	127.461	145.653
ENSMUSG00000047786	Lix1	TSS5441,TSS62016	17:17402671-17459387	131.406	yes	11	11	129.489	93.2497	100.171	133.466	177.082	109.979	151.932	154.894	184.499	119.144	74.1673	109.144	93.2464	176.628	97.0798	138.213	138.057	161.666	174.959	91.6431	150.823	96.2662
ENSMUSG00000040276	Pacsin1	TSS50896,TSS53414,TSS59957,TSS8023,TSS81625	17:27655508-27711106	125.205	yes	11	11	161.902	159.475	86.9033	138.849	121.525	189.083	56.7922	135.455	103.472	142.352	118.992	158.651	180.629	131.321	74.2927	153.751	89.3928	123.05	115.413	120.699	67.3085	225.453
ENSMUSG00000015575	Atp6v0e	TSS61310,TSS87358	17:26676395-26699644	131.266	yes	11	11	107.338	101.555	191.213	187.23	146.901	72.6409	187.878	139.064	169.347	96.5876	222.408	92.5427	101.787	164.121	83.6862	127.376	129.819	112.467	122.516	96.2654	103.839	91.1928
ENSMUSG00000026810	Dpm2	TSS22235,TSS56722,TSS65341	2:32570857-32573579	129.023	yes	11	11	132.828	148.013	119.39	138.826	121.469	100.791	133.194	116.851	136.696	137.806	211.804	129.08	107.376	108.948	125.796	121.4	158.543	98.4723	143.389	110.839	107.972	129.228
ENSMUSG00000001833	Sept7	TSS4330	9:25252438-25308571	129.886	yes	11	11	131.773	126.975	163.591	144.137	155.969	96.3389	177.358	125.435	146.145	100.657	76.7875	111.312	115.559	149.593	144.175	127.233	139.63	115.12	110.667	146.317	122.843	109.654
ENSMUSG00000029059	Fam213b	TSS18511,TSS7694,TSS83473	4:154895503-154899135	129.928	yes	11	11	117.028	147.27	171.39	124.256	69.9683	103.773	71.7709	112.64	89.2055	104.133	307.871	151.71	135.648	89.8768	159.071	131.852	92.7489	164.013	124.722	144.87	114.667	107.431
ENSMUSG00000002031	Ift46	TSS102273,TSS12649,TSS13650,TSS20944,TSS20946,TSS32497,TSS61438,TSS68901,TSS80828,TSS86824,TSS91450,TSS98694	9:44767907-44792714	127.866	yes	11	11	131.652	130.651	68.5619	132.803	131.926	124.965	99.4761	148.897	125.183	165.67	110.307	142.197	140.375	125.433	108.334	121.902	111.114	119.123	172.589	126.033	148.004	147.842
ENSMUSG00000026576	Atp1b1	TSS17837,TSS29601,TSS83502,TSS91912	1:164437108-164458355	129.291	yes	11	11	142.461	112.972	155.009	107.077	107.29	120.795	170.806	100.182	95.0215	115.063	127.592	126.332	124.1	90.48	125.961	162.562	185.715	155.05	118.191	155.192	117.269	111.217
ENSMUSG00000053768	Chchd3	TSS23709,TSS52298,TSS52299,TSS57447,TSS59817,TSS61458,TSS61463,TSS68903,TSS81415,TSS90338	6:32790975-33060260	126.672	yes	11	11	107.621	118.66	145.724	102.018	69.6814	111.628	136.531	74.5407	126.845	162.41	177.073	126.785	156.911	89.893	173.422	85.5649	203.332	124.988	129.614	94.9202	141.94	159.503
ENSMUSG00000020457	Drg1	TSS35411,TSS3929,TSS55091,TSS55168,TSS55169,TSS82895	11:3187359-3266415	128.424	yes	11	11	112	140.792	169.298	133.61	124.182	114.403	120.79	146.551	119.412	121.484	134.602	118.884	119.187	129.166	107.919	114.891	147.834	122.231	125.432	120.934	153.298	119.533
ENSMUSG00000018395	Kif3a	TSS100285,TSS12870,TSS62423,TSS66632,TSS77856,TSS87979,TSS88912	11:53567378-53601967	129.293	yes	11	11	166.742	136.396	152.854	141.142	85.5742	129.929	174.259	101.869	140.479	144.039	182.162	153.819	132.776	115.111	145.111	116.712	84.9787	88.3536	117.734	105.301	99.8075	98.1905
ENSMUSG00000026078	Pdcl3	TSS52397,TSS57192,TSS80408,TSS90425	1:38985607-38997238	128.118	yes	11	11	117.836	153.317	161.701	176.247	134.663	117.41	115.047	130.475	98.659	111.877	173.484	116.906	137.362	134.402	97.8647	134.7	92.0646	114.801	98.6372	134.24	138.793	122.823
ENSMUSG00000079197	Psme2	TSS12095,TSS13732,TSS16014,TSS30578,TSS33982,TSS35203,TSS39897,TSS40596,TSS77793,TSS96330	14:55587440-55591113	129.211	yes	11	11	113.447	160.57	165.823	177.804	108.704	76.7565	120.692	148.984	140.502	105.416	222.795	109.089	106.247	177.841	155.442	127.41	98.3795	101.137	119.793	81.3645	95.2381	98.0519
ENSMUSG00000070858	Gm1673	TSS12008,TSS50968,TSS76986,TSS77444,TSS77447	5:33983432-33985013	125.362	yes	11	11	132.549	81.7457	22.0509	145.868	83.1797	133.804	169.812	178.539	87.0167	173.32	29.348	177.266	141.759	135.284	120.236	136.703	87.5662	175.994	205.767	209.874	4.9221	171.926
ENSMUSG00000058076	Sdhc	TSS2964,TSS36836,TSS86970	1:171127164-171150603	128.611	yes	11	11	124.595	135.914	115.667	122.881	76.0199	116.261	123.234	107.849	115.967	150.095	267.994	111.231	133.885	121.582	152.943	105.336	92.394	160.027	145.752	98.3482	122.862	103.574
ENSMUSG00000031556	Tm2d2	TSS48969	8:25017210-25023259	127.507	yes	11	11	115.275	150.536	159.477	152.021	98.6717	95.6384	119.069	97.2365	106.021	111.409	210.988	114.902	133.337	129.735	122.969	118.79	103.851	128.532	133.842	134.667	140.688	120.894
ENSMUSG00000025980	Hspd1	TSS38858,TSS81998	1:55077834-55088243	127.72	yes	11	11	113.048	124.475	115.683	129.811	122.859	127.625	146.463	122.602	154.961	145.638	117.018	122.802	135.739	138.09	137.588	116.574	104.059	137.345	124.128	112.348	133.26	115.696
ENSMUSG00000031299	Pdha1	TSS28555,TSS34459,TSS80438,TSS88047	X:160122208-160138413	127.041	yes	11	11	118.851	123.285	102.153	151.977	144.662	143.73	128.114	127.282	126.53	131.607	27.5615	124.497	136.324	148.162	137.587	113.915	113.781	148.924	129.983	118.873	170.071	129.688
ENSMUSG00000052459	Atp6v1a	TSS24726,TSS42880,TSS52545,TSS56796,TSS77826,TSS80916	16:44085401-44139705	126.627	yes	11	11	125.607	110.316	82.2893	96.4527	156.096	152.439	137.23	117.654	156.996	133.279	36.4663	123.266	117.214	142.003	134.45	112.223	127.94	145.801	153.972	136.964	160.513	135.768
ENSMUSG00000027944	Hax1	TSS10858,TSS24848,TSS25571,TSS49894,TSS5762,TSS5765,TSS58270,TSS65035,TSS69650,TSS79756,TSS823,TSS97579	3:89995445-89998780	128.544	yes	11	11	139.177	147.928	101.41	129.327	112.286	98.8956	138.783	139.068	146.49	130.154	200.107	134.293	118.968	112.705	93.9528	87.5216	150.135	126.884	115.574	145.863	129.899	94.1681
ENSMUSG00000026021	Sumo1	TSS28627,TSS33212,TSS62022	1:59586557-59670834	127.164	yes	11	11	127.01	152.07	183.084	142.552	102.53	87.0987	108.146	117.219	139.858	93.8329	163.592	130.256	126.138	114.534	119.091	117.541	123.761	118.32	119.196	171.925	112.686	107.734
ENSMUSG00000032060	Cryab	TSS17330	9:50752757-50756633	128.53	yes	11	11	103.794	104.128	76.9231	49.1755	48.7018	90.0534	131.956	87.9475	108.962	124.194	415.442	110.302	110.028	47.6619	404.76	88.5507	131.338	140.967	127.596	88.6369	108.003	75.1837
ENSMUSG00000024346	Pfdn1	TSS10440	18:36403678-36454495	127.173	yes	11	11	125.923	168.099	170.672	152.443	79.9098	99.602	112.423	104.3	99.092	110.558	249.782	125.875	115.916	106.978	146.09	118.482	117.431	117.012	118.1	140.482	91.4734	100.31
ENSMUSG00000000355	Mcts1	TSS23605,TSS3083,TSS48851,TSS54445,TSS84459	X:38600577-38613426	127.602	yes	11	11	128.735	144.881	226.493	193.149	96.12	77.2605	164.569	94.0665	125.832	82.9949	232.293	93.3171	94.8265	115.325	101.307	101.021	160.315	99.1953	88.7857	125.324	133.838	88.2108
ENSMUSG00000022337	Emc2	TSS50801	15:43477228-43527777	127.244	yes	11	11	130.241	149.118	255.715	193.22	141.425	90.3661	143.034	80.7896	116.512	103.306	151.803	97.1134	106.787	117.538	125.741	109.312	141.502	106.235	102.651	100.63	109.077	93.4752
ENSMUSG00000076432	Ywhaq	TSS101077,TSS53862,TSS53872,TSS609,TSS6839,TSS68771	12:21390070-21417637	125.506	yes	11	11	117.595	130.038	143.698	138.941	101.615	98.407	186.037	112.252	126.902	115.269	99.2913	124.852	114.526	114.954	131.037	121.135	116.111	140.631	126.853	165.691	109.801	128.863
ENSMUSG00000025283	Sat1	TSS21922,TSS28176,TSS41102,TSS60335,TSS72358,TSS73454	X:155213131-155216449	125.997	yes	11	11	142.558	123.497	223.029	97.854	55.5723	76	108.226	85.2334	104.073	82.921	160.971	99.6091	97.0697	83.9595	298.246	98.1417	223.726	124.275	86.1262	126.383	148.473	98.3425
ENSMUSG00000029447	Cct6a	TSS18533,TSS3295,TSS42122,TSS45367,TSS4725,TSS88764,TSS91252	5:129786997-129846371	123.518	yes	11	11	101.917	122.217	100.171	123.468	102.955	95.0758	195.809	126.649	145.647	101.755	57.9461	112.097	128.66	137.848	107.956	264.985	70.4635	159.445	117.267	125.532	96.02	146.472
ENSMUSG00000032826	Ank2	TSS10336,TSS1150,TSS1584,TSS20657,TSS26647,TSS31530,TSS33565,TSS37888,TSS38706,TSS46674,TSS46954,TSS47695,TSS53457,TSS60907,TSS67816,TSS76444,TSS76855,TSS79339,TSS86576,TSS87099,TSS90880,TSS93590,TSS93591,TSS94046	3:126921611-127499350	123.094	yes	11	11	153.813	105.791	131.628	143.083	158.239	127.675	86.1742	99.3508	104.969	76.5039	41.6859	110.086	103.765	159.577	120.752	152.329	241	70.1056	85.8213	104.776	207.842	145.334
ENSMUSG00000004535	Tax1bp1	TSS31768,TSS32077,TSS49419,TSS51388,TSS58909,TSS89817,TSS9381	6:52713728-52766780	121.841	yes	11	11	82.3267	157.064	190.771	154.59	113.954	76.8102	82.9972	93.3932	167.643	145.786	170.93	78.6763	153.602	110.291	168.174	81.1628	84.6097	123.282	132.525	82.081	107.996	169.396
ENSMUSG00000062683	Atp5g2	TSS3187,TSS50370,TSS50995,TSS86103	15:102662863-102672352	125.745	yes	11	11	119.781	147.936	131.961	125.982	112.068	108.732	92.1094	113.674	108.518	143.861	350.183	125.375	101.289	97.4735	119.858	117.854	66.5554	122.996	139.336	95.3037	99.8019	87.2059
ENSMUSG00000027603	Ggt7	TSS2598,TSS31126,TSS3409,TSS90671,TSS99780	2:155490378-155518237	122.058	yes	11	11	111.374	125.179	74.969	122.915	79.8636	143.189	85.4866	139.348	131.629	152.821	37.5014	154.248	182.381	132.715	151.928	146.461	77.0155	135.08	139.52	133.212	106.388	163.816
ENSMUSG00000062270	Morf4l1	TSS100646,TSS101390,TSS35128,TSS36938,TSS38092,TSS38776,TSS59088,TSS78001,TSS8693,TSS90464,TSS91172,TSS92903	9:90091664-90114774	124.561	yes	11	11	120.626	131.942	99.0714	130.088	147.915	119.084	103.27	140.765	123.599	110.251	109.768	127.902	138.238	137.346	135.507	144.967	112.554	127.301	130.29	120.484	104.813	109.197
ENSMUSG00000020155	Kcnmb1	TSS56699	11:33963012-33973641	127.273	yes	11	11	124.045	50.9142	190.821	188.792	244.211	101.326	58.705	199.501	294.021	81.3102	118.548	102.297	65.7103	174.787	51.7078	152.341	100.673	93.4014	127.693	62.6612	89.2692	50.2111
ENSMUSG00000020396	Nefh	TSS81152	11:4938753-4948064	126.234	yes	11	11	173.285	112.352	140.022	59.6936	34.8723	144.38	66.316	27.7485	86.82	124.217	292.65	151.79	143.776	32.9662	260.296	99.3703	198.984	131.809	124.257	107.89	137.409	66.3313
ENSMUSG00000030120	Mlf2	TSS59242	6:124931387-124936138	122.961	yes	11	11	106.319	120.043	64.5116	122.436	68.9716	138.667	149.359	164.969	114.13	156.959	118.272	156.355	133.604	111.413	120.304	134.703	89.0319	164.793	131.239	167.591	48.5064	133.491
ENSMUSG00000023939	Mrpl14	TSS47890,TSS58947,TSS67002	17:45686321-45698495	123.188	yes	11	11	133.544	166.958	150.606	141.117	64.3074	94.5042	80.1062	98.9383	96.7735	99.4232	238.622	140.643	113.921	127.431	113.174	128.66	99.6043	122.591	125.4	147.162	103.47	124.551
ENSMUSG00000031068	Glrx3	TSS81798	7:137437647-137468594	123.764	yes	11	11	118.128	152.551	142.62	138.931	82.5936	89.5909	161.811	103.771	134.734	113.612	174.318	113.106	109.916	122.659	141.242	103.858	121.937	121.623	121.291	122.476	108.278	111.141
ENSMUSG00000025950	Idh1	TSS5991,TSS63737,TSS68058,TSS69158,TSS72425,TSS7375	1:65158615-65186500	124.681	yes	11	11	108.294	79.1107	114.719	123.134	175.408	123.673	167.835	131.803	198.327	106.408	49.5054	96.363	93.9186	151.31	117.419	120.229	134.634	145.726	163.982	122.716	93.7857	91.4144
ENSMUSG00000044734	Serpinb1a	TSS47518	13:32842091-32851185	127.478	yes	11	11	80.6063	73.1112	460.122	372.336	26.2443	45.8452	318.505	113.26	19.2424	32.2908	141.777	58.9957	65.8052	108.146	60.4248	281.811	92.2957	62.5369	30.6019	157.308	75.7621	32.2644
ENSMUSG00000000214	Th	TSS11658,TSS42460,TSS42461,TSS74039,TSS74042,TSS85384	7:142892751-142931128	124.078	yes	11	11	264.067	123.376	37.1628	45.1214	19.0875	245.181	73.1755	5.73946	135.337	55.9367	180.188	321.387	42.8339	26.6501	275.787	92.6364	84.4475	8.78446	115.574	253.861	199.309	101.89
ENSMUSG00000064193	Gm4735	TSS50873	2:80837140-80838442	120.922	yes	11	11	108.962	127.858	97.9032	107.209	115.8	128.342	99.7704	116.307	128.638	189.57	107.24	126.496	127.842	128.675	115.876	115.458	90.9632	113.898	134.634	100.746	157.17	165.055
ENSMUSG00000020265	Sumo3	TSS24930,TSS41607,TSS44153,TSS4439,TSS74055,TSS76759,TSS82279,TSS95752	10:77606096-77641543	120.976	yes	11	11	155.049	112.656	105.605	107.378	109.485	144.897	80.705	151.914	90.6031	173.949	115.735	165.508	148.811	92.4323	87.3476	83.3894	75.5757	157.8	171.936	102.837	106.889	156.682
ENSMUSG00000029535	Triap1	TSS85886	5:115341224-115343569	124.332	yes	11	11	119.606	127.229	155.692	175.369	96.2523	89.5735	105.88	135.862	135.493	110.238	206.924	93.4567	84.8234	131.638	129.784	110.983	138.106	114.409	117.134	110.684	121.831	85.7997
ENSMUSG00000053119	Chmp3	TSS18918,TSS21072,TSS24673,TSS31479,TSS43512,TSS65228	6:71543796-71582609	122.558	yes	11	11	115.56	128.115	123.354	104.416	121.033	123.451	112.292	122.818	115.357	121.618	127.447	110.927	119.639	116.525	128.935	116.575	127.52	124.103	130.714	130.217	153.097	119.563
ENSMUSG00000003421	Nosip	TSS1327,TSS38701,TSS43423,TSS51164,TSS55077,TSS75820,TSS87611	7:45062428-45078503	121.721	yes	11	11	93.6635	113.461	95.7643	124.812	112.177	132.64	89.9933	147.828	124.587	149.726	136.354	134.354	138.29	133.252	84.7146	134.659	71.097	148.806	140.794	122.911	126.26	130.249
ENSMUSG00000027669	Gnb4	TSS20992,TSS40196,TSS40198,TSS40199,TSS50458,TSS55492,TSS58698	3:32580331-32616585	121.771	yes	11	11	137.196	101.07	43.6928	145.619	136.528	141.122	109.961	80.5563	254.707	128.981	61.038	113.576	110.155	134.239	77.1848	107.935	81.5918	111.063	198.048	122.238	160.681	124.231
ENSMUSG00000005683	Cs	TSS91391	10:128337831-128362479	121.026	yes	11	11	125.038	124.232	84.9856	112.192	146.648	146.595	137.076	125.96	114.579	145.94	47.4815	132.847	128.303	129.31	118.407	111.515	117.026	129.237	126.748	109.35	128.084	139.441
ENSMUSG00000002010	Idh3g	TSS11179,TSS17622,TSS24052,TSS39797,TSS40032,TSS43082,TSS64797,TSS80125	X:73778962-73786897	123.158	yes	11	11	134.608	159.125	109.042	96.481	79.9109	130.155	89.2425	93.0962	101.658	154.389	219.808	119.673	121.517	85.2057	180.434	74.8698	102.104	140.234	130.565	142.597	121.605	93.8082
ENSMUSG00000027642	Rpn2	TSS1259,TSS1558,TSS22241,TSS27963,TSS37903,TSS38432,TSS47783,TSS54450,TSS59801,TSS87238,TSS93618	2:157279016-157326319	120.254	yes	11	11	119	123.553	80.1679	92.6453	137.867	144.066	86.8047	145.395	144.917	145.443	45.7342	132.073	145.468	139.072	117.211	113.822	89.0847	124.26	121.992	164.897	111.852	154.472
ENSMUSG00000006304	Arpc2	TSS58379,TSS6581,TSS82387,TSS83073	1:74236083-74268209	120.157	yes	11	11	96.1947	102.438	103.657	143.698	136.169	111.923	150.005	138.01	105.929	143.176	109.353	124.113	130.84	127.285	101.92	155.977	90.9135	112.946	115.424	165.087	58.2393	149.183
ENSMUSG00000057098	Ebf1	TSS21590,TSS24862,TSS43777,TSS58852,TSS63318	11:44617316-45008091	118.719	yes	11	11	121.565	129.265	108.873	131.921	117.086	121.658	77.9834	143.359	119.36	126.015	28.2989	130.562	122.345	154.975	105.455	104.238	137.345	95.7386	97.4522	121.504	198.1	176.907
ENSMUSG00000005510	Ndufs3	TSS32098,TSS36514,TSS53045,TSS74779,TSS86617,TSS9342	2:90894633-90904827	121.925	yes	11	11	104.347	137.943	161.769	106.145	60.0111	105.35	110.297	96.96	104.225	130.031	304.241	96.9664	115.755	93.3565	144.127	102.041	111.033	138.033	121.582	111.988	104.232	108.923
ENSMUSG00000090553	Snrpe	TSS102943,TSS69773,TSS77312,TSS84915,TSS86019,TSS99597	1:133603870-133610291	123.37	yes	11	11	139.129	148.712	234.41	194.326	113.296	56.8045	145.657	91.4357	101.384	73.6996	225.934	94.1665	89.1308	119.593	113.968	90.8597	187.327	93.5924	80.6652	99.3654	97.3146	72.8309
ENSMUSG00000020390	Ube2b	TSS40479,TSS69266,TSS9740	11:51985496-52000762	121.615	yes	11	11	100.541	123.698	158.401	150.784	121.734	78.8278	120.796	128.856	129.431	99.7218	138.521	101.34	108.092	159.74	126.362	115.892	115.917	133.905	109.007	135.36	96.9792	105.07
ENSMUSG00000004945	Tmem242	TSS72601,TSS72605,TSS91757	17:5410869-5440259	122.214	yes	11	11	144.603	183.656	185.96	119.301	80.6051	105.135	99.3777	96.9738	97.7951	118.444	265.282	88.8134	105.597	119.632	161.085	98.7112	92.3048	89.2534	107.616	114.6	91.7583	92.1805
ENSMUSG00000024997	Prdx3	TSS35723	19:60864050-60874556	122.445	yes	11	11	106.065	113.435	169.212	112.995	108.963	103.259	141.42	124.982	143.389	112.336	160.622	112.375	112.332	119.11	126.056	104.435	131.413	120.47	115.083	123.119	110.272	85.9022
ENSMUSG00000029152	Ociad1	TSS26007,TSS26008,TSS34356,TSS36707,TSS45265,TSS59417,TSS68260,TSS82523,TSS94915,TSS9927	5:73292783-73314069	123.055	yes	11	11	148.929	127.393	226.896	104.617	142.247	99.9024	93.722	72.8469	141.94	89.3759	153.96	111.118	103.883	142.936	124.159	162.018	118.822	116.097	100.066	108.945	94.2762	72.708
ENSMUSG00000057388	Mrpl18	TSS25057,TSS25776,TSS34484,TSS63847,TSS85712	17:12911348-12916345	120.995	yes	11	11	117.585	146.012	139.646	121.687	76.7534	101.349	131.392	78.1411	106.364	120.992	237.272	124.383	122.215	85.5233	130.116	96.2805	124.341	120.971	115.376	132.137	112.369	113.539
ENSMUSG00000052337	Immt	TSS17512,TSS17516,TSS17519,TSS43772,TSS43773,TSS47698,TSS70389,TSS94191	6:71831330-71875257	120.499	yes	11	11	113.791	114.669	112.644	105.463	115.902	136.226	120.654	111.409	117.393	136.826	88.9186	109.842	124.988	120.21	123.9	97.0111	118.884	136.486	133.072	113.121	179.071	120.278
ENSMUSG00000031425	Plp1	TSS27308,TSS38254,TSS68194,TSS76941	X:136822670-136839733	121.729	yes	11	11	103.945	96.5292	75.706	50.605	110.139	92.6041	104.092	124	140.803	108.872	98.2536	103.16	124.818	78.9886	327.596	109.817	144.292	178.276	118.809	105.38	159.615	90.812
ENSMUSG00000021675	F2rl2	TSS84159	13:95696852-95702739	120.616	yes	11	11	126.413	77.2682	130.828	120.425	166.027	131.886	184.018	110	155.859	110.789	41.2528	124.849	97.822	141.689	86.9251	105.046	165.994	82.0653	133.792	95.3945	144.599	109.527
ENSMUSG00000006050	Sra1	TSS33079,TSS62328,TSS73001,TSS92204,TSS99933,TSS99934	18:36666680-36679366	123.485	yes	11	11	106.811	149.839	112.311	144.436	129.224	93.0722	159.12	128.991	135.03	107.566	183.728	121.195	109.665	126.894	98.9946	112.894	114.22	103.651	118.284	125.554	111.699	48.4723
ENSMUSG00000081534	Slc48a1	TSS46487,TSS55432	15:97784354-97792692	119.592	yes	11	11	125.856	112.989	93.647	137.622	102.528	132.072	148.312	139.801	107.296	125.377	90.1163	149.208	111.077	151.53	105.946	145.464	87.4001	113.517	125.816	131.298	74.5636	130.053
ENSMUSG00000020585	Laptm4a	TSS34246	12:8921663-8938742	122.45	yes	11	11	98.783	122.884	168.787	131.271	216.913	105.031	122.578	115.094	83.4078	102.48	127.917	99.6727	82.5085	93.8725	103.588	139.023	158.659	95.0537	82.1686	82.2363	239.532	68.8652
ENSMUSG00000029430	Ran	TSS10328,TSS31953,TSS70309	5:129020068-129024323	121.128	yes	11	11	107.85	118.109	140.015	127.9	107.304	101.669	152.526	125.495	131.891	104.546	163.698	102.062	115.824	143.243	106.165	119.88	98.962	132.066	127.536	129.791	87.1503	95.8715
ENSMUSG00000030782	Tgfb1i1	TSS101108,TSS40428,TSS56416,TSS69846,TSS88969,TSS9180	7:128246811-128253712	119.745	yes	11	11	95.7497	116.862	148.434	150.068	161.337	132.936	93.5698	128.131	98.6245	142.135	97.5475	107.654	107.828	143.399	75.7253	156.588	96.1792	113.842	112.718	130.472	104.838	121.926
ENSMUSG00000027777	Schip1	TSS17559,TSS26521,TSS35929,TSS40459,TSS43567,TSS51463,TSS53772	3:68064801-68626481	119	yes	11	11	99.7053	168.169	165.013	108.57	86.3662	95.513	128.028	77.5505	137.345	124.288	94.4553	120.741	150.562	101.828	103.318	127.512	100.44	84.2363	135.546	149.247	140.564	136.88
ENSMUSG00000045948	Mrps12	TSS16967,TSS20243,TSS43860,TSS53195	7:28739640-28741820	119.464	yes	11	11	104.66	136.727	132.286	130.663	67.9236	109.374	69.6947	110.443	86.4076	123.261	309.338	142.406	138.843	106.064	103.355	135.398	70.5492	133.646	110.051	136.402	51.2597	126.865
ENSMUSG00000055430	Nap1l5	TSS93144	6:58905233-58907126	120.523	yes	11	11	105.931	120.497	145.319	96.0765	74.596	119.011	246.449	98.1674	135.795	113.859	105.883	117.022	127.734	104.273	115.865	78.9377	128.426	140.895	108.42	162.062	85.7645	102.873
ENSMUSG00000028328	Tmod1	TSS10893,TSS32664,TSS57875,TSS58683,TSS99041	4:46038934-46116032	120.843	yes	11	11	96.0097	125.209	122.838	137.171	148.236	115.24	88.6502	146.781	160.474	129.865	68.8727	117.7	99.4245	144.611	110.221	117.235	97.5245	112.008	139.901	137.227	122.509	92.6298
ENSMUSG00000034285	Nipsnap1	TSS19187,TSS30123,TSS5255,TSS57665,TSS7653,TSS94618	11:4873950-4894200	120.458	yes	11	11	127.539	133.732	150.115	130.206	91.6535	114.651	124.124	89.0347	146.434	125.829	139.295	112.764	114.254	112.885	90.2047	115.718	132.033	123.221	130.503	114.104	111.322	100.477
ENSMUSG00000004667	Polr2e	TSS13394,TSS44166,TSS5903,TSS63336,TSS85516	10:80035948-80039795	118.489	yes	11	11	129.508	161.586	114.368	135.762	94.1997	105.836	89.1625	89.0356	110.361	137.081	211.18	115.831	105.864	92.5303	129.321	90.1296	108.235	122.277	125.147	99.6431	121.204	137.379
ENSMUSG00000039607	Rbms3	TSS14339,TSS30293,TSS42013,TSS5403,TSS5404,TSS5431,TSS77950,TSS90488,TSS90872,TSS91538,TSS97236	9:116572745-117629913	115.192	yes	11	11	127.489	139.19	76.8675	85.3835	72.9996	151.886	96.666	80.5262	83.528	159.883	28.0527	135.694	165.851	135.256	161.84	75.736	94.0979	125.416	130.48	110.697	181.5	201.334
ENSMUSG00000090258	Churc1	TSS101682,TSS32114,TSS64083,TSS95837	12:76765537-76783180	120.726	yes	11	11	127.766	175.415	239.142	175.899	66.6933	55.6194	123.988	86.5323	71.3559	71.0775	241.925	79.5898	73.0836	107.907	132.163	90.1851	211.3	79.461	111.95	107.607	106.581	82.4968
ENSMUSG00000042380	Smim12	TSS53301	4:127243783-127247809	118.218	yes	11	11	122.177	145.936	131.146	107.337	81.8078	116.048	68.1001	81.002	62.9256	140.333	308.015	116.983	132.99	80.9848	111.011	107.936	111.178	134.249	137.867	95.4508	89.0924	127.337
ENSMUSG00000018677	Slc25a39	TSS102218,TSS12763,TSS17619,TSS30555,TSS33061,TSS42788,TSS42792,TSS47225,TSS50071,TSS62702,TSS76626,TSS84868,TSS872,TSS89434,TSS97002	11:102402984-102407946	116.112	yes	11	11	101.934	101.161	43.2867	113.573	96.7864	131.725	107.85	127.047	95.9529	178.512	108.302	149.221	141.567	104.826	114.948	119.182	90.9534	151.528	165.009	126.099	68.8869	171.205
ENSMUSG00000027430	Dtd1	TSS10233,TSS44485,TSS70094,TSS74041,TSS96340	2:144599896-144768758	119.616	yes	11	11	95.6751	140.95	159.751	140.503	102.975	98.1497	65.331	127.644	116.198	144.193	224.289	91.1806	81.9897	140.273	137.162	86.2741	67.534	98.6151	138.127	108.51	146.619	93.8603
ENSMUSG00000021134	Srsf5	TSS138,TSS141,TSS15732,TSS26714,TSS26716,TSS43447,TSS45954,TSS7583,TSS95761	12:80945503-80950507	119.009	yes	11	11	121.803	122.057	125.211	157.663	113.693	150.714	102.189	126.394	131.913	99.565	73.852	127.804	112.656	80.2011	130.837	120.152	145.02	80.9035	99.7887	117.82	158.947	106.474
ENSMUSG00000103034	Gm8797	TSS53318	3:5750805-5751295	117.989	yes	11	11	82.476	120.487	195.394	131.909	127.681	86.4359	131.561	98.7368	104.338	104.451	180.965	89.3356	74.6515	80.0815	77.2893	82.8267	226.056	82.2181	132.039	95.3652	173.476	123.965
ENSMUSG00000021948	Prkcd	TSS22769,TSS25392,TSS42001,TSS4243,TSS44679,TSS48288,TSS75457,TSS83770,TSS97480	14:30595355-30626210	118.747	yes	11	11	122.365	75.1736	112.163	99.7252	120.999	150.024	141.511	93.3027	167.228	105.393	59.8866	116.403	108.401	123.272	71.3004	144.885	165.224	93.9933	154.017	137.742	130.673	107.412
ENSMUSG00000000753	Serpinf1	TSS17608,TSS47596,TSS4831,TSS59703,TSS64815,TSS89290,TSS93985,TSS94179	11:75409768-75422701	117.493	yes	11	11	73.0635	135.311	63.7024	129.369	91.9927	106.111	83.5077	160.335	145.758	133.348	128.456	120.412	140.977	139.628	122.928	122.8	81.9914	124.999	116.667	132.41	113.58	132.325
ENSMUSG00000013921	Clip3	TSS57180,TSS60126,TSS75845,TSS79054,TSS79055,TSS84231,TSS93375	7:30291671-30308367	117.35	yes	11	11	120.688	106.049	107.371	115.948	114.072	144.111	81.2779	129.131	133.863	140.117	48.3388	137.913	134.183	137.946	95.3988	128.298	95.0911	130.204	123.425	142.39	98.5368	132.862
ENSMUSG00000053317	Sec61b	TSS40990,TSS45565,TSS88102,TSS93050	4:47474657-47483242	118.206	yes	11	11	109.379	139.253	139.429	178.206	87.3279	74.2874	154.626	118.836	98.2779	86.9511	255.048	97.4072	110.272	96.6902	90.5492	142.005	134.601	102.748	100.292	85.4	80.7425	100.029
ENSMUSG00000079435	Rpl36a	TSS22786,TSS75488,TSS7950,TSS84451,TSS92115,TSS94162	X:134585653-134588062	120.374	yes	11	11	124.851	163.406	262.451	174.317	94.502	88.04	97.3672	141.387	116.025	69.4322	252.282	125.63	82.7613	102.993	103.123	112.089	76.671	112.399	88.1629	83.8294	56.1455	53.9503
ENSMUSG00000032479	Map4	TSS102893,TSS17164,TSS28731,TSS37368,TSS38689,TSS39315,TSS43089,TSS43093,TSS69820,TSS76846,TSS77746,TSS83383,TSS86953,TSS9394,TSS94388,TSS98709	9:109931459-110083955	116.398	yes	11	11	112.416	99.5411	78.0667	108.586	177.911	120.284	154.789	158.885	106.383	109.649	44.7341	110.363	126.839	134.726	111.575	114.93	103.645	129.493	112.085	126.049	103.401	129.485
ENSMUSG00000031879	Fam96b	TSS25648,TSS3673,TSS50215	8:104639838-104641965	117.729	yes	11	11	117.833	155.892	148.398	116.558	70.8583	88.8326	105.335	95.5753	98.7913	120.823	280.497	110.873	117.06	93.1135	90.6657	109.146	84.9761	134.36	135.134	110.777	86.8189	98.4322
ENSMUSG00000029610	Aimp2	TSS22859,TSS22862,TSS5691,TSS63209	5:143902703-143909847	117.381	yes	11	11	95.6626	143.671	214.738	119.658	103.049	95.9191	129.077	115.501	105.409	122.337	210.059	101.109	99.4953	79.8081	93.1702	103.006	83.4498	107.897	140.273	74.4059	127.311	98.3703
ENSMUSG00000041278	Ttc1	TSS86738,TSS89221,TSS94645	11:43729511-43748008	117.4	yes	11	11	142.37	137.51	207.332	133.855	50.0474	109.073	80.5302	60.3286	114.516	116.568	139.75	101.624	138.822	93.0238	134.07	105.61	106.544	145.627	115.621	105.794	126.775	96.7047
ENSMUSG00000032526	Deb1	TSS78347	9:121710388-121712921	118.429	yes	11	11	171.893	134.89	251.533	139.337	73.9877	67.9209	201.488	115.941	99.4841	62.258	169.557	84.2549	90.2948	90.6809	112.231	92.5933	145.016	104.627	88.014	123.356	67.6411	74.718
ENSMUSG00000099560	Mrgprx3-ps	TSS95123	7:47309377-47310295	118.762	yes	11	11	102.474	64.5639	85.4539	190.07	237.192	96.6371	173.5	133.666	271.516	58.9609	80.7263	134.535	26.598	136.285	69.8095	108.943	104.117	90.2361	112.975	68.7193	147.025	65.5265
ENSMUSG00000069117	Gm10260	TSS20847	13:97760129-97760588	118.74	yes	11	9	152.546	180.897	181.24	150.187	82.1216	88.6861	94.8951	118.166	102.212	91.5963	273.879	127.383	108.14	115.522	105.957	128.915	0	133.637	154.35	103.2	0	64.8779
ENSMUSG00000030417	Pdcd5	TSS101623,TSS19556,TSS4524,TSS47875,TSS600,TSS91529,TSS99956	7:35641981-35647521	116.921	yes	11	11	122.911	141.026	173.028	174.925	97.3694	85.3542	115.405	110.517	79.1541	91.0485	174.31	113.836	91.749	106.416	114.845	116.783	129.287	96.5025	98.0743	141.328	81.4675	95.9128
ENSMUSG00000003814	Calr	TSS62888,TSS71034,TSS83140,TSS90160	8:84841849-84846934	116.511	yes	11	11	78.0534	97.2976	70.9437	109.04	113.11	130.428	142.757	139.779	115.202	141.993	116.947	112.982	123.022	140.99	118.652	123.925	106.017	130.104	136.606	112.728	86.1569	103.254
ENSMUSG00000026411	Tmem9	TSS20601,TSS70753,TSS72688,TSS90468,TSS9843	1:136008149-136035342	116.062	yes	11	11	108.243	150.396	117.789	115.965	88.0526	112.895	134.062	126.261	130.166	120.283	171.01	116.086	117.393	149.389	114.764	107.174	35.4122	118.278	127.521	117.838	58.3146	102.539
ENSMUSG00000025510	Cd151	TSS19505,TSS87707	7:141467361-141471479	116.132	yes	11	11	118.746	117.996	239.015	109.599	293.669	87.7152	52.9017	94.3377	116.741	81.5016	94.2943	104.502	74.578	141.465	104.547	186.951	68.1288	92.4314	105.337	58.6174	95.6943	99.8093
ENSMUSG00000049760	2410015M20Rik	TSS18421	17:56607451-56609771	116.692	yes	11	11	127.389	163.962	154.915	131.109	78.9589	75.8482	99.9396	85.5497	95.7726	92.1992	290.761	99.1845	98.6709	77.9376	128.805	93.091	138.371	117.431	118.353	86.9219	95.3678	85.0271
ENSMUSG00000032278	Paqr5	TSS51100,TSS82306,TSS89949	9:61953480-62026856	111.691	yes	11	11	123.861	132.836	45.5498	108.488	140.602	130.456	75.6551	79.9466	187.619	150.381	128.543	138.401	144.266	82.2551	73.5688	119.341	70.517	66.7954	145.323	59.5072	141.608	189.735
ENSMUSG00000071533	Pcnp	TSS21081,TSS24027,TSS35169,TSS61986,TSS62414,TSS81384,TSS88579	16:56007244-56029739	115.447	yes	11	11	88.1652	113.201	137.737	135.029	149.395	97.0918	174.636	120.187	121.539	92.5839	42.7119	109.207	101.295	112.452	122.735	90.204	162.497	92.9875	92.5781	122.32	145.831	106.108
ENSMUSG00000003039	Fam32a	TSS26372	8:72219729-72223764	113.384	yes	11	11	128.991	137.875	107.372	130.722	100.542	115.896	130.156	93.9717	95.0954	120.693	125.175	143.652	93.435	123.738	99.4362	108.585	132.442	95.3784	89.2202	87.6687	121.011	146.626
ENSMUSG00000017428	Psmd11	TSS100224,TSS11986,TSS23508,TSS23510,TSS31159,TSS35075,TSS35077,TSS37243,TSS45378,TSS47393,TSS58832,TSS77713,TSS80858	11:80428614-80473248	116.395	yes	11	11	108.701	115.677	110.316	141.084	137.862	114.606	140.678	98.2629	103.62	126.484	125.806	95.868	103.945	126.464	130.541	112.096	101.845	105.284	102.415	140.344	102.389	82.8229
ENSMUSG00000061032	Rrp1	TSS87614	10:78400361-78413043	112.615	yes	11	11	90.0558	131.611	105.774	105.978	92.506	125.182	96.6882	118.404	89.5459	159.491	123.934	124.317	141.172	102.994	103.038	125.09	63.8114	128.632	124.221	117.188	95.2722	160.308
ENSMUSG00000032549	Rab6b	TSS60420,TSS66144	9:103111786-103185276	115.188	yes	11	11	139.46	99.0571	78.0341	97.4654	136.386	127.707	106.756	98.2025	120.963	120.22	88.2238	107.523	114.457	115.673	108.519	131.026	142.476	109.116	138.278	109.75	129.648	105.251
ENSMUSG00000034211	Mrps17	TSS3652,TSS41987,TSS41988,TSS41989,TSS46314,TSS56891,TSS5779,TSS61160,TSS61165,TSS68604,TSS80122	5:129715496-129722556	115.702	yes	11	11	115.383	170.194	191.696	128.626	71.4641	81.7049	105.853	86.898	105.863	104.172	196.331	106.491	103.97	93.211	99.3005	101.59	93.8111	115.543	123.665	116.916	117.05	91.3548
ENSMUSG00000011114	Tbrg1	TSS32254,TSS76922,TSS81271,TSS96177	9:37649181-37657312	113.949	yes	11	11	112.673	127.382	104.028	112.02	126.118	103.241	77.7366	104.776	144.522	126.152	120.971	107.486	102.647	128.604	81.9232	110.461	125.474	105.332	113.363	126.009	132.004	127.089
ENSMUSG00000058297	Spock2	TSS29704,TSS70517	10:60106218-60135198	113.671	yes	11	11	116.652	105.074	82.0123	99.0102	116.791	134.679	77.9912	102.136	101.363	121.142	79.3921	127.558	139.95	118.135	118.163	164.391	133.485	111.013	104.997	120.593	112.571	128.233
ENSMUSG00000052560	Cpne8	TSS33579,TSS41924,TSS45796,TSS45798,TSS64888	15:90487481-90679432	114.341	yes	11	11	106.463	132.092	138.143	116.414	77.6888	108.456	109.248	75.4949	117.556	121.931	172.645	120.978	86.9584	100.92	94.7264	103.044	161.6	110.263	137.378	91.1095	118.055	112.122
ENSMUSG00000040430	Pitpnc1	TSS29967,TSS34354,TSS9118,TSS96895	11:107207891-107470699	112.178	yes	11	11	123.023	85.2648	56.7146	86.9466	192.786	120.442	91.2025	123.679	145.148	101.046	20.2133	128.717	131.228	122.244	87.7931	102.5	157.813	82.3031	104.078	125.441	167.156	150.422
ENSMUSG00000028773	Fabp3	TSS81268	4:130308594-130315463	114.201	yes	10	11	135.303	185.321	172.191	79.2864	0	91.7031	41.7207	23.7087	47.9159	147.575	268.822	123.371	144.269	36.7064	152.295	75.0919	163.266	158.131	117.199	107.068	127.268	103.822
ENSMUSG00000060992	Copz1	TSS22129	15:103272910-103299862	113.294	yes	11	11	122.169	116.69	121.883	124.516	101.941	104.401	80.396	89.4775	131.451	132.135	118.001	122.797	107.679	114.167	118.522	106.271	99.5407	117.667	124.728	99.4761	125.264	119.077
ENSMUSG00000020149	Rab1	TSS76421,TSS84546,TSS84551,TSS98879,TSS98881	11:20201431-20226856	115.095	yes	11	11	101.841	104.974	151.931	129.915	117.694	98.9024	201.32	112.473	135.97	99.2371	111.24	92.9465	91.2763	129.459	96.2607	98.0863	109.816	106.161	104.872	121.046	101.569	80.7724
ENSMUSG00000027404	Snrpb	TSS50636,TSS52055,TSS8900	2:130171413-130179403	113.003	yes	11	11	86.4793	111.972	88.9287	107.9	88.1325	98.8689	112.676	151.285	85.7482	133.205	193.649	119.02	115.791	99.5581	106.51	128.536	73.888	124.834	110.86	152.633	82.5861	120.233
ENSMUSG00000086841	2410006H16Rik	TSS41299	11:62602876-62604807	115.297	yes	11	11	107.116	147.555	225.547	157.776	42.3261	70.8557	105.239	98.9303	61.2802	88.4485	236.031	85.6884	76.4619	71.9727	70.4949	94.2871	149.161	101.483	107.954	133.412	189.217	70.3284
ENSMUSG00000008035	Mid1ip1	TSS36907,TSS38961,TSS38966,TSS41564	X:10715012-10719690	113.499	yes	11	11	89.0387	103.202	91.6713	112.116	69.3635	142.702	142.512	129.055	120.247	127.1	111.831	127.398	140.764	119.121	117.314	117.49	78.1624	136.843	108.333	127.762	71.4596	102.361
ENSMUSG00000020720	Psmd12	TSS62028,TSS74776,TSS82298	11:107479483-107504362	113.246	yes	11	11	94.2016	123.816	174.205	123.019	82.8779	98.2176	149.845	99.6933	119.63	103.39	121.559	103.638	122.529	97.5762	105.75	105.474	120.649	115.961	103.485	107.561	105.092	107.317
ENSMUSG00000005656	Snx6	TSS81995	12:54746348-54795703	113.503	yes	11	11	110.331	116.915	137.21	133.694	135.356	99.0774	136.109	122.042	160.793	100.17	58.0323	96.25	103.316	113.68	112.326	94.363	90.9261	110.684	107.922	132.437	111.938	99.6918
ENSMUSG00000020107	Anapc16	TSS20660,TSS31308,TSS3568,TSS37459,TSS41908,TSS64013,TSS91743,TSS96106	10:59987408-60003135	112.987	yes	11	11	110.461	175.363	151.624	201.171	73.8032	70.0839	105.787	104.044	108.868	77.3888	145.314	87.8917	68.7679	85.5418	71.0683	139.521	119.276	97.107	103.849	151.482	124.31	109.282
ENSMUSG00000024403	Atp6v1g2	TSS2566,TSS35918,TSS42218,TSS65584,TSS66549,TSS83970	17:35233659-35238767	110.868	yes	11	11	135.362	142.077	134.647	151.436	36.5265	98.6643	107.364	62.5004	70.8413	133.589	124.798	127.865	100.594	85.9404	146.976	45.2998	77.3454	157.926	114.405	172.339	101.728	147.993
ENSMUSG00000054405	Dnajc8	TSS102197,TSS102198,TSS15608,TSS40180,TSS44641,TSS61707,TSS73068,TSS79693,TSS80676,TSS82736	4:132535549-132553742	113.068	yes	11	11	114.311	124.043	139.688	129.073	101.391	90.8843	102.155	99.7859	116.384	103.43	150.683	104.867	105.796	99.1827	115.296	99.218	119.272	97.8635	99.6863	125.73	135.682	97.4005
ENSMUSG00000016256	Ctsz	TSS22524	2:174427492-174439039	112.563	yes	11	11	100.617	106.775	139.259	99.3815	83.0145	123.328	105.454	105.394	110.996	147.69	172.818	118.35	115.539	97.8391	125.087	110.087	85.3269	123.074	123.744	87.8748	82.1724	105.783
ENSMUSG00000052419	2610001J05Rik	TSS34167,TSS80653,TSS80654	6:13867734-13871518	113.778	yes	11	11	106.531	104.295	204.43	157.475	105.15	80.8162	113.564	88.9276	80.4224	86.3579	180.848	94.8582	73.9244	143.638	94.0606	123.118	127.51	105.397	116.455	101.694	99.8755	77.2455
ENSMUSG00000015149	Sirt2	TSS101046,TSS32541,TSS33706,TSS46365,TSS48769,TSS53788,TSS60287,TSS78758,TSS79204	7:28766734-28788665	112.437	yes	11	11	81.666	122.197	113.536	115.101	55.1679	116.937	159.53	100.319	99.8948	134.688	118.522	125.927	128.899	90.6695	123.572	96.8091	100.971	142.054	105.869	156.057	72.7953	105.185
ENSMUSG00000029472	Anapc5	TSS14472,TSS3582,TSS41570,TSS48535,TSS49646,TSS59696,TSS5972,TSS64756,TSS64758,TSS64760,TSS68659,TSS68660,TSS71196,TSS78127,TSS78922	5:122787458-122821339	110.57	yes	11	11	94.4454	113.427	88.4658	130.591	128.081	114.544	75.4948	169.467	97.3485	117.526	53.4258	118.263	105.754	155.461	101.095	121.617	75.7569	140.535	99.4089	115.329	105.938	140.08
ENSMUSG00000021360	Gcnt2	TSS64658,TSS74104,TSS77072	13:40859767-40960891	110.516	yes	11	11	98.0754	88.8578	54.8716	86.3742	235.118	121.496	110.369	163.144	97.2199	127.228	21.1105	98.6463	124.324	173.952	67.9587	101.567	105.824	95.7787	95.7117	115.412	137.807	138.577
ENSMUSG00000036966	Spryd3	TSS36076,TSS58674,TSS72171,TSS74963	15:102116527-102136234	109.582	yes	11	11	100.378	125.22	63.8892	111.345	167.8	144.886	77.5312	130.409	111.878	140.743	48.4053	122.278	130.613	134.477	107.841	128.36	45.3592	129.778	124.661	75.9259	79.4392	146.275
ENSMUSG00000015790	Surf1	TSS16382,TSS33057,TSS54917,TSS57300,TSS62398,TSS67706,TSS7170,TSS73850,TSS96775	2:26913380-26916530	112.741	yes	11	11	121.824	116.643	117.672	131.126	80.229	117.091	108.131	82.9016	125.828	128.285	195.86	103.147	105.829	70.1633	124.597	89.9558	90.1383	113.696	120.249	85.4893	138.711	78.4251
ENSMUSG00000029073	Cptp	TSS20982,TSS66451,TSS82785,TSS97649	4:155864722-155869440	110.289	yes	11	11	118.444	113.467	120.499	100.547	91.965	137.001	91.8318	104.977	131.657	145.855	91.159	116.149	130.147	102.347	101.962	102.383	70.9602	101.277	144.846	90.0987	108.501	125.941
ENSMUSG00000020089	Ppa1	TSS14542,TSS25763,TSS32396,TSS9057	10:61648551-61674168	111.696	yes	11	11	117.822	103.269	135.067	108.223	79.3546	104.948	96.3105	109.66	121.67	132.546	169.105	99.5275	110.609	108.487	91.0061	104.473	95.0468	121.086	122.495	117.891	97.0264	96.3272
ENSMUSG00000033629	Hacd3	TSS15325	9:64986984-65021717	110.744	yes	11	11	94.2007	93.4037	96.9362	97.9773	151.31	126.471	109.746	146.123	145.028	113.102	33.2144	107.42	119.23	110.925	92.6924	95.846	116.313	122.882	112.518	120.954	119.334	112.939
ENSMUSG00000007815	Rhoa	TSS30951,TSS32292,TSS40918,TSS49216,TSS85354	9:108306128-108337934	111.807	yes	11	11	105.094	111.9	103.036	126.488	169.971	105.873	132.618	127.588	129.997	112.666	88.6287	105.092	103.216	138.81	110.714	111.348	61.8237	117.254	118.421	99.1605	68.2482	81.5161
ENSMUSG00000007777	0610009B22Rik	TSS35184,TSS83153	11:51685385-51688874	111.546	yes	11	11	110.799	133.495	226.276	145.174	100.187	67.4893	91.8665	89.2528	93.5243	85.6242	141.907	104.048	102.956	106.766	116.036	107.64	126.13	90.6141	98.3369	91.2908	113.044	83.7532
ENSMUSG00000035215	Lsm7	TSS15968	10:80852824-80855209	111.414	yes	11	11	144.615	152.897	171.479	137.649	53.0821	75.1719	62.0019	108.246	84.78	89.0899	258.176	104.006	103.61	101.466	109.548	110.191	62.2002	120.244	129.1	88.7312	73.4134	84.9079
ENSMUSG00000038880	Mrps34	TSS25171,TSS43072,TSS6069	17:24895115-24897502	107.017	yes	7	9	127.373	115.681	0	119.847	0	0	147.232	135.682	114.652	159.14	0	163.704	202.493	129.138	138.314	160.396	0	226.015	172.945	134.749	0	172.068
ENSMUSG00000047879	Usp14	TSS14891,TSS17951,TSS1961,TSS20083,TSS20979,TSS32556,TSS67191,TSS97646	18:9995431-10045119	110.222	yes	11	11	122.342	101.798	151.732	110.35	143.968	110.168	125.579	88.3492	135.486	101.192	48.7121	101.316	103.963	126.665	94.3492	91.6945	100.331	108.965	97.3339	105.561	144.812	100.731
ENSMUSG00000023827	Agpat4	TSS16993,TSS2293,TSS26971,TSS54651,TSS61391,TSS63222	17:12118703-12219645	106.867	yes	11	11	66.1341	134.965	81.404	88.1255	65.9653	124.28	51.8371	114.296	147.002	211.411	63.9715	115.508	136.499	90.3173	86.7962	112.828	72.2389	109.919	159.767	100.616	110.331	169.331
ENSMUSG00000011589	Fsd1	TSS13949	17:55986510-55996881	108.17	yes	11	11	100.702	136.061	86.1081	117.077	83.565	138.811	88.637	110.114	74.4552	152.058	112.386	123.617	127.658	110.489	83.4444	98.4523	79.2976	129.924	117.778	108.724	92.2174	141.581
ENSMUSG00000005952	Trpv1	TSS63093,TSS66423,TSS75127,TSS88431,TSS9330	11:73234291-73261242	111.756	yes	11	11	83.4087	50.8264	29.0155	169.92	238.986	104.512	83.181	276.695	40.3891	45.0068	14.4618	152.173	53.9651	278.581	99.1775	170.48	65.9186	82.1585	77.843	105.592	124.586	66.0682
ENSMUSG00000008393	Carhsp1	TSS97505	16:8658586-8672153	107.885	yes	11	11	74.4114	100.857	86.8411	127.977	98.5572	132.543	78.0228	145.637	128.896	140.169	39.2494	113.684	124.773	173.763	50.4945	110.267	62.4076	101.089	126.331	152.313	97.3092	145.468
ENSMUSG00000079278	Tmem233	TSS9223	5:116038754-116083244	111.248	yes	11	11	128.855	100.465	109.463	142.558	153.513	125.118	51.4916	131.06	205.819	111.119	176.607	87.4546	81.5443	135.89	62.3464	96.0497	65.7422	89.8892	152.491	50.1334	78.5908	74.7174
ENSMUSG00000062691	Cebpzos	TSS72817,TSS7488,TSS78951	17:78916499-78920306	111.895	yes	11	11	117.854	131.501	226.446	164.948	81.8673	57.0629	146.374	113.112	120.827	66.7312	180.513	92.112	69.98	98.6953	78.4409	106.541	120.184	89.5237	93.6534	100.953	92.4729	57.3125
ENSMUSG00000059119	Nap1l4	TSS57981	7:143513578-143549090	107.792	yes	11	11	91.4683	120.969	108.478	98.3037	108.897	132.589	109.238	91.5452	118.57	139.723	63.3934	130.796	136.636	107.219	110.669	103.956	53.62	125.667	119.495	100.836	91.5706	143.056
ENSMUSG00000025532	Crcp	TSS12720,TSS13358,TSS31897,TSS5134,TSS61701,TSS80961	5:130029289-130060789	109.87	yes	11	11	118.731	114.342	155.438	121.024	93.0032	114.128	90.4686	105.785	110.186	99.4262	117.877	123.932	97.2489	110.347	83.5953	90.8149	78.9558	110.792	106.806	131.19	133.186	99.0055
ENSMUSG00000015478	Rnf5	TSS63703,TSS80774,TSS86300	17:34601090-34603690	108.996	yes	11	11	108.47	130.703	90.4695	103.089	97.1448	97.2275	99.0822	99.3779	108.718	114.79	185.675	120.666	100.446	83.6412	112.179	102.729	114.768	106.941	107.316	91.0548	114.424	116.793
ENSMUSG00000001924	Uba1	TSS1258,TSS20283,TSS21627,TSS22868,TSS52608,TSS53934	X:20658325-20683179	107.754	yes	11	11	114.819	94.4503	67.1134	90.2834	123.313	130.743	108.877	102.805	137.339	123.087	94.36	113.217	121.256	113.84	99.3837	122.41	91.5638	102.364	106.562	92.7171	112.339	142.33
ENSMUSG00000024639	Gnaq	TSS23888,TSS59782,TSS77967	19:16132830-16387463	110.627	yes	11	11	122.554	73.0433	110.086	143.142	253.759	114.391	126.999	104.347	128.874	83.5728	33.1307	90.0339	77.4283	145.624	63.7295	128.241	122.52	75.3797	89.149	62.7207	174.442	77.1516
ENSMUSG00000032324	Tspan3	TSS102628	9:56135884-56161070	108.101	yes	11	11	101.754	101.061	68.9701	103.496	87.7772	102.067	180.504	135.723	81.8913	110.968	84.0293	127.936	122.299	98.9077	123.638	117.709	83.6378	147.213	98.6478	148.665	43.2272	129.168
ENSMUSG00000018322	Tomm34	TSS35428,TSS74922,TSS9887	2:164053539-164071169	108.47	yes	11	11	119.28	110.305	97.892	78.159	81.9361	146.756	124.21	86.2541	101.58	157.663	91.5644	114.062	130.438	74.4505	97.3826	111.946	101.477	113.204	134.198	115.694	89.4176	119.652
ENSMUSG00000004961	Syt5	TSS13201	7:4539767-4546567	108.919	yes	11	11	89.0136	80.6001	100.055	161.81	149.804	105.486	118.854	179.051	123.73	102.23	80.5917	115.457	84.2419	170.71	64.956	145.839	53.5822	107.944	98.0727	96.2056	59.0632	109.955
ENSMUSG00000000120	Ngfr	TSS59809	11:95568817-95587735	110.433	yes	11	11	121.577	62.8867	164.72	81.1303	109.355	124.976	148.958	113.744	80.8343	75.5805	38.9007	100.075	60.574	187.784	97.2631	168.411	34.4535	182.251	114.43	235.56	15.6232	75.4206
ENSMUSG00000097554	Gm26825	TSS86260	5:5781529-5783636	109.103	yes	11	11	102.655	104.555	133.31	124.032	144.78	81.9591	126.446	91.01	127.155	103.234	79.5819	96.642	101.021	106.943	110.377	96.8884	127.727	93.237	113.571	109.683	116.347	101.806
ENSMUSG00000028156	Eif4e	TSS12542,TSS17245,TSS24776,TSS76527,TSS99757	3:138526178-138559696	108.968	yes	11	11	103.178	109.853	149.462	113.27	117.343	98.8975	124.808	102.444	134.79	104.153	77.481	109.771	118.929	122.535	78.2893	93.903	82.9791	121.602	105.615	122.634	96.3976	100.425
ENSMUSG00000025579	Gaa	TSS35814,TSS56470,TSS56471,TSS58454,TSS80973,TSS8499,TSS85736,TSS89392	11:119267886-119285454	105.308	yes	11	11	119.087	94.538	58.3911	76.7139	82.7476	168.235	81.0881	89.6114	89.0461	130.472	32.0017	135.911	159.849	129.645	103.141	131.422	64.2368	119.153	108.772	152.197	85.2112	174.787
ENSMUSG00000051359	Ncald	TSS103232,TSS1482,TSS17370,TSS18696,TSS26261,TSS64693,TSS66592,TSS74796,TSS87273,TSS99834	15:37366174-37792570	105.257	yes	11	11	136.498	124.882	108.112	60.7794	83.1	83.6667	115.392	70.3921	87.3239	131.09	69.4542	139.379	138.991	126.3	66.2081	51.5925	84.5638	114.36	146.978	67.5364	203.799	169.123
ENSMUSG00000030086	Chchd6	TSS49244	6:89383145-89595652	108.792	yes	11	11	86.8692	118.918	129.028	126.182	66.6041	83.7328	120.137	69.4273	88.2109	96.1178	207.434	99.0945	94.5704	119.747	105.656	117.008	91.285	125.747	132.149	107.944	98.7797	91.2532
ENSMUSG00000039640	Mrpl12	TSS59821,TSS99282	11:120484612-120489065	107.772	yes	11	11	89.3305	143.17	108.985	122.125	49.2517	85.5563	107.672	83.6422	67.8184	124.133	249.643	112.073	131.637	81.2142	111.369	87.4975	62.5664	145.831	117.426	99.3778	82.8924	112.01
ENSMUSG00000061046	Haghl	TSS13235,TSS18251,TSS18257,TSS20834,TSS20835,TSS57524,TSS59293,TSS59294,TSS75545,TSS82162	17:25779842-25785673	106.692	yes	11	11	115.957	154.663	67.6211	65.8817	38.8062	140.773	38.2545	29.4428	44.6066	178.393	287.811	128.902	176.755	55.9943	125.621	68.0292	82.6745	158.917	103.641	91.4359	86.3626	133.789
ENSMUSG00000021066	Atl1	TSS47701	12:69893104-69964085	108.265	yes	11	11	102.836	94.8458	89.0767	103.066	140.717	112.74	141.321	117.942	140.782	111.538	61.4081	100.655	97.6834	109.918	95.9772	100.774	102.145	112.408	120.012	101.781	115.944	100.754
ENSMUSG00000036835	Psenen	TSS38844	7:30561867-30563184	109.174	yes	11	11	98.1396	121.763	140.766	130.587	105.306	86.6258	110.473	110.968	97.8243	92.4716	217.018	102.638	87.0155	101.474	112.324	103.353	101.638	94.25	92.7191	90.9516	94.3381	78.824
ENSMUSG00000072214	Sept5	TSS44847	16:18621810-18629938	107.542	yes	11	11	76.3841	93.9753	86.9317	128.012	93.7939	123.423	127.366	134.463	102.932	129.92	94.3613	121.495	106.486	119.294	75.1886	140.897	69.0894	126.292	123.114	125.531	59.4412	108.275
ENSMUSG00000031948	Kars	TSS43996,TSS44665,TSS59982	8:111993439-112011323	107.039	yes	11	11	119.726	122.176	97.7762	89.0553	94.9275	118.546	74.7449	86.4012	102.302	120.585	49.8463	123.46	121.625	104.073	90.9707	95.0899	127.05	118.473	105.088	116.624	169.282	112.721
ENSMUSG00000039041	Adrm1	TSS1212,TSS12552,TSS47660,TSS61776,TSS69262,TSS85705,TSS88365	2:180171484-180176286	106.271	yes	11	11	92.1694	104.199	70.6771	94.2186	87.1536	116.718	100.183	131.712	94.6393	136.301	157.726	137.875	127.39	109.725	97.2923	122.313	42.208	124.782	109.954	112.769	61.6961	128.811
ENSMUSG00000052139	Bre	TSS10863,TSS16365,TSS32050,TSS38068,TSS43243,TSS43244,TSS53593,TSS54890,TSS55141,TSS69399,TSS79888,TSS86167,TSS90501	5:31697683-32084962	106.975	yes	11	11	102.69	102.86	74.6899	100.004	133.197	99.2315	91.9868	80.5002	135.487	120.959	102.319	98.3858	96.8395	109.883	93.3551	92.5187	120.699	86.2747	110.934	92.9275	200.726	114.028
ENSMUSG00000035202	Lars2	TSS89230	9:123366939-123462664	109.203	yes	11	11	87.7815	58.5012	65.064	73.9694	116.303	92.7148	117.181	119.409	114.418	95.1082	305.147	88.3403	86.636	78.9132	84.8147	89.6471	132.714	116.36	149.047	61.8353	159.355	67.2179
ENSMUSG00000029551	Psmg3	TSS75869,TSS77383,TSS99123	5:139823591-139826885	108.217	yes	11	11	107.147	157.595	139.931	108.893	55.7953	72.7278	91.576	97.998	100.831	103.545	269.057	84.7446	94.8555	70.5308	101.686	93.965	122.984	95.5548	115.79	105.568	81.7909	86.8656
ENSMUSG00000091803	Cox16	TSS102081,TSS22715,TSS22716,TSS33270,TSS49547,TSS57197,TSS68544,TSS92966,TSS94447	12:81359025-81485127	109.049	yes	11	11	88.6695	113.947	230.795	200.731	85.3116	43.8167	124.517	67.2444	59.1244	70.5074	310.294	63.3519	74.5341	87.2729	92.2666	70.7838	150.949	79.6143	93.7073	101.351	81.2434	66.2155
ENSMUSG00000022139	Mbnl2	TSS6998	14:120275668-120431697	106.069	yes	11	11	118.222	105.988	85.5656	100.546	147.582	119.924	106.483	111.999	133.486	115.95	35.533	101.214	110.17	122.103	93.5522	86.5169	127.133	91.9239	102.533	93.7864	117.242	125.738
ENSMUSG00000059554	Ccdc28a	TSS35530,TSS51939,TSS62531,TSS77239,TSS89945,TSS89946	10:18213675-18234998	107.815	yes	11	11	128.604	120.83	155.152	109.008	54.9501	80.6254	89.5033	69.9662	87.3192	84.119	194.31	101.582	91.9218	85.063	129.978	99.0374	140.152	111.446	99.1089	128.868	102.574	84.8516
ENSMUSG00000032561	Acpp	TSS3075,TSS37013,TSS41400,TSS5040	9:104288315-104337728	105.411	yes	11	11	121.648	85.754	68.5705	82.9809	194.647	141.348	106.658	93.4987	164.179	98.9042	30.959	88.1469	113.013	130.883	63.1627	94.5175	117.244	78.6321	102.423	77.7281	158.727	133.494
ENSMUSG00000003873	Bax	TSS2845	7:45461694-45466898	105.801	yes	11	11	94.5625	120.833	127.854	99.3747	74.4964	94.2568	109.169	107.877	101.588	115.149	201.529	103.588	95.2884	87.572	96.7319	110.114	95.9557	91.5668	111.316	98.1435	84.8482	125.141
ENSMUSG00000031505	Carkd	TSS101193,TSS25806,TSS32108,TSS39313,TSS51430,TSS9256,TSS9259	8:11497505-11514960	106.4	yes	11	11	112.688	147.16	94.419	116.176	72.9533	79.128	94.297	95.995	104.232	116.243	161.196	100.899	101.619	89.5113	91.6723	122.934	104.193	98.766	124.439	94.6375	111.235	110.364
ENSMUSG00000022516	Nudt16l1	TSS66165	16:4939110-4941020	106.853	yes	11	11	89.3854	135.285	99.7154	111.327	129.953	91.5943	72.1788	100.44	121.35	129.533	160.311	109.953	86.2915	104.874	94.1914	104.13	81.1114	93.1112	123.596	112.549	93.028	100.004
ENSMUSG00000028455	Stoml2	TSS13112,TSS39741,TSS40179,TSS40959,TSS46770,TSS55861,TSS58411,TSS59103,TSS67661,TSS81985,TSS9073	4:43027689-43031710	105.898	yes	11	11	102.232	142.094	84.1837	71.1183	59.8507	120.333	77.7614	81.9777	66.707	127.871	175.579	132.479	130.867	80.8812	111.549	112.013	81.0804	134.552	129.11	145.392	56.2195	118.32
ENSMUSG00000021194	Chga	TSS525	12:102554968-102565027	104.788	yes	11	11	85.8962	122.038	91.0355	97.1614	70.637	124.172	105.364	108.226	82.2588	160.484	103.314	129.723	137.981	76.0818	95.2861	93.3664	44.6832	154.523	105.868	173.005	39.4333	138.818
ENSMUSG00000026727	Rsu1	TSS30235,TSS34603,TSS34604,TSS356,TSS46183,TSS77696,TSS83582,TSS90122,TSS95314	2:13076820-13271415	104.274	yes	11	11	113.668	141.252	85.2104	106.967	87.7464	83.3321	130.4	60.6388	148.044	134.681	104.03	90.4196	106.347	63.4605	115.733	82.2463	146.671	80.6561	97.5809	84.3865	126.291	148.286
ENSMUSG00000032366	Tpm1	TSS10640,TSS1349,TSS17738,TSS17854,TSS19060,TSS2008,TSS28649,TSS29822,TSS29823,TSS29824,TSS30697,TSS51281,TSS5238,TSS53251,TSS58,TSS63186,TSS75671,TSS76521,TSS82737,TSS89328,TSS94892	9:67022589-67049406	103.295	yes	11	11	74.7533	125.796	83.0127	76.8192	57.1156	127.385	89.4663	67.1733	121.543	157.635	109.823	128.878	158.691	71.6357	87.8404	87.2921	86.5924	107.75	169.496	104.652	75.8377	167.065
ENSMUSG00000020458	Rtn4	TSS10473,TSS38536,TSS6356,TSS65556,TSS70204,TSS71473,TSS98970,TSS98976	11:29692946-29744331	107.547	yes	11	11	91.9326	100.198	179.767	145.433	118.83	84.2229	159.78	104.266	114.491	90.1823	84.6101	67.9126	89.9583	116.579	100.863	144.893	125.402	69.2989	97.3799	101.001	71.4928	72.2977
ENSMUSG00000042258	Isl1	TSS10288,TSS15301,TSS15303,TSS58316,TSS58812	13:116298280-116309689	101.785	yes	11	11	85.9981	164.467	64.378	83.4036	83.4911	128.742	51.6883	120.33	72.7783	199.913	94.1246	116.474	151.904	92.8595	134.973	113.803	34.8984	112.841	89.7427	40.844	99.8399	181.857
ENSMUSG00000091228	Gm20390	TSS69890	11:93949818-93968293	110.43	yes	10	7	141.2	150.715	209.863	178.182	109.555	97.7599	128.698	127.724	148.948	94.9233	0	114.549	99.9176	126.004	148.684	147.294	0	133.391	0	161.615	0	0
ENSMUSG00000008683	Rps15a	TSS18206,TSS19258,TSS38125,TSS4800,TSS68738,TSS96556,TSS96557	7:118104377-118116186	107.69	yes	11	11	111.456	150.955	214.798	179.424	76.6744	59.0572	87.7402	100.175	90.5633	58.7372	213.273	108.68	85.8165	95.0252	133.44	101.196	53.6559	99.4611	82.0175	107.573	51.7652	57.5388
ENSMUSG00000027076	Timm10	TSS101286,TSS5698	2:84826996-84830213	106.119	yes	11	11	115.758	135.408	124.429	120.185	72.0031	73.5702	60.8529	78.259	72.6072	101.934	240.085	86.798	95.8948	109.924	118.378	85.6411	116.316	113.347	111.078	96.2388	99.8022	88.6138
ENSMUSG00000089847	Timm10b	TSS10556,TSS10558,TSS21315,TSS22203,TSS29737,TSS41393,TSS42978,TSS68055,TSS86394,TSS87257	7:105640055-105655748	106.247	yes	10	11	76.1465	113.445	164.661	142.67	0	72.4714	107.394	60.8849	62.3718	78.9679	460.269	9.36116	69.6109	67.0643	78.1618	73.6273	102.306	145.63	165.318	79.4951	101.338	85.4092
ENSMUSG00000025156	Gps1	TSS10842,TSS3815,TSS57661,TSS57662,TSS63413,TSS69112	11:120784271-120789102	103.761	yes	11	11	102.663	113.214	91.2729	103.051	78.9102	107.905	112.997	97.3625	92.1974	127.432	79.5122	130.935	118.468	100.204	83.1579	112.191	80.1369	121.136	117.189	94.5011	114.538	127.272
ENSMUSG00000039615	Stub1	TSS46177	17:25830635-25833361	103.773	yes	11	11	108.576	96.8923	78.1603	95.5246	66.2249	120.641	121.991	109.445	84.8921	127.177	102.868	125.417	117.101	106.508	107.174	123.413	75.0973	115.178	119.233	135.258	42.458	124.457
ENSMUSG00000027071	P2rx3	TSS23418,TSS39057,TSS57095,TSS73897,TSS95648	2:84998582-85037462	105.297	yes	11	11	62.2636	101.65	80.3508	83.8372	250.879	84.4445	82.8043	94.8024	196.906	104.433	21.7823	105.466	100.358	89.2463	52.3078	99.588	67.2821	143.717	168.35	146.009	74.756	89.4814
ENSMUSG00000027954	Efna1	TSS33395,TSS77206,TSS77208	3:89271732-89281142	104.493	yes	11	11	80.8173	88.2143	112.417	111.394	113.351	88.2195	164.551	137.849	135.068	108.522	90.4322	89.3516	86.54	140.59	66.1423	94.9673	100.672	94.6723	119.128	86.1662	85.2838	104.311
ENSMUSG00000006390	Elovl1	TSS39209,TSS42492,TSS50889,TSS64067,TSS65478,TSS77378,TSS96639	4:118428092-118432953	104.996	yes	11	11	86.5588	96.3545	92.3345	90.5475	122.218	101.19	62.9485	141.304	113.881	123.928	148.115	103.627	86.9393	115.574	144.502	93.1099	82.7033	97.2963	115.772	86.2054	99.8082	93.4168
ENSMUSG00000057455	Rit2	TSS100397,TSS34590,TSS47241,TSS62114	18:30973488-31317290	104.871	yes	11	11	89.1176	101.964	153.914	91.2062	125.498	95.6434	136.415	79.6168	97.7809	93.4749	70.2353	104.131	94.4817	97.1714	156.564	75.2453	121.043	101.567	94.0544	104.555	118.616	88.096
ENSMUSG00000024500	Ppp2r2b	TSS10830,TSS20348,TSS27827,TSS39174,TSS39848,TSS60237	18:42637431-43059471	104.249	yes	11	11	100.183	100.7	130.217	132.212	107.153	94.9079	153.803	85.9508	114.196	112.104	60.5455	98.5037	97.2528	117.659	87.3139	111.665	72.0302	114.725	106.907	103.598	87.6003	99.9793
ENSMUSG00000040479	Dgkz	TSS100652,TSS1790,TSS22771,TSS27177,TSS28275,TSS3620,TSS43768,TSS47448,TSS49654,TSS52297,TSS53317,TSS91673,TSS97597	2:91932823-91975864	103.715	yes	11	11	109.673	83.1011	70.3531	129.364	211.124	104.111	58.7369	105.976	109.129	117.6	77.9354	86.4394	82.7917	114.188	51.0163	191.718	118.092	63.7822	135.23	54.2648	103.391	109.675
ENSMUSG00000039530	Tusc3	TSS56640,TSS98325	8:39005866-39165112	104.978	yes	11	11	97.0175	77.8774	81.0153	121.65	106.838	91.088	165.854	155.264	101.17	85.7453	78.7172	110.963	78.5216	145.466	85.3221	104.315	99.585	109.056	122.49	123.404	63.1863	82.865
ENSMUSG00000016344	Ppdpf	TSS10146,TSS102368,TSS16477,TSS25993,TSS29263,TSS68320	2:181187246-181188771	104.201	yes	11	11	99.8735	100.115	75.4012	149.851	70.0677	74.1385	106.446	133.208	109.018	113.105	153.489	99.2475	107.659	76.9089	92.2002	103.577	78.9411	142.493	118.255	98.8959	85.3286	92.3865
ENSMUSG00000030847	Bag3	TSS60872	7:128523582-128546977	103.716	yes	11	11	96.0794	94.2354	100.09	95.7018	113.377	122.756	96.5443	128.883	93.4778	113.302	61.7583	123.374	118.528	116.272	83.5441	127.241	95.026	116.339	86.9619	129.853	64.686	101.036
ENSMUSG00000004096	Cwc15	TSS30623	9:14500616-14510577	103.864	yes	11	11	112.502	118.659	103.328	143.277	86.9732	78.4896	83.1365	103.609	119.243	87.613	188.981	101.988	92.0165	85.8492	113.908	99.5163	110.684	91.7208	98.6094	73.377	87.6707	91.8751
ENSMUSG00000036860	Mrpl55	TSS23864,TSS69716,TSS9090,TSS93309,TSS93310	11:59202485-59206134	102.554	yes	11	11	133.165	137.459	109.729	110.843	65.2655	69.8221	74.5549	75.909	99.7832	104.646	177.357	94.059	75.6095	86.4453	127.827	85.7615	73.8463	117.945	128.331	124.303	80.9627	117.481
ENSMUSG00000058267	Mrps14	TSS29348,TSS69466	1:160195214-160202170	104.504	yes	11	11	112.331	120.139	135.728	107.052	82.1974	64.3843	170.59	83.5642	86.3367	90.5081	181.617	96.5592	95.1775	76.1832	120.164	69.4424	100.607	96.7236	88.5065	104.357	112.406	76.4968
ENSMUSG00000033020	Polr2f	TSS62659	15:79141350-79151774	103.882	yes	11	11	108.166	136.001	104.045	113.425	70.6499	80.6448	99.0021	81.7072	104.23	109.243	258.186	114.617	89.6247	91.3249	101.876	103.588	60.4213	99.533	124.846	63.467	66.9179	87.6831
ENSMUSG00000026229	Psmd1	TSS1001,TSS30036,TSS46147,TSS46854,TSS47871,TSS54649,TSS96507	1:86064386-86139151	102.765	yes	11	11	109.705	108.588	97.7092	79.8006	120.704	121.019	65.1826	113.4	118.983	108.009	37.1217	105.842	110.987	125.225	115.344	96.1812	86.4892	117.705	100.97	107.172	111.934	110.915
ENSMUSG00000031144	Syp	TSS11605,TSS36605,TSS45373,TSS73361,TSS83566,TSS98847	X:7638470-7653256	102.252	yes	11	11	79.4056	112.7	113.824	64.1358	55.7863	141.795	124.068	65.0998	92.7713	130.06	98.5211	117.031	136.606	71.2531	106.769	92.1111	112.412	124.889	101.724	119.304	87.0213	121.609
ENSMUSG00000022201	Zfr	TSS21974,TSS30624,TSS33354,TSS66139,TSS74399,TSS74402,TSS84647,TSS85792,TSS93547	15:12117830-12185683	100.766	yes	11	11	84.8526	115.648	70.608	121.883	66.621	105.729	85.5853	110.714	99.3682	122.839	155.995	127.324	109.134	89.5718	84.0058	79.1276	84.8636	93.5414	104.509	124.555	79.6142	152.481
ENSMUSG00000010406	Mrpl52	TSS13869,TSS21544,TSS25998,TSS40689,TSS59944,TSS59945	14:54426908-54429756	104.87	yes	11	11	115.341	135.722	126.317	130.901	72.817	62.8135	105.198	94.7977	72.1875	76.332	241.6	102.796	95.134	95.2003	113.173	95.8774	75.5028	127.592	97.0041	113.268	52.705	65.1712
ENSMUSG00000041556	Fbxo2	TSS90766	4:148160620-148166424	103.341	yes	11	11	95.752	99.3728	98.8639	97.4254	39.4806	120.211	95.8611	123.972	57.0334	135.035	162.138	153.227	121.324	65.2072	125.907	139.502	83.4354	148.593	91.9963	90.8402	24.9793	96.0729
ENSMUSG00000003813	Rad23a	TSS3467,TSS47689,TSS49421,TSS68423,TSS79872,TSS86350	8:84834018-84840665	100.782	yes	11	11	75.7861	114.735	113.453	78.0789	86.6069	105.615	69.1394	101.848	75.7692	130.143	115.426	100.604	121.04	98.4491	92.815	116.777	87.806	107.204	119.548	108.095	97.4844	147.982
ENSMUSG00000055720	Ubl7	TSS92256	9:57910985-57929968	101.832	yes	11	11	90.6279	113.792	74.8494	99.1079	114.823	113.088	93.936	101.642	89.2188	132.179	133.909	110.227	114.576	95.5035	91.3149	104.806	73.8899	92.0527	115.766	109.087	74.0666	120.978
ENSMUSG00000002504	Slc9a3r2	TSS11293,TSS81891	17:24639281-24650305	101.683	yes	11	11	120.445	98.0401	85.4901	87.3121	135.107	111.979	73.2179	95.4426	158.497	142.528	83.8834	94.2946	95.0168	113.101	54.4494	121.232	67.9815	104.997	144.981	62.5386	84.8111	121.568
ENSMUSG00000006373	Pgrmc1	TSS31648	X:36598205-36606079	103.313	yes	11	11	82.716	88.9896	102.75	104.654	95.1173	95.416	123.572	140.777	108.457	89.7543	88.6385	103.229	89.7958	139.766	108.688	101.523	91.3018	132.813	104.106	99.1659	78.3323	83.3368
ENSMUSG00000039515	Ppp2r4	TSS100995,TSS20578,TSS37080,TSS4166,TSS42191,TSS53023,TSS56366,TSS56572,TSS60071,TSS75664,TSS80170,TSS82282,TSS83515	2:30416038-30447806	100.499	yes	11	11	76.4897	99.9351	122.088	70.8502	83.1826	130.843	80.1172	94.1609	97.2307	132.874	89.6679	118.842	125.75	88.3268	111.405	107.068	74.4378	130.817	113.273	90.5946	72.5286	141.071
ENSMUSG00000040883	Tmem205	TSS92774	9:21921009-21927535	103.527	yes	11	11	82.2749	91.2467	111.367	117.335	51.5946	104.339	88.9629	80.78	122.426	97.3475	286.881	100.084	78.0803	68.6273	93.5911	100.888	99.3488	106.599	118.321	65.5702	108.395	76.8523
ENSMUSG00000033065	Pfkm	TSS100191,TSS62500	15:98092588-98132447	99.8875	yes	11	11	101.714	121.61	56.1876	63.6008	89.841	146.733	74.9794	75.6311	115.916	147.749	30.9629	110.601	134.952	93.0281	92.1008	96.9832	112.626	116.025	119.539	86.1901	110.668	148.155
ENSMUSG00000033917	Gde1	TSS14948,TSS85730	7:118688544-118705778	101.563	yes	11	11	74.0112	60.1882	41.366	130.478	83.1479	115.33	139.563	171.712	79.2289	116.732	61.1004	120.073	99.9595	155.222	93.3747	125.239	67.3699	117.291	118.187	137.405	25.8428	109.104
ENSMUSG00000020368	Canx	TSS43917,TSS48111,TSS87508,TSS97266	11:50293960-50325673	102.206	yes	11	11	116.589	86.0902	65.1854	95.905	161.563	98.5805	135.514	109.438	129.819	96.0765	37.8929	95.3673	99.246	90.7561	108.942	93.6003	93.5807	104.059	100.747	116.094	111.272	92.7469
ENSMUSG00000040767	Snrnp25	TSS13498,TSS23818,TSS75002,TSS90042,TSS97780	11:32205414-32208984	102.534	yes	11	11	112.874	114.15	127.236	105.971	26.6396	84.7869	65.725	97.8418	74.0806	81.98	245.979	111.417	94.3911	88.7664	84.903	112.035	97.6626	92.3687	133.047	117.866	83.4867	83.9988
ENSMUSG00000003992	Ssbp2	TSS10736,TSS25959,TSS37575,TSS64894,TSS65252,TSS67530,TSS74629,TSS81070,TSS94317	13:91460282-91703429	101.003	yes	11	11	81.4799	105.575	121.589	95.2036	98.2027	108.175	71.4093	107.24	110.322	104.692	103.809	86.1997	87.2058	76.1671	98.4789	82.6289	119.473	86.2201	89.0548	157.817	130.114	113.671
ENSMUSG00000063802	Hspbp1	TSS40535	7:4660520-4684963	98.9739	yes	11	11	63.65	87.7007	78.6529	90.9097	63.7996	101.223	98.2262	122.75	71.0266	158.656	155.172	137.306	144.902	85.61	84.7827	118.151	29.868	118.663	101.772	119.337	46.2945	155.418
ENSMUSG00000016382	Pls3	TSS100753,TSS35322,TSS61679,TSS62538,TSS73180,TSS73904	X:75785653-75875182	101.651	yes	11	11	88.6592	71.0382	75.2604	105.937	185.47	111.989	137.706	108.03	74.9262	76.926	17.4363	100.157	85.9496	150.474	140.379	90.4655	97.9296	98.9047	74.5311	110.547	131.945	99.1262
ENSMUSG00000032020	Ubash3b	TSS35334,TSS38845,TSS39492,TSS40562,TSS58001,TSS68447	9:41011097-41161697	101.28	yes	11	11	115.416	98.8835	95.722	97.5728	126.888	97.2369	110.452	102.34	106.092	99.0856	19.6177	100.364	124.999	95.4875	92.1735	87.3778	140.748	81.5654	88.5785	140.531	105.753	104.105
ENSMUSG00000041355	Ssr2	TSS14183,TSS40993,TSS4600,TSS50619,TSS55004,TSS79157,TSS98463	3:88575875-88588419	101.633	yes	11	11	93.21	140.108	110.303	107.287	87.9094	96.0735	60.6193	88.6445	110.072	107.211	196.085	95.8423	92.9012	85.2917	108.027	85.0909	79.323	88.4328	96.1962	82.599	123.067	92.7206
ENSMUSG00000024423	Impact	TSS19467	18:12972251-12992948	101.946	yes	11	11	123.124	68.4967	71.0679	100.927	153.121	98.0699	155.914	129.706	124.176	75.4687	12.5389	92.0028	82.3002	113.367	96.3328	90.1087	142.463	85.6524	86.6005	129.165	110.267	84.3389
ENSMUSG00000041645	Ddx24	TSS55204,TSS68146	12:103407975-103425867	100.364	yes	11	11	102.555	109.822	86.0782	80.5586	109.178	120.92	79.7111	87.7003	94.0292	115.303	65.0244	101.684	120.583	102.642	114.984	92.0462	89.6404	116.25	101.732	95.2066	121.987	117.208
ENSMUSG00000090667	Gm765	TSS67792	6:98238013-98342754	99.7447	yes	11	11	101.856	120.212	76.2754	76.0643	197.693	123.643	107.79	74.7285	222.377	141.784	43.3328	69.6256	93.3011	68.2274	85.374	87.2051	84.9913	61.9515	118.543	52.4024	87.262	126.664
ENSMUSG00000032435	Dync1li1	TSS24840	9:114688789-114724302	101.274	yes	11	11	98.7709	76.4168	85.9967	88.6644	125.45	114.158	159.058	121.553	112.527	101.606	37.7204	97.3668	107.01	93.5474	93.2987	95.575	85.8818	117.763	99.3297	128.57	86.4991	93.7964
ENSMUSG00000036112	Metap2	TSS100998,TSS12404,TSS15482,TSS20378,TSS31566,TSS47807,TSS58402,TSS69807,TSS74426,TSS75711,TSS77116,TSS8821,TSS93029,TSS96835,TSS99692	10:93858488-93897093	100.768	yes	11	11	85.7496	117.93	97.532	103.381	106.41	126.576	130.399	97.4874	94.0157	98.3045	109.573	108.251	128.338	73.1872	94.059	78.217	67.4904	105.744	109.101	104.489	79.8873	102.884
ENSMUSG00000024826	Dpf2	TSS23349,TSS32770,TSS3526,TSS36684,TSS52138,TSS54321,TSS5793,TSS66429,TSS69176	19:5896515-5913010	99.6791	yes	11	11	101.663	99.9326	55.563	68.5147	116.726	108.434	108.255	114.437	109.919	121.544	30.9075	114.83	112.019	122.725	91.9659	100.484	99.0957	88.2801	114.538	99.1365	114.291	124.617
ENSMUSG00000061576	Dpp6	TSS103009,TSS13120,TSS37669,TSS42257,TSS43838,TSS4882,TSS74445,TSS99446	5:26817202-27727505	99.6005	yes	11	11	110.148	89.4947	50.91	57.8501	137.711	135.395	86.5783	88.4446	123.809	110.232	35.0857	103.216	109.009	110.276	82.0164	102.685	115.823	95.8558	121.009	93.4827	132.579	123.452
ENSMUSG00000030335	Mrpl51	TSS2180,TSS3679,TSS78004	6:125191800-125195583	101.43	yes	11	11	118.674	117.389	141.555	99.5672	61.4282	81.6198	56.3202	93.9841	98.8225	86.7548	230.734	101.276	93.6401	87.4384	95.4164	84.0814	126.164	96.7913	91.9273	77.01	89.446	82.7614
ENSMUSG00000025731	0610011F06Rik	TSS13499,TSS62766,TSS81533,TSS97777	17:25875463-25886007	99.8514	yes	11	11	95.8916	101.672	122.147	66.2163	38.2152	78.3942	94.2434	84.4441	77.0187	118.354	212.341	100.194	95.8058	61.1953	99.2888	99.8338	73.9672	115.813	123.625	128.296	109.923	115.516
ENSMUSG00000015290	Ubl4	TSS2076,TSS29682,TSS49821,TSS75310,TSS78534,TSS82813,TSS97830	X:74365717-74373218	100.525	yes	11	11	116.606	100.768	105.773	99.8129	105.129	96.6459	67.982	101.684	117.152	95.1068	82.7286	90.3265	102.398	114.928	72.7706	99.4524	108.275	91.6526	103.084	101.866	136.886	100.947
ENSMUSG00000045438	Cox19	TSS102036,TSS14624,TSS14626,TSS17859,TSS83937,TSS91195,TSS98935	5:139336188-139351418	101.867	yes	11	11	103.523	127.836	135.566	129.02	69.2619	59.6396	59.3684	90.2344	109.613	68.5451	180.783	91.4652	87.6104	99.0603	109.443	91.8793	109.374	98.9516	103.439	136.052	78.5384	70.4831
ENSMUSG00000028007	Snx7	TSS25048,TSS3012,TSS48752,TSS920,TSS97732	3:117781646-117868936	100.604	yes	11	11	104.273	87.3648	102.73	100.707	92.373	89.0896	96.4637	96.4626	142.059	92.4228	53.9291	93.8195	109.269	145.139	92.2326	109.603	89.7787	110.544	112.112	118.252	74.0598	95.2926
ENSMUSG00000024516	Sec11c	TSS102382,TSS17946,TSS36632,TSS37155,TSS61916,TSS74169,TSS85894	18:65800548-65817665	101.255	yes	11	11	105.669	105.53	197.521	129.133	50.4296	64.8564	103.642	78.7924	68.4789	61.6383	202.633	83.7949	97.3093	88.9122	107.141	93.4923	117.433	98.237	82.3601	88.4797	100.873	79.1745
ENSMUSG00000030058	Copg1	TSS100105,TSS15054,TSS21481,TSS2467,TSS36917,TSS6875,TSS82665,TSS8601	6:87887813-87913595	98.5158	yes	11	11	104.054	84.4098	107.675	61.5153	109.846	127.842	65.3835	87.3043	76.3446	111.139	87.8963	99.7693	117.456	89.8781	96.5245	89.5368	104.979	110.713	105.431	94.836	136.298	131.185
ENSMUSG00000034981	Parm1	TSS87910	5:91517614-91626894	97.2113	yes	11	11	119.477	122.412	70.3056	56.2394	92.2078	114.731	98.8685	38.5102	121.4	147.477	56.8392	112.639	142.697	68.5341	95.8734	75.8375	129.159	91.5186	126.212	65.7783	94.7213	156.888
ENSMUSG00000020098	Pcbd1	TSS74678	10:61089342-61094328	101.408	yes	11	11	106.227	115.462	161.203	97.7336	110.395	96.1576	120.54	75.3924	76.7021	67.6359	170.087	118.294	67.9265	78.8298	145.918	121.457	50.3355	81.84	79.3343	118.56	69.5378	64.817
ENSMUSG00000014226	Cacybp	TSS71596,TSS72141,TSS79664	1:160202366-160212875	101.002	yes	11	11	83.6988	95.8429	146.54	121.367	94.4605	73.2826	136.632	101.403	98.0816	79.4917	113.738	83.3349	90.0445	110.818	105.888	85.9412	114.872	94.5796	93.8406	113.493	83.7002	71.5199
ENSMUSG00000014551	Mrps25	TSS31626,TSS39800,TSS7765	6:92169524-92184033	99.5976	yes	11	11	118.736	109.59	114.329	104.652	92.1426	86.6133	120.395	94.7891	106.16	108.498	197.661	104.582	80.6161	100.662	73.782	97.8369	80.5176	93.241	119.855	69.5038	17.3871	100.896
ENSMUSG00000030588	Yif1b	TSS1113,TSS27775,TSS44889,TSS6501,TSS85091	7:29238328-29247593	99.1773	yes	11	11	85.3547	101.221	85.6654	94.0966	67.2722	98.4657	83.313	87.8535	81.969	120.158	200.584	115.385	115.648	89.6689	95.6371	101.557	67.8212	110.939	111.452	81.0425	87.6205	106.995
ENSMUSG00000059355	Wdr83os	TSS2816,TSS42217,TSS7773	8:85080739-85082339	99.6014	yes	11	11	89.6778	122.708	117.929	119.236	115.279	90.3972	43.3024	92.1858	99.1878	106.454	215.18	106.366	92.7327	99.1109	44.9251	99.3231	77.829	91.0912	108.076	78.0686	82.5707	97.099
ENSMUSG00000031954	Cfdp1	TSS10215	8:111768472-111854310	100.206	yes	11	11	88.5522	126.296	127.045	90.8096	95.735	83.1957	88.0442	73.3319	92.2974	99.7519	158.073	92.8025	97.6143	88.4296	113.694	94.7724	124.678	86.206	94.2889	110.498	78.2165	83.4581
ENSMUSG00000061461	Smim20	TSS40109	5:53267105-53278539	100.149	yes	11	11	120.659	123.094	187.827	100.978	50.0451	85.058	70.1364	74.5445	141.739	81.222	183.153	92.5237	78.7033	61.7805	81.8864	84.9048	84.8181	107.321	122.865	92.0492	77.8214	84.605
ENSMUSG00000050335	Lgals3	TSS26281,TSS26979,TSS44115,TSS91501,TSS92014	14:47367750-47386160	102.786	yes	11	11	53.7417	46.7336	50.231	228.723	186.51	58.5083	40.4145	172.169	145.643	42.911	140.916	67.6349	27.1801	259.588	46.9904	140.126	87.2112	127.546	53.9038	131.204	50.6111	27.7156
ENSMUSG00000026003	Acadl	TSS20160,TSS88360	1:66830838-66863277	100.392	yes	11	11	96.1032	79.0015	96.9549	129.649	124.761	85.1522	115.414	129.056	113.787	96.1153	100.609	89.1128	87.6484	121.44	96.39	101.409	86.5655	101.563	82.9478	94.6061	79.9532	77.9677
ENSMUSG00000000902	Smarcb1	TSS103028,TSS18450,TSS27345,TSS27346,TSS46858,TSS80383	10:75896768-75921617	98.6596	yes	11	11	88.6876	110.256	85.7843	120.282	87.0527	110.604	92.9796	115.15	87.0483	122.703	90.6652	101.201	112.226	91.2824	101.73	101.232	69.4174	84.4441	102.067	105.274	91.7654	112.51
ENSMUSG00000028072	Ntrk1	TSS25008	3:87778243-87795162	100.096	yes	11	11	73.9628	78.745	100.407	129.177	111.105	84.7828	90.135	165.444	94.635	96.767	127.227	94.1225	56.8016	128.975	79.8989	163.733	64.3449	90.3235	88.3075	122.471	60.6416	76.6283
ENSMUSG00000028945	Rheb	TSS1950,TSS3128,TSS36376,TSS41455	5:24802822-24842624	99.0913	yes	11	11	81.6012	91.2582	112.854	116.235	82.2959	78.8898	170.092	108.216	114.283	90.6394	85.3971	83.9862	97.2232	118.692	97.5337	102.856	85.5796	106.094	93.5395	110.978	52.6733	92.5537
ENSMUSG00000032333	Stoml1	TSS3561	9:58253163-58262523	97.85	yes	11	11	75.0613	130.061	80.2605	111.522	72.9639	109.916	104.334	108.544	127.374	120.421	89.3339	107.712	95.1521	84.8359	73.2393	87.4582	59.0035	105.545	109.504	105.826	96.7828	117.05
ENSMUSG00000037012	Hk1	TSS27615,TSS31634,TSS31886,TSS3894,TSS3930,TSS57438,TSS61574,TSS70104,TSS79582,TSS80247,TSS88593,TSS91622	10:62268854-62379908	96.5266	yes	11	11	79.6971	84.4463	66.6127	75.1313	89.1747	139.278	85.4127	109.259	81.149	129.91	31.421	121.07	128.735	138.348	89.6224	130.96	55.8217	114.918	100.504	116.004	59.5834	144.549
ENSMUSG00000053931	Cnn3	TSS10277,TSS13998,TSS55039,TSS55625,TSS55646,TSS67398,TSS74725,TSS82734	3:121426496-121458207	99.1104	yes	11	11	72.2967	73.9551	78.5171	86.6731	97.1245	89.3435	112.932	157.234	153.561	95.1358	62.7456	96.0311	98.7613	109.719	118.37	121.366	92.941	104.504	106.76	106.97	46.3784	90.2664
ENSMUSG00000015536	Mocs2	TSS100717,TSS101602,TSS102462,TSS102463,TSS41818,TSS49422,TSS60199,TSS60200,TSS68343,TSS71533,TSS79115,TSS82990,TSS85281,TSS98417,TSS98420	13:114818235-114832275	99.5455	yes	11	11	120.036	108.685	92.3905	146.201	95.2792	58.7448	138.282	92.1633	99.9856	74.9316	167.54	97.0514	102.854	126.042	97.0701	67.9181	67.2552	81.3715	74.6844	66.7822	115.188	80.6838
ENSMUSG00000014195	Dnajc7	TSS15028,TSS30656,TSS3144,TSS41406,TSS48648,TSS75432,TSS86724,TSS86726,TSS8988,TSS92940	11:100582817-100620168	98.3169	yes	11	11	110.218	112.352	96.4299	129.037	45.6933	91.2333	94.6285	116.555	127.353	110.662	79.3122	104.061	94.7732	124.351	112.891	91.4674	49.6073	93.8077	94.4636	100.325	85.4341	106.413
ENSMUSG00000073423	Zfp414	TSS2418,TSS31072,TSS5524,TSS67416,TSS73783,TSS85719	17:33629089-33631779	97.5126	yes	11	11	104.813	113.71	83.4464	127.772	79.6743	108.239	99.6882	79.0273	112.532	127.286	132.473	86.8637	88.5915	69.3511	100.077	100.157	53.7675	83.5554	107.248	100.972	88.5209	118.83
ENSMUSG00000023186	Vwa5a	TSS23621,TSS30533,TSS4511,TSS55074,TSS61828,TSS81405,TSS82335	9:38718267-38743337	99.3287	yes	11	11	83.4119	59.4549	70.804	110.228	180.941	97.8027	138.223	136.884	112.559	79.1539	18.3036	86.5525	71.764	173.934	78.4052	88.5706	85.0662	103.549	93.7386	98.4028	118.154	78.4218
ENSMUSG00000003352	Cacnb3	TSS27001,TSS64981	15:98632219-98644530	96.3233	yes	11	11	72.0623	106.45	69.2443	100.572	92.1969	97.6226	95.6355	110.983	94.3078	133.133	59.9797	114.531	121.566	128.468	77.3051	127.197	71.8236	89.3002	101.543	98.7376	60.1298	141.171
ENSMUSG00000034880	Mrpl34	TSS95032	8:71464925-71465752	98.7964	yes	11	11	89.2348	102.051	109.784	125.751	65.2438	80.9308	90.133	72.2627	96.2009	90.9564	217.978	95.3976	98.953	67.8395	77.224	99.0582	128.708	91.9269	107.884	103.806	63.4014	86.3521
ENSMUSG00000024959	Bad	TSS18001,TSS28735,TSS41211,TSS47049,TSS91945	19:6941860-6951898	97.6539	yes	11	11	82.5462	134.036	96.6211	86.1958	69.4113	66.8245	62.7664	96.8993	84.6709	87.2982	204.542	101.823	98.7041	60.7028	97.6487	94.052	165.95	80.0887	83.814	124.751	71.3865	108.423
ENSMUSG00000078681	Tm2d3	TSS28040,TSS30734,TSS66393,TSS83127	7:65691168-65701913	97.3144	yes	11	11	82.4621	94.7506	92.495	64.2359	75.5599	82.1867	96.3703	76.5275	97.1115	125.255	227.303	98.691	119.821	61.5347	77.7651	82.3186	106.468	99.1203	128.483	64.2959	90.8472	112.106
ENSMUSG00000036880	Acaa2	TSS35442	18:74779196-74806207	98.2176	yes	11	11	92.098	93.9467	68.5445	82.9466	93.0578	95.698	36.0685	101.883	101.442	122.151	143.952	99.8909	107.383	76.6179	129.936	94.5863	86.3374	133.558	127.491	77.7361	97.244	91.0915
ENSMUSG00000060591	Ifitm2	TSS72274	7:140954838-140955961	99.563	yes	11	11	85.1908	97.0416	158.602	103.061	43.8935	53.8025	148.094	92.8204	129.521	84.1607	239.364	81.7565	52.9058	112.527	212.685	77.4995	35.6422	67.9613	100.324	53.7129	60.2567	62.8199
ENSMUSG00000022757	Tfg	TSS2305,TSS3726,TSS40328,TSS52657,TSS58773,TSS60579,TSS71572	16:56690331-56717450	96.8421	yes	11	11	120.038	100.303	79.6925	101.668	80.752	115.409	135.221	71.6163	95.0365	123.736	44.1603	106.705	104.794	95.3838	108.531	88.3706	55.0857	108.393	112.915	93.8205	92.052	116.145
ENSMUSG00000096025	Gm38400	TSS35705	3:13776847-13777102	94.8673	yes	11	11	75.564	48.7227	102.868	71.9343	67.2447	65.1294	72.9971	135.319	93.3542	93.1829	44.9489	81.1717	80.5743	99.6686	126.175	67.8778	118.892	89.6844	85.7386	131.617	239.549	153.27
ENSMUSG00000000958	Slc7a7	TSS101899,TSS19991,TSS28403,TSS54426,TSS56488,TSS61202,TSS94273,TSS99473	14:54369441-54417780	97.8634	yes	11	11	73.6349	91.0927	60.5842	120.942	190.52	97.8622	80.2016	154.904	153.024	103.764	46.9835	80.0437	79.8282	156.814	55.3174	102.389	62.919	87.5656	107.548	74.9855	74.2074	88.8326
ENSMUSG00000063931	Pepd	TSS11299,TSS76702,TSS8202,TSS83021,TSS90956,TSS92808	7:34912378-35044710	95.95	yes	11	11	93.1495	120.253	84.7999	84.8088	87.9831	122.623	87.0802	59.6856	62.1489	132.421	93.7647	96.4856	131.458	75.2181	96.1648	111.955	57.0845	106.247	96.3055	97.4708	117.843	126.438
ENSMUSG00000056596	Trnp1	TSS100496,TSS24032	4:133491099-133498550	98.0649	yes	11	11	80.9807	118.483	119.239	100.532	113.74	90.3511	80.2592	75.8478	86.2705	110.869	206.043	90.0312	86.2704	62.9328	83.805	114.763	140.037	73.79	88.8308	59.5487	76.7386	80.402
ENSMUSG00000022090	Pdlim2	TSS12213,TSS26928,TSS31419,TSS37725,TSS43736,TSS56975,TSS60827,TSS6502,TSS69723	14:70164217-70177681	96.9715	yes	11	11	28.2899	106.865	37.1962	171.823	424.506	97.0945	22.2082	228.715	56.1981	142.71	60.3667	68.0415	92.2652	123.646	32.0533	98.8794	56.2598	79.7379	42.8778	21.8483	44.8195	97.7809
ENSMUSG00000022391	Rangap1	TSS17803,TSS77403	15:81704247-81729919	95.4413	yes	11	11	75.3987	86.0924	60.7481	81.0487	96.1626	112.484	81.905	118.609	86.4075	119.746	39.1706	119.406	114.215	118.811	72.5148	123.222	61.6872	118.941	93.2769	149.845	74.5767	127.976
ENSMUSG00000060636	Rpl35a	TSS30696,TSS35302,TSS65326,TSS65327,TSS73334,TSS81067,TSS92650	16:33056452-33060189	99.0065	yes	11	11	80.604	105.642	155.15	102.053	77.3998	75.8347	48.2277	87.0476	53.8443	62.8739	404.78	58.2694	108.384	52.8115	59.3181	161.546	79.294	111.369	59.0251	59.304	76.3582	49.4527
ENSMUSG00000029162	Khk	TSS10707,TSS18513,TSS47525,TSS75070,TSS83479	5:30921430-30931248	96.7107	yes	11	11	116.364	139.104	72.344	88.7871	82.3167	121.581	58.2638	52.4429	102.192	105.553	204.147	96.9501	105.153	80.3356	82.4393	80.8122	74.2782	94.5551	128.735	57.7002	86.8704	97.4453
ENSMUSG00000005732	Ranbp1	TSS1231,TSS44865,TSS48623,TSS74772	16:18239783-18248732	97.1297	yes	11	11	87.7495	86.3227	122.783	132.504	59.4931	74.0237	155.263	85.7372	89.4169	92.801	97.6333	96.2553	92.3587	106.145	94.456	110.258	102.947	89.2867	95.0982	111.157	58.0344	88.3275
ENSMUSG00000028466	Creb3	TSS22122,TSS2669,TSS3286,TSS71071,TSS77731,TSS98395	4:43562331-43567060	97.1963	yes	11	11	89.4015	107.033	79.5589	65.3552	108.979	110.689	87.7944	94.9161	110.15	106.659	130.808	105.644	87.8527	80.2995	82.3652	101.192	79.2669	101.56	118.751	76.7647	116.083	85.8222
ENSMUSG00000058454	Dhcr7	TSS19796,TSS26809,TSS29672,TSS39133,TSS52363,TSS7247,TSS84778,TSS865,TSS92519	7:143823144-143848410	96.0179	yes	11	11	87.4025	74.2505	75.4507	62.5412	136.787	148.103	83.1265	93.0308	111.112	116.459	57.4307	80.9878	108.795	81.3818	68.835	110.504	89.9818	114.161	117.904	95.1759	102.956	107.474
ENSMUSG00000096145	Vkorc1	TSS31640,TSS86889	7:127893066-127895617	97.0127	yes	11	11	88.7204	102.147	109.485	80.5338	83.55	67.4841	124.676	70.7669	108.437	90.7957	237.434	76.6868	76.2455	73.5904	103.663	71.701	61.8874	103.693	143.228	79.3395	83.202	80.663
ENSMUSG00000027187	Cat	TSS64320,TSS90940	2:103453848-103485160	96.776	yes	11	11	94.0298	83.7703	84.4864	79.7274	139.288	107.67	132.015	82.6557	110.707	90.6855	36.3185	93.3819	91.6938	112.578	100.724	89.8382	76.3171	112.512	106.672	102.513	104.712	84.5675
ENSMUSG00000019689	1110001J03Rik	TSS31776,TSS99983	6:38533501-38539449	96.2516	yes	11	11	106.635	150.943	82.7435	140.853	37.7605	62.5542	66.3534	63.2889	72.7853	82.638	204.196	98.0729	97.0078	85.1604	114.698	104.818	86.8526	93.7824	79.2676	120.27	70.603	90.3831
ENSMUSG00000021772	Nkiras1	TSS25777,TSS30354,TSS46600,TSS65766,TSS765,TSS84731,TSS94268	14:18271135-18283942	96.4279	yes	11	11	106.808	115.445	120.943	77.4763	61.5871	93.1528	98.0591	72.1777	78.3873	91.414	186.087	86.0851	103	64.8439	100.97	63.7641	110.261	102.22	106.075	96.3397	89.8908	84.3795
ENSMUSG00000049086	Bmyc	TSS4306	2:25706738-25707721	94.1096	yes	11	11	77.9155	89.9433	79.2717	88.5885	45.4613	102.843	80.185	106.431	53.2219	118.155	184.962	131.713	98.1436	90.8751	95.8919	130.875	45.5095	97.3062	93.9463	117.063	48.0008	131.656
ENSMUSG00000041035	Dpcd	TSS47719,TSS60955	19:45560614-45579763	96.7607	yes	11	11	100.544	103.469	140.219	83.8972	65.0869	83.9421	79.1137	86.6622	87.778	94.8097	216.986	95.7766	84.7767	78.8056	86.7047	90.7194	65.6959	80.4669	101.802	112.519	92.1997	75.6235
ENSMUSG00000032269	Htr3a	TSS49420	9:48899213-48911099	97.0447	yes	11	11	81.198	110.933	109.345	32.6532	46.9822	117.125	57.2077	77.2549	180.101	106.777	201.822	95.2838	54.5382	29.5337	128.512	104.964	66.1942	117.231	76.9409	176.176	67.1665	69.3065
ENSMUSG00000107283	Mpv17	TSS100677,TSS11233,TSS30398,TSS3723,TSS59450,TSS60232,TSS6336,TSS68053,TSS70011,TSS88988,TSS98464	5:31140653-31154251	95.9396	yes	11	11	75.071	132.173	85.2615	91.4525	65.4758	90.415	103.636	65.71	82.4912	95.6113	135.17	86.3693	111.455	118.521	123.582	105.942	73.9234	91.254	111.308	89.0621	80.8481	88.9342
ENSMUSG00000037236	Matr3	TSS29051,TSS31082,TSS33850,TSS38218,TSS38220,TSS38221,TSS63098,TSS68740,TSS71961,TSS72294,TSS80224,TSS8123,TSS92304,TSS97753,TSS99575	18:35562145-35593835	95.7612	yes	11	11	91.4269	88.6637	68.4211	79.9334	148.455	97.8214	143.936	91.8178	98.0856	95.7305	34.084	76.8167	102.735	101.373	108.891	77.0446	117.438	99.5648	85.0971	107.923	95.7259	92.4116
ENSMUSG00000033460	Armcx1	TSS13474,TSS24954,TSS32681,TSS46476,TSS47286,TSS62014,TSS79145,TSS91520	X:134717962-134721917	95.5066	yes	11	11	84.3255	105.929	109.948	79.6207	120.324	105.848	144.559	78.409	125.731	99.1755	42.8389	84.4962	91.3509	112.546	80.9765	80.3745	95.3274	100.691	95.496	67.7474	99.9241	97.0932
ENSMUSG00000019373	Cops3	TSS102429,TSS37240,TSS53190,TSS90278,TSS90319,TSS98141	11:59817794-59839838	96.9384	yes	11	11	72.85	96.5852	116.833	125.368	70.9823	98.0405	119.304	76.3565	108.532	105.43	88.8503	82.0729	78.2443	119.519	78.3688	75.877	128.524	122.827	89.2577	59.4427	122.441	66.9765
ENSMUSG00000039183	Nubp2	TSS34738	17:24882610-24886350	95.3931	yes	11	11	90.1234	123.548	139.272	90.1609	74.5807	90.05	65.2564	64.7659	87.4719	105.622	122.224	77.5208	103.949	79.7861	107.946	94.0307	77.3744	95.4	114.251	92.2059	107.717	99.4168
ENSMUSG00000029482	Aacs	TSS35037,TSS73906,TSS78598,TSS80550,TSS80811,TSS99322	5:125475813-125517410	93.5799	yes	11	11	69.4872	73.224	34.5569	84.4443	120.704	138.784	96.0143	110.474	98.2569	122.525	16.9074	101.948	124.217	128.112	70.137	118.575	58.816	114.843	103.742	94.9598	84.4499	136.9
ENSMUSG00000078578	Ube2d3	TSS17533,TSS20307,TSS25666,TSS27684,TSS32146,TSS36711,TSS41886,TSS42669,TSS48438,TSS52853,TSS56063,TSS73916,TSS75020,TSS82538,TSS86948,TSS96482	3:135438148-135468198	96.1989	yes	11	11	92.7673	80.449	130.89	102.619	97.2649	71.5164	149.181	87.9917	118.712	73.6132	68.0444	85.3458	82.6036	92.5099	96.5205	79.6946	112.924	102.684	109.523	111.934	73.3887	75.9011
ENSMUSG00000046709	Mapk10	TSS13676,TSS3090,TSS37643,TSS38398,TSS48363,TSS50186,TSS58313,TSS79918,TSS92068	5:102907947-103211334	95.454	yes	11	11	93.3744	88.5785	84.9822	88.8222	117.956	118.914	83.9525	90.4495	111.603	102.829	38.574	107.458	99.2367	97.0253	71.9286	78.6679	115.138	115.846	113.405	85.9446	99.8484	90.5594
ENSMUSG00000025486	Sirt3	TSS23875,TSS39155,TSS58546	7:140863669-140882309	94.4753	yes	11	11	95.088	118.303	108.87	77.6864	74.2767	91.3001	85.5267	76.044	69.4798	106.535	167.838	107.317	110.302	74.2649	89.808	80.3231	83.6092	102.449	102.002	76.9779	85.9815	108.978
ENSMUSG00000042541	Shfm1	TSS95881	6:6557293-6578658	96.6226	yes	11	11	116.662	115.91	133.608	118.963	74.1028	67.98	76.5573	75.751	83.7997	69.3298	223.308	87.8142	84.6577	80.4684	86.1992	91.9296	102.451	87.4153	85.6947	90.1297	76.3432	62.8351
ENSMUSG00000044709	Gemin7	TSS12805,TSS27505,TSS39777,TSS54463,TSS69011,TSS69512	7:19564945-19573823	95.1462	yes	11	11	97.1909	88.4469	104.313	113.134	75.1261	81.3164	71.4531	115.211	57.8049	91.4445	124.198	114.351	115.001	104.992	114.783	104.226	59.6875	110.753	99.6771	110.587	44.3732	92.3182
ENSMUSG00000021764	Ndufs4	TSS79373	13:114287794-114388094	96.5363	yes	11	11	104.045	123.543	163.194	164.862	62.6055	45.3717	126.555	76.4689	83.8179	60.4948	152.323	80.384	81.0016	82.9549	94.8719	74.7168	140.157	75.9783	69.6364	72.2395	92.0401	61.6724
ENSMUSG00000039770	Ypel5	TSS34912	17:72836703-72851195	96.3891	yes	11	11	97.0215	95.8954	153.735	118.978	105.63	70.1908	110.784	98.6544	97.1202	78.2177	77.9102	90.4764	91.4491	92.4049	85.6975	84.5002	91.9049	95.7262	90.5392	114.926	82.4096	64.4627
ENSMUSG00000091498	Mpc1-ps	TSS103172	12:110858564-110858894	96.0243	yes	11	11	104.223	95.5342	162.095	129.474	73.1659	53.7183	105.053	78.0317	58.213	67.3827	172.744	70.8912	89.0983	99.6104	94.805	82.1443	123.077	84.0995	75.4647	88.9103	108.774	70.1374
ENSMUSG00000037204	Atg101	TSS26311	15:101284300-101290934	93.6837	yes	11	11	77.8887	90.9742	60.2465	83.4283	61.9348	90.9831	99.8951	108.131	97.0443	125.253	149.272	116.27	88.0685	79.4577	95.3904	106.263	31.4755	110.705	107.657	119.954	67.0651	117.902
ENSMUSG00000002808	Epdr1	TSS36564	13:19591708-19619830	95.1113	yes	11	11	82.0433	86.5593	117.325	94.8363	74.1412	98.1849	105.747	87.0779	108.175	89.5101	66.4021	99.4623	98.5263	87.5517	97.4574	92.0643	107.544	101.291	84.2639	128.419	90.756	87.2493
ENSMUSG00000020778	Ten1	TSS16785,TSS17451,TSS53396,TSS97852	11:116198854-116215318	95.9887	yes	11	11	87.2617	122.701	138.76	80.9377	63.7859	90.2264	86.403	81.9274	83.1275	112.33	185.934	95.4635	93.5003	74.9117	109.189	78.268	67.1152	92.5439	93.4368	102.932	75.0067	68.3369
ENSMUSG00000038619	Ensa	TSS11549,TSS13190,TSS13192,TSS97463	3:95624992-95632102	95.0412	yes	11	11	84.4333	87.3129	113.144	82.7877	107.423	90.234	99.0443	104.799	96.7657	83.0737	74.2163	95.5039	85.0814	115.323	84.021	90.2621	77.2846	99.219	99.6197	103.518	122.798	87.3586
ENSMUSG00000028861	Mrps15	TSS20527,TSS8193,TSS94804	4:126046924-126055532	95.2265	yes	11	11	112.723	134.571	163.475	90.9248	75.6057	66.1149	134.15	110.393	64.8805	126.627	155.064	87.1558	70.4444	52.9252	65.768	65.9029	104.043	99.8641	112.369	74.9449	31.8101	82.5641
ENSMUSG00000039478	Micu3	TSS102184,TSS64340,TSS93061	8:40307457-40386308	95.1261	yes	11	11	135.122	44.7186	49.6281	68.8694	151.608	90.0996	165.518	115.834	83.6151	62.0487	12.4943	76.3822	100.702	100.888	98.1152	83.4009	145.348	97.118	96.738	146.909	72.4902	81.9634
ENSMUSG00000071078	Nr2c2ap	TSS100493	8:70131332-70133739	95.5144	yes	11	11	84.9778	108.726	118.83	128.438	67.2019	82.7111	67.8894	112.649	124.585	80.7786	153.612	90.9985	67.4296	123.444	80.0451	106.366	58.0041	81.4917	97.5285	113.218	56.8782	69.8855
ENSMUSG00000028161	Ppp3ca	TSS20533,TSS51823,TSS52790,TSS62381,TSS69665,TSS83810,TSS93624	3:136670123-136937727	95.9525	yes	11	11	124.479	76.9203	166.547	79.4044	113.503	82.6832	141.008	84.1988	107.681	68.0169	76.0907	75.2648	51.0606	90.3446	97.6575	106.413	132.44	65.8744	78.5979	110.323	86.4939	60.6436
ENSMUSG00000028149	Rap1gds1	TSS11388,TSS19250,TSS32818,TSS41584,TSS54021,TSS68134,TSS68139,TSS77551	3:138925901-139075201	94.3457	yes	11	11	94.7034	60.6178	61.2593	84.6608	158.217	99.0705	139.144	103.065	110.771	87.1272	33.7742	75.5493	83.3851	120.875	66.1984	114.112	118.754	75.5973	92.1089	95.9538	106.316	91.6776
ENSMUSG00000080893	Gm15920	TSS24657	5:130188394-130188796	94.2328	yes	11	11	97.1066	116.882	137.162	85.0072	47.1095	59.2664	72.1	53.372	67.7231	99.874	254.676	86.2291	97.84	54.2277	119.494	71.3581	113.964	80.0363	84.1547	95.3326	85.973	87.892
ENSMUSG00000039745	Htatip2	TSS89887	7:49759105-49773999	95.5314	yes	11	11	91.6141	89.1911	139.558	107.401	67.6996	79.5723	123.913	105.468	121.576	72.1224	122.107	83.0498	70.307	97.7083	81.9503	95.4086	95.8854	91.0844	101.773	99.5122	69.2583	59.7802
ENSMUSG00000023036	Pcdhga8	TSS23933,TSS3421,TSS82208	18:37815078-37841873	88.335	yes	11	11	67.8756	139.015	48.0262	75.0672	182.991	108.635	37.9622	170.41	84.1436	87.7625	39.6538	95.5676	106.111	68.1835	64.8729	96.5424	70.1673	57.8455	79.6386	49.229	125.336	210.751
ENSMUSG00000032336	Nptn	TSS12099,TSS19534,TSS23361,TSS24748,TSS27164,TSS40752,TSS5678,TSS5679,TSS66257,TSS82137,TSS83801,TSS83802	9:58582239-58657955	93.6695	yes	11	11	99.7611	117.8	172.092	69.4267	43.3022	95.6231	91.6542	58.1837	43.462	108.398	58.77	99.939	116.531	77.524	164.314	79.8483	93.9984	114.589	71.3462	121.838	68.6592	98.2033
ENSMUSG00000029309	Sparcl1	TSS58434,TSS80607	5:104079110-104113733	93.5467	yes	11	11	107.137	98.9793	59.688	44.1656	44.5793	112.834	39.6175	68.2851	53.922	123.072	79.8812	111.35	158.69	37.6697	261.691	73.8008	89.9796	132.153	77.6082	69.3864	119.99	100.44
ENSMUSG00000042831	Alkbh6	TSS12128,TSS17798,TSS25406,TSS35051,TSS35218,TSS37061,TSS54387,TSS61864,TSS63421,TSS90463	7:30308716-30314304	93.2646	yes	11	11	77.8415	114.871	120.969	75.1032	42.9042	96.3747	121.289	71.4591	89.7078	105.447	145.787	116.532	92.5137	43.7824	117.759	83.4924	84.1377	102.866	119.803	77.5854	58.3324	104.291
ENSMUSG00000034432	Cops8	TSS12882,TSS29503,TSS38529,TSS6087,TSS67880,TSS84924,TSS99976,TSS99978	1:90602980-90613341	92.7303	yes	11	11	92.2015	95.4704	93.0446	83.3002	83.2857	92.5116	58.572	89.5101	86.9221	108.674	91.4426	100.59	107.761	85.0656	94.2253	91.6134	89.5703	108.524	98.0684	101.231	95.7525	111.35
ENSMUSG00000002660	Clpp	TSS82762	17:56990263-56996371	93.5696	yes	11	11	77.8415	104.191	98.1965	83.8079	57.2148	86.9151	91.3673	81.0668	86.6763	115.484	203.419	79.1758	92.5667	88.7798	92.1211	86.2919	62.4623	107.735	114.078	79.0428	76.5286	93.1183
ENSMUSG00000040813	Tex264	TSS19708,TSS51974,TSS5833,TSS5839,TSS65410,TSS74780,TSS89991,TSS89997,TSS9111	9:106658745-106685927	93.1549	yes	11	11	84.0752	93.4445	94.2146	92.5402	59.4079	93.2313	71.1614	92.5232	95.1741	124.302	143.688	100.642	112.411	82.0517	97.6226	111.981	54.9121	102.95	112.374	78.8884	58.6572	100.676
ENSMUSG00000046573	Lyrm4	TSS2959	13:35978796-36117357	93.6586	yes	11	11	148.515	53.5336	38.2776	70.3513	122.202	70.1414	127.465	123.873	98.9061	59.826	32.5799	74.3315	102.919	119.844	89.3694	82.4273	145.123	90.3866	109.8	111.202	95.7561	87.9514
ENSMUSG00000031897	Psmb10	TSS98096	8:105935727-105938392	94.4709	yes	11	11	81.4741	92.0976	131.062	95.3402	93.3221	73.5008	108.597	116.83	96.9596	101.352	164.131	81.1178	73.0352	154.463	95.4468	81.6992	58.9407	78.9219	95.7634	53.4673	56.3681	70.6197
ENSMUSG00000078765	U2af1l4	TSS11557,TSS11560,TSS117,TSS12098,TSS122,TSS126,TSS127,TSS19095,TSS19096,TSS19097,TSS26748,TSS34821,TSS34826,TSS45982,TSS45987,TSS46388,TSS60688,TSS60692,TSS65145,TSS68153,TSS69848,TSS7614,TSS7615,TSS7617,TSS7620,TSS7621,TSS84080,TSS84081,TSS91808,TSS91809,TSS91811	7:30563300-30567960	93.2846	yes	11	11	103.116	105.927	85.4749	103.311	80.115	83.5187	49.0838	80.6636	90.6732	103.006	192.352	87.0586	92.5765	49.2066	57.0858	83.5831	133.049	72.7924	102.562	94.0593	109.763	95.4492
ENSMUSG00000030611	Mrps11	TSS11169,TSS16216,TSS17669,TSS43083,TSS54744,TSS98003	7:78783118-78792989	92.744	yes	11	11	109.941	131.208	140.413	95.1417	43.1679	71.9677	45.975	89.2771	73.6149	108.749	174.791	86.4913	100.232	75.9637	85.3426	93.4433	47.4843	98.7893	115.304	91.9692	68.3572	103.133
ENSMUSG00000001105	Ift20	TSS43998,TSS57509,TSS82106,TSS89767,TSS99153	11:78536360-78541737	93.8274	yes	11	11	93.464	149.416	165.448	98.3767	60.1399	66.6761	111.249	61.453	51.7201	78.0359	185.527	81.4738	79.0497	76.8247	106.506	53.9655	86.0016	77.1706	83.5043	104.094	100.279	76.8942
ENSMUSG00000017760	Ctsa	TSS116,TSS13584,TSS19706,TSS29843,TSS35752,TSS56791,TSS57572,TSS59644,TSS68335,TSS76503,TSS84073,TSS88197,TSS91915,TSS99271	2:164832872-164841032	92.2887	yes	11	11	79.6826	102.681	81.7214	70.3098	108.128	108.982	74.4166	103.101	107.274	109.848	69.8179	106.842	90.9977	93.7218	85.3189	80.43	89.599	101.488	97.6112	72.1858	103.907	108.207
ENSMUSG00000027170	Eif3m	TSS11906,TSS24247,TSS65991,TSS88929	2:104999655-105017080	93.7613	yes	11	11	86.4741	113.641	127.55	110.774	76.1573	66.9478	84.5088	78.9894	77.9656	79.0741	134.843	74.4701	84.6457	86.5238	112.221	85.0209	83.3216	90.1956	106.311	104.228	105.124	77.2089
ENSMUSG00000040907	Atp1a3	TSS1964,TSS21037,TSS21045,TSS78407,TSS96978	7:24978166-25005958	90.2702	yes	11	11	110.693	95.5018	31.9367	44.3777	34.8306	164.512	65.6014	33.7702	121.376	149.96	45.7148	114.955	157.335	70.8906	79.554	91.6591	106.82	81.6535	123.747	99.8511	70.9355	148.717
ENSMUSG00000031696	Vps35	TSS47819	8:85260396-85299513	93.4322	yes	11	11	83.4589	85.5178	83.9976	82.7649	116.684	91.9779	121.931	97.4446	123.165	72.0067	20.2294	73.857	94.8742	108.962	101.342	81.2244	121.65	100.342	93.27	90.5663	116.81	81.8185
ENSMUSG00000002345	2310045N01Rik	TSS103241,TSS103365,TSS36312,TSS36314,TSS55603,TSS82717	8:70139498-70167488	93.7813	yes	11	11	95.5034	143.159	132.938	88.2271	82.7684	89.3822	64.9187	72.8029	85.1898	101.715	196.53	92.8646	79.3066	52.0248	77.2096	94.4549	60.897	94.818	116.655	88.4669	59.5762	72.5221
ENSMUSG00000020456	Ogdh	TSS10960,TSS16532,TSS29805,TSS35765,TSS56903,TSS74003,TSS74004	11:6291632-6356642	90.5983	yes	11	11	90.1039	82.739	34.3224	61.0702	112.411	129.739	69.5382	83.3447	75.7781	124.221	20.7746	94.9586	131.509	98.8876	91.3501	91.4712	93.6172	114.824	97.4568	73.6995	130.748	136.75
ENSMUSG00000051232	Tmem199	TSS35343,TSS66561,TSS96584,TSS98530	11:78507054-78512172	92.5747	yes	11	11	97.3674	102.752	90.7228	133.558	74.9441	75.1755	56.776	84.4514	84.1751	87.2339	123.181	82.6573	96.6427	82.4658	81.2668	89.0759	95.7005	100.627	100.041	100.973	104.281	94.6535
ENSMUSG00000056185	Snx32	TSS10626	19:5495277-5510489	91.7206	yes	11	11	93.8839	117.978	95.4505	85.7208	95.3295	110.402	41.4187	62.5025	92.5124	125.431	85.9102	99.6989	102.623	68.8348	104.849	85.7417	72.0097	99.3009	107.216	77.3033	102.016	111.942
ENSMUSG00000028974	Dffa	TSS7643,TSS95006	4:149104145-149120647	92.2017	yes	11	11	94.7459	97.0265	86.9185	63.0177	65.9579	101.762	86.3009	67.4998	109.255	102.097	78.5562	92.7641	119.656	71.0354	78.8346	93.2668	90.4099	116.568	130.312	85.1543	105.098	100.595
ENSMUSG00000057594	Arl16	TSS70060,TSS73344,TSS77053,TSS82280,TSS830,TSS8305,TSS84813,TSS84814,TSS84975,TSS98816,TSS98819	11:120464865-120467607	92.9942	yes	11	11	71.038	90.1443	157.323	106.952	48.005	66.5806	103.343	65.5719	108.819	88.1155	170.875	89.0901	78.7534	93.7824	72.4014	99.1886	71.4168	93.3286	103.055	114.322	60.7736	83.7444
ENSMUSG00000028070	Apoa1bp	TSS73418	3:88056519-88058495	93.4508	yes	11	11	81.6032	113.239	109.366	79.7322	45.3105	83.0666	85.4629	81.0686	88.692	90.2291	212.402	94.9165	104.115	90.09	104.033	78.6258	51.8347	110.814	93.7687	109.166	54.9314	73.1589
ENSMUSG00000024829	Mrpl21	TSS20866,TSS44987,TSS56493,TSS74874,TSS74887	19:3282900-3292837	93.5148	yes	11	11	71.6826	120.791	192.934	93.552	54.1007	59.9188	110.648	61.5285	56.8241	71.7021	202.092	72.1878	81.1138	59.8686	79.8522	77.5987	152.809	93.7123	92.0735	67.2344	91.5867	68.3747
ENSMUSG00000021877	Arf4	TSS57845,TSS7317,TSS83049,TSS91522,TSS91759,TSS93777	14:26638073-26665084	92.6971	yes	11	11	77.6278	78.9624	146.006	96.9416	97.2819	85.4445	86.0857	88.3226	98.3774	88.9579	82.5173	78.8782	85.6505	118.555	103.453	68.5838	92.7112	96.8334	99.7428	89.245	86.461	84.3696
ENSMUSG00000027195	Hsd17b12	TSS11297,TSS18077,TSS64805,TSS77009,TSS83101	2:94032688-94157964	93.087	yes	11	11	95.5084	94.6961	111.296	78.3898	133.609	78.0894	114.669	82.0792	129.194	86.599	47.4182	79.556	84.6506	99.2313	87.8804	78.5002	77.6436	96.6604	111.459	103.105	84.5926	73.1974
ENSMUSG00000026109	Tmeff2	TSS47387,TSS65221,TSS77608	1:50900646-51187270	91.2513	yes	11	11	93.6283	83.0259	87.3401	69.8572	71.6733	114.737	118.512	77.1715	101.66	80.2622	69.9915	120.367	78.384	72.9943	92.2539	90.0699	75.7583	85.5058	99.8491	144.174	89.0613	109.141
ENSMUSG00000028608	0610037L13Rik	TSS26630,TSS26717,TSS3053,TSS38408,TSS4484,TSS47957,TSS47963,TSS51742,TSS52507,TSS658,TSS70666,TSS70667,TSS75032,TSS9584	4:107889812-107899384	91.8796	yes	11	11	77.4346	128.526	132.443	114.424	66.7129	67.9632	72.1063	69.2112	95.7381	93.1367	174.203	88.7228	72.9497	64.9592	75.7371	86.9503	89.2728	88.6211	110.379	74.0198	85.9615	94.4115
ENSMUSG00000055762	Eef1d	TSS101614,TSS10817,TSS20848,TSS2458,TSS2461,TSS29226,TSS30012,TSS36410,TSS36411,TSS37777,TSS44047,TSS46088,TSS55703,TSS628,TSS93629	15:75894795-75909556	92.1767	yes	11	11	70.5752	99.6638	88.664	97.1251	95.5762	73.3506	81.1428	77.0604	77.0204	105.19	187.409	95.5707	78.1589	81.8506	116.718	63.3803	70.9596	95.0116	96.6636	86.9563	97.663	84.5031
ENSMUSG00000016554	Eif3d	TSS27814	15:77958997-77970824	92.171	yes	11	11	86.3688	93.4245	59.5023	73.1379	109.824	100.068	81.9102	104.933	109.949	111.725	82.3736	93.5619	76.5621	90.5296	83.4202	96.1684	89.0708	94.0442	101.48	84.6592	112.878	84.19
ENSMUSG00000068328	Aup1	TSS78352	6:83054652-83057680	90.294	yes	11	11	92.7647	96.943	46.6717	106.252	97.7656	115.378	43.2865	95.7103	81.6321	114.536	119.201	91.6993	106.267	88.9236	88.3084	81.6065	50.8613	100.179	99.5798	117.519	61.089	119.616
ENSMUSG00000033543	Gtf2a2	TSS13999,TSS14001,TSS18581,TSS21623,TSS33210,TSS33213,TSS35392,TSS38480,TSS40710,TSS52549,TSS52551,TSS52552,TSS60743,TSS96257	9:70012549-70022866	92.6706	yes	11	11	99.6332	101.855	198.064	146.014	58.6957	54.9563	68.4893	65.8809	66.4916	58.6957	136.132	72.214	79.4013	82.174	80.0112	79.4416	202.833	74.2895	66.1655	88.9908	65.6531	69.0214
ENSMUSG00000003531	Dgcr6	TSS13919,TSS17126,TSS33393,TSS42853,TSS4497,TSS4688,TSS52741,TSS78165,TSS84204	16:18052859-18071632	90.4658	yes	11	11	87.8373	114.557	99.421	70.3668	55.8115	80.8342	41.8777	116.533	74.2428	113.927	156.024	109.806	101.395	65.6929	103.171	90.8855	58.0948	100.402	123.264	71.5464	64.0923	108.691
ENSMUSG00000064068	Mtx1	TSS16109,TSS30055,TSS32939,TSS42415,TSS43016,TSS54632,TSS5507,TSS60922,TSS64971,TSS65927,TSS66786,TSS74044,TSS79516,TSS80768,TSS81129,TSS87399,TSS92037,TSS96767	3:89209080-89227088	91.0603	yes	11	11	115.148	103.004	111.25	94.8785	69.5113	112.163	39.1553	112.174	63.5032	120.229	140.476	109.141	87.9725	82.6878	109.01	79.9944	32.3775	95.1631	97.876	81.96	54.5908	95.8906
ENSMUSG00000034024	Cct2	TSS88627	10:117050997-117063814	92.0444	yes	11	11	76.3039	86.8781	89.4349	98.4997	105.203	85.0006	102.09	81.6369	100.357	93.0737	85.4421	95.6585	89.7134	100.918	90.0758	74.4537	111.133	95.1137	91.1432	85.1511	95.6514	72.7718
ENSMUSG00000004980	Hnrnpa2b1	TSS55289,TSS97382	6:51460433-51469894	90.569	yes	11	11	76.6403	106.895	56.3654	78.98	87.8146	102.318	89.907	116.011	86.9213	108.539	82.7961	97.9837	101.192	85.6172	89.5853	64.8286	92.4694	88.4845	79.4646	108.463	100.672	102.234
ENSMUSG00000026568	Mpc2	TSS100319,TSS16558,TSS25600,TSS56178,TSS89883	1:165460636-165481214	92.3659	yes	11	11	90.8732	107.055	130.395	114.395	40.0172	54.3995	75.2718	71.1017	62.8587	73.7803	197.819	83.1081	115.075	93.0332	99.4072	83.2591	91.1544	108.022	77.4512	107.04	64.1673	64.2517
ENSMUSG00000026209	Dnpep	TSS32986,TSS34403,TSS35736,TSS47108,TSS49269,TSS51759,TSS53198,TSS55541,TSS56878,TSS61285,TSS74463,TSS74745,TSS76556,TSS87341	1:75307895-75317990	91.5858	yes	11	11	82.8858	84.3854	86.6625	71.685	107.569	91.1554	101.484	109.053	93.9184	88.1518	128.034	72.1081	76.1822	110.118	85.4997	112.87	30.1093	106.931	108.435	98.8421	77.222	80.4584
ENSMUSG00000032011	Thy1	TSS89898	9:44043383-44048579	92.6536	yes	11	11	105.963	87.2806	149.014	48.9163	25.4727	85.1816	130.935	46.9325	68.7086	92.8604	187.291	72.4092	70.1564	29.4124	121.552	105.127	82.4089	128.304	109.265	124.11	74.424	53.2388
ENSMUSG00000029433	Diablo	TSS24359,TSS30142,TSS33623,TSS41622,TSS529,TSS54235,TSS60525,TSS60527,TSS67902,TSS98746	5:123509764-123525488	90.4832	yes	11	11	99.9754	105.175	76.3005	95.2496	104.02	76.49	52.6721	118.595	88.6935	114.77	110.963	63.4771	72.7602	104.353	79.0162	91.3305	92.5767	83.074	98.3144	80.1644	92.1761	98.701
ENSMUSG00000043388	Tmem130	TSS30996,TSS5424	5:144735914-144761818	88.3747	yes	11	11	73.4284	77.5737	69.7112	65.908	79.2173	106.727	80.0485	100.632	86.5631	95.2324	26.9353	127.553	104.574	107.517	83.8954	88.9609	64.7326	109.913	108.883	116.608	81.2554	139.708
ENSMUSG00000020514	Mrpl22	TSS13006,TSS81912,TSS97251	11:58171660-58179565	90.7849	yes	11	11	89.2662	105.711	78.1658	117.515	56.093	72.9288	58.367	71.8026	87.5498	80.6752	195.04	89.7874	75.1409	93.12	111.784	70.2915	102.529	77.7948	93.3985	82.32	97.2022	84.1033
ENSMUSG00000025212	Sfxn3	TSS101000	19:45047575-45056383	89.4382	yes	11	11	103.743	77.3168	69.6232	94.1321	81.3757	106.418	104.143	90.9893	98.9372	104.835	22.4064	106.748	94.035	95.5867	88.9775	81.4081	80.4563	96.5262	91.0535	85.3426	104.148	112.275
ENSMUSG00000002228	Ppm1j	TSS18100,TSS21014	3:104781055-104786018	89.1663	yes	11	11	88.7234	117.196	60.912	113.631	62.5739	117.888	56.236	62.9263	95.3251	146.965	65.8877	94.726	118.173	92.293	91.0406	112.832	54.2521	110.613	110.694	59.4637	40.1406	117.164
ENSMUSG00000028138	Adh5	TSS100143,TSS101279,TSS3203,TSS38273,TSS4339,TSS72100	3:138443092-138455499	90.7809	yes	11	11	73.1864	95.2121	113.447	79.8094	91.6002	86.2801	110.391	85.2586	120.581	100.054	123.897	80.6649	75.4246	78.5621	89.9306	71.2982	79.8466	85.3682	91.8022	76.7887	96.996	82.1883
ENSMUSG00000014602	Kif1a	TSS102291,TSS13980,TSS14650,TSS17844,TSS19619,TSS21244,TSS78182,TSS81319,TSS84821,TSS84822,TSS98527	1:93015463-93101951	89.0652	yes	11	11	120.238	89.4164	80.0915	86.0306	69.8601	109.261	84.3391	83.1724	87.1988	90.7483	87.9359	97.3343	89.2936	80.7748	89.8618	110.434	92.3204	67.5654	92.6108	72.939	88.9438	109.866
ENSMUSG00000031197	Vbp1	TSS60897,TSS61598	X:75514298-75534942	90.5848	yes	11	11	87.7738	103.783	156.866	132.222	80.9805	60.8656	108.165	89.1983	73.215	57.9597	60.719	76.3281	69.435	102.07	80.5851	79.2695	126.157	79.7515	76.7029	95.7249	104.508	70.9551
ENSMUSG00000031349	Nsdhl	TSS57455,TSS71027	X:72918556-72958514	90.647	yes	11	11	94.7392	86.463	114.897	99.6563	125.334	83.726	125.515	57.8425	128.713	75.4771	74.698	74.0321	62.5227	72.3326	72.4823	84.8598	78.4874	90.4583	94.8061	102.337	104.207	68.2274
ENSMUSG00000023572	Ccndbp1	TSS27601,TSS45668,TSS46814,TSS52531,TSS65980,TSS73541,TSS92621,TSS98988	2:121008402-121016904	89.7015	yes	11	11	80.5092	98.7914	126.443	69.0846	78.169	91.6693	104.66	61.7709	83.6916	94.4351	113.123	85.1159	99.6415	70.4441	86.4779	81.7834	76.6719	92.7226	84.7884	98.0612	105.678	86.5265
ENSMUSG00000079562	Maea	TSS21997,TSS47676,TSS5794,TSS67918,TSS9567,TSS9569	5:33335508-33373296	89.0941	yes	11	11	87.1704	93.6901	74.1206	79.0141	71.7346	106.529	73.9516	89.9439	97.2637	118.181	63.996	91.5259	100.929	76.0615	90.7157	75.5795	76.7271	114.85	109.052	93.3272	86.613	99.2803
ENSMUSG00000024875	Yif1a	TSS33089	19:5088537-5092879	90.3275	yes	11	11	84.3152	93.5293	71.0531	87.8849	72.1649	79.6552	91.6612	66.6743	101.42	98.4088	163.756	100.265	86.755	65.4112	81.7101	93.1805	91.743	92.2582	110.046	69.0181	95.9672	72.7219
ENSMUSG00000068184	Ndufaf2	TSS77616	13:108052589-108158625	90.3236	yes	11	11	115.474	123.287	141.434	121.541	61.358	47.2631	70.5155	63.5004	43.5243	65.2135	196.019	76.5158	84.3767	68.4024	101.192	71.7577	153.1	82.4055	62.2043	55.6516	92.0591	68.7063
ENSMUSG00000028785	Hpca	TSS100914,TSS21132,TSS25151,TSS64041,TSS6544,TSS67684,TSS71441,TSS82501,TSS90700	4:129111569-129122036	86.3947	yes	11	11	87.9712	199.128	25.649	69.3856	76.0385	98.5157	22.3367	57.0696	36.1856	264.211	78.2817	117.43	191.228	51.4866	81.7775	77.7683	29.4245	52.7669	45.9666	67.9506	83.7172	150.934
ENSMUSG00000039542	Ncam1	TSS15536,TSS2267,TSS23175,TSS5715,TSS7944,TSS91412	9:49502135-49798925	87.8909	yes	11	11	85.2935	87.1318	51.0567	73.3813	78.4869	110.475	63.1536	98.883	97.7964	102.671	21.9282	102.949	105.906	93.5854	127.367	92.1124	75.2267	79.5164	80.8065	121.247	96.7346	119.133
ENSMUSG00000024697	Gna14	TSS68941	19:16435666-16610818	88.2296	yes	11	11	75.5667	72.3315	54.7042	103.19	196.052	85.1519	102.971	121.183	123.749	107.1	23.1866	69.8358	81.5017	124.84	27.8761	87.4593	56.4613	90.6983	101.294	53.4514	94.2174	111.545
ENSMUSG00000041084	Ostc	TSS103394,TSS45794,TSS67132	3:130695911-130709444	90.707	yes	11	11	75.7405	96.4011	144.836	109.74	67.9131	58.5337	87.4216	76.4577	103.487	60.1181	150.143	80.7955	73.6208	108.214	101.548	95.5884	68.1867	89.9027	90.9017	91.3268	73.9713	58.8415
ENSMUSG00000039128	Cdc123	TSS16771,TSS18636,TSS25348,TSS28781,TSS30329,TSS39066,TSS57363,TSS80617,TSS86455	2:5794293-5845164	89.4285	yes	11	11	81.1522	105.106	125.762	103.118	76.6034	74.9008	61.3209	77.7189	79.8921	89.295	175.907	80.3668	84.8141	70.5764	91.891	70.4926	90.0027	75.2448	79.6789	85.6857	98.4689	85.3458
ENSMUSG00000037071	Scd1	TSS23924	19:44394450-44407709	91.0236	yes	11	11	84.7714	37.8387	38.247	71.8752	181.731	104.119	67.1586	103.912	126.075	54.6606	34.8483	62.6717	75.5394	129.559	80.695	105.162	125.302	120.675	112.045	62.2082	132.401	51.496
ENSMUSG00000042675	Ypel3	TSS102786,TSS16027,TSS19765,TSS2570,TSS43000,TSS43002,TSS4768,TSS58260,TSS89424,TSS96344	7:126776954-126780514	85.0113	yes	11	11	40.547	45.9401	22.9997	75.0435	78.6984	43.2808	105.264	213.855	37.5541	65.311	70.5676	100.868	104.824	103.329	40.4735	163.933	63.7772	123.029	38.351	215.562	32.0284	175.945
ENSMUSG00000052040	Klf13	TSS74072,TSS86585,TSS93278,TSS99838	7:63886346-63938915	87.8362	yes	11	11	111.876	75.8875	48.4947	93.2013	112.445	100.622	81.2469	108.446	89.0759	90.0226	10.8959	110.369	109.025	110.107	77.817	98.4213	100.63	51.9837	61.3984	108.891	93.7046	112.713
ENSMUSG00000028833	Ncdn	TSS36047,TSS75722,TSS85411	4:126743749-126753438	87.5514	yes	11	11	70.8698	65.3226	55.1544	68.6468	53.8696	125.912	67.807	138.659	87.8234	103.815	52.2848	124.706	101.671	96.0044	78.3524	118.151	42.7952	112.251	74.0121	165.224	35.2474	115.919
ENSMUSG00000014402	Tsg101	TSS13252,TSS20918,TSS32747,TSS76005,TSS79468	7:46888948-46919969	89.0922	yes	11	11	98.6105	102.168	117.091	98.4357	105.416	79.0975	99.1911	95.6211	101.78	83.5804	83.1132	80.901	83.4404	88.5603	76.3442	84.6764	56.6561	80.7288	83.2885	103.257	68.9797	82.4272
ENSMUSG00000028779	Pef1	TSS34385,TSS36247	4:130102557-130128135	89.0363	yes	11	11	79.5483	96.9137	93.6432	86.4223	64.5294	93.8038	73.5249	70.3791	86.9992	99.8459	126.454	106.867	97.9167	76.91	93.4154	101.511	87.9187	96.4079	84.3831	76.3409	76.0283	82.2635
ENSMUSG00000025871	4833439L19Rik	TSS14212,TSS21939,TSS39182,TSS48764,TSS60355,TSS63432,TSS67812,TSS79289,TSS8788	13:54551217-54565435	87.5371	yes	11	11	85.46	84.6405	62.1575	79.903	100.076	102.198	101.111	101.31	83.0741	101.442	31.1265	93.6754	99.944	85.7692	93.0704	106.875	79.7143	97.8479	82.2635	87.0158	79.6057	111.46
ENSMUSG00000078941	Ak6	TSS21293,TSS59737,TSS86256,TSS98653,TSS98728	13:100650978-100666359	89.2	yes	11	11	109.121	112.189	131.959	121.893	75.7904	71.4659	47.8517	89.8838	91.2896	70.7508	154.233	76.8682	79.4608	79.8121	84.1777	73.8421	52.5995	82.9181	83.1546	93.9741	89.9658	75.4417
ENSMUSG00000021094	Dhrs7	TSS21629	12:72650355-72664828	88.8863	yes	11	11	87.9083	92.5731	118.613	74.2994	55.7714	92.6128	78.8999	51.9894	93.5033	78.073	167.698	113.887	68.9356	75.2565	87.7101	94.2724	85.1926	87.53	85.3776	78.8445	97.6636	81.2001
ENSMUSG00000036585	Fgf1	TSS100779,TSS18681,TSS33164,TSS38717,TSS50077,TSS62260,TSS71584	18:38838672-38929404	87.8131	yes	11	11	109.783	65.7922	94.9872	45.486	69.9437	25.138	181.076	44.9051	105.382	93.818	48.4428	91.2145	29.4273	100.637	170.364	10.8898	100.238	137.862	93.8483	91.9612	132.88	102.006
ENSMUSG00000029146	Snx17	TSS12508,TSS49484,TSS56979,TSS74043,TSS74125,TSS81588,TSS85500,TSS89452,TSS93970,TSS96514	5:31193226-31199143	87.254	yes	11	11	96.3923	91.5798	73.2677	82.9746	57.0517	99.9265	85.39	89.554	107.2	97.013	54.4876	101.403	87.8566	78.7401	83.4969	67.7765	59.892	80.4453	101.204	88.3392	148.343	113.1
ENSMUSG00000014606	Slc25a11	TSS102280,TSS41217,TSS44418,TSS7138,TSS78471	11:70644195-70647479	87.4281	yes	11	11	91.3028	105.391	74.9414	66.2102	63.913	92.8218	86.0479	68.8813	86.4179	115.831	100.76	90.1427	97.5425	59.3174	120.782	79.6205	62.165	116.243	94.652	87.6338	75.372	106.819
ENSMUSG00000032216	Nedd4	TSS102513,TSS44318,TSS569,TSS61890,TSS67990,TSS67992,TSS85680,TSS87036,TSS94467,TSS97370	9:72662345-72749852	87.719	yes	11	11	94.3765	76.6087	80.5834	68.2558	88.9301	101.385	113.464	72.5036	91.2988	78.561	67.3393	86.5072	80.3856	80.0475	122.394	74.2011	81.5976	84.6704	85.91	100.161	112.918	99.3377
ENSMUSG00000029713	Gnb2	TSS101525,TSS19954,TSS20947,TSS22757,TSS31316,TSS34313,TSS4324,TSS46774,TSS58281,TSS6028,TSS8137,TSS83059,TSS85806,TSS90569,TSS91709	5:137528126-137533510	88.4507	yes	11	11	52.5904	55.9135	80.7371	89.8365	125.937	47.9268	99.1928	149.932	68.3599	88.031	137.768	84.4136	84.3037	102.413	67.8683	183.623	42.7598	66.8178	81.1617	100.573	47.3057	78.6775
ENSMUSG00000020537	Drg2	TSS102527,TSS49156,TSS83767,TSS98831	11:60454590-60468754	87.8269	yes	11	11	93.6294	119.713	93.2365	88.1585	91.4342	92.8592	66.1367	71.5947	82.4579	104.776	89.6775	76.7351	100.334	86.4652	79.4222	75.5537	76.6406	81.62	96.6469	60.5967	116.677	85.703
ENSMUSG00000071655	Ubxn1	TSS16011,TSS5463	19:8871558-8875663	88.2048	yes	11	11	64.6163	86.5117	63.2297	79.1435	54.2469	90.1413	118.553	97.4135	92.4157	91.3294	181.441	87.6496	86.5953	72.7018	91.6027	87.4948	80.1183	101.731	97.4944	66.9172	60.9537	75.4552
ENSMUSG00000054766	Set	TSS20126,TSS30056,TSS3375,TSS59347,TSS62269,TSS77649,TSS92889	2:30057377-30072577	87.4	yes	11	11	102.143	86.6865	74.1689	89.0298	87.1611	70.2395	109.115	87.9649	83.079	84.1687	55.8142	89.1608	91.277	82.7805	93.6223	81.7631	132.769	69.4381	78.2729	105.553	81.1937	89.773
ENSMUSG00000019370	Calm3	TSS18022,TSS22060,TSS23448,TSS85807	7:16915378-16924114	88.4685	yes	11	11	99.9286	82.1672	92.2531	65.1708	86.837	71.4968	81.3987	77.8255	76.36	76.3451	146.727	91.8963	85.705	76.717	89.8066	137.662	113.194	81.7862	83.4369	84.0925	57.0329	64.2437
ENSMUSG00000028684	Urod	TSS14488,TSS31078,TSS4307,TSS4309,TSS4311,TSS45965,TSS68026,TSS69345,TSS88397,TSS90116	4:116989964-116994413	87.221	yes	11	11	70.5921	111.942	62.9234	73.4461	58.5437	88.9388	59.8577	78.3642	104.14	108.678	164.148	92.5711	84.8593	83.061	67.9131	88.9518	56.6107	91.9896	101.083	68.7408	114.287	87.4585
ENSMUSG00000044533	Rps2	TSS102412,TSS30994,TSS34936,TSS67201,TSS68163,TSS93903,TSS96117,TSS99138	17:24718115-24721929	87.8021	yes	11	11	113.312	83.4811	47.7028	104.217	99.2472	68.7188	123.813	112.738	86.5452	97.3912	82.2398	71.6905	63.5652	103.64	96.4027	111.544	52.9924	96.252	107.92	106.933	13.4981	75.0628
ENSMUSG00000049960	Mrps16	TSS21413	14:20391230-20393555	88.3781	yes	11	11	98.9104	120.045	118.936	102.382	49.0697	60.1142	70.0329	66.899	75.2433	77.459	210.517	68.9056	76.496	56.3572	101.028	88.3608	106.72	87.953	92.5828	64.2406	63.688	62.3857
ENSMUSG00000027163	Commd9	TSS38310,TSS46013,TSS57535,TSS76416	2:101886246-101901646	87.6101	yes	11	11	79.3443	89.3791	100.976	100.468	57.0205	80.3003	83.3347	69.5079	82.8437	91.2668	163.614	85.7504	78.5743	67.2912	95.6414	75.4072	54.6762	100.813	101.789	85.8656	95.9482	78.4698
ENSMUSG00000007656	Arpp19	TSS22838,TSS41864,TSS43161,TSS4821,TSS4829,TSS51578,TSS96011,TSS97302,TSS9918	9:75037613-75060313	87.7255	yes	11	11	72.8167	101.041	149.417	83.0759	93.1804	64.4053	101.009	80.9217	82.5837	75.3374	91.1617	90.9997	84.6642	82.8012	80.4347	96.3436	98.8725	72.4371	85.6133	82.7614	72.3584	75.3021
ENSMUSG00000032575	Manf	TSS35332,TSS35333,TSS51389,TSS51391,TSS59132,TSS72159,TSS76258	9:106838311-106891979	87.6329	yes	11	11	70.9452	111.137	120.117	93.218	71.0385	63.7239	118.52	60.1807	84.0149	85.8376	142.892	80.5138	80.827	85.6812	64.3917	68.9401	98.0223	86.9216	89.229	95.131	69.0085	73.3639
ENSMUSG00000008206	Cers4	TSS14019,TSS2318,TSS31689,TSS32290,TSS42597,TSS6951,TSS83032,TSS84136,TSS88340	8:4493025-4531680	85.6255	yes	11	11	93.582	98.5438	53.8972	104.392	98.5391	96.8942	72.3842	85.3751	101.279	92.1525	48.7729	90.1936	75.492	108.713	85.3823	88.0677	56.2313	80.3903	77.4721	84.5489	105.833	112.432
ENSMUSG00000001552	Jup	TSS102059,TSS21096,TSS21204,TSS5344,TSS59645,TSS76784,TSS76881,TSS96132	11:100368957-100397763	84.6525	yes	11	11	82.4953	83.0304	78.7042	70.3009	37.4997	107.702	77.5174	106.425	80.7342	125.861	39.3596	109.847	105.971	105.291	72.3227	98.1746	70.6689	82.6386	90.0682	106.339	46.7517	130.399
ENSMUSG00000039485	Tspyl4	TSS74831	10:34297441-34301320	84.8138	yes	11	11	70.3077	75.9084	63.4903	48.4175	68.9744	122.627	100.116	74.0609	72.1284	108.321	35.9234	97.9802	118.066	66.4608	90.1844	75.9273	76.955	115.574	83.1233	126.612	89.9309	126.622
ENSMUSG00000063253	Scoc	TSS13073,TSS23681	8:83434492-83458391	87.5897	yes	11	11	104.489	94.6195	112.931	121.842	82.0651	63.4635	135.486	71.9335	121.576	64.9856	65.7456	67.8517	59.5853	91.3301	91.0619	62.029	76.8131	88.5635	75.9873	85.211	101.813	67.4129
ENSMUSG00000058558	Rpl5	TSS102905,TSS12135,TSS19138,TSS53732,TSS63375,TSS63614	5:107900501-107909005	88.0158	yes	11	11	109.952	127.226	122.415	110.963	59.9101	63.9688	74.596	83.8244	80.6254	54.3054	129.19	89.4979	76.7121	86.8947	87.2831	96.6605	73.3976	89.9111	85.2434	81.3128	64.4433	57.5237
ENSMUSG00000004937	Sgta	TSS60646	10:81044074-81060178	84.6706	yes	11	11	71.8185	86.8672	61.7457	77.2124	73.4893	91.4793	83.7368	96.9918	88.9483	115.081	65.5853	98.015	98.8785	105.392	86.8981	103.953	49.8756	87.3226	86.0584	87.6789	61.0559	119.013
ENSMUSG00000078698	Mrgpra3	TSS59296	7:47588949-47601372	83.8544	yes	9	10	82.6603	116.326	207.128	75.7587	0.348083	83.3237	0.267761	90.8907	67.5123	133.745	72.6031	99.4393	100.553	273.53	57.3844	71.5742	32.5847	22.7522	49.266	0.216798	123.078	135.341
ENSMUSG00000054091	1810037I17Rik	TSS36974	3:122924202-122926184	86.9938	yes	11	11	90.9254	112.994	155.93	97.9613	45.9574	50.0454	102.58	75.5936	61.1698	52.8294	158.448	76.8984	78.9883	78.405	103.955	74.9525	109.106	75.1365	74.7524	79.074	71.1676	69.1748
ENSMUSG00000039680	Mrps6	TSS15136,TSS66082	16:92058269-92112227	86.6042	yes	11	11	74.7775	97.9276	87.6134	109.155	58.3997	74.7985	162.469	62.9123	76.5946	75.9522	167.662	73.2906	74.9502	72.8654	70.0047	85.5368	73.9518	80.2625	99.101	80.0036	60.4599	76.4528
ENSMUSG00000032353	Tmed3	TSS27556,TSS6051	9:89699204-89705068	86.2286	yes	11	11	68.755	110.262	85.2547	81.8675	89.8996	85.4074	80.3627	87.6134	105.514	99.9538	128.522	88.84	73.2248	86.186	62.0761	72.2136	58.6721	86.2695	107.661	81.6894	70.5553	82.3308
ENSMUSG00000005078	Jkamp	TSS63355,TSS63473,TSS78408,TSS85409,TSS91885,TSS9875	12:72085588-72101461	85.766	yes	11	11	82.2645	100.937	99.3356	80.371	67.5065	74.5517	78.053	66.9267	80.8146	98.7387	140.461	92.6266	90.5694	69.2627	83.9933	79.0151	74.0003	69.1115	116.993	90.1362	65.418	91.7529
ENSMUSG00000047617	BC029214	TSS15999,TSS27566,TSS3333,TSS38567,TSS41655,TSS46780,TSS60844,TSS73510,TSS79803,TSS8404,TSS84259,TSS925,TSS97098	2:25455140-25461094	85.1418	yes	11	11	96.7429	98.6597	119.241	82.0732	78.8989	65.2734	90.0497	77.7867	86.4012	90.3267	143.246	97.1584	80.9198	76.2699	49.889	81.731	54.0207	79.7277	87.214	78.085	74.2619	104.501
ENSMUSG00000031129	Slc9a9	TSS34871,TSS51847,TSS54175	9:94669908-95230445	85.0983	yes	11	11	104.47	85.4245	62.9008	71.2843	97.8569	110.88	89.7904	70.6828	66.7271	95.3937	23.882	66.7383	83.833	79.5795	107.024	85.4669	85.5949	87.4127	75.4527	95.2771	141.393	101.177
ENSMUSG00000027613	Eif6	TSS12736,TSS17402,TSS31963,TSS34532,TSS36240	2:155819831-155826925	84.9056	yes	11	11	79.4858	82.6726	82.5442	81.2815	61.1002	87.9825	52.1042	101.609	72.8898	111.472	148.014	91.8613	90.5244	93.6735	67.755	84.2357	59.2729	80.5452	97.27	84.416	72.3086	104.595
ENSMUSG00000019461	Plscr3	TSS102557,TSS24998,TSS90804	11:69846375-69852058	84.8553	yes	11	11	76.7026	67.3956	51.724	81.7655	70.7268	85.8901	92.0701	78.2	127.092	107.222	58.4359	85.5758	76.546	128.984	70.8508	92.7981	48.5532	93.2043	110.092	103.55	74.5816	103.116
ENSMUSG00000037190	Cyb561d2	TSS32313,TSS32314,TSS45330,TSS50514,TSS91105	9:107539006-107542193	86.4866	yes	11	11	76.5651	114.48	120.37	74.3305	68.0804	70.6885	121.262	82.8317	73.7835	86.7364	157.003	84.2083	74.8148	72.5275	70.9287	78.6591	45.3151	84.845	100.113	96.1477	62.5285	65.873
ENSMUSG00000008822	Acyp1	TSS31712,TSS37288,TSS64002,TSS83650	12:85272397-85288438	86.4989	yes	11	11	107.738	130.636	157.55	101.877	42.9526	50.245	53.9215	52.1511	54.9853	57.5697	163.071	61.2304	108.354	66.1914	81.6857	65.8633	131.45	86.6208	76.2403	93.0667	73.0771	63.8179
ENSMUSG00000022892	App	TSS74608	16:84954439-85173707	85.653	yes	11	11	81.0584	68.3452	69.6465	80.4632	126.279	75.4236	91.3645	85.4647	67.7613	77.9342	51.2861	80.5799	81.388	107.469	98.0353	124.305	109.287	64.6219	76.5436	110.352	71.104	80.2527
ENSMUSG00000025791	Pgm2	TSS10783,TSS75773	4:99929413-99987294	85.7322	yes	11	11	86.8192	82.2031	76.8351	89.5647	82.0723	97.0306	98.5237	78.3205	79.8519	93.8888	44.6779	91.5405	86.9474	92.1269	98.4197	83.0112	78.2177	101.525	79.8248	94.7086	84.2668	77.899
ENSMUSG00000021814	Anxa7	TSS16417	14:20455260-20480133	85.8766	yes	11	11	70.8161	80.3377	82.867	86.9119	113.971	85.773	107.43	98.7425	103.253	87.0807	48.1219	86.9353	77.0342	88.6256	77.1626	93.2384	79.6575	105.13	88.6158	74.0732	67.632	74.1532
ENSMUSG00000026851	BC005624	TSS18490,TSS19905,TSS74292	2:30972176-30982201	85.1211	yes	11	11	72.9011	103.903	98.2008	87.92	79.6529	87.8711	80.4754	74.3154	100.034	93.9779	122.864	85.2675	84.966	89.7854	75.4042	77.793	67.6877	73.6095	84.4689	74.5601	71.8847	88.5989
ENSMUSG00000022427	Tomm22	TSS44978,TSS81075	15:79670860-79672862	86.0268	yes	11	11	91.1225	99.6358	103.599	90.578	64.1536	76.6713	50.1537	62.0316	77.5275	85.3432	161.5	68.9673	77.0777	83.9592	99.7186	74.0231	92.7233	94.5081	90.4666	90.1359	72.6673	68.7591
ENSMUSG00000022681	Ntan1	TSS20056,TSS20163,TSS43696,TSS5379,TSS58526,TSS6399,TSS78281,TSS87285	16:13819250-13835451	86.6937	yes	11	11	89.0473	121.172	105.346	112.608	43.6237	51.7007	72.5423	47.1535	80.5993	58.8742	194.124	87.7461	52.9138	58.4745	63.2159	56.8668	173.153	91.3744	64.7433	107.063	88.2258	54.353
ENSMUSG00000052833	Sae1	TSS16621	7:16327052-16387797	82.3024	yes	11	11	84.0717	107.768	76.2584	87.4954	46.4691	93.3837	88.6184	62.6571	91.9017	110.071	65.0608	85.9354	110.32	79.7381	85.5864	80.1648	57.7293	64.564	82.204	67.9822	100.37	142.483
ENSMUSG00000065145	Vaultrc5	TSS65238	18:36801865-36802008	87.4925	yes	9	10	88.1952	44.7627	126.116	43.4879	0	21.0959	0	58.4005	76.4439	135.569	125.682	55.6864	30.8432	104.068	157.126	85.0296	153.177	36.5388	0	27.1006	468.019	33.2688
ENSMUSG00000024644	Cndp2	TSS16533,TSS99274	18:84667469-84685633	83.4627	yes	11	11	73.2418	82.6897	52.0384	85.9105	99.7727	90.3547	63.2817	111.544	91.994	93.1539	55.2079	100.179	79.4102	93.0185	52.4845	105.119	74.2635	80.7428	88.3304	107.636	72.3437	109.398
ENSMUSG00000035268	Pkig	TSS16606,TSS3558,TSS55720,TSS66380,TSS69071,TSS74672,TSS85522,TSS93273	2:163658385-163726158	84.2893	yes	11	11	78.9987	64.0416	62.0166	137.866	74.0632	73.0978	70.3766	108.834	107.121	89.4624	119.02	89.8558	69.0245	128.428	43.7727	85.1338	46.303	65.222	128.333	62.2018	66.9029	91.7767
ENSMUSG00000022013	Dnajc15	TSS36792	14:77826216-77874917	85.9663	yes	11	11	115.186	128.209	176.542	122.66	49.2218	42.8203	106.528	60.798	62.4039	53.2057	155.241	74.898	82.4994	65.9926	102.747	62.029	70.5758	74.8164	59.2828	79.0538	60.582	54.966
ENSMUSG00000022442	Ttll1	TSS3908,TSS41736,TSS51360,TSS56092,TSS60908	15:83483771-83510893	82.8653	yes	11	11	86.8873	98.8866	77.1428	83.3007	82.9591	94.5487	79.3105	83.3724	83.5957	102.225	61.3219	89.6599	96.7342	79.7217	86.3734	80.7875	52.155	85.6162	90.5325	75.2345	69.8065	119.318
ENSMUSG00000081094	Rpl19-ps11	TSS79277	8:19492905-19493623	85.054	yes	11	11	92.9325	107.551	118.987	97.3838	66.2284	60.1123	62.816	75.4149	66.1014	71.3233	163.348	65.2868	66.817	75.7849	82.6594	73.644	110.426	75.1406	78.193	84.5707	91.412	65.2712
ENSMUSG00000021665	Hexb	TSS48958	13:97176331-97198357	82.433	yes	11	11	106.439	81.4914	74.8544	91.0047	72.9573	75.4623	101.571	82.3741	98.8644	125.932	52.7867	59.4554	83.353	81.9385	57.5431	101.73	58.2409	84.9121	90.3165	87.466	62.4002	116.71
ENSMUSG00000057554	Lgals8	TSS14241,TSS14243,TSS28353,TSS48224,TSS55888,TSS75148,TSS85912,TSS96718,TSS99276,TSS99277	13:12439414-12464944	84.3214	yes	11	11	82.6063	75.851	100.374	85.1666	92.9619	79.356	67.7646	85.7544	89.3578	64.601	29.5104	76.2719	83.9588	103.599	98.8848	82.1836	105.466	91.5686	73.4289	102.508	99.5749	72.7855
ENSMUSG00000058600	Rpl30	TSS13936,TSS3491,TSS65044,TSS85475,TSS98214,TSS99754	15:34440504-34443640	85.5634	yes	11	11	72.1031	111.83	120.215	106.675	75.4627	67.4643	87.8835	81.5318	76.1845	68.2502	230.976	53.2417	63.4168	77.5989	87.9884	70.9045	76.8782	76.163	69.9529	67.2204	54.8899	46.5604
ENSMUSG00000022223	Sdr39u1	TSS102061	14:55897285-55900232	83.334	yes	11	11	91.916	103.173	72.8352	77.9516	68.4525	102.544	50.1838	44.8881	67.7728	102.713	153.372	99.2982	101.68	37.8258	101.276	71.1652	87.9181	92.9215	88.4888	62.8131	70.825	92.0216
ENSMUSG00000105814	mmu-mir-703	TSS102576	5:98475555-98475664	87.6982	yes	4	4	0	0	235.761	0	175.976	0	0	0	99.842	0	279.954	114.807	125.684	0	0	0	738.442	71.1968	0	0	0	0
ENSMUSG00000073639	Rab18	TSS97446	18:6765204-6790231	83.9872	yes	11	11	82.6493	76.0684	73.8028	98.7059	75.722	81.5865	116.416	86.321	90.8072	79.449	43.7952	79.9703	87.5201	90.8859	87.0455	72.3893	62.1306	96.0433	82.8916	93.0049	106.526	77.5385
ENSMUSG00000031513	Leprotl1	TSS68642	8:34135571-34147033	83.3352	yes	11	11	81.0269	77.6966	66.179	93.8733	109.355	93.0921	72.0765	88.0279	109.152	88.9726	45.6658	84.5711	83.849	102.075	60.5476	77.7841	81.9252	72.4306	89.3124	99.4647	72.9615	91.146
ENSMUSG00000023092	Fhl1	TSS22733,TSS24047,TSS26609,TSS35015,TSS38328,TSS50710,TSS52688,TSS6703,TSS69644,TSS74309	X:56731786-56793346	84.4674	yes	11	11	109.247	72.5647	84.4149	89.8823	96.31	96.491	101.227	101.859	82.4321	83.6731	37.0087	89.1015	62.1846	101.809	102.786	80.7826	66.4971	87.5998	81.0953	65.978	80.8709	66.1071
ENSMUSG00000063019	Manbal	TSS92058	2:157367593-157396763	82.6801	yes	11	11	78.6974	95.0915	97.8813	81.455	58.251	80.6254	68.8555	88.9015	78.3907	86.6573	133.688	100.946	98.705	87.5029	66.9031	90.4023	52.8127	71.218	78.4637	99.9529	40.8803	101.808
ENSMUSG00000030934	Oat	TSS73803	7:132557474-132576398	84.1108	yes	11	11	80.5228	83.0538	66.6237	59.2827	100.183	81.6409	106.22	95.364	86.9237	91.2216	60.7056	77.0599	91.7043	73.723	98.3199	65.0162	72.2547	105.761	78.8031	104.759	87.183	69.6628
ENSMUSG00000068523	Gng5	TSS39345,TSS82378,TSS9793	3:146499806-146505572	83.3791	yes	11	11	74.5116	89.7828	82.9654	105.495	94.1585	50.3368	82.5425	103.571	83.835	74.9104	165.436	64.6525	70.5564	99.8495	75.4158	87.0135	79.2903	68.0518	59.2568	70.9922	68.3373	82.032
ENSMUSG00000020111	Micu1	TSS46484,TSS516,TSS58146,TSS60015,TSS657,TSS71383,TSS76426,TSS77093,TSS83486,TSS91019,TSS95045,TSS99371	10:59702476-59864132	82.3359	yes	11	11	83.1099	91.1735	69.6671	75.3076	88.0631	101.83	59.2049	72.518	89.717	101.254	48.2366	90.8662	97.802	89.7168	74.3433	83.3859	74.0591	96.289	89.9957	60.1913	92.3225	103.874
ENSMUSG00000040532	Abhd11	TSS16590,TSS17418,TSS27802,TSS40536,TSS44916,TSS46313,TSS93317	5:135009151-135012175	83.7551	yes	11	11	66.5169	93.6272	101.38	107.714	59.0477	77.4185	83.1248	86.8785	64.356	83.9221	146.57	87.9833	70.0822	95.0785	80.5021	77.9925	58.3656	84.0162	78.7636	64.9024	90.615	73.6879
ENSMUSG00000027108	Ola1	TSS70991,TSS80181,TSS80917,TSS83389,TSS91799,TSS99519	2:73092800-73218924	83.3793	yes	11	11	80.7205	98.5545	96.4674	80.5035	76.9957	78.0217	117.927	62.4439	100.541	93.613	86.6687	80.7547	81.2294	84.4903	80.7895	72.4346	65.255	88.7322	91.3217	67.0181	66.4837	78.294
ENSMUSG00000022812	Gsk3b	TSS18155,TSS47913,TSS60985,TSS86859	16:38089000-38246084	83.1072	yes	11	11	121.643	58.2101	58.1858	79.3662	107.207	85.0595	106.274	81.9688	81.365	62.8867	9.70822	89.1001	94.6988	93.5557	73.6663	78.1134	138.089	54.7212	63.5901	121.354	86.4889	82.2569
ENSMUSG00000024083	Pja2	TSS53306,TSS6608,TSS9873	17:64281004-64331916	81.9909	yes	11	11	92.1187	71.0943	53.5027	56.7973	95.7788	105.73	76.7981	76.4742	75.3473	83.4606	20.3174	87.375	100.471	86.1598	88.3537	62.7655	112.956	90.1816	86.2145	80.3509	119.561	102.57
ENSMUSG00000028670	Lypla2	TSS46114,TSS55596,TSS64887,TSS68098,TSS87815	4:135968223-135972626	81.8925	yes	11	11	78.9862	80.6522	53.2006	75.4136	68.659	103.317	82.6209	92.1333	76.2901	117.41	99.4268	104.061	97.0267	92.744	56.1102	93.9815	59.393	84.9037	78.4761	76.8543	48.0833	101.386
ENSMUSG00000026696	Vamp4	TSS25330,TSS27358,TSS36187,TSS41964,TSS44625,TSS578,TSS77127,TSS8407	1:162570514-162599084	82.8577	yes	11	11	73.7162	69.1176	83.508	113.109	101.399	65.6551	103.728	117.155	73.2722	68.0995	62.0216	80.0926	77.2314	118.31	75.399	83.9339	91.4364	74.2796	65.9842	79.9156	62.6469	76.3036
ENSMUSG00000023232	Serinc2	TSS26364,TSS42579,TSS60917,TSS74137,TSS83747	4:130253494-130279205	82.1393	yes	11	11	64.4531	67.0338	69.2106	108.866	105.776	92.3161	70.8346	99.5035	96.4261	108.495	52.5305	67.8304	66.1862	125.649	46.1216	115.021	68.1979	77.1294	95.6952	69.9944	57.6559	89.4535
ENSMUSG00000019302	Atp6v0a1	TSS40518,TSS52110,TSS5567,TSS69572,TSS78917,TSS8461,TSS99706	11:101009451-101063719	81.3342	yes	11	11	87.7869	65.3015	42.8067	50.4063	93.41	112.924	79.9974	80.7903	74.3644	87.4655	24.0224	93.5105	112.296	88.8413	63.4189	106.174	67.8128	83.1654	82.0015	105.174	106.348	105.329
ENSMUSG00000055302	Mrfap1	TSS89800	5:36794866-36796772	82.9221	yes	11	11	107.462	71.4119	71.4413	94.6253	74.4142	88.664	107.52	97.8419	63.2503	77.8237	62.9582	94.6916	87.2974	79.7942	77.7674	78.3488	74.1116	90.0769	70.7496	113.3	57.8143	70.9046
ENSMUSG00000036611	Eepd1	TSS6733,TSS79369	9:25481546-25604110	81.7118	yes	11	11	59.1162	63.7368	60.0475	105.443	116.29	79.4866	68.3204	116.746	80.9891	79.3645	34.4811	85.8299	70.5176	131.032	85.4228	96.0868	54.1161	84.8738	73.4923	77.4071	93.1473	92.5228
ENSMUSG00000026767	Fam188a	TSS101280,TSS101282,TSS10231,TSS17660,TSS23810,TSS30536,TSS55396,TSS55397,TSS55399,TSS55401,TSS60405,TSS62895,TSS66496,TSS74366,TSS77665,TSS86898,TSS93957,TSS94904,TSS95344	2:12347262-12419470	82.6244	yes	11	11	79.0333	101.86	117.455	101.687	104.373	71.9476	70.2776	66.4767	126.738	70.0992	68.6846	65.4579	81.679	81.8318	67.6402	72.4325	73.5746	68.3039	89.0262	70.4579	86.0772	72.9865
ENSMUSG00000029432	Gbas	TSS20702,TSS35514,TSS43680,TSS79317,TSS96641	5:129725062-129758327	82.0573	yes	11	11	90.0616	81.7311	62.0122	71.6985	63.5806	81.2706	121.177	72.9922	73.3333	71.9291	35.5081	91.0559	103.621	73.6593	96.1415	76.7933	101.296	89.9238	80.3893	104.744	80.2854	83.9071
ENSMUSG00000031937	Vstm5	TSS88483	9:15239044-15259393	81.2748	yes	11	11	78.2606	98.9108	100.41	62.6195	38.6107	69.579	88.5638	61.2633	105.593	90.6096	65.5375	89.6057	90.7415	79.39	68.3266	77.4805	72.9175	74.5925	101.323	114.374	78.0612	99.8258
ENSMUSG00000061887	Ssbp3	TSS15199,TSS17484,TSS22776,TSS29532,TSS33535,TSS34211,TSS37856,TSS47057,TSS5550,TSS58268,TSS64478,TSS67868,TSS78448,TSS83844,TSS85490,TSS9418,TSS95267	4:106910700-107049694	80.3533	yes	11	11	96.2369	67.2393	44.0406	64.3798	111.803	94.0105	67.5748	73.2306	77.7491	94.2625	35.9044	93.1285	91.6076	92.146	55.3096	95.0377	84.6332	62.1131	92.6909	86.4899	107.831	118.719
ENSMUSG00000025487	Psmd13	TSS100239,TSS32735,TSS45686,TSS46016,TSS62952,TSS65178,TSS67029,TSS7650,TSS84106,TSS91843,TSS92791	7:140881967-140898643	82.2195	yes	11	11	57.8621	95.0345	82.5823	67.3906	59.5737	83.156	93.2558	87.3172	71.4026	87.2019	131.841	80.2668	80.1057	78.4103	93.4918	81.5711	57.5383	93.6393	93.9771	75.3102	75.6817	78.2116
ENSMUSG00000028998	Tomm7	TSS2178	5:23838943-23844161	83.5055	yes	11	11	89.0992	112.033	144.595	100.993	56.9154	49.8755	68.5978	61.8918	67.7684	56.4031	179.573	78.7178	67.1594	71.9067	74.972	75.0368	112.265	72.6087	73.2523	84.4128	55.539	50.0613
ENSMUSG00000005447	Pafah1b3	TSS26072,TSS3941,TSS3948,TSS57961,TSS71377,TSS86498,TSS98944	7:25295048-25297986	81.4019	yes	11	11	76.5103	105.557	76.378	91.4317	36.3663	66.8647	58.9394	65.036	89.0205	89.5844	177.645	87.5721	75.2365	76.6911	72.2615	88.3439	88.171	71.3763	83.1401	90.3676	42.9458	94.0479
ENSMUSG00000062444	Ap3b2	TSS32271,TSS34985,TSS411,TSS48419,TSS85631	7:81460398-81493925	81.7967	yes	11	11	70.7344	73.3857	64.6436	71.4009	109.256	95.6904	69.3409	82.7422	76.0754	98.2714	62.317	81.9493	93.8405	87.5729	52.1971	107.669	89.7744	61.9422	79.83	99.7545	89.3439	82.9156
ENSMUSG00000003299	Mrpl4	TSS40925	9:21002736-21008835	81.2127	yes	11	11	78.2655	91.5774	78.3809	67.5191	73.6989	84.6234	66.7485	62.1748	67.5824	107.745	150.288	85.5703	82.4658	60.881	75.794	73.9764	83.4614	95.5753	92.0298	76.1401	50.9682	92.5559
ENSMUSG00000020308	Tpgs1	TSS17947	10:79669409-79676126	81.3911	yes	11	11	62.6019	76.4995	39.8994	94.145	53.7334	87.8848	101.834	89.3533	58.6326	106.154	109.708	113.188	92.0522	100.621	65.7029	89.5381	38.2241	106.537	79.2945	106.544	37.0662	88.461
ENSMUSG00000020903	Stx8	TSS21021,TSS58988,TSS6594,TSS80573,TSS91435,TSS91437	11:67966192-68207148	81.9827	yes	11	11	87.46	117.291	91.456	112.61	71.2408	66.1113	70.8641	58.9247	92.2249	81.8008	174.758	79.368	82.2794	48.1212	89.0104	64.4747	53.3404	63.0347	86.9268	56.1613	74.1786	75.2276
ENSMUSG00000007476	Lrrc8a	TSS18835,TSS21839	2:30237714-30263790	80.001	yes	11	11	119.708	47.9495	28.1961	52.5475	89.9213	112.682	72.2649	85.6345	64.3661	84.304	11.2081	100.13	109.573	75.6684	83.6361	78.6946	104.864	78.5102	90.3875	123.388	66.3879	111.003
ENSMUSG00000050359	Sprr1a	TSS30351	3:92483951-92485895	85.2589	yes	3	4	0.106211	5.51632	0.301248	551.522	0.37649	0.226539	0.554416	353.597	0.108101	0.152073	0.372533	0.275632	0.239919	28.7809	0.295638	570.929	0.395335	59.6853	0.301638	216.379	0.321057	0.306458
ENSMUSG00000032349	Elovl5	TSS77951,TSS81883,TSS86493,TSS966	9:77917363-77984519	81.7112	yes	11	11	57.4174	59.4681	55.2666	65.8628	105.266	101.682	68.9591	87.2867	88.4863	111.093	17.0355	70.481	81.7082	104.38	103.972	72.618	84.104	103.453	88.7617	103.521	85.1124	73.6139
ENSMUSG00000033880	Lgals3bp	TSS4614,TSS46440,TSS4767,TSS7757,TSS97741	11:118392750-118402092	81.2473	yes	11	11	56.2682	74.7315	96.8315	106.233	139.731	70.3638	59.5865	108.298	97.9044	90.4801	48.3104	72.1057	67.7769	140.456	59.2275	102.625	32.4698	72.4686	79.6422	61.1749	69.5076	78.7264
ENSMUSG00000038276	Asic3	TSS23896,TSS55041,TSS63064,TSS65042,TSS93082	5:24413391-24417835	81.8191	yes	11	11	102.314	104.926	153.743	72.5104	41.846	86.1391	64.3105	93.2499	95.1097	88.8684	117.03	104.174	70.1396	75.9486	37.8026	74.4782	79.8745	71.2225	62.8021	56.5719	65.1391	64.6096
ENSMUSG00000041939	Mvk	TSS25246,TSS3190,TSS3252,TSS3256,TSS44533,TSS6148	5:114444268-114460591	80.9234	yes	11	11	74.3797	80.1306	61.3567	87.8192	73.3777	88.6909	81.2368	72.5857	146.093	95.8587	83.0906	65.0055	60.8427	107.686	71.91	85.3984	45.422	89.0754	118.9	63.5178	47.0142	81.9056
ENSMUSG00000042532	Golga7b	TSS19913,TSS2246	19:42247573-42270348	83.2367	yes	11	11	92.7571	53.8277	60.892	30.7144	77.8156	179.437	87.0849	129.848	15.3348	127.403	20.8074	161.699	121.202	54.6849	30.4216	109.364	152.964	78.0579	95.1169	57.8965	10.6421	32.9597
ENSMUSG00000047766	Lrrc49	TSS100119,TSS51900,TSS70089,TSS70758,TSS73329,TSS78354,TSS90292,TSS91409,TSS92390	9:60568858-60688158	80.2239	yes	11	11	86.3259	87.4857	73.8668	61.2099	54.7981	88.6788	99.1545	58.0352	62.8616	98.7379	74.7654	76.3453	123.749	60.5008	107.919	61.662	86.7391	106.8	80.2374	52.7757	82.0543	94.6536
ENSMUSG00000042406	Atf4	TSS39905	15:80255183-80257540	81.8092	yes	11	11	71.148	85.7998	93.4436	107.013	104.252	70.3243	78.943	91.0845	102.36	75.2311	84.0774	68.0652	62.3691	83.7719	77.5571	84.4648	80.0391	72.7696	83.5987	83.0076	58.6743	60.9767
ENSMUSG00000004071	Cdip1	TSS103376,TSS14985,TSS15077,TSS28602,TSS39092,TSS84023	16:4750347-4790292	79.3693	yes	11	11	86.5507	98.235	71.8977	44.8233	81.1974	101.152	98.1564	68.0633	50.9483	104.58	44.7774	90.7212	116.386	86.3697	71.999	78.1015	85.4406	95.9353	63.9844	87.865	39.5704	111.547
ENSMUSG00000023147	Wrb	TSS57744,TSS76673	16:96145406-96157852	80.89	yes	11	11	74.5805	71.4475	70.6586	83.7845	82.634	84.5027	89.1473	81.0849	90.1431	73.3902	26.9092	83.0162	83.6666	86.953	85.4448	69.2814	74.8848	93.2119	84.7737	95.9096	113.265	79.505
ENSMUSG00000026000	Lancl1	TSS53186,TSS5870,TSS71780,TSS79615,TSS98946	1:67000516-67038872	81.0084	yes	11	11	82.802	74.9259	83.2206	63.8744	46.5619	76.531	130.732	52.2936	71.225	74.2858	95.9206	97.9021	103.097	72.7764	114.847	66.0375	74.5808	95.9446	72.2127	93.1649	58.2407	76.9838
ENSMUSG00000040731	Eif4h	TSS22527,TSS39024,TSS65138,TSS750,TSS77181	5:134619720-134639490	79.8844	yes	11	11	62.0644	81.1473	54.3155	71.3489	75.14	70.9473	64.7236	99.3127	82.6533	88.9715	60.7425	88.3243	104.281	80.4292	96.7091	101.979	57.1189	80.0658	71.0243	121.235	65.0392	97.6252
ENSMUSG00000078919	Dpm1	TSS15707,TSS19382,TSS29460,TSS34897,TSS36625,TSS69883,TSS8116,TSS91257,TSS93305,TSS95306	2:168209047-168230591	80.7632	yes	11	11	66.6622	88.6101	127.349	94.6289	73.4856	63.2091	92.5169	67.0701	80.1311	86.7186	129.874	61.1138	69.3268	64.583	98.2622	57.793	100.864	72.5519	61.4868	69.9232	69.8668	75.0731
ENSMUSG00000020152	Actr2	TSS4664,TSS80447,TSS99808	11:20062303-20112913	80.5494	yes	11	11	96.1672	84.758	112.717	84.6205	76.5267	72.4119	104.047	78.9734	84.4897	67.6372	44.5416	70.9856	72.6951	81.2088	86.697	72.3342	89.7374	68.3411	67.9394	87.2205	87.4876	76.4588
ENSMUSG00000075701	Vimp	TSS10724	7:66079648-66089412	80.2938	yes	11	11	68.9779	89.1246	106.873	80.3306	60.0963	63.6659	83.7557	68.2489	76.5897	69.1032	136.549	84.3129	77.1489	60.6267	79.2268	69.0673	95.8583	76.6352	80.4965	98.6625	60.8194	79.8406
ENSMUSG00000020048	Hsp90b1	TSS28305,TSS28766,TSS32168,TSS71925,TSS87353	10:86690208-86705509	80.5166	yes	11	11	72.9587	90.3978	62.0863	71.149	92.5338	84.5753	74.899	68.9723	85.6534	91.6877	57.7527	79.3553	90.9412	81.6179	109.009	80.8324	77.14	74.9472	74.2966	83.3166	86.7267	74.9624
ENSMUSG00000031683	Lsm6	TSS37025,TSS54516,TSS60785	8:78804864-78821140	81.2018	yes	11	11	82.7858	97.6945	76.452	92.1224	85.1585	69.8479	73.1694	74.2787	84.2993	83.4383	175.396	75.8007	83.3679	62.0925	79.2252	78.8583	59.9909	80.8951	76.7378	71.0149	42.6107	60.3814
ENSMUSG00000036504	Phpt1	TSS44419,TSS8108	2:25573429-25575224	80.9869	yes	11	11	100.709	116.753	107.566	79.7871	44.4649	60.777	85.1574	67.6616	49.1951	67.5559	200.252	71.2834	71.6317	57.8737	89.9823	79.0312	58.5947	81.4947	67.0294	66.2541	77.6714	64.7718
ENSMUSG00000032507	Fbxl2	TSS29291,TSS48593,TSS56236,TSS56241,TSS56576,TSS76942	9:113963636-114046191	78.3185	yes	11	11	85.6607	107.511	90.5107	72.9955	94.8444	79.261	66.1573	60.7655	69.7564	95.5152	38.6399	76.6257	82.9368	81.4424	70.5581	75.9817	81.8688	60.0775	83.2057	62.9996	107.375	118.291
ENSMUSG00000021876	Rnase4	TSS102758,TSS43483	14:51091076-51106151	81.8899	yes	11	11	57.5486	49.7287	93.6472	192.251	158.075	48.8665	131.443	147.161	85.9722	38.8887	59.7827	60.7655	31.7766	145.902	23.2867	92.7099	36.0823	68.7853	53.4075	80.6479	62.9588	40.9298
ENSMUSG00000022370	Mrpl13	TSS101556,TSS13958,TSS44055,TSS5526,TSS65214	15:55534093-55557748	81.5151	yes	11	11	97.0975	85.2504	178.237	97.7905	51.3533	51.9808	127.613	65.3921	81.2071	54.0504	130.666	65.8015	60.5779	71.3937	82.0457	66.2629	70.8638	73.3596	63.605	67.7983	69.4714	47.6699
ENSMUSG00000038722	Bud31	TSS22345,TSS37145,TSS41540,TSS41541,TSS51397,TSS652,TSS70302	5:145140361-145148078	80.9919	yes	11	11	86.3209	105.345	196.5	95.5083	42.7142	40.7731	97.6867	69.9052	76.6432	57.7183	170.037	63.9217	56.4625	78.9505	73.9548	67.7114	62.4349	64.2359	69.3392	68.1075	56.5592	58.0399
ENSMUSG00000031157	Pqbp1	TSS35331,TSS40942,TSS45557,TSS59480,TSS74248	X:7894518-7899269	79.3797	yes	11	11	78.0403	82.2487	72.1766	57.4403	61.2008	84.9744	65.1462	69.7674	71.1212	98.5766	129.85	80.3123	83.7142	74.0728	71.7762	81.1563	69.47	76.1605	90.2884	100.841	68.6391	89.5106
ENSMUSG00000032018	Sc5d	TSS28455,TSS60129	9:42254176-42264300	81.0785	yes	11	11	103.047	61.8111	74.6946	92.0149	103.641	78.9917	96.7258	68.6872	123.55	60.0279	51.0434	65.554	59.0582	105.053	75.265	68.8516	101.54	65.4432	73.8479	87.3197	86.4811	51.4056
ENSMUSG00000007036	Abhd16a	TSS15277,TSS37687,TSS42408,TSS43441,TSS75964,TSS83394,TSS94371	17:35089262-35102987	79.7171	yes	11	11	67.5472	68.9359	91.8276	80.8605	46.4657	83.2306	67.9175	100.473	70.3771	98.0225	65.5192	106.785	92.2463	92.9903	73.4776	107.936	54.3258	86.4207	75.8583	94.5779	48.2645	78.7163
ENSMUSG00000024725	Ostf1	TSS2027,TSS60367,TSS9534	19:18579327-18631789	79.3494	yes	11	11	73.2677	114.084	64.8971	74.5836	60.3204	60.2368	69.2818	73.0275	80.2768	89.4064	85.6839	85.1398	109.653	98.0959	78.3376	80.6539	78.3807	78.0026	73.667	80.6229	58.7177	83.1279
ENSMUSG00000005262	Ufd1l	TSS15456,TSS2704,TSS30045,TSS41972,TSS42076,TSS58718,TSS61152,TSS6503,TSS87349	16:18811778-18835261	79.681	yes	11	11	95.2124	84.4741	82.9984	76.9607	80.4601	83.3304	78.5159	84.0094	100.216	84.0504	54.662	74.2679	72.9175	75.529	66.7377	69.6311	76.9701	82.971	75.5568	91.6742	82.1558	76.1056
ENSMUSG00000027489	Necab3	TSS32061,TSS36447,TSS51367,TSS51369,TSS64094,TSS77846,TSS97113	2:154544398-154558890	76.8781	yes	11	11	96.834	151.925	79.2488	30.5623	10.6562	107.306	63.9034	3.50884	46.5194	130.948	88.295	110.995	121.712	20.7854	68.512	64.3348	83.7445	97.434	83.9952	54.8448	98.3763	134.731
ENSMUSG00000001158	Snrnp27	TSS50411,TSS69389,TSS70071	6:86675220-86684522	80.3176	yes	11	11	88.7756	113.543	114.962	135.727	69.5642	58.9018	72.8568	70.4479	82.7834	55.1295	118.441	62.8281	69.5805	69.8119	99.1277	75.0261	76.9705	53.4474	59.9762	80.3915	58.3774	61.4997
ENSMUSG00000045193	Cirbp	TSS101090,TSS44077,TSS62711,TSS64498,TSS72374,TSS74176,TSS74895	10:80165984-80172786	79.1019	yes	11	11	73.6066	94.5723	73.5451	104.151	44.8503	90.3672	77.9361	100.355	70.5192	79.1397	116.787	79.8449	77.6526	69.5902	84.8282	79.3679	55.04	69.8096	69.5937	63.8155	85.7688	85.942
ENSMUSG00000038965	Ube2l3	TSS20945,TSS22844,TSS35401,TSS83894,TSS85866	16:17152012-17202649	79.591	yes	11	11	87.131	76.9997	63.9505	82.2714	62.739	80.1125	97.8178	73.8988	66.2728	82.8099	49.654	85.0712	80.7029	89.7882	89.5709	75.3016	78.5151	83.2742	78.5462	91.2259	95.7572	73.8978
ENSMUSG00000042032	Mat2b	TSS10721,TSS18199,TSS22599,TSS32524,TSS583,TSS633,TSS83304	11:40679313-40695203	79.1305	yes	11	11	73.5849	86.7465	112.138	102.806	71.5138	73.4105	87.8254	62.656	66.1321	77.1405	61.0728	70.6006	91.1959	75.2991	70.4303	76.7157	80.1355	71.8241	75.4942	90.4008	84.6188	81.8709
ENSMUSG00000038900	Rpl12	TSS26058,TSS45317,TSS6944,TSS6950,TSS83762,TSS88800	2:32961558-32965345	80.7918	yes	9	11	121.864	117.622	196.982	148.501	0	0	83.6585	49.7834	93.6229	40.2077	202.787	101.049	39.2327	53.8651	84.0557	49.3015	56.4041	48.4985	109.277	42.6201	57.295	46.1027
ENSMUSG00000068882	Ssb	TSS23868,TSS4005,TSS5638,TSS61349,TSS81809	2:69861561-69871846	80.8077	yes	11	11	80.4618	103.628	136.051	98.5509	86.7906	48.8875	120.84	52.1395	90.3242	48.1936	115.694	96.2637	72.9044	84.8333	110.841	72.9482	52.6529	49.6245	45.7843	72.6116	56.9359	43.5253
ENSMUSG00000006732	Mettl1	TSS38081,TSS53913,TSS7245,TSS99176,TSS99179	10:127041413-127046365	79.304	yes	11	11	72.5968	88.3174	109.627	103.084	78.5225	62.9877	59.1957	80.526	35.6679	80.4324	129.811	82.966	82.308	79.4343	77.4773	84.5047	62.5225	72.6525	89.1913	64.8391	68.7196	74.6612
ENSMUSG00000006740	Kif5b	TSS15017,TSS17646,TSS292,TSS58241,TSS76871,TSS83427	18:6201001-6242174	79.7752	yes	11	11	67.4692	78.2771	68.735	92.4785	115.587	63.7688	97.2391	91.3007	91.0252	83.6877	48.4602	85.9482	89.0743	90.2994	58.5965	85.9643	105.676	79.8435	63.9392	64.2073	53.7018	63.7515
ENSMUSG00000029715	Pop7	TSS1704,TSS82920	5:137501437-137502518	79.0229	yes	11	11	82.696	103.507	88.8739	45.6754	74.6425	66.9021	71.8218	87.2277	88.645	72.5701	156.488	81.2062	69.7493	64.8625	90.9564	83.1615	53.2548	75.3215	79.093	69.9481	52.8777	78.1881
ENSMUSG00000054452	Aes	TSS32527	10:81559493-81566362	79.8753	yes	11	11	68.4609	68.0169	67.3789	80.9113	120.327	68.0121	84.5397	101.357	69.5957	72.6272	164.987	69.0614	64.2116	64.7433	66.2632	119.093	74.8142	61.9887	72.4451	76.3322	42.2152	59.7205
ENSMUSG00000079478	Sssca1	TSS100242,TSS31838,TSS3508,TSS35092,TSS6128,TSS96066	19:5728087-5731732	79.889	yes	10	11	72.7928	76.6707	89.9024	85.231	75.759	78.1567	0	90.0337	76.6293	92.0951	220.564	79.1639	75.5497	56.2019	59.5422	92.037	56.914	88.2086	99.4302	66.5573	46.2288	58.1303
ENSMUSG00000073433	Arhgdig	TSS22267,TSS26594,TSS37553,TSS4399,TSS73118	17:26196225-26207786	78.2209	yes	11	11	68.6777	60.6632	49.4256	105.29	42.7316	61.6966	112.785	92.9799	45.4262	71.7172	141.103	82.6523	64.4635	78.0859	74.7612	95.4502	67.7146	85.4202	96.8836	110.423	34.2884	92.7853
ENSMUSG00000007739	Cct4	TSS15728,TSS29101,TSS4816,TSS48392,TSS60523,TSS669,TSS74624,TSS9964	11:22990518-23003780	79.1998	yes	11	11	68.3899	81.2948	88.3998	88.0949	77.2112	65.4742	95.6104	89.7019	83.2681	71.537	45.9677	88.0955	86.591	87.8169	61.1181	82.5605	66.6511	82.5874	69.6656	104.754	78.4054	71.3727
ENSMUSG00000028029	Aimp1	TSS30685,TSS36032,TSS36034,TSS6558,TSS6559,TSS73513,TSS75531,TSS78293	3:132660498-132684370	79.5596	yes	11	11	77.0238	99.7085	92.3911	97.3608	77.6508	63.2826	78.5485	73.0542	61.1894	66.9449	132.686	71.9896	77.7028	73.5528	79.5544	64.837	84.1037	71.3845	73.7003	75.1651	78.9207	63.2478
ENSMUSG00000025609	Mkln1	TSS14461,TSS14462,TSS31787,TSS32231,TSS33643,TSS37318,TSS50952,TSS60135,TSS79437,TSS81631,TSS95789,TSS98763	6:31398734-31516811	79.3958	yes	11	11	59.0668	88.1983	51.9445	71.2905	149.29	72.1163	36.1148	110.228	126.105	57.9509	8.79759	76.3247	64.874	118.091	87.2214	102.735	84.9225	70.4985	59.6008	73.7875	98.1546	62.8227
ENSMUSG00000049670	Morn4	TSS103338	19:42074938-42086370	77.9318	yes	11	11	89.5386	92.5365	94.8578	81.7292	65.0644	84.9247	68.6389	70.0061	61.8878	93.6821	70.4979	85.7978	69.3229	70.6674	79.1901	88.686	74.9943	77.644	83.3304	76.3024	57.2695	91.0467
ENSMUSG00000002767	Mrpl2	TSS12755,TSS4006,TSS42417,TSS77739,TSS80719	17:46646228-46650139	78.0342	yes	11	11	71.8855	95.2595	45.1723	85.3212	60.6252	79.9614	56.2589	94.8086	44.4427	86.6675	139.418	76.6023	78.7476	70.956	82.9818	85.6865	68.0725	84.5133	92.7666	58.5728	79.997	87.7803
ENSMUSG00000022523	Fgf12	TSS97878	16:28160119-28445227	79.5938	yes	11	11	94.0661	98.9014	166.947	34.6224	28.1748	82.4359	191.713	11.4368	37.4575	60.8587	97.5395	74.937	70.3102	28.001	65.0273	45.6722	96.9573	84.3074	52.3789	139.952	109.773	54.6104
ENSMUSG00000026426	Arl8a	TSS22026,TSS26083,TSS26803,TSS80540	1:135146823-135156269	78.9068	yes	11	11	72.1448	60.9662	68.6023	103.09	139.781	67.399	64.9731	77.5686	76.7816	71.8912	93.4075	76.3416	57.0421	80.872	62.4036	94.0229	108.972	59.0112	74.779	72.9745	74.0181	68.9654
ENSMUSG00000015943	Bola1	TSS19100,TSS49697,TSS87590	3:96196587-96219709	78.0207	yes	11	11	84.182	89.0603	99.3583	88.5769	24.0979	55.6975	53.095	70.9042	55.9715	66.6007	172.628	80.1967	72.1963	84.2663	72.0465	73.6326	73.727	95.3977	99.7941	71.8187	55.1867	86.5486
ENSMUSG00000062797	l7Rn6	TSS100451,TSS34958,TSS65345,TSS84321,TSS88745,TSS99775	7:89917528-89941199	78.1599	yes	11	11	63.3496	94.0496	105.011	91.6105	76.6423	57.9761	58.1481	65.6946	98.7505	72.3471	119.023	79.3248	80.0306	82.3543	75.6028	75.399	58.4448	75.1555	81.6609	64.1429	66.6404	79.8658
ENSMUSG00000030612	Mrpl46	TSS14056,TSS2120	7:78775235-78783531	78.8081	yes	11	11	71.4538	106.641	78.5466	84.5441	60.2428	55.7451	88.9007	51.8938	80.128	72.9041	159.49	72.7671	76.3075	54.0767	63.1185	62.2985	84.787	87.3559	79.723	68.2536	95.7913	63.6521
ENSMUSG00000005087	Cd44	TSS30952,TSS35555,TSS50241,TSS51001,TSS55324,TSS77482,TSS8747,TSS96034	2:102811140-102901665	77.5202	yes	11	11	92.3953	59.9186	37.208	84.0678	109.009	73.5697	78.3433	90.3888	121.2	76.3199	10.7118	67.5615	73.1246	109.974	53.0332	74.2064	89.6605	66.9086	92.5304	66.5109	101.282	89.266
ENSMUSG00000022336	Eif3e	TSS83598	15:43250039-43282736	78.5429	yes	11	11	69.1179	92.5247	109.368	97.4846	94.0448	55.2383	83.7515	69.5628	79.9603	56.3204	67.0619	71.4863	68.871	77.4178	67.0299	63.8231	99.7941	70.7706	70.5094	86.501	98.7633	67.6348
ENSMUSG00000078784	1810022K09Rik	TSS22702,TSS28596,TSS43879,TSS85967,TSS92016	3:14606283-14611285	80.0074	yes	11	11	101.48	108.862	187.83	132.502	76.8834	33.2835	123.515	64.5815	64.6232	40.9414	118.298	57.9825	53.3409	65.9385	68.5432	59.0149	64.3435	64.1548	49.0386	89.8536	55.1445	35.2018
ENSMUSG00000021537	Cetn3	TSS77722	13:81783291-81797143	79.1225	yes	11	11	84.7581	110.659	148.29	125.686	93.5407	40.8953	79.9892	74.2082	50.6871	48.4233	90.1316	67.2671	61.7149	102.076	71.6927	75.6417	76.192	53.315	55.4993	75.0305	75.8742	53.6387
ENSMUSG00000014301	Pam16	TSS20797,TSS2869,TSS88931,TSS96631	16:4616463-4624988	78.7056	yes	11	11	78.065	111.722	96.5847	83.7877	55.7261	60.633	76.7817	49.7225	78.8649	60.0054	193.096	75.1592	65.0746	65.5732	74.3992	85.7965	57.2374	87.1371	76.3278	70.656	50.4678	62.3404
ENSMUSG00000034757	Tmub2	TSS101778,TSS29606,TSS94692,TSS99009	11:102284930-102289237	77.4338	yes	11	11	67.5936	87.9384	81.4504	77.1958	54.5244	79.8443	68.7915	71.3232	107.396	84.4159	62.2065	80.6457	84.3046	72.6701	80.1676	76.0364	65.3731	90.7442	88.8319	85.9617	58.695	88.9073
ENSMUSG00000034424	Gcsh	TSS43011,TSS65862	8:116981809-116993537	79.1187	yes	11	11	59.2073	84.7523	125.737	63.032	29.9076	79.1919	131.03	63.5021	71.0035	74.1692	141.172	73.8638	60.5959	61.5731	85.7821	68.2163	85.12	82.5012	78.4445	71.4088	71.2822	53.4804
ENSMUSG00000026223	Itm2c	TSS55830,TSS66517,TSS79135	1:85894280-85908675	77.2772	yes	11	11	50.3223	77.865	73.1563	81.8549	34.2557	86.6875	89.3095	82.9961	50.7251	107.857	100.841	105.987	114.83	84.326	72.9986	83.3564	31.7902	91.9932	65.6791	81.4466	54.5427	91.442
ENSMUSG00000027546	Atp9a	TSS23082,TSS23085,TSS23673,TSS30739,TSS4991,TSS53383,TSS59422,TSS59603,TSS83066,TSS8940	2:168634437-168742409	76.1917	yes	11	11	73.0304	67.4612	47.0524	58.4273	69.0911	102.314	62.1777	85.3966	64.7586	108.246	52.0236	97.6568	97.4861	73.8978	72.1748	116.523	68.4694	76.9287	84.6206	73.1137	49.1758	114.2
ENSMUSG00000031791	Tmem38a	TSS35086	8:72572102-72587282	77.1962	yes	11	11	70.0389	88.1382	52.9836	80.761	59.2983	84.6326	54.5478	47.1303	90.758	100.713	68.8709	88.6156	98.1754	70.2344	76.116	75.1715	69.3561	86.5191	90.7449	82.6078	85.7059	91.8146
ENSMUSG00000030284	Creld1	TSS103131,TSS18673,TSS55953,TSS69446,TSS82917	6:113483296-113493338	76.1346	yes	11	11	70.6436	85.0874	51.8187	61.7577	70.755	87.1028	55.9378	86.2019	91.7845	111.346	57.2182	96.1812	89.932	87.2511	63.4475	87.9074	49.1304	87.2191	82.9862	75.5768	49.5407	113.609
ENSMUSG00000020476	Dbnl	TSS37184,TSS56462,TSS57168	11:5788487-5800962	76.4674	yes	11	11	67.9629	87.0009	68.208	80.9245	54.3943	85.3424	78.2952	87.7249	90.3951	93.6912	55.5361	83.3151	81.4534	82.2067	73.3139	71.3665	45.3051	95.4868	81.8105	68.8848	73.1978	106.54
ENSMUSG00000025968	Ndufs1	TSS16908,TSS20628,TSS24013,TSS35615,TSS36615,TSS53320,TSS58967,TSS63679,TSS70560,TSS70561,TSS70562,TSS70563,TSS78131	1:63143595-63176833	78.1512	yes	10	11	86.8586	87.1122	57.2194	72.0972	79.8944	90.331	85.4244	79.0794	74.8812	87.5717	0	81.5735	97.1087	79.0254	84.153	64.5371	105.53	93.866	71.1771	76.0145	87.7195	71.0469
ENSMUSG00000040466	Blvrb	TSS30074,TSS42608,TSS50314,TSS55885,TSS8264	7:27447977-27466144	78.3422	yes	11	11	66.3973	61.8116	62.2843	85.2244	43.0921	75.1457	14.3311	129.173	71.1726	68.119	224.078	79.3108	53.3183	71.1061	61.3365	82.0755	95.0633	91.876	75.8849	52.5863	81.7984	66.0487
ENSMUSG00000030291	Med21	TSS57774,TSS57775,TSS76038,TSS84237	6:146642546-146650602	79.1965	yes	11	11	81.1207	99.7608	124.488	111.845	80.1429	38.2336	92.9847	70.7437	48.8884	57.6213	123.691	65.7804	65.1034	60.5871	77.2776	69.1727	104.304	61.1414	61.1874	95.4412	73.6103	48.0459
ENSMUSG00000036599	Chst12	TSS32655,TSS70836	5:140505549-140525724	75.1498	yes	11	11	87.9145	65.589	52.0295	67.657	44.2072	117.223	60.5789	98.448	73.6698	118.695	39.7173	65.8631	89.9872	83.4531	70.0025	108.126	31.9618	84.4105	79.6047	88.0669	50.9417	132.588
ENSMUSG00000052456	Asna1	TSS73871	8:85017933-85025278	77.7154	yes	11	11	69.3121	90.9933	81.6375	86.0915	52.8463	70.1069	74.7661	69.2754	76.4394	93.8664	144.026	88.2242	90.8362	61.7697	83.6575	85.1933	32.8432	92.2329	90.7721	56.9711	40.163	75.7811
ENSMUSG00000028953	Abcf2	TSS9882	5:24565344-24577467	76.9074	yes	11	11	78.9115	84.8536	68.7262	61.813	89.8216	95.9245	61.1375	71.7601	85.0453	99.9648	30.3653	88.095	94.4305	74.0716	68.9517	77.8003	46.84	80.1093	87.1751	80.2127	89.0453	91.8518
ENSMUSG00000019998	Stx7	TSS59463	10:24149316-24188959	77.996	yes	11	11	70.3851	77.7325	82.1896	91.5347	91.4005	65.2213	89.2623	84.6063	90.3367	71.4901	48.8017	68.3044	65.7993	80.6216	83.2247	75.8888	76.419	69.0247	75.0677	82.7896	97.8145	67.9214
ENSMUSG00000081272	Gm13509	TSS33090	2:49308154-49309462	76.233	yes	11	11	75.3986	77.1767	66.9685	75.4765	63.4011	77.431	63.7707	66.2612	78.9589	89.2071	51.2259	83.626	90.1928	70.7286	75.0368	76.513	69.063	75.0742	81.1749	93.1666	101.041	102.894
ENSMUSG00000030652	Coq7	TSS29107,TSS37365,TSS56048	7:118509658-118533356	77.3927	yes	11	11	84.5463	98.9691	87.7215	64.7424	35.1243	67.9957	40.7838	62.3141	63.8176	88.5153	180.217	84.7444	71.2514	57.6233	100.086	61.0313	105.731	76.3718	67.4291	56.9217	69.3094	77.3233
ENSMUSG00000017943	Gdap1l1	TSS2779,TSS52113,TSS52116	2:163438475-163455324	75.3699	yes	11	11	69.7407	79.57	49.7664	65.5689	48.6537	79.3187	87.5574	66.9467	70.0606	110.739	75.2533	94.8028	103.81	74.9597	48.32	98.302	31.8984	86.6843	83.1018	100.909	56.8049	119.791
ENSMUSG00000054728	Phactr1	TSS101521,TSS12622,TSS17410,TSS28258,TSS31799,TSS38405,TSS3841,TSS57289,TSS59027,TSS62530,TSS6611,TSS72104,TSS87669,TSS90477,TSS93360	13:42680622-43138526	75.8733	yes	11	11	72.9021	81.616	58.0971	41.3242	49.6195	91.8089	52.7918	43.26	111.627	115.338	43.2076	75.9439	84.7442	55.9836	72.6682	71.5545	103.425	52.9869	125.788	84.8769	103.776	105.652
ENSMUSG00000034533	Scn10a	TSS3049	9:119608455-119719032	75.7282	yes	11	11	88.3034	51.7611	51.1766	69.6805	111.511	81.3011	73.1213	89.241	91.0207	73.2921	26.1698	65.8112	72.8769	114.346	42.3701	91.2287	90.0581	66.115	83.9768	63.6	93.3304	108.238
ENSMUSG00000073888	Ccl27a	TSS101002,TSS11719,TSS18035,TSS28937,TSS28938,TSS43845,TSS55876,TSS66572,TSS74819,TSS77421,TSS82852,TSS83015,TSS9113,TSS93335,TSS94012,TSS9795,TSS98045,TSS98049	4:41769466-41774247	76.6796	yes	11	11	107.569	123.163	110.325	95.626	46.9643	35.9006	58.4836	75.0495	44.2769	48.6972	164.997	82.5463	62.7218	73.1086	79.3237	67.1379	48.6231	77.9488	64.5634	103.97	39.2768	83.3735
ENSMUSG00000033423	Eri3	TSS27864,TSS39799,TSS5876,TSS84144,TSS85182,TSS95781	4:117550364-117674297	76.3877	yes	11	11	70.0504	86.4903	77.3157	60.8582	42.8758	70.6911	80.7879	81.3874	70.0601	88.5041	128.164	83.7842	85.0586	61.5512	66.3729	80.8017	57.347	71.9191	82.3057	93.0522	64.7638	89.2393
ENSMUSG00000027010	Slc25a12	TSS11022,TSS64099,TSS73468,TSS74488,TSS85665,TSS89641,TSS99889	2:71271062-71367749	76.9473	yes	11	11	75.3045	74.472	70.6463	69.4151	101.194	97.3106	43.579	84.556	84.7329	85.721	27.4892	76.8438	82.1246	81.3865	80.6819	59.8231	81.7181	98.2009	74.2141	83.0901	83.3896	76.8044
ENSMUSG00000022323	Hrsp12	TSS10657,TSS53332,TSS68639,TSS93779	15:34484020-34495255	78.3814	yes	11	11	85.2046	74.3708	146.747	70.0948	59.338	50.2387	144.688	45.8984	68.7755	50.6666	135.735	67.7961	54.7076	62.5016	105.227	53.4311	77.7414	76.0608	67.1163	53.9562	95.7146	46.2607
ENSMUSG00000040269	Mrps28	TSS74973	3:8802145-8923918	77.9655	yes	11	11	91.7805	94.3698	135.708	87.0241	50.2771	54.2117	48.3476	80.1024	50.142	76.0347	159.036	65.2647	63.0515	85.5585	68.7416	69.8716	69.9782	70.7301	88.0537	54.8335	74.1591	53.935
ENSMUSG00000022051	Bnip3l	TSS101474,TSS12804,TSS3714,TSS40666,TSS83979,TSS94641,TSS97454	14:66985238-67008877	78.5467	yes	11	11	94.4587	96.2146	87.8193	79.1325	64.5625	130.859	73.9385	57.2662	79.7562	38.5728	86.2373	75.9612	72.753	78.99	82.3364	69.4766	45.68	125.924	69.791	91.7263	48.0242	41.7058
ENSMUSG00000036845	Lin37	TSS3112,TSS33735,TSS5953,TSS75684,TSS87155	7:30555440-30559838	77.0894	yes	11	11	52.8665	68.9697	67.7288	64.6677	74.0272	68.2785	97.2708	77.7609	97.5296	75.4051	122.375	77.179	83.2166	76.4203	78.7065	86.0938	40.9467	61.7808	90.8613	91.0222	65.7702	71.3278
ENSMUSG00000003955	Fam162a	TSS10845	16:36043843-36071515	77.3181	yes	11	11	86.3107	75.9895	40.4977	110.766	60.8005	58.4678	63.3844	87.7113	73.0638	57.0407	104.922	82.9645	75.3613	84.758	96.855	97.0679	51.0193	89.6235	93.8588	89.2125	44.0059	66.1119
ENSMUSG00000037149	Ddx1	TSS66609	12:13219307-13249213	77.0497	yes	11	11	69.6345	70.2856	84.5647	64.369	89.6343	81.7379	107.587	69.8726	89.834	81.5609	29.0325	79.1076	78.7175	72.2506	71.6014	68.6695	72.7344	85.1101	73.6117	99.0497	79.0792	70.4512
ENSMUSG00000025724	Sec11a	TSS1786,TSS47523,TSS47633,TSS47634,TSS55332,TSS6694,TSS79838,TSS86818	7:80904888-80947780	76.9448	yes	11	11	72.7212	83.5737	78.7292	87.5644	103.372	62.4778	51.4619	90.1386	105.083	68.0028	107.178	70.2101	53.8403	72.0862	83.5992	81.1533	54.6936	63.5652	78.5346	71.6206	76.2356	72.5379
ENSMUSG00000032869	Psmf1	TSS14456,TSS48698,TSS49441,TSS69833,TSS71159	2:151715811-151744186	76.9056	yes	11	11	72.6309	66.3185	75.1556	84.4812	77.3773	74.0546	76.4353	71.0958	129.135	83.9649	79.6582	65.6089	67.5735	90.2648	69.3076	61.5885	62.5447	65.1209	79.7232	68.0855	94.8932	72.9938
ENSMUSG00000027438	Napb	TSS3917,TSS72115,TSS91229	2:148693984-148732467	77.31	yes	11	11	81.7945	69.017	56.7494	62.3876	116.461	85.1714	80.3432	82.7551	77.6634	64.6442	32.7855	68.0898	76.8186	84.2199	76.7726	65.2701	84.7515	82.3174	73.5523	99.3684	102.578	63.5708
ENSMUSG00000034127	Tspan8	TSS36531	10:115817283-115849893	77.2829	yes	10	11	87.0898	106.013	104.802	148.653	51.8246	61.2943	11.9772	36.6568	0.978603	76.973	103.134	89.2545	86.6575	93.2743	79.7307	86.3575	122.287	95.0241	69.9578	18.0101	92.9918	62.4127
ENSMUSG00000020843	Timm22	TSS46723,TSS51012,TSS72706,TSS86281	11:76406951-76416292	74.1299	yes	11	11	74.3616	68.4686	94.3085	67.1229	47.3629	53.7828	99.2008	59.1437	54.9272	58.5838	189.504	71.801	75.4707	68.7105	74.9538	73.7128	39.4872	85.6451	72.0001	73.2131	54.9673	126.794
ENSMUSG00000018451	6330403K07Rik	TSS98081	11:71031940-71033513	77.3369	yes	11	11	60.7429	75.88	66.3619	91.9723	33.594	68.6476	59.6905	88.337	80.9562	49.4482	104.729	110.249	38.4684	72.7793	165.934	76.0166	44.4805	73.2667	68.1851	128.847	65.4878	57.2915
ENSMUSG00000025035	Arl3	TSS57786	19:46531108-46573085	77.2735	yes	11	11	82.6197	109.403	135.913	81.1835	48.7917	61.1303	91.7447	60.5408	67.6416	76.7614	166.04	65.294	76.9954	71.1705	63.0894	71.1934	50.8232	72.3616	67.6142	54.5177	47.9137	55.1098
ENSMUSG00000041236	Vps41	TSS26874	13:18717291-18866809	76.3396	yes	11	11	80.465	66.0165	70.1432	57.3262	98.212	89.6759	108.982	62.8764	89.5803	72.1806	30.2736	73.0912	80.8288	74.0965	80.9354	63.6189	72.2534	87.6925	77.4986	72.4209	94.9638	72.441
ENSMUSG00000002728	Naa20	TSS10753,TSS10755,TSS29942,TSS3313,TSS40922,TSS8184,TSS87309,TSS95063	2:145902098-145916425	76.7847	yes	11	11	64.5039	94.3573	108.1	91.5262	49.057	51.9276	84.7944	67.9116	59.5659	77.8295	135.197	62.4123	72.8326	76.567	91.7111	63.5986	78.6868	77.9014	70.727	59.6285	73.6432	62.454
ENSMUSG00000031785	Adgrg1	TSS54172,TSS73352	8:94977108-95014208	75.0905	yes	11	11	76.799	73.0294	40.9617	30.4677	80.8083	132.618	58.8586	61.7916	87.7722	97.4142	18.292	79.7276	98.9177	63.6008	75.0385	76.8859	71.7064	70.6591	92.1234	80.9912	108.437	97.9988
ENSMUSG00000027634	Ndrg3	TSS23589,TSS36946,TSS38377,TSS39265,TSS45917,TSS57615,TSS61081,TSS62240,TSS65085,TSS74662	2:156927344-156992056	74.7999	yes	11	11	105.062	86.9846	47.4756	47.3309	57.326	112.011	28.7575	29.116	36.1678	99.8345	31.9167	102.692	102.788	43.9376	143.33	57.2537	81.2459	121.045	82.8987	76.1966	77.4277	102.268
ENSMUSG00000021453	Gadd45g	TSS10514,TSS4438	13:51846677-51848468	78.3295	yes	11	11	53.8342	49.1258	86.7876	199.128	51.2484	48.9633	111.901	135.83	45.3317	35.8119	93.2029	71.1129	38.1746	142.379	55.0243	120.619	42.8888	75.9605	47.4853	103.168	36.9426	27.9149
ENSMUSG00000075705	Msrb1	TSS1012,TSS63219	17:24736641-24742778	76.4842	yes	11	11	96.7286	74.9743	76.8334	73.5406	100.157	66.98	82.4062	81.2153	72.0131	66.6382	72.4906	54.3435	67.5321	79.3107	64.2926	83.4527	97.3037	80.5962	86.0672	55.6176	73.6753	66.5197
ENSMUSG00000029918	Mrps33	TSS15010,TSS16414,TSS30940,TSS79132	6:39801803-39810988	76.9621	yes	11	11	86.5565	87.104	126.474	96.9626	55.1011	49.8891	90.6674	56.8306	70.7693	50.9036	139.781	60.8647	62.0282	58.0411	67.2495	62.2288	109.287	68.348	71.4461	77.5377	68.1338	56.2466
ENSMUSG00000024835	Coro1b	TSS101157,TSS21239,TSS2135,TSS4769,TSS59380,TSS78606,TSS86163,TSS91460	19:4148618-4154035	75.3884	yes	11	11	67.8795	72.1735	75.698	90.6158	60.0341	83.023	86.8713	83.1925	89.5105	85.307	68.7572	77.1977	84.7387	68.4933	45.9822	77.5575	51.6241	80.562	103.095	64.7491	66.0936	88.2955
ENSMUSG00000004394	Tmed4	TSS58346,TSS59510	11:6270368-6274870	75.6643	yes	11	11	86.8118	84.5537	84.6091	85.0231	84.106	75.2961	39.6272	71.9044	88.7839	81.9208	67.5567	77.9795	76.5513	73.6091	87.3583	67.8523	65.6651	77.0181	80.8982	63.3016	68.5231	81.0591
ENSMUSG00000018507	Trpv2	TSS101429,TSS18943,TSS27431,TSS65880,TSS71031	11:62574485-62600515	74.8602	yes	11	11	73.89	60.8856	45.4841	58.2348	89.0027	101.866	49.8789	85.1692	104.068	99.6023	17.5101	97.0081	82.8437	70.4094	57.6737	68.5026	72.9699	82.1813	99.203	60.6133	95.0683	97.4582
[truncated: 11,471 more rows]

## Sheet: cufflinks_all
gene_id	gene_short_name	tss_id	locus	avg. FPKM	expressed?	sum_male	sum_female	S209_male	S210_male	S211_male	S212_male	S217_male	S218_male	S219_male	S220_male	S225_male	S226_male	S231_male	S213_female	S214_female	S215_female	S216_female	S221_female	S222_female	S223_female	S224_female	S228_female	S229_female	S230_female
[truncated: 45,952 more rows]

[truncated: 1 more sheets: cutoff]
