# Supplementary material for: Sex differences in peripheral not central immune responses to pain-inducing injury
Source: Sci Rep. 2017 Nov 28;7:16460. doi: 10.1038/s41598-017-16664-z (PMC5705679; doi:10.1038/s41598-017-16664-z)
Supplement: Supplementary file 4 — Supplementary Dataset 3 [file 41598_2017_16664_MOESM4_ESM.xlsx]

## Sheet: INSTRUCTIONS
	This workbook consists of 4 sheets:
	deseq2_naive	DESeq2 output comparing expression levels of naïve male and female DRG neurons
	deseq2_SNL	DESEq2 output comparing expression levels of male and female DRG neurons 8 days after partial sciatic nerve ligation (SNL). Females were checked to be in estrus on the day of injury and on the day the neurons were extracted.
	FACS_naive_cufflinks	FPKM values of all naïve DRG neuron samples used to assess expression level.
	MACS_SNL_cufflinks	FPKM values of all injured DRG neuron samples used to assess expression level.
	Additional information:
	Cutoff:	FPKM of 1 or above in at least three (naïve samples) or two (SNL samples) per experimental group
	Genes upregulated in males are highlighted in blue
	Genes upregluated in females are highlighted in pink
	Genes in grey were only found modulated in one or the other dataset (naïve or SNL)

## Sheet: deseq2_naive
names	external_gene_name	baseMean	log2FoldChange	lfcSE	stat	pvalue	padj	expressed in naïve ganglia?	avg_naive_male	avg_naive_female	avg_SNL_male	avg_SNL_female
ENSMUSG00000069049	Eif2s3y	234.04	5.61982	0.213125	26.3686	3.13782e-153	4.29285e-149	yes	23.0598	0.107888	15.5208	0
ENSMUSG00000069045	Ddx3y	228.706	5.20594	0.225218	23.1152	3.25795e-118	2.2286e-114	yes	9.43551	0.030097	14.1142	0
ENSMUSG00000068457	Uty	60.0269	3.85793	0.24384	15.8215	2.21073e-56	7.56124e-53	yes	2.23773	0.0152192	3.594	0
ENSMUSG00000056673	Kdm5d	25.7613	3.05077	0.249711	12.2172	2.51624e-34	6.88493e-31	yes	1.1093	0	0.885418	0
ENSMUSG00000099876	Gm29650	19.968	1.82086	0.246919	7.37432	1.65191e-13	3.76664e-10	yes	5.17322	0.0183453	0.511288	0		does not quite pass expression cutoff in deseq2_SNL dataset & lowly expressed in naïve DRG as well
ENSMUSG00000086503	Xist	98.0114	-1.08561	0.226426	-4.79456	1.63032e-06	0.00318634	yes	0.00798955	0.788619	0.0004509	1.53083
ENSMUSG00000085715	Tsix	48.4892	-4.03604	0.236856	-17.0401	4.14232e-65	1.88904e-61	yes	0.00181279	1.1364	0.0035038	0.78014		does not quite pass expression cutoff in deseq2_SNL dataset & very lowly expressed in naïve DRG as well
ENSMUSG00000028367	Txn1	6295.97	0.653492	0.160467	4.07242	4.65263e-05	0.0795657
ENSMUSG00000102564	Gm37035	55.3912	-1.00555	0.249743	-4.02636	5.6648e-05	0.0821623
ENSMUSG00000036572	Upf3b	233.416	0.685826	0.170919	4.01259	6.00558e-05	0.0821623
ENSMUSG00000027018	Hat1	187.679	0.752569	0.190767	3.94497	7.98116e-05	0.090627
ENSMUSG00000035150	Eif2s3x	211.971	-0.691316	0.175647	-3.93583	8.29084e-05	0.090627
ENSMUSG00000035984	Nme5	74.9655	0.811478	0.206656	3.92671	8.61159e-05	0.090627
ENSMUSG00000025332	Kdm5c	217.109	-0.742492	0.190727	-3.89295	9.90312e-05	0.0967747
ENSMUSG00000021485	Mxd3	335.356	0.599573	0.15562	3.8528	0.000116774	0.106191
ENSMUSG00000045763	Basp1	438.523	0.762824	0.198771	3.8377	0.000124191	0.106191
ENSMUSG00000029597	Sds	19.1029	0.792359	0.208211	3.80555	0.000141489	0.113865
ENSMUSG00000024537	Psmg2	577.592	0.581809	0.154348	3.76945	0.000163605	0.121611
ENSMUSG00000038467	Chmp4b	119.98	0.72104	0.191689	3.76151	0.000168892	0.121611
ENSMUSG00000071176	Arhgef10	104.424	-0.796672	0.213716	-3.72771	0.000193229	0.128506
ENSMUSG00000026273	Mterf4	334.62	0.499043	0.134061	3.72251	0.000197254	0.128506
ENSMUSG00000025723	Nmb	1922.35	0.693961	0.188553	3.68046	0.000232818	0.144781
ENSMUSG00000085224	Gm13425	328.217	0.595698	0.163631	3.64049	0.000272117	0.161862
ENSMUSG00000053080	2700081O15Rik	181.7	0.451008	0.124544	3.62127	0.000293158	0.167112
ENSMUSG00000062202	Btbd9	513.675	-0.52124	0.144544	-3.60609	0.000310847	0.170108
ENSMUSG00000005360	Slc1a3	181.528	-0.774736	0.216962	-3.57083	0.000355848	0.187245
ENSMUSG00000030096	Slc6a6	94.0877	-0.878899	0.247587	-3.54986	0.000385432	0.190112
ENSMUSG00000084786	Ubl5	1014.09	0.640974	0.180874	3.54376	0.000394463	0.190112
ENSMUSG00000030630	Fah	924.622	0.531626	0.150257	3.53812	0.000402986	0.190112
ENSMUSG00000020519	Sap30l	87.2969	0.709642	0.20122	3.5267	0.000420781	0.19189
ENSMUSG00000025933	Tmem14a	631.724	0.597746	0.170115	3.51378	0.000441781	0.194968
ENSMUSG00000049404	Rarres1	276.451	-0.872672	0.24974	-3.49432	0.000475268	0.203192
ENSMUSG00000030323	Ift122	1501.69	0.62955	0.18085	3.48106	0.000499431	0.207052
ENSMUSG00000038495	Otud7b	258.448	-0.62198	0.179501	-3.46504	0.000530153	0.20853
ENSMUSG00000022155	Mroh2b	130.647	0.801071	0.231299	3.46336	0.000533481	0.20853
ENSMUSG00000046085	4931422A03Rik	154.155	-0.563518	0.163278	-3.45128	0.000557938	0.212032
ENSMUSG00000001151	Pcnt	83.8246	-0.759364	0.222082	-3.4193	0.000627828	0.219169
ENSMUSG00000079641	Rpl39	341.052	0.721035	0.21199	3.40128	0.000670722	0.219169
ENSMUSG00000014402	Tsg101	1923.47	0.33993	0.100357	3.3872	0.000706095	0.219169
ENSMUSG00000021114	Atp6v1d	2280.36	0.368614	0.108901	3.38484	0.000712198	0.219169
ENSMUSG00000027966	Col11a1	22.8905	-0.82218	0.242963	-3.38398	0.000714433	0.219169
ENSMUSG00000021901	Bap1	951.233	-0.454719	0.134445	-3.3822	0.000719066	0.219169
ENSMUSG00000031516	Dctn6	1967.72	0.483947	0.143314	3.37683	0.000733255	0.219169
ENSMUSG00000019810	Fuca2	1193.78	-0.370924	0.110071	-3.36985	0.000752085	0.219169
ENSMUSG00000079466	Prdm12	381.601	0.564823	0.167651	3.36903	0.000754325	0.219169
ENSMUSG00000028936	Rpl22	977.867	0.382938	0.113674	3.36875	0.000755087	0.219169
ENSMUSG00000097547	B230110C06Rik	69.3866	0.800277	0.238372	3.35726	0.000787181	0.219169
ENSMUSG00000047228	BC048546	1076.93	0.643259	0.192382	3.34366	0.000826825	0.219169
ENSMUSG00000072763	5430403G16Rik	23.5877	0.839012	0.251008	3.34257	0.000830057	0.219169
ENSMUSG00000021579	Lrrc14b	115.13	-0.673213	0.201506	-3.34091	0.000835031	0.219169
ENSMUSG00000055862	Izumo4	636.073	0.611564	0.183187	3.33847	0.000842406	0.219169
ENSMUSG00000041263	Rusc1	404.761	0.422874	0.126703	3.33752	0.000845309	0.219169
ENSMUSG00000030844	Rgs10	4800.38	0.460846	0.138132	3.33629	0.000849056	0.219169
ENSMUSG00000049299	Trappc1	1711.7	0.570398	0.171465	3.32662	0.000879073	0.2221
ENSMUSG00000058600	Rpl30	402.076	0.629987	0.190589	3.30547	0.000948177	0.2221
ENSMUSG00000027165	B230118H07Rik	429.738	0.561301	0.169836	3.30497	0.000949868	0.2221
ENSMUSG00000060739	Nsa2	328.576	0.597793	0.181387	3.29568	0.000981846	0.2221
ENSMUSG00000034105	Tldc1	221.958	-0.606522	0.184051	-3.2954	0.000982813	0.2221
ENSMUSG00000087327	Gm15884	212.042	0.411612	0.124966	3.2938	0.000988442	0.2221
ENSMUSG00000079435	Rpl36a	549.311	0.641815	0.194896	3.29312	0.000990818	0.2221
ENSMUSG00000103793	Pcdhga6	22.5308	-0.822175	0.251248	-3.27236	0.00106653	0.2221
ENSMUSG00000074280	Gm6166	57.6854	0.811219	0.24805	3.27039	0.00107399	0.2221
ENSMUSG00000031231	Cox7b	2027.72	0.695724	0.212827	3.26896	0.00107943	0.2221
ENSMUSG00000022024	Sugt1	1167.42	0.435298	0.133309	3.26533	0.00109337	0.2221
ENSMUSG00000025374	Nabp2	614.741	0.510386	0.156393	3.26349	0.00110051	0.2221
ENSMUSG00000038074	Fkbp14	134.959	-0.708956	0.21752	-3.25927	0.00111701	0.2221
ENSMUSG00000025525	Apool	115.352	0.646153	0.198297	3.25852	0.00111995	0.2221
ENSMUSG00000019437	Tlcd1	1479.63	0.552076	0.169754	3.25221	0.0011451	0.2221
ENSMUSG00000027500	Stmn2	37872.7	0.50612	0.15564	3.25186	0.00114654	0.2221
ENSMUSG00000039167	Adgrl4	35.1254	-0.773214	0.23786	-3.25071	0.00115117	0.2221
ENSMUSG00000009292	Trpm2	171.781	-0.588212	0.182061	-3.23085	0.00123421	0.2221
ENSMUSG00000001025	S100a6	7202.79	0.588364	0.182118	3.23068	0.00123498	0.2221
ENSMUSG00000094392	Gm3788	29.9104	0.710739	0.220122	3.22885	0.0012429	0.2221
ENSMUSG00000071657	Bscl2	4558.36	0.357991	0.110914	3.22763	0.00124821	0.2221
ENSMUSG00000042712	Wbp5	1490.28	0.483545	0.14989	3.22601	0.0012553	0.2221
ENSMUSG00000006699	Cdc42	6491.33	0.361694	0.112233	3.22272	0.00126979	0.2221
ENSMUSG00000044147	Arf6	126.744	0.489165	0.151803	3.22237	0.00127133	0.2221
ENSMUSG00000021660	Btf3	1737.64	0.560142	0.174045	3.21838	0.00128917	0.2221
ENSMUSG00000053453	Thoc7	687.878	0.525953	0.163655	3.21378	0.00130999	0.2221
ENSMUSG00000079523	Tmsb10	6047.43	0.597676	0.185981	3.21364	0.00131064	0.2221
ENSMUSG00000024063	Lbh	191.174	0.648702	0.201918	3.21269	0.00131497	0.2221
ENSMUSG00000029655	N4bp2l2	184.826	0.623455	0.19459	3.20394	0.00135562	0.222702
ENSMUSG00000021951	N6amt2	566.166	0.555324	0.17345	3.20163	0.00136652	0.222702
ENSMUSG00000021423	Ly86	2170.73	0.795776	0.248841	3.19793	0.00138417	0.222702
ENSMUSG00000024273	2700062C07Rik	184.114	0.555144	0.173628	3.19732	0.0013871	0.222702
ENSMUSG00000039058	Ak5	375.612	-0.591265	0.185183	-3.19286	0.0014087	0.222702
ENSMUSG00000068240	Gm11808	37.0023	0.638142	0.199961	3.19133	0.0014162	0.222702
ENSMUSG00000056515	Rab31	426.005	-0.534366	0.168286	-3.17535	0.00149657	0.232666
ENSMUSG00000025154	Arhgap19	34.6233	-0.791963	0.250282	-3.16428	0.00155466	0.233899
ENSMUSG00000071415	Rpl23	1293.17	0.577587	0.182534	3.16426	0.00155477	0.233899
ENSMUSG00000036372	Tmem258	466.106	0.543784	0.171862	3.16407	0.00155579	0.233899
ENSMUSG00000025362	Rps26	1058	0.569823	0.180739	3.15274	0.00161747	0.240528
ENSMUSG00000059291	Rpl11	1663.18	0.598777	0.190126	3.14937	0.00163624	0.240703
ENSMUSG00000058546	Rpl23a	1139.09	0.567601	0.180601	3.14285	0.00167313	0.242549
ENSMUSG00000041453	Rpl21	1471.44	0.503174	0.160275	3.13944	0.00169273	0.242549
ENSMUSG00000039737	Prkrip1	515.392	0.522967	0.16672	3.13679	0.00170806	0.242549
ENSMUSG00000055782	Abcd2	166.897	-0.591116	0.188566	-3.1348	0.0017197	0.242549
ENSMUSG00000031839	Hsbp1	3432.3	0.452417	0.14502	3.11969	0.0018104	0.251088
ENSMUSG00000068523	Gng5	217.758	0.556662	0.178496	3.11863	0.00181695	0.251088
ENSMUSG00000071658	Gng3	16152.9	0.494069	0.158866	3.10996	0.0018711	0.255395
ENSMUSG00000029388	Eif2b1	873.065	0.391614	0.126264	3.10154	0.00192518	0.255395
ENSMUSG00000016833	Mrps18c	284.84	0.606478	0.195565	3.10116	0.00192764	0.255395
ENSMUSG00000001383	Zmat2	1548.27	0.446525	0.14432	3.094	0.00197477	0.255395
ENSMUSG00000020593	Lpin1	1353.49	-0.461002	0.149027	-3.09341	0.0019787	0.255395
ENSMUSG00000090553	Snrpe	334.472	0.61219	0.198278	3.08753	0.00201826	0.255395
ENSMUSG00000032551	1110059G10Rik	193.457	0.588615	0.190754	3.08573	0.00203052	0.255395
ENSMUSG00000071644	Eef1g	4590.11	0.301648	0.0977808	3.08494	0.00203591	0.255395
ENSMUSG00000097546	Gm26749	21.5179	-0.772238	0.250377	-3.0843	0.0020403	0.255395
ENSMUSG00000047187	Rab2a	1108.88	0.369481	0.11985	3.08286	0.00205025	0.255395
ENSMUSG00000032318	Isl2	898.739	0.454573	0.147474	3.08239	0.00205347	0.255395
ENSMUSG00000050530	Fam171a1	248.715	-0.52922	0.172677	-3.06479	0.0021782	0.268468
ENSMUSG00000030868	Dctn5	3192.96	0.304918	0.0997668	3.05631	0.00224079	0.271995
ENSMUSG00000049881	2810025M15Rik	189.155	0.54433	0.178316	3.05262	0.00226851	0.271995
ENSMUSG00000034867	Ankrd27	858.69	-0.515454	0.16891	-3.05164	0.00227594	0.271995
ENSMUSG00000022300	Dcaf13	409.396	0.44816	0.147368	3.04109	0.0023572	0.271995
ENSMUSG00000041959	S100a10	7548.01	0.589244	0.193928	3.03847	0.00237784	0.271995
ENSMUSG00000021451	Sema4d	439.872	-0.56622	0.186522	-3.03567	0.00240004	0.271995
ENSMUSG00000028470	Hint2	203.915	0.596912	0.196655	3.03533	0.00240271	0.271995
ENSMUSG00000044749	Abca6	165.341	-0.719528	0.237078	-3.03498	0.00240548	0.271995
ENSMUSG00000031320	Rps4x	2067.25	0.479813	0.158176	3.03342	0.00241802	0.271995
ENSMUSG00000025035	Arl3	625.124	0.545309	0.179923	3.03079	0.00243915	0.271995
ENSMUSG00000090862	Rps13	782.693	0.573213	0.189359	3.02712	0.00246893	0.271995
ENSMUSG00000031590	Frg1	581.569	0.471247	0.155689	3.02684	0.00247121	0.271995
ENSMUSG00000029993	Nfu1	1893.54	0.427867	0.141538	3.02298	0.00250302	0.271995
ENSMUSG00000005575	Ube2m	392.869	0.523107	0.173161	3.02093	0.00251999	0.271995
ENSMUSG00000025050	Pcgf6	18.4147	0.737011	0.244033	3.02014	0.00252662	0.271995
ENSMUSG00000086567	Gm2830	107.946	0.618512	0.204818	3.01981	0.0025293	0.271995
ENSMUSG00000037075	Rnf139	178.967	0.423214	0.140469	3.01286	0.00258801	0.271995
ENSMUSG00000014551	Mrps25	1362.95	0.386901	0.128434	3.01245	0.00259144	0.271995
ENSMUSG00000031358	Msl3	271.542	0.629257	0.209095	3.00944	0.00261733	0.271995
ENSMUSG00000078784	1810022K09Rik	273.319	0.60841	0.202245	3.00828	0.00262735	0.271995
ENSMUSG00000097290	1300002E11Rik	73.1075	0.621462	0.206661	3.00716	0.00263702	0.271995
ENSMUSG00000019899	Lama2	54.5158	-0.744343	0.248064	-3.00061	0.00269442	0.271995
ENSMUSG00000039114	Nrn1	9051.15	0.369792	0.123313	2.9988	0.00271046	0.271995
ENSMUSG00000020044	Timp3	1349.63	-0.59961	0.200043	-2.9974	0.00272295	0.271995
ENSMUSG00000027108	Ola1	1414.96	0.288215	0.0961751	2.99677	0.00272855	0.271995
ENSMUSG00000028234	Rps20	1628.55	0.565445	0.188776	2.99532	0.00274157	0.271995
ENSMUSG00000042043	Tbca	1252.47	0.578545	0.193576	2.98873	0.00280138	0.271995
ENSMUSG00000028232	Tmem68	231.977	-0.47227	0.158126	-2.98667	0.00282038	0.271995
ENSMUSG00000028251	Tstd3	495.992	0.457156	0.153199	2.98405	0.00284456	0.271995
ENSMUSG00000032598	Nckipsd	526.223	-0.505082	0.169683	-2.97662	0.00291445	0.271995
ENSMUSG00000029440	Psmd9	336.654	0.412832	0.138824	2.97378	0.0029416	0.271995
ENSMUSG00000054871	Tmem158	58.1515	0.658385	0.221496	2.97245	0.00295433	0.271995
ENSMUSG00000040451	Sgms1	88.8352	-0.747402	0.251634	-2.9702	0.00297605	0.271995
ENSMUSG00000024646	Cyb5a	2200.63	0.475997	0.160264	2.97008	0.0029772	0.271995
ENSMUSG00000028546	Elavl4	6356.6	0.253738	0.0855382	2.96637	0.00301337	0.271995
ENSMUSG00000004032	Gstm5	2313.97	0.50132	0.169196	2.96295	0.00304709	0.271995
ENSMUSG00000032231	Anxa2	36422.9	0.371689	0.125461	2.96258	0.00305071	0.271995
ENSMUSG00000033352	Map2k4	967.51	-0.368588	0.124415	-2.96257	0.00305086	0.271995
ENSMUSG00000024091	Vapa	945.683	0.456127	0.154054	2.96082	0.00306819	0.271995
ENSMUSG00000028358	Zfp618	34.9809	-0.744502	0.251475	-2.96054	0.00307098	0.271995
ENSMUSG00000068250	Amn1	350.042	0.516262	0.174387	2.96043	0.00307207	0.271995
ENSMUSG00000030522	Mtmr10	60.363	-0.700074	0.236629	-2.95853	0.00309112	0.271995
ENSMUSG00000061787	Rps17	726.226	0.579095	0.195845	2.95691	0.00310744	0.271995
ENSMUSG00000018449	Rpain	384.044	0.551859	0.18684	2.95365	0.00314041	0.271995
ENSMUSG00000091537	Tma7	827.764	0.574911	0.194736	2.95226	0.00315462	0.271995
ENSMUSG00000038903	Ccdc68	668.193	0.415412	0.140721	2.95203	0.00315692	0.271995
ENSMUSG00000092416	Zfp141	72.4698	-0.520141	0.176311	-2.95013	0.00317636	0.271995
ENSMUSG00000037197	Rbm17	164.951	0.430394	0.145929	2.94933	0.00318461	0.271995
ENSMUSG00000059278	Naa38	767.732	0.597977	0.202787	2.9488	0.00319015	0.271995
ENSMUSG00000015702	Anxa9	50.087	0.578831	0.196363	2.94776	0.00320088	0.271995
ENSMUSG00000034083	Ccdc174	253.441	0.420392	0.142731	2.94535	0.00322592	0.272066
ENSMUSG00000079278	Tmem233	2921.35	0.544734	0.185048	2.94374	0.00324269	0.272066
ENSMUSG00000086316	2210013O21Rik	1157.8	0.481115	0.163535	2.94196	0.00326138	0.272066
ENSMUSG00000018567	Gabarap	3975.8	0.480981	0.163731	2.93764	0.00330721	0.273495
ENSMUSG00000081344	Gm14303	41.5984	0.652593	0.222329	2.93525	0.00333279	0.273495
ENSMUSG00000030850	Ate1	473.04	-0.346599	0.118163	-2.93322	0.00335469	0.273495
ENSMUSG00000001158	Snrnp27	621.257	0.480569	0.163919	2.93174	0.00337072	0.273495
ENSMUSG00000010376	Nedd8	3111.86	0.492222	0.167949	2.93078	0.00338108	0.273495
ENSMUSG00000030432	Rpl28	1900.57	0.509598	0.174649	2.91784	0.00352465	0.273495
ENSMUSG00000020018	Snrpf	115.122	0.585513	0.200759	2.91649	0.00353994	0.273495
ENSMUSG00000049422	Chchd10	168.261	-0.728184	0.249718	-2.91602	0.00354524	0.273495
ENSMUSG00000022370	Mrpl13	549.277	0.549218	0.188382	2.91544	0.00355183	0.273495
ENSMUSG00000034674	Tdg	27.9521	-0.671511	0.230443	-2.914	0.00356829	0.273495
ENSMUSG00000073702	Rpl31	890.9	0.546083	0.187406	2.91391	0.00356938	0.273495
ENSMUSG00000037868	Egr2	78.6276	-0.707925	0.243202	-2.91085	0.00360447	0.273495
ENSMUSG00000020738	Sumo2	186.381	0.478811	0.164531	2.91015	0.00361254	0.273495
ENSMUSG00000019254	Ppp1r12c	149.832	0.513986	0.176639	2.90981	0.00361652	0.273495
ENSMUSG00000036315	Znrd1	144.241	0.544614	0.187268	2.9082	0.00363513	0.273495
ENSMUSG00000048758	Rpl29	209.123	0.528731	0.181874	2.90713	0.00364758	0.273495
ENSMUSG00000078908	Mon1b	275.944	-0.57327	0.197327	-2.90518	0.00367043	0.273495
ENSMUSG00000047675	Rps8	1319.02	0.51862	0.178828	2.90011	0.00373032	0.273495
ENSMUSG00000073155	1810058I24Rik	1334.8	0.456597	0.157576	2.89763	0.00375997	0.273495
ENSMUSG00000006941	Eif1b	1802.29	0.476296	0.164495	2.8955	0.00378558	0.273495
ENSMUSG00000002043	Trappc6a	341.062	0.504406	0.174347	2.89312	0.00381439	0.273495
ENSMUSG00000002477	Snrpd1	432.568	0.533847	0.184704	2.89028	0.00384895	0.273495
ENSMUSG00000080848	Gm9385	30.7587	0.63772	0.220809	2.88811	0.0038757	0.273495
ENSMUSG00000001964	Emd	118.814	0.695014	0.240779	2.88652	0.00389533	0.273495
ENSMUSG00000052609	Plekhg3	103.174	-0.540981	0.187505	-2.88516	0.00391218	0.273495
ENSMUSG00000031149	Praf2	4169.13	0.419385	0.145393	2.88449	0.00392048	0.273495
ENSMUSG00000036299	BC031181	2641.43	0.450544	0.156223	2.88399	0.00392673	0.273495
ENSMUSG00000029610	Aimp2	1346.04	0.456355	0.158314	2.8826	0.00394414	0.273495
ENSMUSG00000012126	Ubxn11	4952.44	0.493058	0.171103	2.88165	0.003956	0.273495
ENSMUSG00000021643	Serf1	413.839	0.595478	0.206715	2.88067	0.00396835	0.273495
ENSMUSG00000031352	Hccs	156.778	0.629495	0.218602	2.87964	0.00398135	0.273495
ENSMUSG00000038803	Ost4	1006.8	0.517396	0.179766	2.87815	0.0040001	0.273495
ENSMUSG00000042406	Atf4	1378.13	0.317725	0.110447	2.87672	0.00401828	0.273495
ENSMUSG00000037013	Ss18	254.865	-0.561735	0.195437	-2.87425	0.00404992	0.273495
ENSMUSG00000022788	Fgd4	70.2597	-0.597847	0.208121	-2.87259	0.00407127	0.273495
ENSMUSG00000016308	Ube2a	1885.86	0.467938	0.162955	2.87158	0.00408428	0.273495
ENSMUSG00000062691	Cebpzos	610.565	0.522933	0.182216	2.86985	0.0041067	0.273495
ENSMUSG00000025085	Ablim1	1110.71	-0.46692	0.162815	-2.8678	0.00413343	0.273495
ENSMUSG00000063172	Hspb11	184.221	0.59986	0.209213	2.86722	0.00414099	0.273495
ENSMUSG00000003660	Snrnp200	579.282	-0.50907	0.177735	-2.86421	0.00418046	0.273495
ENSMUSG00000024902	Mrpl11	754.001	0.461757	0.161263	2.86338	0.00419145	0.273495
ENSMUSG00000021486	Prelid1	3308.88	0.449988	0.157195	2.86261	0.00420169	0.273495
ENSMUSG00000087006	Gm13889	91.0246	0.608533	0.212616	2.86212	0.00420817	0.273495
ENSMUSG00000008892	Vdac3	3618.15	0.336294	0.117561	2.86058	0.00422861	0.273495
ENSMUSG00000048330	Ric3	412.053	-0.385746	0.134849	-2.86057	0.00422886	0.273495
ENSMUSG00000061613	U2af1	245.17	0.474968	0.166066	2.86012	0.00423479	0.273495
ENSMUSG00000018585	Atox1	1650.26	0.54202	0.189611	2.85859	0.00425528	0.273495
ENSMUSG00000033486	Catsper2	59.1392	0.587417	0.205533	2.85802	0.00426294	0.273495
ENSMUSG00000025290	Rps24	941.106	0.536979	0.187956	2.85694	0.00427749	0.273495
ENSMUSG00000087646	Gm1667	18.1006	0.718491	0.251493	2.8569	0.00427804	0.273495
ENSMUSG00000009739	Pou6f1	124.896	-0.589476	0.206834	-2.85	0.00437193	0.278197
ENSMUSG00000027198	Ext2	188.619	-0.473628	0.166376	-2.84672	0.00441716	0.279774
ENSMUSG00000047459	Dynlrb1	3547.26	0.461309	0.162373	2.84105	0.00449657	0.282359
ENSMUSG00000015668	Pdzd11	1305.76	0.39981	0.140736	2.84086	0.00449925	0.282359
ENSMUSG00000026814	Eng	23.4422	-0.696074	0.245366	-2.83688	0.00455565	0.284593
ENSMUSG00000020180	Snrpd3	1073.75	0.42736	0.150822	2.83354	0.00460361	0.286282
ENSMUSG00000015575	Atp6v0e	792.41	0.50142	0.177308	2.82796	0.00468456	0.287496
ENSMUSG00000023904	Hcfc1r1	2272.75	0.255788	0.0905087	2.82611	0.00471164	0.287496
ENSMUSG00000017778	Cox7c	1614.18	0.611231	0.216441	2.82401	0.00474263	0.287496
ENSMUSG00000042312	S100a13	967.483	0.622873	0.220588	2.82369	0.00474737	0.287496
ENSMUSG00000040865	Ino80d	170.562	-0.488627	0.173071	-2.82328	0.00475353	0.287496
ENSMUSG00000029616	Erp29	1722.85	0.309096	0.109502	2.82276	0.00476127	0.287496
ENSMUSG00000060260	Pwwp2b	213.062	-0.48317	0.171246	-2.8215	0.00477997	0.287496
ENSMUSG00000017400	Stac2	713.598	-0.596452	0.211452	-2.82074	0.00479125	0.287496
ENSMUSG00000045103	Dmd	205.592	-0.562242	0.199593	-2.81693	0.00484845	0.289658
ENSMUSG00000090270	Gm17226	24.155	0.698567	0.248285	2.81357	0.00489953	0.291383
ENSMUSG00000049038	Mterf2	184.638	0.537571	0.191155	2.81223	0.00491992	0.291383
ENSMUSG00000029253	Cenpc1	317.616	0.416118	0.148099	2.80974	0.0049582	0.292384
ENSMUSG00000087178	A230056P14Rik	74.1333	-0.581471	0.207134	-2.80722	0.00499704	0.29341
ENSMUSG00000021958	Pinx1	78.009	0.652875	0.232864	2.80367	0.00505242	0.295394
ENSMUSG00000043909	Trp53bp1	759.507	-0.416734	0.149023	-2.79644	0.00516688	0.296086
ENSMUSG00000028608	0610037L13Rik	893.274	0.358762	0.128306	2.79613	0.00517183	0.296086
ENSMUSG00000037152	Ndufc1	1115.09	0.545194	0.195004	2.79581	0.005177	0.296086
ENSMUSG00000020107	Anapc16	1458.62	0.432502	0.154838	2.79324	0.00521822	0.296086
ENSMUSG00000105576	Gm42164	39.9009	0.629269	0.225413	2.79162	0.00524443	0.296086
ENSMUSG00000025794	Rpl14	4807.31	0.460017	0.164802	2.79133	0.00524917	0.296086
ENSMUSG00000085819	Ube4bos1	74.4683	-0.567837	0.203448	-2.79107	0.00525344	0.296086
ENSMUSG00000028837	Psmb2	3180.44	0.498548	0.178643	2.79075	0.0052586	0.296086
ENSMUSG00000071866	Ppia	15843.4	0.503274	0.180338	2.79072	0.00525904	0.296086
ENSMUSG00000051695	Pcbp1	689.949	0.439852	0.158189	2.78055	0.00542675	0.303297
ENSMUSG00000047216	Cdh19	163.278	-0.647257	0.232804	-2.78026	0.00543146	0.303297
ENSMUSG00000028271	Gtf2b	629.362	0.439865	0.158443	2.77618	0.00550022	0.304627
ENSMUSG00000030029	Lrig1	42.5674	0.667803	0.240569	2.77594	0.00550429	0.304627
ENSMUSG00000038145	Snrk	408.62	-0.420637	0.151604	-2.77458	0.00552738	0.304627
ENSMUSG00000028138	Adh5	1476.2	0.334091	0.120498	2.77259	0.00556115	0.304627
ENSMUSG00000022671	Mzt2	508.564	0.463158	0.167068	2.77227	0.00556677	0.304627
ENSMUSG00000090118	Gm16163	202.635	0.434945	0.156965	2.77098	0.00558887	0.304627
ENSMUSG00000009013	Dynll1	6973.68	0.474036	0.171216	2.76864	0.00562907	0.305024
ENSMUSG00000063457	Rps15	1634.82	0.531181	0.191903	2.76797	0.00564074	0.305024
ENSMUSG00000032112	Trappc4	3060.81	0.414189	0.149874	2.76358	0.00571702	0.305476
ENSMUSG00000031626	Sorbs2	136.01	-0.615431	0.222861	-2.76151	0.00575354	0.305476
ENSMUSG00000001506	Col1a1	77.1113	-0.67723	0.245263	-2.76124	0.00575824	0.305476
ENSMUSG00000028861	Mrps15	553.907	0.419589	0.152047	2.75961	0.00578704	0.305476
ENSMUSG00000072683	Gm7457	20.0038	0.692858	0.251139	2.75886	0.00580034	0.305476
ENSMUSG00000086841	2410006H16Rik	231.396	0.572156	0.207427	2.75835	0.00580944	0.305476
ENSMUSG00000079184	Mphosph8	880.733	0.406284	0.14744	2.75558	0.00585878	0.305476
ENSMUSG00000030512	Snrpa1	342.957	0.448484	0.1628	2.75481	0.00587258	0.305476
ENSMUSG00000073968	Trim68	54.0651	-0.683675	0.248284	-2.7536	0.00589446	0.305476
ENSMUSG00000050552	Lamtor4	1062.15	0.55308	0.200913	2.75283	0.00590818	0.305476
ENSMUSG00000023010	Tmbim6	7293.44	-0.288647	0.104869	-2.75246	0.00591489	0.305476
ENSMUSG00000021273	Fdft1	7322.62	0.280237	0.101818	2.75234	0.00591704	0.305476
ENSMUSG00000025208	Mrpl43	806.757	0.485139	0.176455	2.74936	0.00597126	0.306149
ENSMUSG00000021040	Slirp	823.217	0.322088	0.117181	2.74864	0.00598438	0.306149
ENSMUSG00000073676	Hspe1	778.089	0.538366	0.195917	2.74793	0.00599721	0.306149
ENSMUSG00000000355	Mcts1	862.497	0.515943	0.188056	2.74357	0.00607759	0.309099
ENSMUSG00000024187	Fam234a	671.565	-0.490088	0.17878	-2.7413	0.0061197	0.309527
ENSMUSG00000083669	Gm10169	32.2529	0.603498	0.2202	2.74068	0.00613126	0.309527
ENSMUSG00000015671	Psma2	2682.55	0.459165	0.167737	2.73742	0.00619233	0.311461
ENSMUSG00000053477	Tcf4	206.766	-0.579247	0.211889	-2.73373	0.00626217	0.312715
ENSMUSG00000046432	Ngfrap1	2924.11	0.438688	0.160539	2.73259	0.00628381	0.312715
ENSMUSG00000049882	Vcpkmt	114.802	0.504102	0.184529	2.73182	0.00629847	0.312715
ENSMUSG00000021290	2010107E04Rik	1430.68	0.578036	0.211665	2.7309	0.00631617	0.312715
ENSMUSG00000033444	Specc1l	482.509	-0.445415	0.1632	-2.72926	0.00634769	0.312715
ENSMUSG00000015653	Steap2	66.7276	-0.683085	0.250374	-2.72826	0.00636693	0.312715
ENSMUSG00000031984	2810004N23Rik	321.178	0.400199	0.146715	2.72773	0.00637726	0.312715
ENSMUSG00000030516	Tjp1	43.1759	-0.683171	0.250979	-2.72203	0.00648826	0.317021
ENSMUSG00000098332	2310009A05Rik	124.051	0.562148	0.206831	2.7179	0.00656968	0.31892
ENSMUSG00000009630	Ppp2cb	243.785	0.456032	0.167857	2.71679	0.00659176	0.31892
ENSMUSG00000091412	Gm2895	63.1816	-0.620061	0.228304	-2.71594	0.00660876	0.31892
ENSMUSG00000067288	Rps28	257.446	0.547256	0.201541	2.71536	0.00662036	0.31892
ENSMUSG00000037958	Nsrp1	280.797	0.434988	0.160358	2.71262	0.00667545	0.320445
ENSMUSG00000100927	Gm28536	220.374	-0.384074	0.141698	-2.71051	0.00671808	0.321364
ENSMUSG00000021694	Ercc8	81.9297	0.577791	0.213349	2.7082	0.00676495	0.321418
ENSMUSG00000025089	Gfra1	760.234	-0.4951	0.182844	-2.70777	0.00677371	0.321418
ENSMUSG00000073771	Btbd19	35.2217	0.678065	0.250487	2.70699	0.0067897	0.321418
ENSMUSG00000000759	Tubgcp3	374.37	-0.397425	0.146988	-2.7038	0.00685517	0.323162
ENSMUSG00000029918	Mrps33	494.435	0.494435	0.182928	2.7029	0.00687378	0.323162
ENSMUSG00000021536	Adcy2	114.989	0.468793	0.173777	2.69767	0.0069826	0.326535
ENSMUSG00000040354	Mars	367.26	-0.397435	0.147482	-2.69479	0.0070432	0.326535
ENSMUSG00000039473	Ubn1	162.498	-0.543543	0.201713	-2.69463	0.00704663	0.326535
ENSMUSG00000028044	Cks1b	109.168	0.577563	0.214456	2.69315	0.00707806	0.326535
ENSMUSG00000037805	Rpl10a	1275.71	0.439569	0.163247	2.69266	0.00708849	0.326535
ENSMUSG00000045519	Zfp560	286.251	0.45653	0.169547	2.69265	0.00708873	0.326535
ENSMUSG00000032263	Bckdhb	121.667	-0.659692	0.245228	-2.69011	0.00714276	0.32792
ENSMUSG00000029267	Mtf2	96.3291	0.50802	0.189045	2.68729	0.00720334	0.329216
ENSMUSG00000022946	Dopey2	447.946	-0.367033	0.136624	-2.68644	0.00722178	0.329216
ENSMUSG00000026547	Tagln2	16235.3	0.532902	0.198512	2.68448	0.00726422	0.329216
ENSMUSG00000028347	Tmeff1	152.533	0.553515	0.206201	2.68434	0.00726724	0.329216
ENSMUSG00000055061	4931431C16Rik	59.232	-0.580827	0.216506	-2.68273	0.00730244	0.329718
ENSMUSG00000027011	Ube2e3	302.025	0.394696	0.147319	2.6792	0.00737979	0.331789
ENSMUSG00000028843	Sh3bgrl3	11344.5	0.470586	0.175694	2.67843	0.0073968	0.331789
ENSMUSG00000023243	Kcnk5	29.6383	-0.671706	0.251146	-2.67456	0.00748268	0.333152
ENSMUSG00000053317	Sec61b	355.895	0.527063	0.197149	2.67342	0.00750821	0.333152
ENSMUSG00000028218	Fam92a	341.929	0.371748	0.139159	2.6714	0.00755363	0.333152
ENSMUSG00000005262	Ufd1l	1667.36	0.191372	0.071655	2.67075	0.00756824	0.333152
ENSMUSG00000026281	Dtymk	273.477	0.485391	0.181754	2.67059	0.00757171	0.333152
ENSMUSG00000036835	Psenen	575.961	0.427444	0.16006	2.67052	0.00757329	0.333152
ENSMUSG00000038374	Rbm8a	706.442	0.374742	0.140478	2.66761	0.00763933	0.333954
ENSMUSG00000026644	Acbd7	40.3207	0.661315	0.24791	2.66756	0.00764034	0.333954
ENSMUSG00000017418	Arl5b	43.1515	-0.621938	0.233247	-2.66643	0.00766609	0.334012
ENSMUSG00000031760	Mt3	2365.85	0.582905	0.218717	2.66511	0.00769624	0.334211
ENSMUSG00000044768	D1Ertd622e	105.702	-0.38354	0.143966	-2.6641	0.00771952	0.334211
ENSMUSG00000028671	Gale	890.478	0.380111	0.14277	2.66241	0.00775843	0.334836
ENSMUSG00000026764	Kif5c	1980.6	-0.327606	0.123171	-2.65977	0.00781951	0.335478
ENSMUSG00000031669	Gins3	94.2534	-0.521927	0.196379	-2.65775	0.00786632	0.335478
ENSMUSG00000070319	Eif3g	1528.17	0.393873	0.148287	2.65615	0.00790396	0.335478
ENSMUSG00000051319	1500011K16Rik	503.585	0.508527	0.191505	2.65543	0.00792074	0.335478
ENSMUSG00000028020	Glrb	450.016	-0.383984	0.144606	-2.65538	0.00792203	0.335478
ENSMUSG00000024414	Mrpl27	1332.14	0.44633	0.168103	2.6551	0.00792837	0.335478
ENSMUSG00000074754	Gm561	116.195	0.571786	0.215566	2.65249	0.00799008	0.335478
ENSMUSG00000091367	Gm17711	68.3367	0.627557	0.236598	2.65242	0.00799178	0.335478
ENSMUSG00000057506	Bloc1s2	506.595	0.459072	0.173083	2.65232	0.007994	0.335478
ENSMUSG00000030423	Pop4	666.181	0.425273	0.160493	2.64979	0.00805414	0.335608
ENSMUSG00000079427	Mthfsl	150.187	0.52107	0.196801	2.64771	0.00810397	0.335608
ENSMUSG00000014294	Ndufa2	1153.52	0.540301	0.204071	2.64761	0.00810642	0.335608
ENSMUSG00000021079	Timm9	377.703	0.453377	0.171325	2.6463	0.0081377	0.335608
ENSMUSG00000024387	Csnk2b	1620.83	0.421746	0.159414	2.6456	0.00815467	0.335608
ENSMUSG00000064210	Ano6	588.597	-0.481636	0.182118	-2.64463	0.00817797	0.335608
ENSMUSG00000025785	Exosc7	495.926	0.386481	0.146297	2.64176	0.00824756	0.335608
ENSMUSG00000046727	Cystm1	6800.44	0.409073	0.154875	2.64131	0.00825855	0.335608
ENSMUSG00000029862	Clcn1	80.3202	0.579677	0.219478	2.64117	0.00826208	0.335608
ENSMUSG00000030409	Dmpk	33.6876	-0.643764	0.243743	-2.64116	0.00826222	0.335608
ENSMUSG00000021477	Ctsl	11507.3	0.363584	0.137671	2.64097	0.00826694	0.335608
ENSMUSG00000032596	Uba7	49.3842	-0.652122	0.247686	-2.63286	0.00846696	0.342711
ENSMUSG00000043770	Gm12481	24.8417	0.567285	0.215728	2.62963	0.00854778	0.343964
ENSMUSG00000090115	Usp49	49.2623	0.562744	0.214039	2.62917	0.00855932	0.343964
ENSMUSG00000010080	Epn3	70.4911	-0.651265	0.24794	-2.6267	0.00862169	0.343964
ENSMUSG00000021368	Tbc1d7	965.434	0.346802	0.132162	2.62407	0.00868868	0.343964
ENSMUSG00000038276	Asic3	1529.36	0.453733	0.172933	2.62375	0.00869664	0.343964
ENSMUSG00000034683	Ppp1r1c	6031.88	0.308147	0.117467	2.62326	0.00870937	0.343964
ENSMUSG00000022018	Rgcc	382.731	-0.64762	0.247056	-2.62135	0.00875825	0.343964
ENSMUSG00000025068	Gsto1	406.702	0.452511	0.172629	2.62129	0.0087598	0.343964
ENSMUSG00000019988	Nedd1	28.8787	-0.657405	0.250849	-2.62072	0.00877434	0.343964
ENSMUSG00000037640	Zfp60	142.981	-0.485476	0.185252	-2.62063	0.00877676	0.343964
ENSMUSG00000039936	Pik3cd	397.507	-0.416085	0.1588	-2.62018	0.00878833	0.343964
ENSMUSG00000020903	Stx8	609.195	0.43269	0.165165	2.61974	0.00879961	0.343964
ENSMUSG00000102912	Gm20731	109.687	-0.515574	0.196891	-2.61858	0.00882969	0.344157
ENSMUSG00000027209	Fam227b	20.2683	0.612926	0.234244	2.61661	0.00888066	0.34516
ENSMUSG00000034892	Rps29	639.6	0.552437	0.211428	2.61289	0.00897803	0.345527
ENSMUSG00000054426	A930005H10Rik	401.851	0.48313	0.184947	2.61227	0.00899443	0.345527
ENSMUSG00000037419	Endod1	2384.33	-0.375578	0.143789	-2.612	0.00900135	0.345527
ENSMUSG00000039001	Rps21	514.433	0.553297	0.211847	2.61178	0.00900726	0.345527
ENSMUSG00000054428	Atpif1	4410.03	0.495282	0.18966	2.61143	0.00901649	0.345527
ENSMUSG00000046330	Rpl37a	1291	0.517553	0.198275	2.61028	0.00904692	0.345527
ENSMUSG00000024800	Rpp30	368.853	0.426379	0.163394	2.60952	0.00906689	0.345527
ENSMUSG00000039236	Isg20	42.7642	0.648984	0.248842	2.60802	0.00910682	0.346084
ENSMUSG00000037933	Bicd2	202.252	0.420977	0.161809	2.60169	0.00927665	0.351562
ENSMUSG00000015335	Zdhhc12	541.185	0.420024	0.161574	2.59958	0.00933376	0.351893
ENSMUSG00000041774	Ydjc	271.326	-0.400232	0.1541	-2.59723	0.00939797	0.351893
ENSMUSG00000029642	Polr1d	559.449	0.497232	0.191473	2.59688	0.00940755	0.351893
ENSMUSG00000074649	BC029722	193.374	0.471914	0.181757	2.5964	0.00942076	0.351893
ENSMUSG00000062328	Rpl17	1396.79	0.509886	0.196405	2.59609	0.00942913	0.351893
ENSMUSG00000036968	Cnpy4	517.896	-0.319233	0.122985	-2.59571	0.0094397	0.351893
ENSMUSG00000039221	Rpl22l1	502.854	0.577999	0.222952	2.59248	0.00952876	0.35255
ENSMUSG00000036578	Fxyd7	3092.54	0.602432	0.232484	2.59128	0.00956185	0.35255
ENSMUSG00000087260	Lamtor5	1350.98	0.476695	0.184047	2.59007	0.0095956	0.35255
ENSMUSG00000020736	Nt5c	1452.91	0.400705	0.154803	2.58848	0.00964005	0.35255
ENSMUSG00000027099	Mtx2	193.238	-0.506099	0.195535	-2.58828	0.00964572	0.35255
ENSMUSG00000026851	BC005624	1789.34	0.317203	0.122574	2.58784	0.00965806	0.35255
ENSMUSG00000079480	Pin4	134.552	0.512545	0.198086	2.58748	0.00966796	0.35255
ENSMUSG00000022337	Emc2	1686.67	0.41443	0.160203	2.58691	0.0096842	0.35255
ENSMUSG00000058297	Spock2	6511.2	-0.239486	0.0926093	-2.58598	0.00971038	0.35255
ENSMUSG00000039242	B3galnt2	147.205	0.365481	0.141525	2.58245	0.00981023	0.35255
ENSMUSG00000035469	Rcbtb1	247.137	-0.518718	0.200892	-2.58207	0.00982099	0.35255
ENSMUSG00000049775	Tmsb4x	26887.2	0.482783	0.18699	2.58187	0.00982673	0.35255
ENSMUSG00000029613	Eif2ak1	1260.45	0.342708	0.13279	2.58082	0.00985656	0.35255
ENSMUSG00000026032	Ndufb3	1059.12	0.579043	0.224455	2.57978	0.00988647	0.35255
ENSMUSG00000027984	Hadh	837.129	0.313595	0.121592	2.57908	0.00990642	0.35255
ENSMUSG00000020441	2310033P09Rik	162.319	0.457555	0.17747	2.57822	0.00993118	0.35255
ENSMUSG00000024012	Mtch1	1112.47	0.411362	0.159556	2.57817	0.00993244	0.35255
ENSMUSG00000041258	Zfp236	80.648	-0.602236	0.233601	-2.57805	0.00993592	0.35255
ENSMUSG00000008036	Ap2s1	1966.49	0.500179	0.194043	2.57767	0.00994694	0.35255
ENSMUSG00000000384	Tbrg4	399.328	-0.450413	0.177377	-2.5393	0.0111075	0.352799
ENSMUSG00000006930	Hap1	28.5813	-0.627862	0.248224	-2.52942	0.0114252	0.352799
ENSMUSG00000007815	Rhoa	2628.3	0.309157	0.121731	2.53967	0.0110957	0.352799
ENSMUSG00000008301	Phax	953.03	0.284108	0.110676	2.56703	0.0102575	0.352799
ENSMUSG00000014313	Cox6c	2137.2	0.529424	0.209289	2.52963	0.0114181	0.352799
ENSMUSG00000015790	Surf1	1239.81	0.381004	0.148683	2.56252	0.0103916	0.352799
ENSMUSG00000018809	Smyd4	206.269	-0.344317	0.133924	-2.57099	0.0101408	0.352799
ENSMUSG00000018858	Ict1	1016.59	0.400144	0.156827	2.55149	0.0107262	0.352799
ENSMUSG00000019088	Dnase1l1	244.112	0.491332	0.192548	2.55173	0.0107188	0.352799
ENSMUSG00000019210	Atp6v1e1	6964.12	0.325169	0.128953	2.52162	0.0116817	0.352799
ENSMUSG00000019303	Psmc3ip	109.683	0.6107	0.240995	2.53407	0.0112745	0.352799
ENSMUSG00000020268	Lyrm7	202.242	-0.469938	0.185204	-2.53741	0.0111676	0.352799
ENSMUSG00000020358	Hnrnpab	248.979	0.410229	0.162611	2.52275	0.011644	0.352799
ENSMUSG00000021051	Ppp2r5e	176.258	-0.439026	0.173695	-2.52757	0.0114854	0.352799
ENSMUSG00000021091	Serpina3n	4400.92	0.443575	0.175004	2.53466	0.0112558	0.352799
ENSMUSG00000021243	Fcf1	544.818	0.428087	0.167757	2.55183	0.0107158	0.352799
ENSMUSG00000021699	Pde4d	134.722	-0.547111	0.212978	-2.56886	0.0102035	0.352799
ENSMUSG00000022400	Rbx1	4095.33	0.328925	0.12974	2.53526	0.0112363	0.352799
ENSMUSG00000022526	Zfp251	92.2206	-0.526424	0.208146	-2.52911	0.0114352	0.352799
ENSMUSG00000022657	Cd96	21.8202	0.582532	0.228574	2.54855	0.0108173	0.352799
ENSMUSG00000023089	Ndufa5	1058.57	0.502162	0.197825	2.53842	0.0111355	0.352799
ENSMUSG00000024130	Abca3	1064.68	-0.337238	0.132585	-2.54357	0.0109727	0.352799
ENSMUSG00000025616	Usp16	474.806	0.372449	0.1447	2.57394	0.0100547	0.352799
ENSMUSG00000026924	Sec16a	175.957	-0.53769	0.210109	-2.5591	0.0104944	0.352799
ENSMUSG00000027133	Nop10	1355.9	0.527711	0.208362	2.53266	0.01132	0.352799
ENSMUSG00000027253	Lrp4	112.373	-0.539255	0.210357	-2.56353	0.0103615	0.352799
ENSMUSG00000027309	4930402H24Rik	403.413	-0.39269	0.153374	-2.56034	0.010457	0.352799
ENSMUSG00000029203	Ube2k	586.171	0.382997	0.151698	2.52473	0.0115786	0.352799
ENSMUSG00000029480	Dhx37	123.737	-0.546629	0.212331	-2.57442	0.0100407	0.352799
ENSMUSG00000030020	Prickle2	134.68	-0.565733	0.221148	-2.55816	0.0105227	0.352799
ENSMUSG00000031012	Cask	2611.4	-0.491204	0.193224	-2.54215	0.0110172	0.352799
ENSMUSG00000031783	Polr2c	1063.31	0.356586	0.140037	2.54636	0.0108853	0.352799
ENSMUSG00000032017	Grik4	170.676	-0.485593	0.190957	-2.54294	0.0109923	0.352799
ENSMUSG00000032036	Kirrel3	369.561	-0.558574	0.218648	-2.55468	0.0106287	0.352799
ENSMUSG00000032212	Sltm	362.387	0.321582	0.126482	2.5425	0.0110062	0.352799
ENSMUSG00000032301	Psma4	2158.35	0.362653	0.141792	2.55764	0.0105385	0.352799
ENSMUSG00000032518	Rpsa	3244.08	0.447073	0.175426	2.5485	0.0108187	0.352799
ENSMUSG00000032526	Deb1	568.594	0.469377	0.185759	2.5268	0.0115107	0.352799
ENSMUSG00000032724	Abtb2	365.242	-0.45255	0.178381	-2.53698	0.0111812	0.352799
ENSMUSG00000033916	Chmp2a	1967.47	0.365414	0.144777	2.52399	0.0116033	0.352799
ENSMUSG00000034839	Larp6	135.239	0.418425	0.162976	2.56741	0.0102462	0.352799
ENSMUSG00000035530	Eif1	7940.03	0.353607	0.139352	2.53752	0.0111642	0.352799
ENSMUSG00000035629	Rubcn	439.095	-0.414858	0.164485	-2.52217	0.0116634	0.352799
ENSMUSG00000036636	Clcn7	467.59	-0.470264	0.185987	-2.52847	0.011456	0.352799
ENSMUSG00000038722	Bud31	682.815	0.473023	0.185631	2.54819	0.0108284	0.352799
ENSMUSG00000039680	Mrps6	425.214	0.458216	0.180314	2.54121	0.0110471	0.352799
ENSMUSG00000039987	Phtf2	161.863	-0.493367	0.193485	-2.5499	0.0107755	0.352799
ENSMUSG00000040462	Os9	1572.76	-0.33393	0.130626	-2.55638	0.0105767	0.352799
ENSMUSG00000043207	Zmpste24	613.349	-0.434395	0.170649	-2.54555	0.0109105	0.352799
ENSMUSG00000044068	Zrsr1	390.705	0.543836	0.213476	2.54753	0.0108488	0.352799
ENSMUSG00000044627	Swi5	2395.03	0.458781	0.181514	2.52752	0.0114872	0.352799
ENSMUSG00000045248	Med26	29.4581	-0.626608	0.247597	-2.53076	0.0113817	0.352799
ENSMUSG00000045257	Morn2	125.237	0.537233	0.212918	2.52319	0.0116296	0.352799
ENSMUSG00000049148	Plcxd3	756.667	0.314494	0.123224	2.55221	0.0107041	0.352799
ENSMUSG00000049751	Rpl36al	413.31	0.504528	0.197809	2.55059	0.0107542	0.352799
ENSMUSG00000057113	Npm1	2256.14	0.346928	0.136331	2.54474	0.0109359	0.352799
ENSMUSG00000057278	Snrpg	114.253	0.554229	0.217504	2.54813	0.0108301	0.352799
ENSMUSG00000061315	Naca	1902.78	0.441865	0.175025	2.52458	0.0115837	0.352799
ENSMUSG00000064215	Ifi27	5591.13	0.401381	0.158797	2.52763	0.0114835	0.352799
ENSMUSG00000068184	Ndufaf2	307.221	0.520313	0.204266	2.54724	0.0108579	0.352799
ENSMUSG00000069899	Gm12166	47.8186	0.506115	0.200043	2.53004	0.0114051	0.352799
ENSMUSG00000075229	Ccdc58	135.24	0.55614	0.218187	2.54892	0.0108058	0.352799
ENSMUSG00000084416	Rpl10a-ps1	108.087	0.414373	0.162719	2.54656	0.0108791	0.352799
ENSMUSG00000092626	9130230N09Rik	28.1989	0.612824	0.241159	2.54116	0.0110486	0.352799
ENSMUSG00000093674	Rpl41	4069.3	0.505728	0.19992	2.52965	0.0114178	0.352799
ENSMUSG00000100164	2610306M01Rik	97.8963	0.52993	0.208993	2.53564	0.0112243	0.352799
ENSMUSG00000107176	Gm9794	46.6319	0.48167	0.188253	2.55864	0.0105083	0.352799
ENSMUSG00000031536	Polb	734.457	0.345774	0.137223	2.51979	0.0117425	0.353854
ENSMUSG00000026767	Fam188a	1950.04	0.320941	0.127468	2.51782	0.0118085	0.355058
ENSMUSG00000043716	Rpl7	4381.91	0.395684	0.157398	2.51392	0.0119399	0.356487
ENSMUSG00000055322	Tns1	1368.33	-0.403877	0.160605	-2.51471	0.0119129	0.356487
ENSMUSG00000071528	Usmg5	792.729	0.561714	0.223495	2.51332	0.0119602	0.356487
ENSMUSG00000079357	Gm11100	417.524	0.43593	0.173334	2.51497	0.0119043	0.356487
ENSMUSG00000029560	Snx8	181.47	-0.542448	0.216164	-2.50943	0.0120926	0.358075
ENSMUSG00000029635	Cdk8	76.1168	0.569968	0.227157	2.50914	0.0121027	0.358075
ENSMUSG00000054226	Tprkb	611.03	0.322831	0.128685	2.50868	0.0121182	0.358075
ENSMUSG00000102918	Pcdhgc3	164.267	-0.556135	0.221596	-2.50968	0.012084	0.358075
ENSMUSG00000002345	Borcs8	656.321	0.462374	0.184996	2.49937	0.0124413	0.358234
ENSMUSG00000020598	Nrcam	401.895	-0.448027	0.178822	-2.50543	0.0122303	0.358234
ENSMUSG00000021764	Ndufs4	1312.73	0.46878	0.187101	2.50549	0.012228	0.358234
ENSMUSG00000022013	Dnajc15	504.298	0.494356	0.197852	2.49862	0.0124678	0.358234
ENSMUSG00000027349	Fam98b	61.1625	0.508542	0.203702	2.4965	0.0125425	0.358234
ENSMUSG00000029223	Uchl1	17963.6	0.393685	0.15746	2.50022	0.0124115	0.358234
ENSMUSG00000036377	C530008M17Rik	245.085	-0.433211	0.173298	-2.4998	0.0124262	0.358234
ENSMUSG00000042750	Bex2	3751.52	0.378587	0.151051	2.50635	0.0121985	0.358234
ENSMUSG00000051518	Rps19bp1	159.811	0.466026	0.18655	2.49813	0.0124851	0.358234
ENSMUSG00000055839	Tceb2	3890.51	0.482375	0.19317	2.49715	0.0125196	0.358234
ENSMUSG00000055850	Rnf181	2094.52	0.345186	0.138113	2.4993	0.0124438	0.358234
ENSMUSG00000057841	Rpl32	3411.88	0.475365	0.190205	2.49922	0.0124466	0.358234
ENSMUSG00000062753	AI413582	2024.94	0.435321	0.174322	2.49723	0.0125169	0.358234
ENSMUSG00000068196	Col8a1	30.8851	-0.6091	0.2432	-2.50452	0.0122617	0.358234
ENSMUSG00000074896	Ifit3	117.553	0.62761	0.251377	2.49669	0.0125358	0.358234
ENSMUSG00000091735	Gpr62	61.048	0.45608	0.182653	2.49697	0.012526	0.358234
ENSMUSG00000027312	Atrn	350.15	-0.349002	0.139842	-2.49568	0.0125714	0.358312
ENSMUSG00000022711	Pmm2	642.556	0.222259	0.0891111	2.49418	0.0126248	0.358388
ENSMUSG00000039831	Arhgap29	22.9414	-0.599223	0.240253	-2.49413	0.0126265	0.358388
ENSMUSG00000079593	Gm14597	763.61	0.464552	0.186437	2.49173	0.0127121	0.360072
ENSMUSG00000029712	Actl6b	682.911	0.321505	0.129095	2.49045	0.0127583	0.360633
ENSMUSG00000005672	Kit	827.243	-0.583849	0.234554	-2.48919	0.0128035	0.361163
ENSMUSG00000020415	Pttg1	64.3465	0.620837	0.249615	2.48718	0.0128761	0.361721
ENSMUSG00000051736	Fam229b	166.4	0.471585	0.189593	2.48736	0.0128695	0.361721
ENSMUSG00000002900	Lamb1	295.604	-0.497224	0.200447	-2.48058	0.0131168	0.361829
ENSMUSG00000003444	Med29	306.747	0.462048	0.186378	2.4791	0.0131715	0.361829
ENSMUSG00000021418	Rpp40	182.224	0.505947	0.203626	2.48469	0.0129665	0.361829
ENSMUSG00000023075	Akirin1	220.38	0.420699	0.169716	2.47883	0.0131812	0.361829
ENSMUSG00000025083	Afap1l2	160.185	-0.537853	0.216692	-2.48211	0.0130608	0.361829
ENSMUSG00000025810	Nrp1	1393.09	-0.422589	0.170558	-2.47768	0.0132238	0.361829
ENSMUSG00000026492	Tfb2m	83.3433	-0.44237	0.178292	-2.48115	0.0130958	0.361829
ENSMUSG00000029066	Mrpl20	1316.49	0.464041	0.186974	2.48184	0.0130704	0.361829
ENSMUSG00000030180	Kdm5a	443.524	-0.45689	0.183836	-2.48531	0.0129439	0.361829
ENSMUSG00000032898	Fbxo21	555.202	-0.477028	0.19189	-2.48595	0.0129207	0.361829
ENSMUSG00000063229	Ldha	12568.7	0.268655	0.108427	2.47774	0.0132217	0.361829
ENSMUSG00000079316	Rab9	629.367	0.40074	0.161706	2.4782	0.0132046	0.361829
ENSMUSG00000095193	Gm20939	68.6344	0.593925	0.239598	2.47884	0.013181	0.361829
ENSMUSG00000004096	Cwc15	1013.47	0.383987	0.155166	2.47468	0.0133354	0.363135
ENSMUSG00000034300	Fam53c	878.455	-0.395153	0.159705	-2.47426	0.0133511	0.363135
ENSMUSG00000073557	Ppp1r12b	164.697	-0.509757	0.206013	-2.47438	0.0133466	0.363135
ENSMUSG00000042742	B630005N14Rik	27.3579	-0.618744	0.250415	-2.47088	0.0134781	0.363696
ENSMUSG00000066129	Kndc1	75.4292	0.598243	0.242064	2.47143	0.0134575	0.363696
ENSMUSG00000091625	Lsm5	61.6399	0.553529	0.223913	2.47207	0.0134334	0.363696
ENSMUSG00000096199	Ptrhd1	376.764	0.446764	0.180701	2.47239	0.0134213	0.363696
ENSMUSG00000060923	Acyp2	920.184	0.546018	0.221106	2.46948	0.013531	0.364406
ENSMUSG00000001123	Lgals9	4268.44	0.43686	0.178573	2.4464	0.0144291	0.36642
ENSMUSG00000004945	Tmem242	1183.17	0.443875	0.181195	2.4497	0.0142974	0.36642
ENSMUSG00000005687	Bcas2	757.393	0.334519	0.136423	2.45208	0.0142034	0.36642
ENSMUSG00000017009	Sdc4	1043.96	-0.515373	0.210608	-2.44707	0.0144022	0.36642
ENSMUSG00000021587	Pcsk1	462.887	-0.395258	0.160943	-2.4559	0.0140534	0.36642
ENSMUSG00000021917	Spcs1	2045.18	0.421265	0.171029	2.46313	0.013773	0.36642
ENSMUSG00000022089	Bin3	441.623	0.370363	0.150751	2.45679	0.0140186	0.36642
ENSMUSG00000022109	Med4	510.564	0.415653	0.169384	2.45391	0.0141311	0.36642
ENSMUSG00000022724	Mina	182.305	-0.461018	0.188274	-2.44866	0.0143389	0.36642
ENSMUSG00000023977	Ubr2	159.874	-0.405193	0.164439	-2.4641	0.0137358	0.36642
ENSMUSG00000025508	Rplp2	1820.49	0.494682	0.201025	2.4608	0.0138629	0.36642
ENSMUSG00000028246	Faxc	113.152	-0.55094	0.223405	-2.4661	0.0136593	0.36642
ENSMUSG00000029038	Ssu72	2355.91	0.40832	0.16678	2.44826	0.0143549	0.36642
ENSMUSG00000029810	Tmem176b	3975.21	0.438492	0.17824	2.46012	0.0138892	0.36642
ENSMUSG00000032383	Ppib	2064.87	0.377666	0.153908	2.45384	0.014134	0.36642
ENSMUSG00000033429	Mcee	299.163	0.420851	0.171365	2.45588	0.014054	0.36642
ENSMUSG00000035674	Ndufa3	831.865	0.492756	0.200435	2.45844	0.0139543	0.36642
ENSMUSG00000039159	Ube2h	912.263	-0.352746	0.143983	-2.44991	0.0142891	0.36642
ENSMUSG00000039323	Igfbp2	47.4581	-0.616644	0.251307	-2.45375	0.0141375	0.36642
ENSMUSG00000041831	Sytl3	678.055	0.407119	0.166428	2.44622	0.0144361	0.36642
ENSMUSG00000042202	Slc35e2	173.263	-0.386664	0.158018	-2.44696	0.0144067	0.36642
ENSMUSG00000051579	Tceal8	742.99	0.387051	0.157911	2.45107	0.0142431	0.36642
ENSMUSG00000053332	Gas5	727.342	0.444072	0.181151	2.45138	0.0142308	0.36642
ENSMUSG00000058057	Mettl7a3	565.152	0.536817	0.218458	2.4573	0.0139987	0.36642
ENSMUSG00000058317	Ube2e2	434.722	0.309864	0.126634	2.44692	0.0144081	0.36642
ENSMUSG00000064337	mt-Rnr1	5836.32	0.563699	0.230378	2.44684	0.0144115	0.36642
ENSMUSG00000071540	3425401B19Rik	27.5203	-0.550139	0.224822	-2.447	0.0144051	0.36642
ENSMUSG00000078695	Cisd3	1076.61	0.407061	0.165918	2.45339	0.0141517	0.36642
ENSMUSG00000087174	5530601H04Rik	206.471	-0.39611	0.161351	-2.45496	0.0140901	0.36642
ENSMUSG00000090733	Rps27	797.154	0.488693	0.199353	2.45139	0.0142304	0.36642
ENSMUSG00000102644	Thap6	107.588	-0.336486	0.137279	-2.4511	0.0142419	0.36642
ENSMUSG00000040269	Mrps28	321.134	0.48169	0.197062	2.44436	0.0145108	0.367225
ENSMUSG00000055137	Sugct	25.8406	0.613874	0.251166	2.4441	0.0145215	0.367225
ENSMUSG00000019362	D8Ertd738e	1519.91	0.454314	0.185953	2.44316	0.0145591	0.367497
ENSMUSG00000021913	Ogdhl	41.8123	-0.56298	0.230641	-2.44093	0.0146493	0.367738
ENSMUSG00000026478	Lamc1	90.3842	-0.606947	0.248545	-2.442	0.0146063	0.367738
ENSMUSG00000079677	Fdx1l	297.303	0.465261	0.19059	2.44116	0.0146402	0.367738
ENSMUSG00000027510	Rbm38	19.8467	-0.555945	0.227896	-2.43947	0.0147088	0.368555
ENSMUSG00000028416	Bag1	282.418	0.449559	0.184405	2.43789	0.0147735	0.368824
ENSMUSG00000078812	Eif5a	7623.06	0.324092	0.132905	2.43852	0.0147474	0.368824
ENSMUSG00000018565	Elp5	1880.51	0.299343	0.122824	2.43717	0.0148025	0.368877
ENSMUSG00000039601	Rcan2	1880.36	-0.376171	0.154548	-2.43401	0.0149325	0.371439
ENSMUSG00000030649	Anapc15	388.582	0.330611	0.135888	2.43296	0.0149761	0.371847
ENSMUSG00000001918	Slc1a5	118.09	-0.608817	0.250974	-2.42582	0.015274	0.372204
ENSMUSG00000020155	Kcnmb1	6290.54	0.530563	0.218222	2.4313	0.0150449	0.372204
ENSMUSG00000022820	Ndufb4	451.699	0.506905	0.208995	2.42544	0.0152897	0.372204
ENSMUSG00000023064	Sncg	87357.8	0.417325	0.171853	2.42838	0.0151664	0.372204
ENSMUSG00000023883	Phf10	97.4714	-0.386118	0.159015	-2.42819	0.0151744	0.372204
ENSMUSG00000041841	Rpl37	1228.63	0.484586	0.199691	2.42668	0.0152377	0.372204
ENSMUSG00000045690	Wdr89	70.6894	0.482826	0.198923	2.4272	0.015216	0.372204
ENSMUSG00000050132	Sarm1	300.593	-0.444441	0.182889	-2.43011	0.0150941	0.372204
ENSMUSG00000050299	Gm9843	96.1574	0.453955	0.187143	2.42571	0.0152786	0.372204
ENSMUSG00000063253	Scoc	1448.89	0.388156	0.159767	2.42951	0.0151191	0.372204
ENSMUSG00000104444	Gm33051	494.383	0.539078	0.221734	2.4312	0.015049	0.372204
ENSMUSG00000040659	Efhd2	265.247	0.579243	0.238974	2.42388	0.0153557	0.373146
ENSMUSG00000020758	Itgb4	30.4687	-0.597081	0.246584	-2.42141	0.0154604	0.3737
ENSMUSG00000035189	Ano4	167.066	-0.556329	0.22975	-2.42145	0.0154587	0.3737
ENSMUSG00000039126	Prune2	6728.07	-0.410986	0.169724	-2.4215	0.0154567	0.3737
ENSMUSG00000097577	6230400D17Rik	85.2537	-0.453009	0.187189	-2.42006	0.0155179	0.374427
ENSMUSG00000019768	Esr1	82.4939	-0.597577	0.247006	-2.41929	0.015551	0.374566
ENSMUSG00000051674	Dcun1d4	272.258	-0.465562	0.192524	-2.4182	0.0155976	0.375027
ENSMUSG00000070697	Utp3	522.196	0.35019	0.144866	2.41734	0.0156345	0.375255
ENSMUSG00000024194	Cuta	836.677	0.260281	0.107753	2.41553	0.0157125	0.375548
ENSMUSG00000034932	Mrpl54	838.169	0.441896	0.182969	2.41514	0.015729	0.375548
ENSMUSG00000074093	Svip	752.33	-0.388121	0.160693	-2.4153	0.0157225	0.375548
ENSMUSG00000056310	Tyw1	223.912	-0.498163	0.206335	-2.41434	0.0157639	0.375549
ENSMUSG00000106918	Mrpl33	230.028	0.507953	0.210431	2.41387	0.015784	0.375549
ENSMUSG00000021078	Tomm20l	21.1444	0.527964	0.21879	2.41311	0.0158172	0.375686
ENSMUSG00000071547	Nt5dc2	18.7136	0.598941	0.248372	2.41147	0.0158884	0.376722
ENSMUSG00000039347	Atp6v0e2	8476.03	0.2243	0.0931346	2.40835	0.016025	0.379305
ENSMUSG00000018339	Gpx3	6831.12	0.55733	0.232308	2.3991	0.0164355	0.379844
ENSMUSG00000020267	Hint1	5480.28	0.470798	0.196119	2.40057	0.0163695	0.379844
ENSMUSG00000021671	Poc5	253.566	-0.377899	0.157159	-2.40456	0.0161918	0.379844
ENSMUSG00000024099	Ndufv2	2363.31	0.428407	0.178592	2.3988	0.0164489	0.379844
ENSMUSG00000031557	Plekha2	242.073	-0.538297	0.224158	-2.40141	0.0163318	0.379844
ENSMUSG00000031618	Nr3c2	53.8848	-0.603248	0.251383	-2.39972	0.0164076	0.379844
ENSMUSG00000031897	Psmb10	1230.96	0.417996	0.174123	2.40057	0.0163694	0.379844
ENSMUSG00000035199	Arl6ip5	3712.35	0.324201	0.13514	2.39899	0.0164402	0.379844
ENSMUSG00000036185	Sapcd1	803.897	-0.473376	0.196813	-2.40521	0.0161632	0.379844
ENSMUSG00000036438	Calm2	28278.3	0.357536	0.148948	2.4004	0.0163771	0.379844
ENSMUSG00000038170	Pde4dip	769.67	-0.375668	0.156629	-2.39846	0.0164642	0.379844
ENSMUSG00000049124	Gm8186	25.9041	0.561185	0.233429	2.40409	0.0162128	0.379844
ENSMUSG00000057666	Gapdh	18124.7	0.348352	0.145015	2.40218	0.0162976	0.379844
ENSMUSG00000068921	Dap3	845.712	0.325243	0.135367	2.40267	0.0162757	0.379844
ENSMUSG00000082192	Gm14719	40.6483	0.548805	0.228343	2.40343	0.0162421	0.379844
ENSMUSG00000018509	Cenpv	41.092	0.591631	0.2469	2.39623	0.0165646	0.380235
ENSMUSG00000024856	Cdk2ap2	504.08	0.403039	0.168167	2.39666	0.0165452	0.380235
ENSMUSG00000052911	Lamb2	34.1098	-0.594285	0.247886	-2.39741	0.0165115	0.380235
ENSMUSG00000000301	Pemt	129.34	0.468539	0.197408	2.37345	0.0176227	0.38063
ENSMUSG00000001134	Uxt	141.708	0.505243	0.213729	2.36394	0.018082	0.38063
ENSMUSG00000012422	Tmem167	1406.46	0.346939	0.145578	2.38318	0.0171637	0.38063
ENSMUSG00000014361	Mertk	35.9079	-0.575876	0.243099	-2.3689	0.0178413	0.38063
ENSMUSG00000015013	Trappc2l	861.325	0.44659	0.188202	2.37293	0.0176478	0.38063
ENSMUSG00000017404	Rpl19	1742.9	0.450232	0.188169	2.3927	0.0167249	0.38063
ENSMUSG00000020175	Rab36	383.4	-0.364793	0.153237	-2.38059	0.0172851	0.38063
ENSMUSG00000020225	Tmbim4	1358.91	0.374041	0.156704	2.38694	0.0169895	0.38063
ENSMUSG00000020309	Chac2	711.303	0.399788	0.168978	2.36592	0.0179851	0.38063
ENSMUSG00000021520	Uqcrb	1423.54	0.46758	0.195502	2.39169	0.0167711	0.38063
ENSMUSG00000021737	Psmd6	2257.54	0.297888	0.125432	2.37489	0.0175541	0.38063
ENSMUSG00000021770	Samd8	626.802	-0.475654	0.201131	-2.36489	0.0180353	0.38063
ENSMUSG00000021806	Nid2	69.5142	-0.553446	0.233994	-2.36521	0.0180198	0.38063
ENSMUSG00000021876	Rnase4	1120.03	0.532497	0.225048	2.36614	0.0179744	0.38063
ENSMUSG00000022965	Ifngr2	747.743	-0.428025	0.179693	-2.38198	0.0172197	0.38063
ENSMUSG00000024140	Epas1	452.358	-0.472	0.197394	-2.39115	0.0167955	0.38063
ENSMUSG00000024217	Snrpc	322.401	0.447428	0.188604	2.37232	0.017677	0.38063
ENSMUSG00000026003	Acadl	1887.66	0.26699	0.112228	2.379	0.0173598	0.38063
ENSMUSG00000026750	Psmb7	2804.82	0.36782	0.154212	2.38516	0.0170717	0.38063
ENSMUSG00000027160	Ccdc34	84.7404	0.470194	0.196972	2.38711	0.0169814	0.38063
ENSMUSG00000027185	Nat10	167.155	-0.474987	0.20026	-2.37185	0.0176992	0.38063
ENSMUSG00000028689	Ccdc163	42.9643	0.566954	0.236948	2.39274	0.0167233	0.38063
ENSMUSG00000028998	Tomm7	519.708	0.495913	0.207445	2.39058	0.016822	0.38063
ENSMUSG00000029504	Ddx51	46.9723	-0.526701	0.222437	-2.36787	0.017891	0.38063
ENSMUSG00000030835	Nomo1	671.668	-0.361737	0.152989	-2.36446	0.0180563	0.38063
ENSMUSG00000031158	Timm17b	468.472	0.404261	0.170092	2.37671	0.0174677	0.38063
ENSMUSG00000031511	Arhgef7	433.249	-0.359041	0.151523	-2.36955	0.0178097	0.38063
ENSMUSG00000033157	Abhd10	455.609	-0.274346	0.11596	-2.36587	0.0179877	0.38063
ENSMUSG00000033350	Chst2	625.613	-0.52382	0.221503	-2.36484	0.0180379	0.38063
ENSMUSG00000033845	Mrpl15	647.744	0.383748	0.162314	2.36423	0.0180674	0.38063
ENSMUSG00000035164	Zc3h12c	18.8033	0.586706	0.247692	2.36869	0.0178511	0.38063
ENSMUSG00000035637	Grhpr	112.415	0.578364	0.243672	2.37353	0.0176188	0.38063
ENSMUSG00000036398	Ppp1r11	2368.72	0.378256	0.158733	2.38297	0.0171734	0.38063
ENSMUSG00000037710	Cisd1	4273.58	0.354377	0.149254	2.37432	0.0175813	0.38063
ENSMUSG00000038274	Fau	2686.84	0.447321	0.187075	2.39114	0.0167962	0.38063
ENSMUSG00000040651	Fam208a	82.3846	-0.452713	0.18959	-2.38785	0.0169472	0.38063
ENSMUSG00000040824	Snrpd2	642.772	0.47365	0.200369	2.36389	0.0180842	0.38063
ENSMUSG00000042359	Osbpl6	359.454	-0.564902	0.238204	-2.37151	0.0177157	0.38063
ENSMUSG00000045180	Shroom2	122.656	-0.519871	0.217954	-2.38523	0.0170685	0.38063
ENSMUSG00000047090	Tmem198b	120.78	-0.483367	0.203276	-2.37789	0.0174122	0.38063
ENSMUSG00000047388	Atmin	293.837	-0.465637	0.195858	-2.37742	0.0174344	0.38063
ENSMUSG00000048355	Arxes1	227.716	0.560971	0.236467	2.3723	0.0176778	0.38063
ENSMUSG00000057322	Rpl38	557.034	0.49719	0.208106	2.38912	0.0168888	0.38063
ENSMUSG00000057375	Yipf1	930.761	0.371507	0.155999	2.38147	0.0172435	0.38063
ENSMUSG00000060143	Gm10076	109.377	0.472353	0.198802	2.37599	0.0175018	0.38063
ENSMUSG00000060288	Ppih	165.499	0.398519	0.168141	2.37014	0.0177811	0.38063
ENSMUSG00000063316	Rpl27	893.605	0.472158	0.198616	2.37724	0.0174429	0.38063
ENSMUSG00000069920	B3gnt9	75.11	0.437677	0.183762	2.38176	0.0172301	0.38063
ENSMUSG00000071202	Ccdc78	30.8754	0.482408	0.202677	2.38018	0.0173043	0.38063
ENSMUSG00000074479	Gm10704	76.4399	0.552706	0.231389	2.38864	0.0169109	0.38063
ENSMUSG00000075486	Commd6	550.444	0.442209	0.186718	2.36833	0.0178687	0.38063
ENSMUSG00000084808	9430091E24Rik	49.3253	0.584035	0.247036	2.36417	0.0180707	0.38063
ENSMUSG00000098284	A330093E20Rik	27.4282	0.588379	0.248058	2.37194	0.0176948	0.38063
ENSMUSG00000104208	Gm37401	557.958	0.306469	0.128893	2.3777	0.0174209	0.38063
ENSMUSG00000044629	Cnrip1	929.17	0.296677	0.125638	2.36136	0.0182081	0.382649
ENSMUSG00000014771	Pdcd2	63.9253	0.514171	0.2179	2.35967	0.0182913	0.383249
ENSMUSG00000020220	Vps13d	322.405	-0.434744	0.184283	-2.35911	0.0183189	0.383249
ENSMUSG00000021567	Nkd2	24.3673	-0.554618	0.2351	-2.35907	0.0183206	0.383249
ENSMUSG00000027091	Zc3h15	793.156	0.260471	0.110489	2.35744	0.0184014	0.383428
ENSMUSG00000029535	Triap1	1163.48	0.368583	0.156309	2.35805	0.0183714	0.383428
ENSMUSG00000062997	Rpl35	1114.93	0.462581	0.196242	2.3572	0.0184133	0.383428
ENSMUSG00000003161	Sri	3197.51	0.275862	0.117157	2.35463	0.0185412	0.38423
ENSMUSG00000020198	Ap3d1	1224.02	-0.319028	0.1355	-2.35446	0.0185498	0.38423
ENSMUSG00000025868	Higd2a	1097.06	0.411966	0.175161	2.35193	0.0186765	0.38423
ENSMUSG00000028223	Decr1	466.71	0.26947	0.114556	2.3523	0.0186579	0.38423
ENSMUSG00000037190	Cyb561d2	1031.81	0.406188	0.172605	2.35328	0.0186085	0.38423
ENSMUSG00000044167	Foxo1	56.9734	-0.586815	0.249399	-2.35292	0.0186269	0.38423
ENSMUSG00000046959	Slc26a1	17.4776	-0.591622	0.251337	-2.35389	0.0185779	0.38423
ENSMUSG00000047617	BC029214	659.296	0.370872	0.157562	2.35381	0.0185821	0.38423
ENSMUSG00000028062	Lamtor2	1376.77	0.435118	0.185082	2.35094	0.0187258	0.384495
ENSMUSG00000036977	Anapc10	333.753	0.453119	0.192771	2.35055	0.0187456	0.384495
ENSMUSG00000033222	Ttf2	105.915	-0.474442	0.202057	-2.34806	0.0188716	0.386054
ENSMUSG00000034868	Myl12b	7592.18	0.363191	0.154685	2.34793	0.018878	0.386054
ENSMUSG00000054457	9430021M05Rik	109.383	0.513179	0.218635	2.3472	0.0189152	0.386236
ENSMUSG00000022205	Sub1	2410.97	0.390819	0.16661	2.34572	0.0189905	0.386723
ENSMUSG00000049517	Rps23	1544.97	0.4524	0.19287	2.34562	0.0189955	0.386723
ENSMUSG00000000631	Myo18a	764.389	-0.3292	0.140494	-2.34317	0.0191209	0.387034
ENSMUSG00000003429	Rps11	2925.55	0.435942	0.186588	2.33639	0.0194712	0.387034
ENSMUSG00000005054	Cstb	757.018	0.439591	0.188408	2.33318	0.0196386	0.387034
ENSMUSG00000007030	Vwa7	1001.1	-0.475162	0.203666	-2.33304	0.019646	0.387034
ENSMUSG00000014633	Cmc2	272.972	0.452402	0.193996	2.33201	0.0197	0.387034
ENSMUSG00000015542	Nat9	481.742	0.349037	0.149298	2.33785	0.0193949	0.387034
ENSMUSG00000020564	Atxn7l1	223.174	0.46937	0.20219	2.32143	0.0202634	0.387034
ENSMUSG00000020895	Tmem107	213.514	0.424615	0.182222	2.33021	0.0197951	0.387034
ENSMUSG00000020949	Fkbp3	1892.11	0.425932	0.18365	2.31926	0.0203811	0.387034
ENSMUSG00000021947	Cryl1	217.332	0.447484	0.192461	2.32506	0.0200687	0.387034
ENSMUSG00000022112	Gpc5	212.942	-0.531394	0.229016	-2.32033	0.020323	0.387034
ENSMUSG00000022450	Ndufa6	1675	0.457999	0.196397	2.33201	0.0197003	0.387034
ENSMUSG00000022772	Senp5	106.363	-0.420765	0.179905	-2.33882	0.0193446	0.387034
ENSMUSG00000024168	Tmem204	22.5789	-0.468877	0.200451	-2.33911	0.0193299	0.387034
ENSMUSG00000024446	Rpp21	537.319	0.426808	0.182941	2.33304	0.0196461	0.387034
ENSMUSG00000024588	Fech	523.136	-0.336561	0.143939	-2.33822	0.0193757	0.387034
ENSMUSG00000026162	Nhej1	58.4254	0.45425	0.195113	2.32814	0.0199049	0.387034
ENSMUSG00000026269	Rnpepl1	38.1033	0.566292	0.243521	2.32543	0.0200488	0.387034
ENSMUSG00000026969	Fam166a	1995.49	0.336024	0.143349	2.3441	0.0190732	0.387034
ENSMUSG00000028041	Adam15	496.958	-0.45646	0.195631	-2.33327	0.0196342	0.387034
ENSMUSG00000028648	Ndufs5	429.844	0.477147	0.205851	2.31792	0.0204536	0.387034
ENSMUSG00000028854	Slc9a1	209.717	-0.489275	0.210286	-2.32671	0.0199809	0.387034
ENSMUSG00000029306	Ibsp	33.8422	-0.474958	0.204192	-2.32603	0.0200168	0.387034
ENSMUSG00000029911	Ssbp1	388.43	0.391061	0.167745	2.33129	0.0197383	0.387034
ENSMUSG00000030188	Magohb	56.1802	0.505467	0.217076	2.32852	0.0198843	0.387034
ENSMUSG00000030669	Calca	87249.8	0.547649	0.233838	2.342	0.0191807	0.387034
ENSMUSG00000031402	Mpp1	1502.96	0.218734	0.0935633	2.33782	0.0193966	0.387034
ENSMUSG00000031546	Gins4	171.591	0.437317	0.1884	2.32121	0.0202754	0.387034
ENSMUSG00000035615	Frmpd1	781.052	-0.330395	0.141894	-2.32846	0.0198878	0.387034
ENSMUSG00000036309	Skp1a	17562.3	0.489594	0.210377	2.32723	0.0199532	0.387034
ENSMUSG00000037296	Lsm1	369.835	0.346763	0.149536	2.31892	0.0203992	0.387034
ENSMUSG00000038489	Polr2l	337.574	0.475887	0.204757	2.32416	0.020117	0.387034
ENSMUSG00000038602	Slc35f1	87.5228	-0.562712	0.240187	-2.34281	0.0191393	0.387034
ENSMUSG00000039579	Grin3a	134.926	-0.552309	0.236325	-2.33707	0.0194355	0.387034
ENSMUSG00000044017	Adgrd1	131.3	-0.572729	0.245683	-2.33117	0.0197443	0.387034
ENSMUSG00000046223	Plaur	152.486	-0.587872	0.251576	-2.33675	0.0194521	0.387034
ENSMUSG00000051043	Gprc5c	413.217	-0.436548	0.188317	-2.31815	0.0204412	0.387034
ENSMUSG00000051154	Commd3	1059.76	0.370906	0.159884	2.31985	0.0203492	0.387034
ENSMUSG00000051650	B3gnt2	28.0189	0.582214	0.24982	2.33053	0.019778	0.387034
ENSMUSG00000052962	Mrpl35	1230.91	0.299089	0.12778	2.34065	0.0192501	0.387034
ENSMUSG00000059182	Skap2	568.429	0.350387	0.150823	2.32316	0.0201705	0.387034
ENSMUSG00000075277	Haglr	72.0502	0.564073	0.243067	2.32065	0.0203059	0.387034
ENSMUSG00000078453	Abracl	129.958	0.520361	0.222095	2.34297	0.0191309	0.387034
ENSMUSG00000080268	Brms1	1046.19	0.357654	0.154264	2.31845	0.0204247	0.387034
ENSMUSG00000083773	Gm13394	3029.83	0.332699	0.142669	2.33196	0.0197027	0.387034
ENSMUSG00000084124	Gm13588	147.72	0.485154	0.207826	2.33442	0.0195735	0.387034
ENSMUSG00000086083	Gm15829	66.2458	-0.392749	0.169348	-2.31918	0.0203854	0.387034
ENSMUSG00000087497	2810001G20Rik	29.7324	0.538669	0.230831	2.3336	0.0196165	0.387034
ENSMUSG00000089774	Slc5a3	288.025	-0.476177	0.20478	-2.32531	0.0200555	0.387034
ENSMUSG00000096145	Vkorc1	18.1951	0.534499	0.229976	2.32415	0.0201177	0.387034
ENSMUSG00000103001	A930005N03Rik	80.9967	-0.493749	0.212559	-2.32289	0.0201853	0.387034
ENSMUSG00000054312	Mrps21	706.612	0.422345	0.182263	2.31722	0.0204916	0.387217
ENSMUSG00000020311	Erlec1	243.508	0.468349	0.202224	2.31599	0.0205589	0.387419
ENSMUSG00000036731	Cysrt1	70.1272	-0.517876	0.223571	-2.31638	0.0205375	0.387419
ENSMUSG00000027932	Slc27a3	24.3517	0.580725	0.250881	2.31474	0.0206272	0.387554
ENSMUSG00000037408	Cnnm4	981.136	-0.529948	0.229023	-2.31396	0.0206701	0.387554
ENSMUSG00000091900	Gm4353	30.156	0.538788	0.232709	2.31529	0.0205969	0.387554
ENSMUSG00000105975	Gm42609	33.6657	-0.503363	0.21755	-2.31379	0.0206794	0.387554
ENSMUSG00000022428	Cby1	673.071	0.365412	0.157998	2.31277	0.0207353	0.387607
ENSMUSG00000086196	Gm13571	16.5859	-0.577627	0.249763	-2.31271	0.0207388	0.387607
ENSMUSG00000003379	Cd79a	23.4275	0.545092	0.235956	2.31014	0.0208805	0.387734
ENSMUSG00000006641	Slc5a6	444.775	-0.300644	0.130327	-2.30684	0.0210635	0.387734
ENSMUSG00000024191	Bnip1	279.271	0.424208	0.183746	2.30866	0.0209626	0.387734
ENSMUSG00000024829	Mrpl21	526.149	0.441083	0.190935	2.31012	0.0208817	0.387734
ENSMUSG00000030298	Sec13	2064.52	0.314508	0.136312	2.30727	0.0210398	0.387734
ENSMUSG00000030763	Lcmt1	831.571	0.320411	0.138819	2.30811	0.0209929	0.387734
ENSMUSG00000032353	Tmed3	1165.46	0.318292	0.138	2.30647	0.0210845	0.387734
ENSMUSG00000033706	Smyd5	771.596	-0.288705	0.125173	-2.30645	0.0210858	0.387734
ENSMUSG00000035385	Ccl2	126.557	0.574358	0.248929	2.30732	0.0210369	0.387734
ENSMUSG00000045083	Lingo2	149.129	-0.472109	0.204439	-2.30929	0.0209276	0.387734
ENSMUSG00000050608	Minos1	1634.76	0.430856	0.186707	2.30766	0.0210181	0.387734
ENSMUSG00000066553	Gm6969	584.44	0.34043	0.147563	2.30702	0.0210538	0.387734
ENSMUSG00000026915	Strbp	538.846	-0.442789	0.192103	-2.30495	0.0211692	0.388747
ENSMUSG00000021710	Nln	72.658	-0.521611	0.226461	-2.30332	0.021261	0.389307
ENSMUSG00000022663	Atg3	258.783	0.335071	0.14564	2.30068	0.0214099	0.389307
ENSMUSG00000022978	Mis18a	81.3443	0.515512	0.223823	2.30321	0.0212669	0.389307
ENSMUSG00000027673	Ndufb5	1066.68	0.448143	0.194682	2.30192	0.0213397	0.389307
ENSMUSG00000027952	Pmvk	2025.89	0.376466	0.163769	2.29877	0.021518	0.389307
ENSMUSG00000029394	Cdk2ap1	49.5586	0.471758	0.204961	2.3017	0.0213523	0.389307
ENSMUSG00000030647	Ndufc2	1139.26	0.458464	0.199561	2.29736	0.0215981	0.389307
ENSMUSG00000043483	Gm6863	37.4323	0.491401	0.213437	2.30232	0.021317	0.389307
ENSMUSG00000051379	Flrt3	507.904	-0.542124	0.235866	-2.29844	0.0215368	0.389307
ENSMUSG00000057530	Ece1	816.153	-0.344733	0.149943	-2.2991	0.0214994	0.389307
ENSMUSG00000068882	Ssb	1118.02	0.333259	0.145052	2.29751	0.0215899	0.389307
ENSMUSG00000071650	Ganab	823.938	-0.406155	0.176739	-2.29805	0.0215587	0.389307
ENSMUSG00000092486	2610524H06Rik	190.558	0.417346	0.181477	2.29972	0.0214641	0.389307
ENSMUSG00000102425	Gm26616	22.4412	-0.578532	0.251466	-2.30064	0.0214121	0.389307
ENSMUSG00000027933	Ints3	284.964	-0.376185	0.163981	-2.29408	0.0217857	0.390324
ENSMUSG00000027954	Efna1	1536.87	0.303953	0.132479	2.29435	0.0217706	0.390324
ENSMUSG00000031379	Pir	794.078	0.359415	0.156704	2.29359	0.021814	0.390324
ENSMUSG00000040548	Tex2	2215.86	-0.375715	0.163666	-2.29562	0.0216975	0.390324
ENSMUSG00000049760	2410015M20Rik	616.011	0.439352	0.191574	2.29339	0.0218257	0.390324
ENSMUSG00000090667	Gm765	856.402	0.437114	0.190537	2.29412	0.0217837	0.390324
ENSMUSG00000036323	Srp72	1365.39	0.197137	0.0859907	2.29254	0.0218747	0.390689
ENSMUSG00000030643	Rab30	150.978	0.34391	0.150078	2.29154	0.0219323	0.391206
ENSMUSG00000022090	Pdlim2	742.865	0.557686	0.243503	2.29026	0.0220061	0.391722
ENSMUSG00000064345	mt-Nd2	3946.12	0.502747	0.219535	2.29005	0.0220184	0.391722
ENSMUSG00000067365	Tmem128	481.066	0.360534	0.157505	2.28904	0.022077	0.392254
ENSMUSG00000038244	Mical2	272.393	-0.389296	0.170135	-2.28816	0.0221284	0.392657
ENSMUSG00000028692	Akr1a1	14192.3	0.251519	0.109999	2.28655	0.0222219	0.393806
ENSMUSG00000023966	Rsph9	75.8182	-0.515375	0.225532	-2.28515	0.0223039	0.394134
ENSMUSG00000063889	Crem	134.042	0.518157	0.226788	2.28476	0.0223269	0.394134
ENSMUSG00000099681	1700052K11Rik	23.7604	0.570826	0.249735	2.28572	0.0222705	0.394134
ENSMUSG00000001855	Nup214	318.904	-0.394751	0.172883	-2.28334	0.0224102	0.394587
ENSMUSG00000030733	Sh2b1	160.722	-0.367835	0.161086	-2.28347	0.0224029	0.394587
ENSMUSG00000026879	Gsn	1783.21	-0.421567	0.184782	-2.28143	0.0225232	0.394705
ENSMUSG00000038717	Atp5l	287.892	0.46808	0.205184	2.28127	0.0225323	0.394705
ENSMUSG00000045377	Tmem88	795.108	0.454177	0.199061	2.28159	0.0225133	0.394705
ENSMUSG00000058833	2810428I15Rik	1221.47	0.4563	0.19992	2.28241	0.0224651	0.394705
ENSMUSG00000014550	Rbsn	372.352	-0.371966	0.163145	-2.27996	0.0226098	0.395469
ENSMUSG00000032557	Uba5	382.493	0.437792	0.192051	2.27956	0.0226337	0.395469
ENSMUSG00000026425	Srgap2	206.931	-0.505995	0.222051	-2.27873	0.0226828	0.395813
ENSMUSG00000059355	Wdr83os	590.712	0.436252	0.191485	2.27826	0.0227113	0.395813
ENSMUSG00000046844	Vat1l	1503.13	-0.488946	0.214695	-2.2774	0.0227623	0.396198
ENSMUSG00000036168	Ccdc38	129.783	0.455353	0.200002	2.27674	0.0228017	0.39632
ENSMUSG00000086816	Gm16726	49.2837	-0.403096	0.177083	-2.27631	0.0228273	0.39632
ENSMUSG00000005125	Ndrg1	915.107	-0.454234	0.199647	-2.27518	0.0228949	0.396487
ENSMUSG00000040034	Nup43	105.913	0.387762	0.170429	2.2752	0.0228938	0.396487
ENSMUSG00000065954	Tacc1	1663.58	-0.477246	0.20982	-2.27455	0.0229328	0.396642
ENSMUSG00000038683	Pak1ip1	2723.33	0.31406	0.138109	2.274	0.0229659	0.396712
ENSMUSG00000003346	Abhd17a	158.465	0.415689	0.183087	2.27045	0.0231803	0.396954
ENSMUSG00000014554	Dguok	418.922	0.341717	0.150699	2.26754	0.0233572	0.396954
ENSMUSG00000020801	Med31	402.058	0.419757	0.184756	2.27195	0.0230894	0.396954
ENSMUSG00000021238	Aldh6a1	450.793	-0.41988	0.184973	-2.26996	0.0232102	0.396954
ENSMUSG00000021537	Cetn3	705.456	0.412289	0.181678	2.26934	0.0232479	0.396954
ENSMUSG00000024309	Pfdn6	955.224	0.436855	0.192817	2.26565	0.0234731	0.396954
ENSMUSG00000028426	Rad23b	214.738	0.395434	0.174157	2.27056	0.0231736	0.396954
ENSMUSG00000028609	Magoh	210.817	0.460628	0.202895	2.27028	0.0231908	0.396954
ENSMUSG00000030199	Etv6	87.4894	-0.527898	0.232973	-2.26592	0.0234564	0.396954
ENSMUSG00000032101	Ddx25	410.851	-0.269627	0.118974	-2.26628	0.0234344	0.396954
ENSMUSG00000032181	Scg3	10216.2	0.373505	0.164545	2.26992	0.0232124	0.396954
ENSMUSG00000036188	Ankmy2	676.476	0.203798	0.0898628	2.26789	0.0233362	0.396954
ENSMUSG00000039178	Tbc1d19	844.712	0.243424	0.107152	2.27176	0.0231008	0.396954
ENSMUSG00000042541	Shfm1	1128.96	0.433689	0.191117	2.26923	0.0232541	0.396954
ENSMUSG00000050708	Ftl1	13201.2	0.380679	0.167962	2.26646	0.0234235	0.396954
ENSMUSG00000056201	Cfl1	15794.2	0.346179	0.15259	2.26869	0.0232872	0.396954
ENSMUSG00000062963	Ufc1	1720.7	0.387843	0.171005	2.26802	0.0233279	0.396954
ENSMUSG00000062611	Rps3a2	65.3646	0.560974	0.247691	2.26482	0.0235239	0.397321
ENSMUSG00000000223	Drp2	206.917	-0.569129	0.25152	-2.26276	0.0236505	0.397985
ENSMUSG00000025266	Gnl3l	3138.67	-0.330196	0.145917	-2.2629	0.0236417	0.397985
ENSMUSG00000050359	Sprr1a	109.435	-0.401755	0.177492	-2.26351	0.023604	0.397985
ENSMUSG00000021639	Gtf2h2	387.913	0.296678	0.131237	2.26063	0.0237823	0.399222
ENSMUSG00000081485	Gm12338	44.0832	0.52178	0.230782	2.26092	0.0237642	0.399222
ENSMUSG00000006019	Dhx34	63.4209	-0.55285	0.244621	-2.26002	0.0238197	0.39936
ENSMUSG00000022247	Brix1	375.451	0.339088	0.150108	2.25895	0.0238862	0.399496
ENSMUSG00000027907	S100a11	1416.94	0.539736	0.238907	2.25919	0.0238714	0.399496
ENSMUSG00000072694	1500011B03Rik	1098.27	0.275253	0.12188	2.25839	0.0239211	0.39959
ENSMUSG00000097971	Gm26917	626.964	0.503869	0.223221	2.25726	0.0239917	0.400281
ENSMUSG00000001666	Ddt	71.364	0.508666	0.225483	2.2559	0.0240772	0.400325
ENSMUSG00000040957	Cables1	25.1214	-0.553968	0.245599	-2.25558	0.0240969	0.400325
ENSMUSG00000046139	Patl1	112.071	-0.390513	0.173149	-2.25536	0.0241106	0.400325
ENSMUSG00000106631	Gm42669	38.3758	0.394	0.174696	2.25535	0.0241114	0.400325
ENSMUSG00000042660	Wdr55	268.797	0.378342	0.167815	2.25452	0.0241633	0.4007
ENSMUSG00000023036	Pcdhga8	23.3893	-0.528243	0.234437	-2.25324	0.0242438	0.401548
ENSMUSG00000031921	Terf2	91.9134	0.495997	0.220256	2.25191	0.0243277	0.401965
ENSMUSG00000034201	Gas2l1	122.866	0.410445	0.182248	2.25213	0.0243142	0.401965
ENSMUSG00000023143	Nagpa	76.4676	-0.54856	0.243672	-2.25122	0.0243714	0.402202
ENSMUSG00000028840	Zfp593	138.469	0.411192	0.182746	2.25008	0.0244441	0.402353
ENSMUSG00000058704	Memo1	358.859	0.439967	0.195568	2.24969	0.0244688	0.402353
ENSMUSG00000101840	Gm28294	232.801	-0.356885	0.158627	-2.24984	0.0244592	0.402353
ENSMUSG00000027889	Ampd2	959.533	-0.37137	0.165116	-2.24915	0.0245029	0.402431
ENSMUSG00000020460	Rps27a	1197.73	0.433991	0.193023	2.24839	0.0245513	0.402741
ENSMUSG00000004451	Ralb	279.409	-0.376347	0.167458	-2.24741	0.024614	0.403286
ENSMUSG00000030177	Ccdc77	60.8667	0.487483	0.217085	2.24558	0.0247308	0.404715
ENSMUSG00000056812	St8sia3	1729.67	0.297453	0.132494	2.24504	0.0247658	0.404804
ENSMUSG00000038690	Atp5j2	2425.18	0.461144	0.20555	2.24347	0.0248668	0.405969
ENSMUSG00000014980	Tsen15	339.644	0.415131	0.185711	2.23536	0.025394	0.406807
ENSMUSG00000020246	Hcfc2	189.535	-0.440856	0.197138	-2.23628	0.0253334	0.406807
ENSMUSG00000021895	Arhgef3	102.174	-0.563562	0.251595	-2.23995	0.025094	0.406807
ENSMUSG00000022174	Dad1	2565.82	0.425066	0.190165	2.23525	0.0254011	0.406807
ENSMUSG00000023048	Prr13	17304.9	0.331489	0.147939	2.24072	0.0250444	0.406807
ENSMUSG00000024957	Kcnk4	179.097	0.532752	0.237882	2.23956	0.0251192	0.406807
ENSMUSG00000031930	Wwp2	985.259	-0.300993	0.134566	-2.23676	0.0253018	0.406807
ENSMUSG00000031979	Cog2	340.13	-0.40979	0.183088	-2.23821	0.0252074	0.406807
ENSMUSG00000034471	Caskin2	63.5629	-0.513466	0.229358	-2.23871	0.0251747	0.406807
ENSMUSG00000036751	Cox6b1	3520	0.439225	0.196346	2.23699	0.0252868	0.406807
ENSMUSG00000038393	Txnip	114.622	-0.538742	0.241058	-2.23491	0.0254236	0.406807
ENSMUSG00000040594	Ranbp17	41.7673	0.553166	0.247128	2.23838	0.0251964	0.406807
ENSMUSG00000052146	Rps10	813.567	0.46732	0.208959	2.23642	0.0253242	0.406807
ENSMUSG00000056596	Trnp1	637.094	0.38947	0.17404	2.23782	0.0252327	0.406807
ENSMUSG00000060803	Gstp1	3036.22	0.401413	0.179301	2.23877	0.0251712	0.406807
ENSMUSG00000061518	Cox5b	1899	0.423728	0.189239	2.23912	0.0251481	0.406807
ENSMUSG00000104559	Gm43118	376.693	-0.226755	0.101399	-2.23626	0.0253347	0.406807
ENSMUSG00000039367	Sec24c	850.726	-0.43308	0.193864	-2.23393	0.0254874	0.407352
ENSMUSG00000001260	Gabrg1	103.223	-0.539152	0.242263	-2.22548	0.0260492	0.407414
ENSMUSG00000002580	Mien1	2296.24	0.41995	0.18861	2.22655	0.0259772	0.407414
ENSMUSG00000007041	Clic1	3364.22	0.350071	0.157123	2.22801	0.0258796	0.407414
ENSMUSG00000025521	Tmem192	128.595	-0.439217	0.197351	-2.22556	0.0260437	0.407414
ENSMUSG00000028832	Stmn1	5185.91	0.31627	0.141612	2.23337	0.0255249	0.407414
ENSMUSG00000028960	Ube4b	535.408	-0.313769	0.14068	-2.23037	0.0257226	0.407414
ENSMUSG00000031723	Txnl4b	1366.44	-0.383467	0.172055	-2.22874	0.025831	0.407414
ENSMUSG00000031974	Abcb10	85.601	-0.427277	0.191971	-2.22574	0.0260319	0.407414
ENSMUSG00000031993	Snx19	560.938	-0.306266	0.137426	-2.22859	0.0258413	0.407414
ENSMUSG00000039745	Htatip2	1496.06	0.324764	0.145974	2.22481	0.0260942	0.407414
ENSMUSG00000041571	Sepw1	19840.1	0.373929	0.167985	2.22597	0.0260161	0.407414
ENSMUSG00000041736	Tspo	409.625	0.536398	0.240542	2.22996	0.0257503	0.407414
ENSMUSG00000042272	Sestd1	815.087	-0.378728	0.170252	-2.22451	0.0261141	0.407414
ENSMUSG00000042354	Gnl3	253.827	0.379107	0.170425	2.22447	0.0261167	0.407414
ENSMUSG00000046675	Tmem251	83.3289	0.486709	0.218427	2.22825	0.025864	0.407414
ENSMUSG00000052504	Epha3	21.2661	-0.551001	0.247046	-2.23036	0.0257235	0.407414
ENSMUSG00000058925	1700011I03Rik	131.872	0.39968	0.1792	2.23036	0.0257234	0.407414
ENSMUSG00000059820	AU019823	273.207	0.470252	0.211346	2.22503	0.0260789	0.407414
ENSMUSG00000061474	Mrps36	237.557	0.426604	0.191777	2.22447	0.0261166	0.407414
ENSMUSG00000078713	Tomm5	1069	0.482396	0.216162	2.23164	0.0256385	0.407414
ENSMUSG00000097737	Gm26530	576.874	0.324635	0.145619	2.22934	0.025791	0.407414
ENSMUSG00000005501	Usp40	131.603	-0.477333	0.214947	-2.22071	0.0263708	0.407923
ENSMUSG00000022305	Lrp12	145.098	-0.443063	0.199695	-2.2187	0.0265071	0.407923
ENSMUSG00000022848	Dirc2	212.382	0.477144	0.214923	2.22007	0.026414	0.407923
ENSMUSG00000030887	Pdzd9	62.1728	0.371789	0.167547	2.21901	0.026486	0.407923
ENSMUSG00000031497	Tnfsf13b	28.082	0.527804	0.2376	2.2214	0.026324	0.407923
ENSMUSG00000031659	Adcy7	33.917	-0.526889	0.237192	-2.22136	0.0263268	0.407923
ENSMUSG00000035310	Lin54	98.981	-0.429416	0.193482	-2.21941	0.0264586	0.407923
ENSMUSG00000039157	Fam102a	285.991	-0.403125	0.18153	-2.22071	0.0263708	0.407923
ENSMUSG00000055334	Snupn	328.778	0.314316	0.14141	2.22274	0.0262334	0.407923
ENSMUSG00000061477	Rps7	1208.87	0.389954	0.175702	2.21941	0.0264587	0.407923
ENSMUSG00000078143	Gm17344	134.427	-0.42557	0.19173	-2.21963	0.0264441	0.407923
ENSMUSG00000099632	2900093K20Rik	15.7624	0.549388	0.247512	2.21964	0.0264431	0.407923
ENSMUSG00000024170	Telo2	251.494	-0.444306	0.20048	-2.21621	0.0266769	0.409882
ENSMUSG00000040035	Disp2	1624.23	-0.398451	0.17981	-2.21596	0.0266943	0.409882
ENSMUSG00000028029	Aimp1	744.557	0.292628	0.132163	2.21413	0.0268195	0.410895
ENSMUSG00000030865	Chp2	340.482	0.549863	0.248343	2.21412	0.0268204	0.410895
ENSMUSG00000070394	Tmem256	888.273	0.452539	0.204447	2.21348	0.0268646	0.411113
ENSMUSG00000001175	Calm1	42801.5	0.284895	0.129403	2.20161	0.027693	0.412711
ENSMUSG00000002325	Irf9	363.456	0.477969	0.217019	2.20243	0.0276351	0.412711
ENSMUSG00000014769	Psmb1	6252.5	0.347324	0.157253	2.20869	0.0271962	0.412711
ENSMUSG00000015766	Eps8	34.5286	-0.535645	0.243123	-2.20319	0.0275814	0.412711
ENSMUSG00000020644	Id2	698.034	0.373644	0.169117	2.20938	0.0271482	0.412711
ENSMUSG00000020744	Slc25a19	818.457	0.234419	0.106382	2.20356	0.0275551	0.412711
ENSMUSG00000023828	Slc22a3	17.9174	-0.489448	0.22211	-2.20363	0.0275505	0.412711
ENSMUSG00000024620	Pdgfrb	145.268	-0.492534	0.22343	-2.20442	0.0274945	0.412711
ENSMUSG00000025724	Sec11a	1001.75	0.30945	0.140131	2.20829	0.0272243	0.412711
ENSMUSG00000028412	Slc44a1	897.466	0.4558	0.206585	2.20636	0.0273589	0.412711
ENSMUSG00000028863	Meaf6	526.486	0.325623	0.147535	2.20709	0.0273075	0.412711
ENSMUSG00000030519	Apba2	554.632	-0.4258	0.193112	-2.20494	0.0274583	0.412711
ENSMUSG00000031608	Galnt7	71.8375	-0.55356	0.251104	-2.2045	0.027489	0.412711
ENSMUSG00000032477	Cdc25a	64.2553	-0.547029	0.247953	-2.20618	0.0273715	0.412711
ENSMUSG00000034160	Ogt	537.461	-0.403633	0.182974	-2.20596	0.0273866	0.412711
ENSMUSG00000055421	Pcdh9	453.469	-0.468596	0.212573	-2.2044	0.027496	0.412711
ENSMUSG00000060019	Gm10073	21.7348	0.476206	0.215593	2.20882	0.0271869	0.412711
ENSMUSG00000064080	Fbln2	1616.9	-0.489276	0.221743	-2.2065	0.0273492	0.412711
ENSMUSG00000070687	Htr1d	564.893	-0.551231	0.250044	-2.20453	0.0274869	0.412711
ENSMUSG00000070806	Zmynd12	56.9973	-0.482885	0.219258	-2.20236	0.02764	0.412711
ENSMUSG00000071324	Armc2	51.235	0.548669	0.248438	2.20847	0.0272113	0.412711
ENSMUSG00000086341	Gm15932	196.782	-0.359435	0.162587	-2.21072	0.0270554	0.412711
ENSMUSG00000086472	Gm16172	291.173	-0.388921	0.176082	-2.20875	0.0271924	0.412711
ENSMUSG00000102252	Snrpn	12638.5	0.226005	0.102635	2.20202	0.0276637	0.412711
ENSMUSG00000025503	Taldo1	4601.28	0.312746	0.142117	2.20063	0.0277621	0.412841
ENSMUSG00000069117	Gm10260	522.445	0.415794	0.18892	2.2009	0.0277431	0.412841
ENSMUSG00000026887	Mrrf	636.446	0.260272	0.118323	2.19968	0.0278298	0.413398
ENSMUSG00000029386	Tctn2	108.703	-0.525473	0.239028	-2.19838	0.0279222	0.413865
ENSMUSG00000041769	Ppp2r2d	548.286	0.255225	0.116164	2.19711	0.0280125	0.413865
ENSMUSG00000057329	Bcl2	349.841	-0.443329	0.201633	-2.19869	0.0279001	0.413865
ENSMUSG00000069565	Dazap1	43.6717	0.422957	0.192481	2.19739	0.0279925	0.413865
ENSMUSG00000097908	4933404O12Rik	117.78	-0.528695	0.240596	-2.19744	0.0279889	0.413865
ENSMUSG00000020803	Txndc17	1733.13	0.439351	0.200071	2.19597	0.028094	0.414509
ENSMUSG00000032788	Pdxk	935.702	-0.462614	0.210695	-2.19565	0.0281167	0.414509
ENSMUSG00000001630	Stk38l	1420.3	-0.363155	0.165582	-2.1932	0.0282928	0.414695
ENSMUSG00000008668	Rps18	959.041	0.407765	0.186025	2.19199	0.0283804	0.414695
ENSMUSG00000029649	Pomp	2558.69	0.385402	0.175937	2.19057	0.0284826	0.414695
ENSMUSG00000030890	Ilk	2989.22	0.231198	0.105463	2.19222	0.028364	0.414695
ENSMUSG00000032555	Topbp1	54.3305	-0.540807	0.24667	-2.19243	0.0283481	0.414695
ENSMUSG00000033703	Fuk	40.5021	-0.483458	0.220676	-2.1908	0.0284661	0.414695
ENSMUSG00000038646	Fam103a1	809.711	0.266242	0.121548	2.19043	0.0284931	0.414695
ENSMUSG00000039016	Timm8b	843.43	0.463106	0.211043	2.19436	0.0282092	0.414695
ENSMUSG00000040648	Ppip5k2	441.147	-0.355509	0.162262	-2.19096	0.0284548	0.414695
ENSMUSG00000046027	Stard5	85.3057	-0.527012	0.2403	-2.19314	0.0282972	0.414695
ENSMUSG00000047139	Cd24a	10874.8	0.339084	0.154763	2.19099	0.0284526	0.414695
ENSMUSG00000095597	Gm6472	157.152	0.458463	0.2089	2.19465	0.0281888	0.414695
ENSMUSG00000075289	Carns1	157.018	-0.425469	0.19432	-2.18952	0.0285589	0.415212
ENSMUSG00000007892	Rplp1	2343.61	0.433983	0.198464	2.18671	0.0287639	0.415829
ENSMUSG00000020083	2010107G23Rik	454.547	0.389932	0.178341	2.18644	0.0287837	0.415829
ENSMUSG00000027612	Mmp24	230.8	0.422934	0.193389	2.18695	0.0287459	0.415829
ENSMUSG00000028397	Kdm4c	124.608	-0.429024	0.196041	-2.18844	0.0286373	0.415829
ENSMUSG00000046167	Gldn	18.4978	-0.466671	0.213378	-2.18706	0.0287382	0.415829
ENSMUSG00000062797	l7Rn6	736.141	0.278419	0.127247	2.18801	0.0286688	0.415829
ENSMUSG00000020280	Pus10	40.3709	-0.525367	0.24043	-2.18512	0.0288802	0.416782
ENSMUSG00000004565	Pnpla6	1235.23	-0.359699	0.164889	-2.18147	0.0291489	0.417685
ENSMUSG00000014496	Ankrd28	40.0432	-0.530874	0.243352	-2.18151	0.0291461	0.417685
ENSMUSG00000018143	Mafk	112.209	-0.526992	0.241528	-2.18191	0.0291165	0.417685
ENSMUSG00000032010	Usp2	118.867	-0.519905	0.238199	-2.18265	0.0290618	0.417685
ENSMUSG00000032575	Manf	719.269	0.349945	0.160429	2.1813	0.0291609	0.417685
ENSMUSG00000037563	Rps16	893.766	0.414782	0.190076	2.18219	0.0290955	0.417685
ENSMUSG00000038462	Uqcrfs1	817.984	-0.506898	0.232136	-2.18363	0.0289897	0.417685
ENSMUSG00000085241	Snhg3	26.9877	0.478374	0.219342	2.18095	0.029187	0.417685
ENSMUSG00000025321	Itgb8	259.419	-0.464044	0.212949	-2.17913	0.0293221	0.419181
ENSMUSG00000015536	Mocs2	1181.31	0.367918	0.169382	2.17212	0.0298464	0.419643
ENSMUSG00000015749	Anp32e	564.124	-0.274422	0.126613	-2.16742	0.030203	0.419643
ENSMUSG00000018398	2008-09-01	362.863	-0.263077	0.12129	-2.16899	0.0300833	0.419643
ENSMUSG00000020085	Aifm2	93.8225	-0.478795	0.220624	-2.17019	0.0299927	0.419643
ENSMUSG00000021136	Smoc1	45.7872	-0.546197	0.251336	-2.17317	0.0297673	0.419643
ENSMUSG00000024007	Ppil1	531.566	0.256283	0.117879	2.17411	0.0296965	0.419643
ENSMUSG00000024067	Dpy30	981.002	0.415923	0.191241	2.17486	0.0296408	0.419643
ENSMUSG00000026966	Ssna1	1030.87	0.366506	0.168937	2.16948	0.0300466	0.419643
ENSMUSG00000027357	Crls1	102.859	0.457972	0.210581	2.17481	0.0296447	0.419643
ENSMUSG00000028437	Ubap1	559.048	-0.289414	0.13351	-2.16773	0.0301791	0.419643
ENSMUSG00000028937	Acot7	20805.6	0.265505	0.122307	2.17081	0.0299457	0.419643
ENSMUSG00000030826	Bcat2	1236.8	0.266641	0.122822	2.17096	0.0299344	0.419643
ENSMUSG00000030882	Dnhd1	41.2188	0.544449	0.251236	2.16708	0.0302287	0.419643
ENSMUSG00000031950	Gabarapl2	2879.01	0.354405	0.163021	2.17399	0.0297059	0.419643
ENSMUSG00000032527	Pccb	833.453	-0.249501	0.115072	-2.16822	0.030142	0.419643
ENSMUSG00000033618	Map3k13	74.8513	-0.494876	0.227479	-2.17548	0.0295944	0.419643
ENSMUSG00000036752	Tubb4b	16408.7	0.274566	0.126757	2.16608	0.0303053	0.419643
ENSMUSG00000038570	Saxo2	33.7331	0.501827	0.231211	2.17042	0.0299748	0.419643
ENSMUSG00000038604	Fam65a	484.73	-0.419283	0.193089	-2.17145	0.0298968	0.419643
ENSMUSG00000039771	Polr2j	652.076	0.409069	0.188792	2.16677	0.0302525	0.419643
ENSMUSG00000040447	Spns2	89.0586	-0.513707	0.236419	-2.17286	0.0297905	0.419643
ENSMUSG00000041836	Ptpre	137.369	-0.515694	0.237837	-2.16827	0.0301383	0.419643
ENSMUSG00000042216	Sgsm1	382.002	-0.356652	0.163965	-2.17518	0.0296169	0.419643
ENSMUSG00000044573	Acp1	961.35	0.362907	0.167526	2.16628	0.03029	0.419643
ENSMUSG00000059534	Uqcr10	1704.13	0.454617	0.208757	2.17773	0.0294259	0.419643
ENSMUSG00000061461	Smim20	826.594	0.40973	0.188591	2.17258	0.0298119	0.419643
ENSMUSG00000062554	Gm12751	55.1053	0.507731	0.234213	2.16782	0.0301727	0.419643
ENSMUSG00000062580	Timm17a	3121.77	0.318784	0.146477	2.17634	0.0295301	0.419643
ENSMUSG00000066036	Ubr4	1083.98	-0.349435	0.160642	-2.17524	0.0296121	0.419643
ENSMUSG00000078676	Casc3	152.234	-0.432361	0.198725	-2.17567	0.0295799	0.419643
ENSMUSG00000083226	Gm7831	34.9234	-0.545083	0.251601	-2.16646	0.0302758	0.419643
ENSMUSG00000024784	Gpha2	53.1447	0.504022	0.232746	2.16555	0.0303457	0.419777
ENSMUSG00000028617	Lrrc42	445.607	0.310119	0.143254	2.16482	0.0304012	0.42012
ENSMUSG00000053588	A730061H03Rik	25.3996	-0.495126	0.228781	-2.16419	0.0304494	0.420362
ENSMUSG00000001569	Nom1	218.624	-0.301065	0.139532	-2.15767	0.0309534	0.420544
ENSMUSG00000022517	Mgrn1	567.833	-0.333088	0.153988	-2.16308	0.0305353	0.420544
ENSMUSG00000026154	Sdhaf4	728.23	0.413997	0.192001	2.15622	0.0310662	0.420544
ENSMUSG00000026311	Asb1	1787.23	-0.435624	0.201544	-2.16143	0.0306618	0.420544
ENSMUSG00000026986	Hnmt	128.06	-0.456137	0.211288	-2.15884	0.0308626	0.420544
ENSMUSG00000027430	Dtd1	1242.72	0.359035	0.1661	2.16156	0.0306521	0.420544
ENSMUSG00000029551	Psmg3	337.716	0.405997	0.187677	2.16328	0.03052	0.420544
ENSMUSG00000029674	Limk1	64.1367	0.433871	0.200752	2.16123	0.0306772	0.420544
ENSMUSG00000030282	Cmas	402.475	0.34476	0.159812	2.15729	0.0309834	0.420544
ENSMUSG00000031349	Nsdhl	2158.22	0.293489	0.136027	2.15758	0.0309606	0.420544
ENSMUSG00000035049	Rrp12	369.191	-0.465058	0.215647	-2.15657	0.0310393	0.420544
ENSMUSG00000035960	Apex1	834.938	0.305174	0.14127	2.16022	0.0307555	0.420544
ENSMUSG00000036202	Rif1	94.7654	-0.512588	0.237346	-2.15966	0.0307988	0.420544
ENSMUSG00000039414	Heatr5b	305.791	-0.41457	0.191877	-2.1606	0.0307261	0.420544
ENSMUSG00000039452	Snx22	1972.84	0.326507	0.151339	2.15746	0.0309697	0.420544
ENSMUSG00000041879	Ipo9	510.432	-0.399356	0.18506	-2.15798	0.0309291	0.420544
ENSMUSG00000043964	Orai3	287.025	0.367084	0.170255	2.15608	0.0310774	0.420544
ENSMUSG00000048376	F2r	331.818	-0.498421	0.231107	-2.15667	0.0310314	0.420544
ENSMUSG00000063882	Uqcrh	2262.19	0.442216	0.204905	2.15815	0.030916	0.420544
ENSMUSG00000076437	2700094K13Rik	367.236	0.421649	0.19532	2.15876	0.0308692	0.420544
ENSMUSG00000047554	Tmem41b	350.623	0.332674	0.154359	2.15519	0.0311472	0.421072
ENSMUSG00000032058	Ppp2r1b	47.0999	-0.509723	0.236634	-2.15405	0.0312359	0.421855
ENSMUSG00000028291	Akirin2	94.5217	0.417914	0.194051	2.15363	0.0312694	0.42189
ENSMUSG00000028957	Per3	27.5019	-0.534778	0.248463	-2.15235	0.0313699	0.422829
ENSMUSG00000063972	Nr6a1	42.2465	-0.528535	0.245732	-2.15086	0.0314876	0.423998
ENSMUSG00000102869	2900097C17Rik	24.6707	-0.527017	0.245086	-2.15033	0.0315291	0.424139
ENSMUSG00000079197	Psme2	1046.41	0.366687	0.170613	2.14923	0.0316159	0.424889
ENSMUSG00000039474	Wfs1	462.409	-0.496013	0.230833	-2.14879	0.0316508	0.424941
ENSMUSG00000029207	Apbb2	694.541	-0.395029	0.183901	-2.14805	0.0317097	0.425315
ENSMUSG00000047033	Pcdhb15	16.2289	-0.508404	0.236755	-2.14739	0.0317625	0.425605
ENSMUSG00000000126	Wnt9a	56.9705	-0.517679	0.241195	-2.14631	0.0318486	0.425709
ENSMUSG00000025224	Gbf1	808.973	-0.258183	0.120302	-2.14612	0.0318636	0.425709
ENSMUSG00000031700	Gpt2	242.718	-0.426109	0.198508	-2.14656	0.0318282	0.425709
ENSMUSG00000021431	Snrnp48	139.665	0.410599	0.191431	2.14489	0.0319616	0.426434
ENSMUSG00000051910	Sox6	22.3123	-0.52348	0.244085	-2.14466	0.0319802	0.426434
ENSMUSG00000014547	Wdfy2	40.369	-0.512479	0.239018	-2.1441	0.0320248	0.426451
ENSMUSG00000026987	Baz2b	358.463	-0.344529	0.160779	-2.14287	0.0321233	0.426451
ENSMUSG00000027935	Rab13	44.4644	0.520123	0.242786	2.14231	0.0321686	0.426451
ENSMUSG00000031422	Morf4l2	4034.23	0.255009	0.118953	2.14378	0.0320504	0.426451
ENSMUSG00000031848	Lsm4	306.587	0.375065	0.175035	2.1428	0.032129	0.426451
ENSMUSG00000087687	Pet100	308.275	0.399968	0.186668	2.14268	0.0321392	0.426451
ENSMUSG00000026701	Prdx6	3056.96	0.315716	0.147479	2.14075	0.0322946	0.426469
ENSMUSG00000034591	Slc41a2	289.198	-0.355006	0.165779	-2.14144	0.0322385	0.426469
ENSMUSG00000036112	Metap2	2218.81	0.198452	0.0926541	2.14186	0.032205	0.426469
ENSMUSG00000038205	Prkab2	526.314	-0.308423	0.144067	-2.14084	0.0322873	0.426469
ENSMUSG00000038212	Hiatl1	120.987	-0.422855	0.197565	-2.14033	0.0323281	0.4265
ENSMUSG00000009876	Cox4i2	24.1821	0.536653	0.251229	2.13611	0.0326701	0.4268
ENSMUSG00000020219	Timm13	2490.06	0.410615	0.192201	2.13638	0.0326482	0.4268
ENSMUSG00000021314	Amph	1732.42	-0.375046	0.175573	-2.13613	0.0326688	0.4268
ENSMUSG00000026019	Wdr12	808.707	0.308595	0.144312	2.13839	0.0324853	0.4268
ENSMUSG00000027282	Mtch2	2526.02	0.235309	0.110084	2.13754	0.0325541	0.4268
ENSMUSG00000027804	Ppid	1232.39	0.297413	0.139271	2.13549	0.0327206	0.4268
ENSMUSG00000030666	Calcb	15181.7	0.427216	0.199945	2.13666	0.0326253	0.4268
ENSMUSG00000030770	Parva	1090.32	-0.339688	0.158946	-2.13712	0.0325878	0.4268
ENSMUSG00000031683	Lsm6	898.605	0.27091	0.126822	2.13614	0.0326678	0.4268
ENSMUSG00000033788	Dysf	590.442	-0.315357	0.147678	-2.13544	0.0327252	0.4268
ENSMUSG00000069601	Ank3	1863.73	-0.308564	0.144387	-2.13707	0.0325926	0.4268
ENSMUSG00000097839	Gm26909	149.611	0.320242	0.149814	2.1376	0.0325495	0.4268
ENSMUSG00000086128	St8sia3os	768.817	0.304567	0.142678	2.13464	0.0327901	0.427239
ENSMUSG00000006134	Crkl	151.894	-0.436921	0.205009	-2.13123	0.0330706	0.427313
ENSMUSG00000010453	Kansl3	998.666	-0.41878	0.196537	-2.13079	0.0331066	0.427313
ENSMUSG00000014846	Tppp3	41024.6	0.364777	0.171045	2.13264	0.0329544	0.427313
ENSMUSG00000020930	Ccdc103	28.1118	0.535616	0.251308	2.13131	0.0330633	0.427313
ENSMUSG00000021241	Isca2	1139.13	0.379698	0.178842	2.12309	0.0337462	0.427313
ENSMUSG00000022184	Fbxo4	25.7043	0.532253	0.250722	2.12288	0.033764	0.427313
ENSMUSG00000022299	Slc25a32	27.2155	-0.532046	0.250524	-2.12373	0.0336928	0.427313
ENSMUSG00000024397	Aif1	117.07	0.47949	0.225529	2.12607	0.0334976	0.427313
ENSMUSG00000025410	Dctn2	6449.95	0.185523	0.0872086	2.12735	0.0333911	0.427313
ENSMUSG00000027581	Stmn3	18284.2	0.379798	0.178093	2.13258	0.0329589	0.427313
ENSMUSG00000027808	Serp1	208.235	-0.428725	0.201617	-2.12643	0.0334674	0.427313
ENSMUSG00000028013	Ppa2	377.49	0.362036	0.170001	2.12961	0.0332042	0.427313
ENSMUSG00000028618	Tmem59	5348.5	0.184022	0.0866431	2.12391	0.0336778	0.427313
ENSMUSG00000030417	Pdcd5	420.951	0.367248	0.172855	2.1246	0.0336198	0.427313
ENSMUSG00000032384	Csnk1g1	439.073	-0.400626	0.18823	-2.12838	0.0333054	0.427313
ENSMUSG00000033554	Dph5	897.037	0.284776	0.133878	2.12713	0.0334093	0.427313
ENSMUSG00000036327	Qsox2	79.6463	-0.515642	0.242039	-2.13041	0.0331381	0.427313
ENSMUSG00000036810	Cnep1r1	281.366	0.28223	0.132906	2.12354	0.033709	0.427313
ENSMUSG00000039195	1110008P14Rik	1487.2	0.430981	0.202203	2.13142	0.0330542	0.427313
ENSMUSG00000039456	Morc3	210.315	-0.359161	0.168311	-2.13392	0.0328494	0.427313
ENSMUSG00000043388	Tmem130	2782.04	-0.311988	0.146278	-2.13285	0.0329369	0.427313
ENSMUSG00000046567	4930430F08Rik	486.969	0.326739	0.153427	2.12961	0.0332035	0.427313
ENSMUSG00000047215	Rpl9	2648.54	0.399168	0.187972	2.12355	0.0337076	0.427313
ENSMUSG00000049960	Mrps16	429.304	0.421788	0.198376	2.12621	0.0334858	0.427313
ENSMUSG00000050357	Rltpr	100.531	0.475838	0.223344	2.13051	0.0331296	0.427313
ENSMUSG00000053192	Mllt11	8518.89	0.190819	0.0896417	2.12868	0.0332805	0.427313
ENSMUSG00000056073	Grik2	48.1296	-0.53504	0.251652	-2.12611	0.0334941	0.427313
ENSMUSG00000059412	Fxyd2	29149.9	0.393789	0.185148	2.12689	0.033429	0.427313
ENSMUSG00000086890	1700021J08Rik	89.7658	-0.46591	0.219032	-2.12714	0.0334088	0.427313
ENSMUSG00000087138	Gm15545	27.9815	0.525195	0.247154	2.12497	0.0335893	0.427313
ENSMUSG00000094686	Ccl21a	242.545	0.501576	0.236201	2.12351	0.0337111	0.427313
ENSMUSG00000001524	Gtf2h4	156.078	0.40591	0.191424	2.12048	0.0339658	0.428282
ENSMUSG00000020705	Ddx42	561.893	-0.29412	0.138692	-2.12068	0.033949	0.428282
ENSMUSG00000024824	Rad9a	1439.62	0.207978	0.0980529	2.12108	0.0339152	0.428282
ENSMUSG00000040483	Xaf1	292.076	0.50715	0.239165	2.1205	0.0339639	0.428282
ENSMUSG00000024349	Tmem173	94.5657	0.530599	0.250542	2.1178	0.0341919	0.429874
ENSMUSG00000033075	Senp1	48.6102	-0.52188	0.246409	-2.11794	0.0341803	0.429874
ENSMUSG00000040463	Mybbp1a	412.494	-0.319114	0.15073	-2.11713	0.0342492	0.429874
ENSMUSG00000064145	Arih2	295.893	-0.407423	0.192427	-2.11729	0.0342351	0.429874
ENSMUSG00000068373	D430041D05Rik	16.2278	-0.486506	0.229752	-2.11752	0.0342155	0.429874
ENSMUSG00000053799	Exoc6	218.305	-0.414937	0.196059	-2.11638	0.0343121	0.430127
ENSMUSG00000092607	Scnm1	332.71	0.367434	0.173633	2.11615	0.0343322	0.430127
ENSMUSG00000029614	Rpl6	2852.81	0.32709	0.154609	2.1156	0.0343792	0.430322
ENSMUSG00000030695	Aldoa	71316.4	0.228411	0.107992	2.11507	0.0344239	0.430488
ENSMUSG00000000538	Tom1l2	2592.82	-0.372923	0.176367	-2.11448	0.0344744	0.430725
ENSMUSG00000021282	Eif5	947.197	-0.362521	0.171505	-2.11376	0.034536	0.430881
ENSMUSG00000028064	Sema4a	68.9212	-0.512374	0.242545	-2.11249	0.0346443	0.430881
ENSMUSG00000028745	Capzb	3740.32	0.302048	0.142927	2.1133	0.0345754	0.430881
ENSMUSG00000037822	Smim14	1908.45	0.201367	0.0953153	2.11264	0.0346318	0.430881
ENSMUSG00000050931	Sgms2	375.713	-0.380399	0.180068	-2.11254	0.0346404	0.430881
ENSMUSG00000005161	Prdx2	9367.84	0.354649	0.168042	2.11048	0.0348166	0.431064
ENSMUSG00000028884	Rpa2	225.077	0.418905	0.198359	2.11185	0.0346994	0.431064
ENSMUSG00000046364	Rpl27a	630.217	0.360476	0.1708	2.11052	0.0348137	0.431064
ENSMUSG00000057863	Rpl36	1311.99	0.441458	0.209129	2.11094	0.0347777	0.431064
ENSMUSG00000058603	Rpl28-ps1	30.5653	0.438546	0.207779	2.11064	0.0348034	0.431064
ENSMUSG00000026946	Nmi	166.916	0.379291	0.179924	2.10806	0.0350254	0.433239
ENSMUSG00000034345	Gtf2h5	1343.49	0.357527	0.169628	2.10772	0.0350556	0.433239
ENSMUSG00000028419	Chmp5	2161.26	0.264704	0.125652	2.10665	0.0351482	0.433463
ENSMUSG00000030788	Rnf141	602.446	-0.403644	0.191626	-2.10642	0.035168	0.433463
ENSMUSG00000103309	BC037039	121.982	-0.439092	0.208455	-2.10641	0.0351688	0.433463
ENSMUSG00000029781	Fkbp9	102.346	-0.529838	0.251606	-2.10582	0.0352197	0.4337
ENSMUSG00000021967	Mrpl57	532.523	0.347939	0.165278	2.10517	0.0352761	0.433802
ENSMUSG00000031150	Ccdc120	44.8563	-0.527446	0.250568	-2.105	0.0352914	0.433802
ENSMUSG00000009995	Taz	216.234	0.355665	0.169351	2.10017	0.0357138	0.434153
ENSMUSG00000021701	Plk2	608.094	-0.43906	0.208853	-2.10224	0.0355325	0.434153
ENSMUSG00000022890	Atp5j	1829.56	0.406795	0.193434	2.10301	0.0354646	0.434153
ENSMUSG00000026470	Stx6	218.286	-0.403371	0.191738	-2.10376	0.0353992	0.434153
ENSMUSG00000026810	Dpm2	943.315	0.283796	0.135124	2.10026	0.0357061	0.434153
ENSMUSG00000026922	Agpat2	20.8304	0.5276	0.25094	2.1025	0.0355097	0.434153
ENSMUSG00000028495	Rps6	1617.72	0.335375	0.159711	2.09989	0.0357386	0.434153
ENSMUSG00000029101	Rgs12	91.3172	-0.510351	0.242731	-2.10254	0.0355063	0.434153
ENSMUSG00000030615	Tmem126a	273.835	0.437053	0.20817	2.09951	0.0357723	0.434153
ENSMUSG00000036285	Noa1	51.0088	-0.377241	0.179605	-2.10039	0.0356945	0.434153
ENSMUSG00000039929	Urb1	22.3023	-0.520233	0.247738	-2.09993	0.0357351	0.434153
ENSMUSG00000048581	E130311K13Rik	128.347	0.438458	0.208668	2.10122	0.0356218	0.434153
ENSMUSG00000074024	4632427E13Rik	26.614	0.498247	0.237221	2.10035	0.0356979	0.434153
ENSMUSG00000078126	Rpl23a-ps3	21.9526	0.469276	0.223446	2.10018	0.0357131	0.434153
ENSMUSG00000097564	C430014B12Rik	213.957	-0.512451	0.244113	-2.09924	0.0357959	0.434153
ENSMUSG00000037469	Papl	26.8677	0.51645	0.246161	2.09801	0.035904	0.434372
ENSMUSG00000041777	Cir1	233.369	0.320098	0.152576	2.09795	0.0359092	0.434372
ENSMUSG00000090258	Churc1	193.332	0.435604	0.207597	2.09832	0.0358772	0.434372
ENSMUSG00000103380	Gm37756	98.9285	-0.410686	0.19591	-2.0963	0.0360556	0.435757
ENSMUSG00000005225	Plekha8	37.171	-0.519597	0.2482	-2.09346	0.0363078	0.436643
ENSMUSG00000010911	Apip	442.682	0.369123	0.176223	2.09463	0.0362039	0.436643
ENSMUSG00000020142	Slc1a4	370.159	-0.374322	0.17871	-2.09458	0.0362088	0.436643
ENSMUSG00000026825	Dnm1	436.17	0.353628	0.168931	2.09332	0.0363204	0.436643
ENSMUSG00000029403	Cdkl2	927.651	0.213558	0.101989	2.09393	0.0362662	0.436643
ENSMUSG00000060743	H3f3a	303.294	0.354876	0.169493	2.09376	0.0362817	0.436643
ENSMUSG00000000959	Oxa1l	833.369	0.23476	0.112314	2.09021	0.0365986	0.437054
ENSMUSG00000020708	Psmc5	5916.23	0.246221	0.117824	2.08973	0.0366421	0.437054
ENSMUSG00000021607	Mrpl36	1121.94	0.327211	0.156513	2.09064	0.0365607	0.437054
ENSMUSG00000022516	Nudt16l1	1290.33	0.294859	0.141089	2.08988	0.0366289	0.437054
ENSMUSG00000042682	Selk	4910.02	0.324646	0.155266	2.09091	0.0365365	0.437054
ENSMUSG00000073591	Pcdhb22	28.8547	-0.507199	0.24264	-2.09033	0.036588	0.437054
ENSMUSG00000085042	Abhd11os	58.2695	0.437084	0.20911	2.09021	0.036599	0.437054
ENSMUSG00000087165	2010001A14Rik	89.6348	0.446177	0.213435	2.09045	0.036577	0.437054
ENSMUSG00000097876	Gm16892	91.3852	-0.376304	0.179893	-2.09182	0.0364543	0.437054
ENSMUSG00000008153	Clstn3	882.153	-0.441683	0.211472	-2.08861	0.0367429	0.437112
ENSMUSG00000026024	Als2	162.539	-0.429944	0.205819	-2.08894	0.0367129	0.437112
ENSMUSG00000063200	Nol7	183.316	0.355353	0.170092	2.08919	0.036691	0.437112
ENSMUSG00000006360	Crip1	977.449	0.522368	0.250254	2.08735	0.0368568	0.437652
ENSMUSG00000021270	Hsp90aa1	9956.65	0.265376	0.127162	2.08691	0.0368959	0.437652
ENSMUSG00000021619	Atg10	311.534	0.390589	0.187098	2.08762	0.0368324	0.437652
ENSMUSG00000033174	Mgll	1834.73	0.32765	0.157019	2.08669	0.0369162	0.437652
ENSMUSG00000020635	Fkbp1b	3546.1	0.347288	0.166543	2.08528	0.0370443	0.438791
ENSMUSG00000027552	E2f5	102.037	0.402138	0.193017	2.08343	0.0372124	0.43947
ENSMUSG00000028797	Tmem234	1988.31	0.28524	0.136938	2.08299	0.0372522	0.43947
ENSMUSG00000029703	Lrwd1	589.226	0.332945	0.159848	2.08288	0.0372623	0.43947
ENSMUSG00000051851	Cxx1c	1348.57	0.220284	0.105735	2.08335	0.037219	0.43947
ENSMUSG00000051950	B3glct	879.876	0.334605	0.16059	2.08359	0.0371975	0.43947
ENSMUSG00000008450	Nutf2	840.774	0.306026	0.147145	2.07976	0.0375472	0.439505
ENSMUSG00000021476	Habp4	241.034	0.417551	0.200543	2.0821	0.0373331	0.439505
ENSMUSG00000023961	Enpp4	267.445	-0.422617	0.203085	-2.08099	0.0374353	0.439505
ENSMUSG00000024146	Cript	1646.07	0.37119	0.178399	2.08067	0.0374643	0.439505
ENSMUSG00000033585	Ndn	5849.78	0.318286	0.153045	2.07969	0.0375543	0.439505
ENSMUSG00000045679	Pqlc3	1376.91	0.290321	0.13959	2.0798	0.0375435	0.439505
ENSMUSG00000049482	Ctu2	160.463	0.406605	0.195438	2.08048	0.0374816	0.439505
ENSMUSG00000058267	Mrps14	734.195	0.345603	0.166062	2.08117	0.0374185	0.439505
ENSMUSG00000072812	Ahnak2	3173.43	-0.358393	0.172279	-2.0803	0.0374976	0.439505
ENSMUSG00000072969	Armcx5	167.877	-0.378899	0.182256	-2.07894	0.0376229	0.439931
ENSMUSG00000024258	Polr2d	480.752	0.286512	0.13792	2.07738	0.0377666	0.440857
ENSMUSG00000052727	Map1b	105014	-0.328515	0.158128	-2.07753	0.0377525	0.440857
ENSMUSG00000023484	Prph	10546.6	0.283032	0.136272	2.07697	0.0378042	0.44092
ENSMUSG00000001056	Nhp2	643.55	0.386761	0.186335	2.07562	0.0379287	0.440934
ENSMUSG00000001366	Fbxo9	560.01	-0.386865	0.188123	-2.05645	0.0397392	0.440934
ENSMUSG00000002028	Kmt2a	303.935	-0.392287	0.189909	-2.06566	0.0388605	0.440934
ENSMUSG00000005994	Tyrp1	254.155	-0.502089	0.243235	-2.06421	0.0389976	0.440934
ENSMUSG00000007867	Ift43	187.334	0.395556	0.191569	2.06482	0.03894	0.440934
ENSMUSG00000008682	Rpl10	2961.9	0.340102	0.16426	2.07051	0.0384048	0.440934
ENSMUSG00000008683	Rps15a	639.348	0.390148	0.188909	2.06527	0.0388977	0.440934
ENSMUSG00000009614	Sardh	26.9681	-0.481349	0.232584	-2.06957	0.0384925	0.440934
ENSMUSG00000015837	Sqstm1	5061.3	0.158755	0.0765578	2.07366	0.0381106	0.440934
ENSMUSG00000016252	Atp5e	1202.32	0.432569	0.210076	2.05911	0.0394842	0.440934
ENSMUSG00000018651	Tada2a	241.828	0.313145	0.15153	2.06656	0.0387761	0.440934
ENSMUSG00000018770	Atp5g3	2799.67	0.418377	0.201914	2.07205	0.0382604	0.440934
ENSMUSG00000020627	Klhl29	145.145	0.420751	0.204597	2.05649	0.0397355	0.440934
ENSMUSG00000020926	Adam11	1049.62	-0.383912	0.186568	-2.05776	0.0396136	0.440934
ENSMUSG00000021039	Snw1	1213.36	0.256669	0.124497	2.06165	0.0392408	0.440934
ENSMUSG00000021065	Fut8	168.59	-0.38034	0.183465	-2.07309	0.0381637	0.440934
ENSMUSG00000021306	Gpr137b	297.596	-0.41041	0.198116	-2.07156	0.0383065	0.440934
ENSMUSG00000021884	Hacl1	225.008	-0.367935	0.178529	-2.06092	0.0393102	0.440934
ENSMUSG00000022216	Psme1	454.356	0.327507	0.159103	2.05846	0.0395462	0.440934
ENSMUSG00000024073	Birc6	504.397	-0.386692	0.187459	-2.06281	0.0391304	0.440934
ENSMUSG00000025102	3110040N11Rik	204.534	0.365514	0.177683	2.05712	0.039675	0.440934
ENSMUSG00000025289	Prdx4	377.99	0.392532	0.189224	2.07444	0.0380389	0.440934
ENSMUSG00000025591	Tma16	103.724	0.383811	0.185603	2.06792	0.0386479	0.440934
ENSMUSG00000026999	Nup35	81.7545	0.462901	0.225042	2.05695	0.0396906	0.440934
ENSMUSG00000027263	Tubgcp4	522.664	-0.293528	0.142435	-2.06078	0.0393237	0.440934
ENSMUSG00000027792	Bche	73.1621	-0.516002	0.249762	-2.06597	0.0388314	0.440934
ENSMUSG00000027937	Jtb	227.612	0.37413	0.180528	2.07242	0.0382259	0.440934
ENSMUSG00000028161	Ppp3ca	3933.56	0.345147	0.166292	2.07555	0.037936	0.440934
ENSMUSG00000028763	Hspg2	37.1384	-0.52073	0.251421	-2.07115	0.0383448	0.440934
ENSMUSG00000032026	Rexo2	1533.5	0.301559	0.146162	2.06318	0.0390953	0.440934
ENSMUSG00000034566	Atp5h	3250.66	0.411274	0.198557	2.07131	0.0383297	0.440934
ENSMUSG00000036257	Pnpla8	373.65	-0.377329	0.183077	-2.06104	0.0392995	0.440934
ENSMUSG00000036275	9530068E07Rik	751.364	-0.291288	0.141495	-2.05864	0.0395291	0.440934
ENSMUSG00000037601	Nme1	1610.97	0.383215	0.184672	2.07511	0.0379765	0.440934
ENSMUSG00000038375	Trp53inp2	542.592	-0.300199	0.145949	-2.05688	0.039698	0.440934
ENSMUSG00000038486	Sv2a	326.756	-0.473785	0.229109	-2.06795	0.038645	0.440934
ENSMUSG00000038540	Tmc3	79.8467	0.481361	0.23272	2.06841	0.0386012	0.440934
ENSMUSG00000039043	Arpin	420.357	0.319926	0.154524	2.0704	0.0384148	0.440934
ENSMUSG00000042670	Immp1l	223.65	0.391412	0.190104	2.05894	0.0395003	0.440934
ENSMUSG00000043843	Tmem145	18.7607	-0.456668	0.221261	-2.06394	0.0390236	0.440934
ENSMUSG00000044763	Trmt10c	182.108	-0.299406	0.14537	-2.05962	0.039435	0.440934
ENSMUSG00000047821	Trim16	179.97	-0.519608	0.251671	-2.06463	0.0389576	0.440934
ENSMUSG00000047976	Kcna1	1303.93	-0.492859	0.239141	-2.06095	0.0393074	0.440934
ENSMUSG00000048040	Arxes2	446.417	0.486372	0.235778	2.06284	0.0391279	0.440934
ENSMUSG00000048696	Mex3d	21.8232	0.518765	0.251651	2.06145	0.03926	0.440934
ENSMUSG00000048899	Rimkla	427.356	-0.399906	0.192693	-2.07536	0.0379535	0.440934
ENSMUSG00000050953	Gja1	432.821	-0.465963	0.225605	-2.06539	0.0388863	0.440934
ENSMUSG00000051344	Plekhm3	773.197	-0.314526	0.152356	-2.06442	0.0389783	0.440934
ENSMUSG00000056458	Mok	81.1047	0.464857	0.225357	2.06275	0.039136	0.440934
ENSMUSG00000056899	Immp2l	101.86	0.445759	0.216174	2.06204	0.0392039	0.440934
ENSMUSG00000057156	Homez	81.4496	-0.504266	0.244915	-2.05895	0.0394992	0.440934
ENSMUSG00000057262	Gm10020	33.2022	0.490258	0.236956	2.06899	0.0385474	0.440934
ENSMUSG00000063179	Pstk	155.002	0.447232	0.215602	2.07434	0.0380478	0.440934
ENSMUSG00000066151	Fkbp15	441.057	-0.248025	0.120407	-2.05988	0.0394096	0.440934
ENSMUSG00000073725	Lmbrd1	1099.78	-0.310379	0.150928	-2.05647	0.0397368	0.440934
ENSMUSG00000085465	Gm15347	33.8783	-0.50418	0.244839	-2.05923	0.0394721	0.440934
ENSMUSG00000087700	Gm15283	39.2706	-0.50384	0.244052	-2.06448	0.0389722	0.440934
ENSMUSG00000097004	4731419I09Rik	133.675	-0.502462	0.244264	-2.05704	0.0396822	0.440934
ENSMUSG00000097026	Gm26786	103.07	-0.434172	0.210373	-2.06382	0.0390346	0.440934
ENSMUSG00000104960	Snhg8	42.2077	0.492474	0.238735	2.06284	0.0391274	0.440934
ENSMUSG00000028398	Tmem261	283.656	0.369471	0.179695	2.0561	0.0397731	0.440953
ENSMUSG00000034285	Nipsnap1	2344.87	0.233612	0.113655	2.05545	0.039836	0.441293
ENSMUSG00000021003	Galc	127.979	-0.361986	0.176245	-2.05388	0.0399868	0.442092
ENSMUSG00000021217	Tshz3	207.446	0.383662	0.186876	2.05303	0.0400698	0.442092
ENSMUSG00000029632	Ndufa4	4844.17	0.4338	0.211287	2.05313	0.0400596	0.442092
ENSMUSG00000048720	Tbc1d12	25.2087	-0.504767	0.245762	-2.05389	0.0399863	0.442092
ENSMUSG00000066551	Hmgb1	1343.97	0.245469	0.119558	2.05314	0.0400589	0.442092
ENSMUSG00000046456	Tmem150b	37.5331	0.475172	0.231523	2.05237	0.0401334	0.442437
ENSMUSG00000045996	Polr2k	124.831	0.4109	0.200312	2.0513	0.0402382	0.443235
ENSMUSG00000013155	Enkd1	23.8443	0.511487	0.249469	2.0503	0.0403349	0.443723
ENSMUSG00000019738	Polr2i	532.566	0.327744	0.159965	2.04885	0.040477	0.443723
ENSMUSG00000026970	Rbms1	1780.05	0.223956	0.109289	2.04921	0.0404416	0.443723
ENSMUSG00000039128	Cdc123	1695.62	0.27137	0.132405	2.04955	0.0404082	0.443723
ENSMUSG00000042363	Lgalsl	213.566	-0.417745	0.203867	-2.04911	0.0404517	0.443723
ENSMUSG00000070544	Top1	402.285	0.268066	0.13081	2.04928	0.0404345	0.443723
ENSMUSG00000004070	Hmox2	2976.78	0.273683	0.134322	2.03751	0.0415986	0.443902
ENSMUSG00000004285	Atp6v1f	3819.16	0.375586	0.183718	2.04435	0.0409186	0.443902
ENSMUSG00000005354	Txn2	2654.26	0.301733	0.148097	2.0374	0.0416097	0.443902
ENSMUSG00000018166	Erbb3	131.217	-0.480738	0.235395	-2.04226	0.0411256	0.443902
ENSMUSG00000019775	Rgs17	587.723	0.402756	0.197523	2.03903	0.0414469	0.443902
ENSMUSG00000019951	Uhrf1bp1l	839.524	-0.306484	0.149736	-2.04683	0.040675	0.443902
ENSMUSG00000021102	Glrx5	71.8229	0.457219	0.224404	2.03748	0.0416018	0.443902
ENSMUSG00000021427	Ssr1	1694.22	-0.331329	0.162673	-2.03678	0.0416725	0.443902
ENSMUSG00000022800	Fyttd1	461.266	-0.275861	0.135268	-2.03936	0.041414	0.443902
ENSMUSG00000024844	Banf1	966.239	0.334786	0.163607	2.04628	0.0407291	0.443902
ENSMUSG00000025094	Slc18a2	352.639	-0.463236	0.226691	-2.04347	0.0410063	0.443902
ENSMUSG00000025264	Tsr2	653.88	0.231366	0.113398	2.04029	0.041321	0.443902
ENSMUSG00000026675	Hsd17b7	663.112	-0.348482	0.170933	-2.03871	0.0414793	0.443902
ENSMUSG00000029404	Arl6ip4	685.412	0.364575	0.178131	2.04667	0.0406902	0.443902
ENSMUSG00000029860	Zyx	432.907	-0.387521	0.189687	-2.04295	0.0410578	0.443902
ENSMUSG00000030663	1110004F10Rik	2071.05	0.260326	0.127113	2.04799	0.0405614	0.443902
ENSMUSG00000031879	Fam96b	849.173	0.399593	0.195251	2.04656	0.0407011	0.443902
ENSMUSG00000032097	Ddx6	294.71	0.324562	0.158938	2.04207	0.0411444	0.443902
ENSMUSG00000032606	Nicn1	3024.72	0.213153	0.104636	2.03709	0.0416413	0.443902
ENSMUSG00000035245	Eogt	160.767	-0.443453	0.21738	-2.04	0.0413508	0.443902
ENSMUSG00000035443	Thyn1	602.533	0.346829	0.170301	2.03656	0.0416939	0.443902
ENSMUSG00000036533	Cdc42ep3	46.4254	0.509376	0.249854	2.03869	0.0414809	0.443902
ENSMUSG00000036850	Mrpl41	1518.26	0.389105	0.190945	2.03779	0.0415707	0.443902
ENSMUSG00000039716	Dock3	192.511	-0.438414	0.214669	-2.04228	0.041124	0.443902
ENSMUSG00000046058	Eid2	33.3798	0.491524	0.240255	2.04585	0.0407715	0.443902
ENSMUSG00000049106	Dcaf5	384.026	-0.360117	0.176331	-2.04228	0.041124	0.443902
ENSMUSG00000052369	Tmem106c	556.235	0.294709	0.144682	2.03695	0.041655	0.443902
ENSMUSG00000053012	Krcc1	121.823	0.348494	0.170539	2.04348	0.0410051	0.443902
ENSMUSG00000060579	Fhit	195.367	0.425508	0.208482	2.04098	0.0412525	0.443902
ENSMUSG00000062397	Zfp706	1897.84	-0.278672	0.136492	-2.04167	0.0411844	0.443902
ENSMUSG00000067719	Gm10221	29.8697	0.458251	0.224911	2.03747	0.0416025	0.443902
ENSMUSG00000068617	Efcab1	213.19	0.46081	0.224976	2.04826	0.0405341	0.443902
ENSMUSG00000074886	Grk6	262.292	-0.337264	0.164871	-2.04562	0.0407939	0.443902
ENSMUSG00000079283	2310009B15Rik	66.0802	0.440829	0.21619	2.03908	0.0414425	0.443902
ENSMUSG00000085023	Gm12744	493.122	0.374724	0.183002	2.04765	0.0405946	0.443902
ENSMUSG00000085227	6330418K02Rik	73.6234	0.439381	0.21513	2.0424	0.0411119	0.443902
ENSMUSG00000095677	Dynlt1f	59.9795	0.459304	0.225163	2.03988	0.0413627	0.443902
ENSMUSG00000035048	Anapc13	262.141	0.418644	0.205649	2.03572	0.0417787	0.444459
ENSMUSG00000002416	Ndufb2	127.452	0.322516	0.158888	2.02983	0.0423734	0.444876
ENSMUSG00000003873	Bax	774.42	0.315656	0.155492	2.03005	0.0423515	0.444876
ENSMUSG00000014301	Pam16	338.582	0.405985	0.199787	2.03209	0.0421443	0.444876
ENSMUSG00000018189	Uchl5	585.365	0.305304	0.150078	2.0343	0.041921	0.444876
ENSMUSG00000019173	Rab5c	143.314	0.371415	0.183287	2.02641	0.0427225	0.444876
ENSMUSG00000019874	Fabp7	3707.11	0.425933	0.209312	2.03492	0.0418591	0.444876
ENSMUSG00000019907	Ppp1r12a	224.674	-0.220902	0.108999	-2.02665	0.0426987	0.444876
ENSMUSG00000020149	Rab1a	2305.94	0.237085	0.11686	2.0288	0.0424785	0.444876
ENSMUSG00000021055	Esr2	18.7023	-0.452373	0.223246	-2.02635	0.0427293	0.444876
ENSMUSG00000025218	Poll	509.36	-0.373288	0.183723	-2.0318	0.0421744	0.444876
ENSMUSG00000025575	Cant1	591.612	-0.313419	0.154359	-2.03046	0.0423102	0.444876
ENSMUSG00000026429	Ube2t	52.4888	0.462416	0.228028	2.0279	0.0425709	0.444876
ENSMUSG00000026500	Cox20	207.541	0.363339	0.17883	2.03176	0.0421784	0.444876
ENSMUSG00000027222	Pex16	809.451	0.29088	0.143571	2.02604	0.0427609	0.444876
ENSMUSG00000029868	Trpv6	15.8638	0.473022	0.233096	2.0293	0.0424278	0.444876
ENSMUSG00000030207	Fam234b	1343.2	-0.358976	0.177024	-2.02784	0.0425767	0.444876
ENSMUSG00000030714	Sgf29	667.562	0.301466	0.148299	2.03282	0.0420705	0.444876
ENSMUSG00000031133	Arhgef6	138.763	-0.449806	0.221519	-2.03055	0.0423003	0.444876
ENSMUSG00000032440	Tgfbr2	25.5019	-0.476497	0.235101	-2.02677	0.0426855	0.444876
ENSMUSG00000034557	Zfyve9	184.903	0.373267	0.183812	2.0307	0.0422857	0.444876
ENSMUSG00000040520	Manea	146.808	-0.422304	0.207946	-2.03083	0.0422719	0.444876
ENSMUSG00000042572	Ube2q1	186.709	0.370082	0.182392	2.02905	0.042453	0.444876
ENSMUSG00000057409	Zfp53	48.4991	-0.47812	0.235752	-2.02807	0.0425534	0.444876
ENSMUSG00000059323	Tonsl	4246.79	0.184169	0.0908819	2.02646	0.0427174	0.444876
ENSMUSG00000063694	Cycs	1918.86	0.350375	0.172651	2.02938	0.0424192	0.444876
ENSMUSG00000063787	Chchd1	547.837	0.429776	0.211254	2.0344	0.0419109	0.444876
ENSMUSG00000064339	mt-Rnr2	22301.8	0.427137	0.210726	2.02697	0.0426651	0.444876
ENSMUSG00000084803	5830444B04Rik	22.9996	-0.496419	0.244251	-2.03241	0.0421124	0.444876
ENSMUSG00000091553	Serpina3e-ps	30.3917	0.500775	0.247026	2.02722	0.0426403	0.444876
ENSMUSG00000020100	Slc29a3	320.252	-0.265889	0.131268	-2.02554	0.0428118	0.445067
ENSMUSG00000026353	Ubxn4	830.473	0.217437	0.107376	2.025	0.0428677	0.445297
ENSMUSG00000040446	Rprd1a	171.734	-0.383124	0.189226	-2.02469	0.042899	0.445297
ENSMUSG00000026112	Coa5	1011.55	-0.307913	0.15211	-2.02428	0.0429412	0.445335
ENSMUSG00000041920	Slc16a6	70.9697	-0.500892	0.247474	-2.02402	0.0429678	0.445335
ENSMUSG00000025066	Sfr1	1204.21	0.262252	0.129646	2.02284	0.0430897	0.44566
ENSMUSG00000034648	Lrrn1	1273.56	-0.42258	0.208908	-2.0228	0.0430933	0.44566
ENSMUSG00000040111	Gramd1b	638.215	-0.34748	0.171784	-2.02277	0.0430968	0.44566
ENSMUSG00000018965	Ywhah	4505.72	0.262507	0.129818	2.02212	0.0431642	0.445682
ENSMUSG00000067586	S1pr3	2909.4	-0.404373	0.199946	-2.02241	0.043134	0.445682
ENSMUSG00000028698	Pik3r3	292.856	-0.33679	0.166633	-2.02114	0.0432649	0.44596
ENSMUSG00000029098	Acox3	447.744	-0.353713	0.174991	-2.02132	0.0432466	0.44596
ENSMUSG00000034165	Ccnd3	127.096	-0.439982	0.217715	-2.02091	0.0432889	0.44596
ENSMUSG00000020186	Csrp2	148.929	0.47376	0.234672	2.01882	0.0435059	0.446083
ENSMUSG00000027742	Cog6	444.853	-0.280898	0.139079	-2.01971	0.0434135	0.446083
ENSMUSG00000029071	Dvl1	108.362	0.431466	0.213806	2.01803	0.0435883	0.446083
ENSMUSG00000036817	Sun1	766.674	-0.336946	0.166928	-2.01851	0.0435379	0.446083
ENSMUSG00000050856	Atp5k	633.745	0.43529	0.215624	2.01874	0.043514	0.446083
ENSMUSG00000055723	Rras2	29.9034	0.507844	0.251656	2.01801	0.0435901	0.446083
ENSMUSG00000062867	Impdh2	530.278	0.276341	0.13694	2.01797	0.0435942	0.446083
ENSMUSG00000097517	Gm26695	34.8696	0.507493	0.251214	2.02016	0.0433669	0.446083
ENSMUSG00000102191	Gm36569	35.7547	-0.507974	0.251582	-2.01912	0.0434751	0.446083
ENSMUSG00000036913	Trim67	695.912	-0.38999	0.193298	-2.01756	0.0436376	0.446159
ENSMUSG00000097257	Gm26768	917.906	0.307348	0.152358	2.01727	0.0436669	0.446159
ENSMUSG00000002825	Qtrt1	240.578	0.419086	0.207816	2.01662	0.0437356	0.446439
ENSMUSG00000027944	Hax1	883.594	0.327578	0.162458	2.01639	0.0437596	0.446439
ENSMUSG00000087282	Gm15317	398.252	-0.322273	0.159879	-2.01572	0.043829	0.446482
ENSMUSG00000097451	Rian	371.167	0.369981	0.183536	2.01585	0.043816	0.446482
ENSMUSG00000092281	Hmgb1-ps7	96.7204	0.423485	0.210174	2.01492	0.0439128	0.446847
ENSMUSG00000096942	Rps19-ps6	94.831	0.494911	0.245643	2.01476	0.0439302	0.446847
ENSMUSG00000031917	Nip7	261.306	0.388994	0.193141	2.01404	0.0440052	0.447277
ENSMUSG00000012848	Rps5	3120.1	0.358468	0.178037	2.01344	0.0440683	0.447295
ENSMUSG00000023004	Tuba1b	10217	0.271377	0.134819	2.01289	0.044126	0.447295
ENSMUSG00000023007	Prpf40b	227.479	-0.333624	0.16573	-2.01306	0.0441085	0.447295
ENSMUSG00000030753	Prkrir	93.0119	-0.464016	0.230581	-2.01238	0.0441797	0.447295
ENSMUSG00000038949	Cnst	1347.08	-0.405833	0.2017	-2.01206	0.044214	0.447295
ENSMUSG00000062070	Pgk1	2783.6	0.172361	0.0856731	2.01185	0.0442358	0.447295
ENSMUSG00000073423	Zfp414	506.396	0.304368	0.151259	2.01223	0.0441962	0.447295
ENSMUSG00000024436	Mrps18b	353.103	0.296561	0.147439	2.01141	0.0442821	0.447433
ENSMUSG00000096403	Gm9825	337.888	0.187487	0.0932453	2.01068	0.0443591	0.447439
ENSMUSG00000101780	Gm7255	548.065	0.387541	0.192706	2.01105	0.0443206	0.447439
ENSMUSG00000102215	Gm2464	142.021	0.42166	0.209732	2.01048	0.0443808	0.447439
ENSMUSG00000000594	Gm2a	812.667	-0.305841	0.152167	-2.00991	0.0444408	0.447654
ENSMUSG00000027374	Mrps5	447.261	0.274708	0.136694	2.00966	0.0444676	0.447654
ENSMUSG00000021275	Tecpr2	250.816	-0.385434	0.19191	-2.00841	0.0445999	0.448225
ENSMUSG00000034854	Mfsd12	112.766	0.363717	0.181117	2.00819	0.0446227	0.448225
ENSMUSG00000038879	Nipal2	374.092	0.317597	0.15814	2.00832	0.0446092	0.448225
ENSMUSG00000003541	Ier3	532.56	0.425935	0.212407	2.00527	0.044934	0.449664
ENSMUSG00000022621	Rabl2	425.367	0.276744	0.137966	2.00588	0.0448687	0.449664
ENSMUSG00000022748	Cmss1	154.395	0.371882	0.185611	2.00356	0.0451173	0.449664
ENSMUSG00000031465	Angpt2	319.659	-0.390521	0.194728	-2.00547	0.0449129	0.449664
ENSMUSG00000032118	Fez1	16222.6	0.244602	0.122089	2.00346	0.0451275	0.449664
ENSMUSG00000038773	Kdm3b	83.1122	-0.438568	0.21887	-2.00378	0.0450934	0.449664
ENSMUSG00000056666	Retsat	130.674	-0.501385	0.250216	-2.00381	0.0450904	0.449664
ENSMUSG00000064115	Cadm2	165.195	0.374018	0.186622	2.00414	0.0450547	0.449664
ENSMUSG00000097596	Gm26673	222.011	-0.432204	0.215696	-2.00377	0.0450948	0.449664
ENSMUSG00000104318	Pcdha7	19.3039	-0.481048	0.239863	-2.00551	0.0449081	0.449664
ENSMUSG00000106037	Gm4332	16.9792	0.450046	0.224588	2.00388	0.0450833	0.449664
ENSMUSG00000010607	Pigyl	387.734	0.371083	0.185311	2.00249	0.0452326	0.449784
ENSMUSG00000026087	Mrpl30	937.664	0.357381	0.178425	2.00298	0.0451799	0.449784
ENSMUSG00000038900	Rpl12	943.965	0.354679	0.177124	2.00243	0.0452381	0.449784
ENSMUSG00000015806	Qdpr	1776.66	0.28533	0.142798	1.99813	0.0457021	0.44987
ENSMUSG00000020234	4930404N11Rik	73.7549	0.427081	0.213593	1.99951	0.0455534	0.44987
ENSMUSG00000024854	Pold4	390.558	0.399333	0.199773	1.99894	0.045615	0.44987
ENSMUSG00000028145	Them4	847.398	0.338862	0.169405	2.00031	0.0454671	0.44987
ENSMUSG00000028582	Cc2d1b	607.619	-0.323917	0.161914	-2.00055	0.0454411	0.44987
ENSMUSG00000031843	Mphosph6	151.611	0.369704	0.18494	1.99905	0.0456026	0.44987
ENSMUSG00000040782	Rfwd2	85.2947	0.444331	0.222205	1.99965	0.0455384	0.44987
ENSMUSG00000043602	Zfp3	44.707	-0.502517	0.251537	-1.99778	0.04574	0.44987
ENSMUSG00000044550	Tceal3	431.933	0.379604	0.189693	2.00116	0.0453756	0.44987
ENSMUSG00000051730	Mettl5	346.914	0.305708	0.152922	1.9991	0.0455973	0.44987
ENSMUSG00000054408	Spcs3	641.143	-0.381629	0.190979	-1.99827	0.0456869	0.44987
ENSMUSG00000058013	2011-09-01	678.714	-0.354144	0.177136	-1.99928	0.045578	0.44987
ENSMUSG00000060147	Serpinb6a	8688.83	0.28913	0.144535	2.00042	0.0454552	0.44987
ENSMUSG00000061983	Rps12	510.432	0.415969	0.208205	1.99788	0.0457295	0.44987
ENSMUSG00000071072	Ptges3	6056.91	0.288651	0.144191	2.00186	0.0452994	0.44987
ENSMUSG00000024593	Megf10	78.4985	-0.486968	0.243857	-1.99694	0.0458316	0.449895
ENSMUSG00000054181	A930012O16Rik	87.3902	-0.403633	0.202116	-1.99704	0.0458207	0.449895
ENSMUSG00000075254	Heg1	56.886	-0.502217	0.251504	-1.99685	0.0458412	0.449895
ENSMUSG00000034377	Tulp4	349.231	-0.297309	0.148913	-1.99653	0.0458758	0.449912
ENSMUSG00000099560	Mrgprx3-ps	1373.41	0.432628	0.216744	1.99603	0.0459302	0.450122
ENSMUSG00000030879	Mrpl17	1365.39	0.363891	0.182366	1.99539	0.0460001	0.450263
ENSMUSG00000041329	Atp1b2	1051.83	-0.416826	0.208904	-1.9953	0.0460104	0.450263
ENSMUSG00000057130	Txnl4a	621.911	0.254239	0.127447	1.99485	0.0460587	0.450414
ENSMUSG00000068154	Insm1	22.0387	0.501802	0.251604	1.99441	0.0461068	0.450562
ENSMUSG00000004843	Chmp2b	521.507	0.297288	0.149087	1.99406	0.0461456	0.45062
ENSMUSG00000046861	Hectd3	288.544	-0.350384	0.175749	-1.99367	0.0461886	0.450718
ENSMUSG00000027533	Fabp5	1603.98	0.377497	0.189474	1.99234	0.0463334	0.450753
ENSMUSG00000029715	Pop7	553.888	0.352285	0.176821	1.99233	0.0463351	0.450753
ENSMUSG00000030342	Cd9	25618.6	0.380172	0.190843	1.99206	0.046364	0.450753
ENSMUSG00000033020	Polr2f	441.964	0.394519	0.198098	1.99154	0.0464217	0.450753
ENSMUSG00000033307	Mif	2733.07	0.405463	0.203545	1.99201	0.0463705	0.450753
ENSMUSG00000087403	Kantr	24.2185	-0.478314	0.240174	-1.99153	0.0464229	0.450753
ENSMUSG00000090015	Gm15446	112.725	0.421417	0.211497	1.99254	0.0463115	0.450753
ENSMUSG00000030138	Bms1	157.065	-0.382655	0.192229	-1.99062	0.0465227	0.450796
ENSMUSG00000034412	Tbc1d10a	104.236	-0.480871	0.241572	-1.99059	0.0465262	0.450796
ENSMUSG00000041747	Utp15	161.243	-0.428191	0.215089	-1.99076	0.046507	0.450796
ENSMUSG00000027230	Creb3l1	137.813	0.413435	0.207832	1.98927	0.046671	0.451879
ENSMUSG00000032757	Bet1	385.852	0.314549	0.158155	1.98887	0.0467154	0.451989
ENSMUSG00000003731	Kpna6	185.345	-0.369502	0.186263	-1.98376	0.0472826	0.452124
ENSMUSG00000007670	Khsrp	237.354	0.360618	0.181536	1.98648	0.04698	0.452124
ENSMUSG00000007908	Hmgcll1	148.265	0.378222	0.190484	1.98558	0.0470797	0.452124
ENSMUSG00000015363	Trabd	360.466	-0.322822	0.162629	-1.98502	0.0471421	0.452124
ENSMUSG00000024248	Cox7a2l	2253.73	0.292256	0.147136	1.98631	0.0469994	0.452124
ENSMUSG00000024420	Zfp521	346.916	-0.499251	0.25167	-1.98375	0.0472834	0.452124
ENSMUSG00000024914	Drap1	270.453	0.351393	0.177024	1.985	0.0471442	0.452124
ENSMUSG00000026632	Tatdn3	259.002	0.407543	0.205187	1.9862	0.047011	0.452124
ENSMUSG00000028057	Rit1	1653.76	0.281079	0.14167	1.98403	0.0472521	0.452124
ENSMUSG00000031398	Plxna3	126.479	-0.468923	0.236425	-1.98339	0.0473242	0.452124
ENSMUSG00000034936	Arl4d	69.9837	0.428479	0.215764	1.98587	0.0470475	0.452124
ENSMUSG00000040883	Tmem205	783.852	0.381572	0.191967	1.98769	0.0468456	0.452124
ENSMUSG00000040888	Gfer	136.186	-0.373727	0.188402	-1.98367	0.0472924	0.452124
ENSMUSG00000043068	Fam89a	134.22	0.347901	0.175286	1.98476	0.0471714	0.452124
ENSMUSG00000053565	Eif3k	1946.26	0.376298	0.189559	1.98512	0.0471308	0.452124
ENSMUSG00000056832	Ttc26	58.0841	0.497422	0.250666	1.9844	0.0472112	0.452124
ENSMUSG00000068327	Tlx2	34.1566	0.415924	0.209673	1.98368	0.0472913	0.452124
ENSMUSG00000074656	Eif2s2	1017.78	0.304702	0.153536	1.98457	0.0471925	0.452124
ENSMUSG00000038615	Nfe2l1	2255.61	-0.267806	0.135048	-1.98305	0.0473623	0.452172
ENSMUSG00000023923	Tbc1d5	251.79	-0.363511	0.183394	-1.98214	0.0474638	0.452559
ENSMUSG00000029769	Ccdc136	307.185	-0.29876	0.15073	-1.98209	0.0474689	0.452559
ENSMUSG00000025384	Faap100	401.967	-0.407383	0.205572	-1.98171	0.0475121	0.452655
ENSMUSG00000020778	Ten1	724.077	0.354328	0.178999	1.9795	0.0477594	0.454579
ENSMUSG00000022565	Plec	4228.58	-0.26727	0.135056	-1.97896	0.0478204	0.454579
ENSMUSG00000042507	Elmsan1	27.2436	-0.496283	0.250742	-1.97926	0.0477868	0.454579
ENSMUSG00000063236	1110038F14Rik	282.887	0.337868	0.17075	1.97873	0.0478469	0.454579
ENSMUSG00000031024	St5	68.8671	-0.465344	0.235267	-1.97794	0.0479351	0.454785
ENSMUSG00000038991	Txndc5	263.69	-0.435161	0.219994	-1.97806	0.0479219	0.454785
ENSMUSG00000021666	Gfm2	1126.73	0.186183	0.0941689	1.97712	0.0480282	0.45486
ENSMUSG00000024038	Ndufv3	1938.96	0.294557	0.149037	1.9764	0.0481093	0.45486
ENSMUSG00000027634	Ndrg3	2336.32	-0.397392	0.201061	-1.97647	0.0481014	0.45486
ENSMUSG00000032002	Dcun1d5	90.0412	0.424179	0.214571	1.97687	0.0480561	0.45486
ENSMUSG00000091154	Proscos	91.2351	-0.390089	0.197355	-1.97659	0.0480882	0.45486
ENSMUSG00000006356	Crip2	21400.3	0.292161	0.147883	1.97563	0.0481969	0.455193
ENSMUSG00000062382	Gm10116	194.793	0.376468	0.190568	1.9755	0.048211	0.455193
ENSMUSG00000026042	Col5a2	82.7281	-0.429834	0.217628	-1.97508	0.0482589	0.455331
ENSMUSG00000002413	Braf	843.855	-0.413871	0.209662	-1.97399	0.0483824	0.455423
ENSMUSG00000011752	Pgam1	1141.75	0.203612	0.10318	1.97336	0.0484546	0.455423
ENSMUSG00000025742	Prps2	277.012	0.406664	0.20612	1.97295	0.0485017	0.455423
ENSMUSG00000042472	Zfp410	487.912	-0.289366	0.146632	-1.97342	0.0484481	0.455423
ENSMUSG00000053519	Kcnip1	1459.79	0.35616	0.180469	1.97353	0.0484357	0.455423
ENSMUSG00000070709	1700049G17Rik	18.7487	-0.47326	0.239859	-1.97307	0.0484875	0.455423
ENSMUSG00000090122	Kcne1l	27.8568	0.425069	0.215264	1.97464	0.0483093	0.455423
ENSMUSG00000002728	Naa20	796	0.330941	0.168398	1.96524	0.0493868	0.456054
ENSMUSG00000003808	Farsa	1006.22	-0.174421	0.0887363	-1.96561	0.049344	0.456054
ENSMUSG00000006333	Rps9	5038.05	0.344849	0.17518	1.96854	0.0490056	0.456054
ENSMUSG00000008333	Snrpb2	482.345	0.325535	0.165458	1.96747	0.0491288	0.456054
ENSMUSG00000009551	6330409D20Rik	60.7957	0.466928	0.237379	1.96702	0.0491812	0.456054
ENSMUSG00000020612	Prkar1a	13982.2	-0.278165	0.141138	-1.97087	0.0487383	0.456054
ENSMUSG00000020620	Abca8b	108.058	-0.459012	0.233147	-1.96877	0.0489796	0.456054
ENSMUSG00000022009	Nufip1	122.492	0.4263	0.217094	1.96366	0.0495693	0.456054
ENSMUSG00000022111	Uchl3	346.509	0.305287	0.155512	1.96311	0.0496333	0.456054
ENSMUSG00000022323	Hrsp12	698.065	0.384776	0.195698	1.96617	0.0492792	0.456054
ENSMUSG00000025892	Gria4	251.995	0.350015	0.17756	1.97125	0.0486952	0.456054
ENSMUSG00000029106	Add1	2103.05	-0.209443	0.106617	-1.96444	0.049479	0.456054
ENSMUSG00000030589	Rasgrp4	63.4949	0.425218	0.216395	1.965	0.0494139	0.456054
ENSMUSG00000034210	Efcab14	1045.48	-0.283958	0.144626	-1.9634	0.0495996	0.456054
ENSMUSG00000034880	Mrpl34	393.827	0.375953	0.190741	1.97101	0.0487227	0.456054
ENSMUSG00000036781	Rps27l	391.494	0.420551	0.213611	1.96877	0.0489799	0.456054
ENSMUSG00000041891	Lman1	189.101	-0.360853	0.183286	-1.96879	0.0489769	0.456054
ENSMUSG00000042444	Fam63b	376.099	0.332014	0.168693	1.96816	0.0490497	0.456054
ENSMUSG00000045775	Slc16a5	16.2332	-0.448282	0.227608	-1.96953	0.0488921	0.456054
ENSMUSG00000048385	Scrt1	16.4604	-0.486051	0.247579	-1.96321	0.0496214	0.456054
ENSMUSG00000051355	Commd1	411.727	0.412412	0.209823	1.96552	0.0493539	0.456054
ENSMUSG00000052581	Lrrtm4	31.963	-0.472968	0.240663	-1.96527	0.0493826	0.456054
ENSMUSG00000053580	Tanc2	531.461	-0.351985	0.179041	-1.96595	0.0493045	0.456054
ENSMUSG00000059070	Rpl18	1481.8	0.359817	0.182759	1.9688	0.0489756	0.456054
ENSMUSG00000059552	Trp53	724.28	0.227888	0.116086	1.96309	0.0496356	0.456054
ENSMUSG00000063406	Tmed5	435.11	0.304478	0.154763	1.96738	0.0491393	0.456054
ENSMUSG00000079508	Apoo	529.645	0.339837	0.172683	1.96798	0.0490701	0.456054
ENSMUSG00000081824	BC002163	305.316	0.475442	0.241791	1.96633	0.0492603	0.456054
ENSMUSG00000085408	C530005A16Rik	112.205	-0.404406	0.205932	-1.96378	0.0495554	0.456054
ENSMUSG00000092274	Neat1	105.265	-0.474903	0.241778	-1.96421	0.0495059	0.456054
ENSMUSG00000098912	1500004A13Rik	814.804	0.390585	0.198599	1.9667	0.0492175	0.456054
ENSMUSG00000106229	Gm19409	21.3171	-0.438034	0.222973	-1.96452	0.0494701	0.456054
ENSMUSG00000023094	Msrb2	787.495	0.328319	0.16728	1.96269	0.0496818	0.456173
ENSMUSG00000020287	Mpg	358.408	0.305606	0.15588	1.96052	0.049935	0.456964
ENSMUSG00000027131	Emc4	1974.45	0.332955	0.169798	1.96089	0.0498917	0.456964
ENSMUSG00000030122	Ptms	355.308	0.417742	0.213051	1.96076	0.0499073	0.456964
ENSMUSG00000033684	Qsox1	867.619	-0.336824	0.171703	-1.96166	0.0498016	0.456964
ENSMUSG00000041355	Ssr2	1066.71	0.310718	0.158448	1.96101	0.0498777	0.456964
ENSMUSG00000003382	Etv3	87.8159	-0.294828	0.150645	-1.9571	0.0503359	0.459721
ENSMUSG00000028964	Park7	5439.73	0.31739	0.162148	1.95741	0.0502993	0.459721
ENSMUSG00000097167	Gm16740	2195.09	0.225275	0.115107	1.95709	0.0503371	0.459721
ENSMUSG00000030701	Plekhb1	623.253	-0.455806	0.232967	-1.95653	0.050403	0.459796
ENSMUSG00000062006	Rpl34	395.224	0.388199	0.19842	1.95645	0.0504125	0.459796
ENSMUSG00000024048	Myl12a	559.773	0.338103	0.172951	1.95491	0.0505937	0.460451
ENSMUSG00000029571	Tmem106b	312.613	-0.247873	0.126799	-1.95484	0.0506018	0.460451
ENSMUSG00000031429	Psmd10	445.672	0.295044	0.15091	1.9551	0.0505709	0.460451
ENSMUSG00000071662	Polr2g	1360.5	0.346424	0.177227	1.9547	0.050619	0.460451
ENSMUSG00000024082	Ndufaf7	903.711	0.24489	0.125357	1.95354	0.0507561	0.460779
ENSMUSG00000027667	Zfp639	239.424	-0.318977	0.163241	-1.95403	0.0506976	0.460779
ENSMUSG00000028521	Slc35d1	124.111	-0.423738	0.216884	-1.95375	0.0507307	0.460779
ENSMUSG00000019809	Pex3	263.122	0.326682	0.167331	1.95231	0.0509014	0.460874
ENSMUSG00000022811	Zfp148	228.002	-0.254423	0.130279	-1.95291	0.0508299	0.460874
ENSMUSG00000029309	Sparcl1	2839.66	-0.401481	0.205674	-1.95203	0.050935	0.460874
ENSMUSG00000044155	Lsm8	166.909	0.347899	0.178183	1.95249	0.0508803	0.460874
ENSMUSG00000086745	Tspan2os	17.9734	0.489554	0.250691	1.95282	0.050841	0.460874
ENSMUSG00000014504	Srp19	837.875	0.34638	0.177507	1.95135	0.0510151	0.460989
ENSMUSG00000037907	Ankrd13b	132.476	0.454526	0.232914	1.95147	0.0510008	0.460989
ENSMUSG00000023927	Satb1	142.546	-0.441808	0.226516	-1.95045	0.0511222	0.461347
ENSMUSG00000087067	Gm11532	49.9536	0.490317	0.251375	1.95054	0.0511115	0.461347
ENSMUSG00000035885	Cox8a	2171.92	0.391806	0.200993	1.94936	0.051253	0.462223
ENSMUSG00000022023	Wbp4	856.888	0.24475	0.125641	1.94802	0.0514128	0.462531
ENSMUSG00000025162	Csnk1d	1783.84	-0.270781	0.138974	-1.94843	0.0513636	0.462531
ENSMUSG00000040936	Ulk4	479.64	0.389078	0.199767	1.94766	0.0514562	0.462531
ENSMUSG00000041058	Wwp1	115.055	-0.389657	0.199977	-1.94851	0.0513543	0.462531
ENSMUSG00000106696	Gm42729	19.2271	-0.475555	0.244142	-1.94786	0.0514314	0.462531
ENSMUSG00000028378	Ptgr1	192.356	0.435503	0.22368	1.94699	0.0515354	0.462626
ENSMUSG00000029596	Sdsl	111.352	0.438615	0.225305	1.94676	0.0515637	0.462626
ENSMUSG00000036053	Fmnl2	158.023	0.39706	0.203964	1.94672	0.0515682	0.462626
ENSMUSG00000016495	Plgrkt	188.892	0.336533	0.173052	1.94469	0.0518125	0.462996
ENSMUSG00000024892	Pcx	613.277	-0.362972	0.186557	-1.94563	0.051699	0.462996
ENSMUSG00000035325	Sec31a	1146.6	-0.259606	0.133493	-1.94471	0.0518097	0.462996
ENSMUSG00000037857	Nufip2	116.831	0.348919	0.17938	1.94514	0.0517578	0.462996
ENSMUSG00000041037	Irgq	404.106	-0.289303	0.148708	-1.94544	0.0517226	0.462996
ENSMUSG00000086290	Snhg12	22.8194	0.489573	0.251666	1.94533	0.0517349	0.462996
ENSMUSG00000078480	Mrpl48-ps	24.6655	0.393391	0.202321	1.94439	0.051849	0.463019
ENSMUSG00000042453	Reln	48.1038	-0.470894	0.242218	-1.94409	0.051885	0.463039
ENSMUSG00000066892	Fbxl12	116.041	0.44667	0.229826	1.94351	0.0519543	0.463355
ENSMUSG00000029661	Col1a2	173.367	-0.487866	0.251169	-1.94238	0.0520911	0.463567
ENSMUSG00000032330	Cox7a2	2227.74	0.392018	0.201867	1.94196	0.0521424	0.463567
ENSMUSG00000042524	Sun2	22.3712	-0.483797	0.249081	-1.94233	0.0520972	0.463567
ENSMUSG00000053702	Nebl	459.771	-0.320532	0.16506	-1.94191	0.0521475	0.463567
ENSMUSG00000086360	Gm16214	41.5381	-0.466055	0.239996	-1.94193	0.0521455	0.463567
ENSMUSG00000004264	Phb2	595.648	0.291673	0.150274	1.94095	0.0522649	0.463797
ENSMUSG00000021018	Polr2h	341.088	0.35872	0.184781	1.94133	0.0522181	0.463797
ENSMUSG00000025532	Crcp	1390.84	0.280906	0.144733	1.94086	0.052275	0.463797
ENSMUSG00000025337	Sbds	2187.5	0.231397	0.11925	1.94044	0.0523257	0.463946
ENSMUSG00000000740	Rpl13	2863.26	0.323473	0.166821	1.93904	0.052496	0.464552
ENSMUSG00000043866	Taf10	3104.01	0.217707	0.112264	1.93924	0.0524721	0.464552
ENSMUSG00000061330	Gm11361	63.0517	0.417073	0.215083	1.93913	0.0524859	0.464552
ENSMUSG00000074398	Gm15441	35.9564	-0.481383	0.248342	-1.93839	0.0525755	0.464955
ENSMUSG00000003269	Cyth2	290.076	-0.45436	0.234491	-1.93765	0.0526663	0.465233
ENSMUSG00000019818	Cd164	1851.03	-0.278393	0.143739	-1.93679	0.0527709	0.465233
ENSMUSG00000020873	Slc35b1	925.813	0.280909	0.145011	1.93716	0.0527252	0.465233
ENSMUSG00000052738	Suclg1	2214.91	0.285068	0.14719	1.93674	0.052777	0.465233
ENSMUSG00000054414	Slc30a7	88.0785	-0.487416	0.251644	-1.93692	0.0527548	0.465233
ENSMUSG00000029017	Pmpcb	812.537	0.268014	0.138428	1.93612	0.052853	0.465316
ENSMUSG00000030058	Copg1	4435.36	-0.289135	0.149376	-1.93562	0.0529138	0.465316
ENSMUSG00000034780	B3galt1	417.499	-0.410924	0.212303	-1.93555	0.0529224	0.465316
ENSMUSG00000070337	Gpr179	18.0902	-0.459028	0.23712	-1.93585	0.0528865	0.465316
ENSMUSG00000073207	Ccdc160	90.0099	0.35287	0.182375	1.93486	0.0530072	0.465762
ENSMUSG00000034126	Pomt2	353.295	-0.240558	0.12442	-1.93344	0.0531825	0.467002
ENSMUSG00000032744	Heyl	115.469	-0.450393	0.233033	-1.93274	0.0532677	0.467223
ENSMUSG00000098973	Mir6236	154.994	0.444197	0.229835	1.93268	0.0532759	0.467223
ENSMUSG00000041057	Wdr43	236.315	-0.377518	0.195402	-1.93201	0.0533587	0.46735
ENSMUSG00000056612	Ppp1r14b	105.052	0.400876	0.207478	1.93214	0.0533428	0.46735
ENSMUSG00000002064	Sdf2	2070.15	0.314069	0.162601	1.93153	0.0534178	0.467421
ENSMUSG00000020513	Tubd1	89.503	0.427439	0.221628	1.92863	0.0537768	0.467421
ENSMUSG00000022787	Wdr53	170.072	0.336408	0.174401	1.92894	0.0537383	0.467421
ENSMUSG00000023967	Mrps18a	1814.1	0.328765	0.170443	1.92888	0.0537459	0.467421
ENSMUSG00000024030	Abcg1	2703.84	-0.251989	0.130511	-1.93079	0.0535088	0.467421
ENSMUSG00000025034	Trim8	126.691	0.325813	0.168746	1.93079	0.0535096	0.467421
ENSMUSG00000025049	Taf5	219.083	0.426704	0.221192	1.92911	0.0537168	0.467421
ENSMUSG00000029020	Mfn2	2297.21	-0.32792	0.169916	-1.9299	0.0536192	0.467421
ENSMUSG00000036256	Igfbp7	23.7269	-0.483806	0.250753	-1.92942	0.053679	0.467421
ENSMUSG00000037364	Srrt	351.466	-0.336795	0.17451	-1.92995	0.0536129	0.467421
ENSMUSG00000038611	Phrf1	236.621	-0.300886	0.155997	-1.9288	0.0537562	0.467421
ENSMUSG00000039197	Adk	7302.9	0.326127	0.169015	1.92958	0.0536587	0.467421
ENSMUSG00000030942	Thumpd1	395.553	-0.272071	0.14113	-1.92781	0.0538789	0.467714
ENSMUSG00000054006	D630008O14Rik	132.9	-0.430822	0.223474	-1.92784	0.0538749	0.467714
ENSMUSG00000028295	Smim8	298.814	0.395006	0.205046	1.92643	0.0540507	0.46859
ENSMUSG00000064254	Ethe1	439.026	0.296927	0.154149	1.92623	0.054075	0.46859
ENSMUSG00000074607	Tox2	183.443	-0.413963	0.214915	-1.92617	0.0540826	0.46859
ENSMUSG00000032178	Ilf3	1460.58	-0.38062	0.197684	-1.9254	0.0541794	0.469132
ENSMUSG00000048799	Cep120	670.719	-0.331763	0.172391	-1.92448	0.0542941	0.469737
ENSMUSG00000060336	Zfp937	48.1583	0.440344	0.228834	1.92429	0.0543179	0.469737
ENSMUSG00000009090	Ap1b1	2128	-0.321005	0.166986	-1.92235	0.0545615	0.471545
ENSMUSG00000034424	Gcsh	1042.96	0.357621	0.18609	1.92176	0.0546354	0.471886
ENSMUSG00000044033	Ccdc141	794.229	-0.430895	0.22431	-1.92098	0.0547348	0.472446
ENSMUSG00000049832	Gm9840	30.1582	0.372469	0.193929	1.92065	0.0547764	0.472507
ENSMUSG00000015092	Edf1	1995.95	0.322324	0.167895	1.91979	0.054884	0.473137
ENSMUSG00000038178	Slc43a2	251.158	-0.345164	0.179873	-1.91893	0.0549933	0.473184
ENSMUSG00000079564	Gm11149	583.039	-0.307697	0.160342	-1.919	0.0549837	0.473184
ENSMUSG00000085913	Gm15601	95.2196	0.371778	0.193691	1.91944	0.054929	0.473184
ENSMUSG00000070283	Ndufaf3	792.163	0.343469	0.179063	1.91815	0.0550925	0.47374
ENSMUSG00000037072	2015-09-01	3376.97	0.272711	0.142195	1.91786	0.0551286	0.473753
ENSMUSG00000007659	Bcl2l1	1436.09	-0.295778	0.154315	-1.91672	0.0552731	0.474322
ENSMUSG00000019849	Prep	492.058	-0.383911	0.200386	-1.91586	0.0553832	0.474322
ENSMUSG00000026880	Stom	358.053	-0.325695	0.169997	-1.91589	0.0553796	0.474322
ENSMUSG00000045193	Cirbp	1015.85	0.282772	0.147605	1.91573	0.0553992	0.474322
ENSMUSG00000057182	Scn3a	58.8206	-0.446559	0.233025	-1.91636	0.0553191	0.474322
ENSMUSG00000061762	Tac1	12409.4	0.420428	0.219464	1.9157	0.0554029	0.474322
ENSMUSG00000016349	Eef1a2	233.035	0.29183	0.152386	1.91507	0.0554833	0.474385
ENSMUSG00000020098	Pcbd1	779.872	0.354318	0.185258	1.91257	0.0558036	0.474385
ENSMUSG00000020849	Ywhae	19610.7	0.158886	0.0831059	1.91185	0.0558956	0.474385
ENSMUSG00000022768	Ccdc116	34.9454	-0.458227	0.23965	-1.91207	0.0558675	0.474385
ENSMUSG00000022995	Enah	437.756	-0.396809	0.207366	-1.91356	0.0556759	0.474385
ENSMUSG00000026480	Ncf2	43.1045	-0.481678	0.251668	-1.91394	0.0556277	0.474385
ENSMUSG00000027204	Fbn1	23.0295	-0.472833	0.247207	-1.9127	0.0557866	0.474385
ENSMUSG00000039218	Srrm2	867.284	-0.289972	0.151587	-1.9129	0.0557607	0.474385
ENSMUSG00000052221	Ppp1r36	19.1776	-0.471425	0.246397	-1.91328	0.0557124	0.474385
ENSMUSG00000056856	Jakmip3	132.922	-0.384139	0.200925	-1.91185	0.0558948	0.474385
ENSMUSG00000074657	Kif5a	10348.6	-0.331216	0.173102	-1.91342	0.0556943	0.474385
ENSMUSG00000078765	U2af1l4	698.42	0.346826	0.181232	1.91371	0.0556571	0.474385
ENSMUSG00000093768	Gm20650	195.858	0.365957	0.191403	1.91196	0.0558807	0.474385
ENSMUSG00000103653	Gm3934	117.84	0.357619	0.187047	1.91192	0.0558869	0.474385
ENSMUSG00000063171	Rps4l	358.208	0.411838	0.215471	1.91133	0.0559616	0.47465
ENSMUSG00000019777	Hdac2	225.14	0.356674	0.186642	1.91101	0.0560039	0.474715
ENSMUSG00000003135	Cnot11	24.1872	0.450656	0.235907	1.91031	0.0560928	0.474879
ENSMUSG00000045464	2810002D19Rik	41.8033	-0.420028	0.219868	-1.91036	0.0560865	0.474879
ENSMUSG00000020721	Helz	259.329	-0.358773	0.187924	-1.90914	0.0562442	0.474986
ENSMUSG00000022807	Osbpl11	84.772	0.377704	0.197778	1.90974	0.0561672	0.474986
ENSMUSG00000030500	Slc17a6	3361	-0.256013	0.134087	-1.90931	0.0562215	0.474986
ENSMUSG00000033940	Brk1	3140.56	0.310583	0.162656	1.90945	0.0562045	0.474986
ENSMUSG00000035877	Zhx3	509.2	-0.413728	0.216763	-1.90867	0.056305	0.475206
ENSMUSG00000020265	Sumo3	2137.47	0.191675	0.100483	1.90754	0.0564505	0.475554
ENSMUSG00000044566	Cage1	108.798	-0.462084	0.242219	-1.90771	0.056429	0.475554
ENSMUSG00000079108	Srp54b	122.346	0.278584	0.146041	1.90758	0.0564457	0.475554
ENSMUSG00000035762	Tmem161b	100.593	-0.427942	0.224465	-1.9065	0.0565856	0.476129
ENSMUSG00000073616	Myeov2	827.862	0.401121	0.210399	1.90648	0.0565884	0.476129
ENSMUSG00000020448	Rnf185	499.89	-0.330294	0.173485	-1.90387	0.0569269	0.476468
ENSMUSG00000020604	Arsg	59.361	-0.466406	0.245022	-1.90353	0.0569715	0.476468
ENSMUSG00000020674	Pxdn	103.574	-0.416727	0.218941	-1.90337	0.0569923	0.476468
ENSMUSG00000020893	Per1	27.709	-0.479451	0.25167	-1.90508	0.0567702	0.476468
ENSMUSG00000024661	Fth1	37087.7	0.32813	0.172204	1.90547	0.0567192	0.476468
ENSMUSG00000029502	Golga3	700.127	-0.254434	0.133501	-1.90586	0.0566678	0.476468
ENSMUSG00000032399	Rpl4	7589.55	0.226931	0.119235	1.90322	0.0570118	0.476468
ENSMUSG00000034613	Ppm1h	1533.76	-0.414177	0.217478	-1.90445	0.0568516	0.476468
ENSMUSG00000040490	Lrfn2	41.1972	0.452872	0.237847	1.90405	0.0569038	0.476468
ENSMUSG00000051934	Spats2	210.691	0.333213	0.175013	1.90393	0.0569188	0.476468
ENSMUSG00000062647	Rpl7a	2443.97	0.304443	0.15982	1.90492	0.0567906	0.476468
ENSMUSG00000020228	Helb	17.9352	-0.464375	0.244154	-1.90198	0.0571743	0.477243
ENSMUSG00000032393	Dpp8	247.42	-0.383045	0.201382	-1.90208	0.0571608	0.477243
ENSMUSG00000020422	Tns3	125.66	-0.389396	0.204904	-1.90038	0.0573835	0.477887
ENSMUSG00000025006	Sorbs1	1250.38	-0.279784	0.147219	-1.90047	0.0573719	0.477887
ENSMUSG00000031392	Irak1	216.922	0.274939	0.14468	1.90032	0.0573908	0.477887
ENSMUSG00000075053	Vdac3-ps1	58.0884	0.277748	0.146159	1.90032	0.0573911	0.477887
ENSMUSG00000027387	Zc3h8	96.8902	0.376667	0.198261	1.89985	0.0574524	0.478077
ENSMUSG00000097443	Gm17529	123.856	-0.409735	0.215694	-1.89961	0.0574838	0.478077
ENSMUSG00000024812	Tjp2	35.2463	-0.46617	0.245506	-1.89881	0.0575892	0.478662
ENSMUSG00000005656	Snx6	2520.23	0.214253	0.112877	1.8981	0.0576824	0.479134
ENSMUSG00000051331	Cacna1c	232.265	0.35358	0.186306	1.89785	0.057716	0.479134
ENSMUSG00000027522	Stx16	161.402	-0.334968	0.176557	-1.89722	0.0577986	0.479216
ENSMUSG00000030257	Srgap3	839.65	-0.313879	0.165523	-1.89629	0.0579223	0.479216
ENSMUSG00000039163	Cmc1	191.948	0.351277	0.18521	1.89664	0.0578759	0.479216
ENSMUSG00000067924	Cxx1b	363.608	0.269298	0.142005	1.8964	0.0579076	0.479216
ENSMUSG00000070343	Gm10288	20.0317	0.410589	0.216459	1.89685	0.0578481	0.479216
ENSMUSG00000086603	Gm13620	25.1705	-0.451053	0.237874	-1.89618	0.0579361	0.479216
ENSMUSG00000019792	Trmt11	101.377	0.35184	0.185978	1.89184	0.0585125	0.479821
ENSMUSG00000020783	Ncbp3	137.967	-0.344196	0.181902	-1.8922	0.0584637	0.479821
ENSMUSG00000021254	Gpatch2l	193.974	-0.392047	0.20715	-1.89258	0.0584144	0.479821
ENSMUSG00000021263	Degs2	283.059	0.359139	0.18968	1.8934	0.0583046	0.479821
ENSMUSG00000030077	Chl1	777.799	-0.336085	0.177653	-1.89181	0.0585165	0.479821
ENSMUSG00000032452	Clstn2	135.523	-0.443837	0.234564	-1.89218	0.0584673	0.479821
ENSMUSG00000038365	Fbxo25	498.206	-0.279238	0.147406	-1.89434	0.0581795	0.479821
ENSMUSG00000041444	Arhgap32	66.0828	-0.463076	0.244575	-1.89339	0.0583062	0.479821
ENSMUSG00000043510	Hscb	160.698	0.377849	0.199662	1.89245	0.0584317	0.479821
ENSMUSG00000044934	Zfp367	380.309	-0.400419	0.211446	-1.89372	0.0582626	0.479821
ENSMUSG00000061603	Akap6	1689.69	-0.232923	0.12296	-1.8943	0.0581855	0.479821
ENSMUSG00000066357	Wdr6	1272.69	-0.341194	0.180056	-1.89494	0.0581008	0.479821
ENSMUSG00000078920	Ifi47	15.9224	0.367945	0.194164	1.89502	0.0580894	0.479821
ENSMUSG00000097815	Gm26809	94.0148	-0.429902	0.227033	-1.89356	0.0582828	0.479821
ENSMUSG00000103469	Gm9910	108.232	-0.419313	0.221663	-1.89167	0.0585353	0.479821
ENSMUSG00000017188	Coa3	2825.52	0.31838	0.168407	1.89053	0.0586868	0.480059
ENSMUSG00000020657	Dnajc27	277.19	-0.347569	0.183822	-1.89079	0.0586524	0.480059
ENSMUSG00000034714	Ttyh2	270.44	-0.333587	0.176464	-1.8904	0.0587046	0.480059
ENSMUSG00000038387	Rras	188.403	0.395909	0.2094	1.89068	0.0586671	0.480059
ENSMUSG00000032064	Dixdc1	55.9664	-0.475262	0.251513	-1.88961	0.0588097	0.480631
ENSMUSG00000004085	Zak	138.293	-0.453972	0.241543	-1.87947	0.0601806	0.481019
ENSMUSG00000005251	Ripk4	33.0478	-0.470323	0.249777	-1.88297	0.059705	0.481019
ENSMUSG00000007777	0610009B22Rik	716.183	0.314239	0.166786	1.88409	0.0595534	0.481019
ENSMUSG00000008200	Fnbp4	113.435	-0.384776	0.204635	-1.8803	0.0600667	0.481019
ENSMUSG00000009549	Srp14	4305.01	0.336558	0.178542	1.88503	0.0594256	0.481019
ENSMUSG00000020089	Ppa1	1453.17	0.254028	0.135051	1.88097	0.059976	0.481019
ENSMUSG00000021595	Nsun2	368.375	-0.333529	0.177281	-1.88136	0.0599236	0.481019
ENSMUSG00000022131	Gpr180	73.7228	-0.463366	0.245957	-1.88393	0.0595739	0.481019
ENSMUSG00000022354	Ndufb9	2172.33	0.368424	0.195706	1.88254	0.0597629	0.481019
ENSMUSG00000024208	Uqcc2	1286.98	0.3896	0.20658	1.88595	0.0593017	0.481019
ENSMUSG00000025135	Anapc11	2770.35	0.330276	0.175632	1.88051	0.0600392	0.481019
ENSMUSG00000025579	Gaa	4310.52	-0.32703	0.1736	-1.88381	0.0595907	0.481019
ENSMUSG00000026411	Tmem9	1402.94	0.321424	0.170458	1.88565	0.0593427	0.481019
ENSMUSG00000026821	Ralgds	502.908	0.336834	0.178661	1.88532	0.0593864	0.481019
ENSMUSG00000027709	Mccc1	323.721	-0.368945	0.196109	-1.88133	0.0599275	0.481019
ENSMUSG00000029156	Sgcb	1275.34	-0.194557	0.103005	-1.88881	0.0589168	0.481019
ENSMUSG00000030313	Dennd5b	137.326	-0.456266	0.242287	-1.88316	0.0596789	0.481019
ENSMUSG00000031068	Glrx3	2001.72	0.262054	0.1394	1.87987	0.060126	0.481019
ENSMUSG00000034211	Mrps17	898.701	0.312369	0.16606	1.88106	0.0599639	0.481019
ENSMUSG00000036093	Arl5a	258.541	-0.340504	0.181009	-1.88114	0.0599526	0.481019
ENSMUSG00000036241	Ube2r2	532.628	0.242616	0.128802	1.88363	0.0596145	0.481019
ENSMUSG00000037278	Tmem97	312.443	0.291753	0.154554	1.88771	0.0590648	0.481019
ENSMUSG00000037892	Pcdh18	23.6607	-0.450976	0.239533	-1.88273	0.0597371	0.481019
ENSMUSG00000038187	Btbd10	416.862	-0.275358	0.146536	-1.87912	0.0602285	0.481019
ENSMUSG00000042613	Pbxip1	69.6435	-0.472317	0.250186	-1.88786	0.059045	0.481019
ENSMUSG00000045319	Proser2	24.4115	-0.47303	0.251594	-1.88013	0.0600903	0.481019
ENSMUSG00000049550	Clip1	587.659	-0.269453	0.142884	-1.88581	0.0593202	0.481019
ENSMUSG00000056116	H2-T22	202.311	0.43666	0.231735	1.88431	0.0595233	0.481019
ENSMUSG00000057594	Arl16	899.278	0.326725	0.173462	1.88356	0.059625	0.481019
ENSMUSG00000064307	Lrrc51	142.7	0.373173	0.198129	1.88349	0.0596346	0.481019
ENSMUSG00000069763	Tmem100	1387.21	0.424588	0.22593	1.87929	0.0602044	0.481019
ENSMUSG00000076441	Ass1	4222.83	0.314208	0.167004	1.88144	0.0599123	0.481019
ENSMUSG00000078653	Cntd1	669.578	0.233849	0.124267	1.88183	0.0598591	0.481019
ENSMUSG00000086596	Susd5	22.2505	-0.433219	0.230373	-1.88051	0.0600385	0.481019
ENSMUSG00000087026	A230103J11Rik	228.149	-0.30255	0.160694	-1.88277	0.059732	0.481019
ENSMUSG00000090266	Mettl23	370.095	0.303552	0.160777	1.88804	0.0590211	0.481019
ENSMUSG00000097081	Gm10425	87.8837	0.467792	0.248934	1.87918	0.0602194	0.481019
ENSMUSG00000097541	Gm26752	17.5913	-0.460159	0.244194	-1.88439	0.0595116	0.481019
ENSMUSG00000097745	AI115009	32.727	-0.47397	0.25167	-1.8833	0.0596599	0.481019
ENSMUSG00000060591	Ifitm2	554.229	0.425046	0.226246	1.87869	0.0602868	0.481204
ENSMUSG00000068284	Usf3	45.5935	-0.469339	0.249987	-1.87745	0.060456	0.482273
ENSMUSG00000023106	Denr	618.67	0.293904	0.156612	1.87664	0.0605672	0.482572
ENSMUSG00000042747	Krtcap2	857.503	0.370421	0.197387	1.87662	0.0605697	0.482572
ENSMUSG00000051989	Smim11	122.116	0.404782	0.215735	1.87629	0.0606157	0.482572
ENSMUSG00000091955	Gm9844	26.8286	0.462227	0.24637	1.87615	0.0606345	0.482572
ENSMUSG00000020718	Polg2	27.259	-0.471959	0.251618	-1.8757	0.0606968	0.482787
ENSMUSG00000039953	Clstn1	1738.17	-0.208509	0.111197	-1.87514	0.0607734	0.482835
ENSMUSG00000102697	Pcdhac2	183.655	-0.411765	0.219565	-1.87537	0.0607422	0.482835
ENSMUSG00000042029	Ncapg2	38.6762	-0.445044	0.237392	-1.87472	0.0608313	0.483014
ENSMUSG00000040433	Zbtb38	2394.77	-0.370426	0.197702	-1.87366	0.0609779	0.483898
ENSMUSG00000001741	Il16	26.3864	-0.425056	0.226955	-1.87286	0.0610874	0.48397
ENSMUSG00000026510	Trp53bp2	79.5422	-0.428133	0.228635	-1.87256	0.0611286	0.48397
ENSMUSG00000028933	Xrcc2	148.213	-0.466055	0.248834	-1.87295	0.0610747	0.48397
ENSMUSG00000031355	Arhgap6	51.2361	0.46241	0.246913	1.87277	0.0611006	0.48397
ENSMUSG00000012483	Rpa3	159.304	0.358299	0.191418	1.87182	0.0612319	0.484508
ENSMUSG00000032763	Ilvbl	700.674	-0.31312	0.167345	-1.87111	0.0613305	0.485007
ENSMUSG00000020641	Rsad2	27.1277	-0.454117	0.242845	-1.86999	0.0614854	0.485155
ENSMUSG00000022407	Adsl	919.405	0.176387	0.0943746	1.86901	0.0616216	0.485155
ENSMUSG00000027291	Vps39	756.098	-0.304592	0.162937	-1.86939	0.0615689	0.485155
ENSMUSG00000028049	Scamp3	2607.68	0.262268	0.140253	1.86996	0.0614891	0.485155
ENSMUSG00000040532	Abhd11	880.201	0.294537	0.157594	1.86896	0.0616279	0.485155
ENSMUSG00000045648	Vwc2l	93.7095	-0.41571	0.222346	-1.86965	0.0615322	0.485155
ENSMUSG00000056735	A930024E05Rik	24.3075	0.448777	0.240125	1.86893	0.0616329	0.485155
ENSMUSG00000092386	Gm20536	535.74	-0.302025	0.161585	-1.86914	0.0616038	0.485155
ENSMUSG00000099510	Gm28501	51.0272	-0.436578	0.23365	-1.86851	0.061691	0.485333
ENSMUSG00000022353	Mtss1	241.678	0.313441	0.167817	1.86776	0.0617957	0.485444
ENSMUSG00000026197	Zfand2b	845.658	0.309401	0.165635	1.86797	0.0617661	0.485444
ENSMUSG00000057738	Sptan1	5191.2	-0.273961	0.146688	-1.86764	0.0618116	0.485444
ENSMUSG00000097020	Gm26613	205.333	0.226678	0.121412	1.86701	0.0619001	0.485861
ENSMUSG00000032398	Snapc5	364.607	0.353025	0.189218	1.86571	0.0620821	0.48647
ENSMUSG00000045435	Tmem60	625.129	0.325025	0.174211	1.86569	0.0620844	0.48647
ENSMUSG00000086718	Gm16069	1293.63	0.248979	0.133443	1.8658	0.0620694	0.48647
ENSMUSG00000084866	A930006K02Rik	35.8988	0.435855	0.23367	1.86526	0.062145	0.486666
ENSMUSG00000007987	Ift22	788.436	0.271532	0.145859	1.8616	0.0626595	0.487194
ENSMUSG00000020883	Fbxl20	187.675	-0.33591	0.180561	-1.86037	0.0628334	0.487194
ENSMUSG00000020919	Stat5b	206.127	-0.343701	0.184788	-1.85998	0.062889	0.487194
ENSMUSG00000021086	Ccdc175	69.6602	0.369678	0.19868	1.86067	0.062791	0.487194
ENSMUSG00000021118	Plek2	142.172	0.431665	0.232079	1.85999	0.0628866	0.487194
ENSMUSG00000022701	Ccdc191	69.6232	0.394596	0.21201	1.86121	0.0627146	0.487194
ENSMUSG00000024736	Tmem132a	80.3534	-0.461868	0.248275	-1.86031	0.0628422	0.487194
ENSMUSG00000026483	Fam129a	99.1758	-0.442274	0.237597	-1.86145	0.0626808	0.487194
ENSMUSG00000027394	Ttl	1630.4	0.243498	0.130666	1.86352	0.0623887	0.487194
ENSMUSG00000034055	Phka1	109.051	-0.375722	0.201649	-1.86325	0.062427	0.487194
ENSMUSG00000044229	Nxpe4	72.1534	-0.393222	0.210907	-1.86443	0.0622609	0.487194
ENSMUSG00000048482	Bdnf	795.69	0.458884	0.246374	1.86255	0.062525	0.487194
ENSMUSG00000059436	Max	167.283	0.437295	0.234663	1.8635	0.0623916	0.487194
ENSMUSG00000063480	Nhp2l1	838.84	0.238525	0.128062	1.86257	0.0625233	0.487194
ENSMUSG00000071568	Gm5874	34.0568	0.398911	0.214263	1.86178	0.0626336	0.487194
ENSMUSG00000073234	Gm8773	95.4053	0.428517	0.230368	1.86014	0.062866	0.487194
ENSMUSG00000073468	Sft2d1	374.089	0.309993	0.166663	1.86	0.0628854	0.487194
ENSMUSG00000082286	Pisd-ps1	660.408	-0.33092	0.177512	-1.86421	0.0622918	0.487194
ENSMUSG00000097712	Gm10532	17.2307	0.468574	0.251602	1.86236	0.0625523	0.487194
ENSMUSG00000006526	Tmem110	76.032	0.36476	0.196173	1.85937	0.0629742	0.487328
ENSMUSG00000060073	Psma3	3356.4	0.266484	0.143321	1.85935	0.0629776	0.487328
ENSMUSG00000039770	Ypel5	3217.49	0.230422	0.124036	1.85771	0.0632099	0.488849
ENSMUSG00000006589	Aprt	1363.27	0.368567	0.198428	1.85744	0.0632492	0.488877
ENSMUSG00000024429	Gnl1	243.577	-0.361585	0.194805	-1.85614	0.0634336	0.489906
ENSMUSG00000037787	Apopt1	455.897	0.322931	0.174011	1.85581	0.0634809	0.489906
ENSMUSG00000090841	Myl6	6027.6	0.226882	0.122259	1.85575	0.0634897	0.489906
ENSMUSG00000038759	Nup205	72.7355	-0.446097	0.240587	-1.85421	0.0637095	0.490897
ENSMUSG00000067870	Rpl31-ps8	32.9931	0.409716	0.220979	1.85409	0.0637258	0.490897
ENSMUSG00000079555	Haus3	114.535	0.357691	0.192919	1.8541	0.0637254	0.490897
ENSMUSG00000033063	Cntnap3	70.3876	-0.457047	0.246568	-1.85363	0.0637917	0.491128
ENSMUSG00000022095	Fam160b2	232.641	-0.33581	0.181208	-1.85317	0.0638573	0.491356
ENSMUSG00000018604	Tbx3	147.881	-0.46555	0.251325	-1.85238	0.0639706	0.491778
ENSMUSG00000025817	Nudt5	1244.34	0.185003	0.099878	1.85229	0.063984	0.491778
ENSMUSG00000020359	Phykpl	393.499	0.307118	0.165828	1.85203	0.0640212	0.491788
ENSMUSG00000097274	Gm26564	1955.92	-0.319114	0.172396	-1.85105	0.0641626	0.492597
ENSMUSG00000002885	Adgre5	61.8748	-0.465302	0.251667	-1.84888	0.0644756	0.493162
ENSMUSG00000005150	Wdr83	1147.62	0.301496	0.163039	1.84922	0.0644258	0.493162
ENSMUSG00000024395	Lims2	47.4235	-0.443313	0.239794	-1.84872	0.0644985	0.493162
ENSMUSG00000028882	Ppp1r8	188.711	0.366244	0.198087	1.8489	0.0644718	0.493162
ENSMUSG00000030291	Med21	756.498	0.313056	0.169353	1.84854	0.0645245	0.493162
ENSMUSG00000036545	Adamts2	27.2342	-0.465305	0.251644	-1.84906	0.0644494	0.493162
ENSMUSG00000071014	Ndufb6	1513.26	0.371356	0.200869	1.84875	0.0644937	0.493162
ENSMUSG00000091580	Gm6467	38.754	0.38894	0.210227	1.8501	0.0642998	0.493162
ENSMUSG00000030231	Plekha5	255.282	-0.3647	0.197324	-1.84823	0.0645689	0.493226
ENSMUSG00000031137	Fgf13	12477.6	0.290326	0.157109	1.84793	0.0646121	0.49328
ENSMUSG00000020134	Peli1	63.2462	0.452181	0.244944	1.84606	0.0648834	0.494953
ENSMUSG00000048495	Tyw5	342.465	0.282687	0.153162	1.84567	0.0649397	0.494953
ENSMUSG00000097605	9430098F02Rik	97.2624	-0.451312	0.244503	-1.84584	0.0649157	0.494953
ENSMUSG00000001768	Rin2	154.555	0.34015	0.184343	1.8452	0.0650078	0.49515
ENSMUSG00000024077	Strn	1446.75	-0.344773	0.186877	-1.84492	0.0650496	0.49515
ENSMUSG00000043683	Fem1a	217.282	-0.315088	0.170803	-1.84475	0.0650742	0.49515
ENSMUSG00000026643	Nmt2	2592.57	-0.405985	0.220173	-1.84394	0.0651926	0.495416
ENSMUSG00000032776	Mctp2	114.462	0.432943	0.234757	1.84422	0.0651511	0.495416
ENSMUSG00000034509	Mad2l1bp	458.973	0.290183	0.157454	1.84297	0.0653335	0.495416
ENSMUSG00000037656	Slc20a2	70.1517	-0.447805	0.243028	-1.84261	0.0653864	0.495416
ENSMUSG00000044288	Cnr1	270.574	-0.457495	0.248298	-1.84252	0.0653989	0.495416
ENSMUSG00000046687	Gm5424	97.9487	0.335545	0.182039	1.84326	0.0652913	0.495416
ENSMUSG00000059486	Kbtbd2	628.191	-0.302251	0.163948	-1.84358	0.0652448	0.495416
ENSMUSG00000064363	mt-Nd4	6514.4	0.377855	0.204972	1.84344	0.0652641	0.495416
ENSMUSG00000096975	Gm16386	16.876	0.462886	0.251406	1.84119	0.0655935	0.496616
ENSMUSG00000002458	Rgs19	346.378	0.316979	0.172441	1.83819	0.066035	0.4974
ENSMUSG00000016940	Kctd2	223.234	0.358363	0.195013	1.83764	0.066115	0.4974
ENSMUSG00000018076	Med13l	128.157	-0.329801	0.179264	-1.83975	0.0658051	0.4974
ENSMUSG00000026239	Pde6d	448.083	0.327653	0.178146	1.83924	0.0658805	0.4974
ENSMUSG00000026608	Kctd3	179.05	0.380723	0.207076	1.83857	0.0659786	0.4974
ENSMUSG00000027217	Tspan18	329.592	-0.379076	0.206269	-1.83777	0.0660961	0.4974
ENSMUSG00000030269	Mtmr14	256.056	-0.412093	0.224225	-1.83786	0.0660837	0.4974
ENSMUSG00000034402	Kcnh5	16.8746	-0.393024	0.213743	-1.83877	0.0659492	0.4974
ENSMUSG00000046605	B3gntl1	362.163	0.205176	0.111592	1.83862	0.0659718	0.4974
ENSMUSG00000086322	E130218I03Rik	204.271	0.297044	0.161434	1.84003	0.0657632	0.4974
ENSMUSG00000097681	Gm26643	384.326	-0.2699	0.146758	-1.83908	0.0659029	0.4974
ENSMUSG00000104002	Gm38336	119.982	-0.43041	0.234234	-1.83752	0.0661333	0.4974
ENSMUSG00000026489	Adck3	526.572	-0.341651	0.186058	-1.83626	0.0663193	0.498027
ENSMUSG00000032252	Glce	376.159	-0.338027	0.184041	-1.8367	0.0662548	0.498027
ENSMUSG00000033906	Zdhhc15	287.185	-0.33032	0.179892	-1.83621	0.0663259	0.498027
ENSMUSG00000022456	2003-09-01	836.811	-0.283202	0.154342	-1.8349	0.0665207	0.499215
ENSMUSG00000027602	Map1lc3a	3072.61	0.339459	0.185201	1.83292	0.0668145	0.499229
ENSMUSG00000035953	Tmem55b	1101.63	0.283709	0.154641	1.83463	0.0665604	0.499229
ENSMUSG00000036676	Tmtc3	128.679	-0.405147	0.220986	-1.83336	0.0667493	0.499229
ENSMUSG00000038844	Kif16b	199.425	-0.364827	0.198959	-1.83368	0.0667013	0.499229
ENSMUSG00000047547	Cltb	2613.89	0.273128	0.148953	1.83365	0.0667058	0.499229
ENSMUSG00000058558	Rpl5	1188.63	0.284969	0.155369	1.83414	0.0666334	0.499229
ENSMUSG00000078193	Gm2000	135.691	0.354874	0.193601	1.83302	0.0668003	0.499229
ENSMUSG00000085626	Gm12898	49.206	-0.438116	0.238966	-1.83338	0.0667457	0.499229
ENSMUSG00000047264	Zfp358	97.4798	-0.454173	0.247827	-1.83262	0.0668594	0.499292
ENSMUSG00000001100	Poldip2	374.766	-0.314073	0.171605	-1.83021	0.0672183	0.4993
ENSMUSG00000013367	Iglon5	16.3152	0.459294	0.250895	1.83062	0.0671571	0.4993
ENSMUSG00000015126	Tsr3	549.125	0.2563	0.140119	1.82916	0.0673758	0.4993
ENSMUSG00000020576	Nbas	380.33	-0.386461	0.210988	-1.83167	0.0670007	0.4993
ENSMUSG00000020964	Sel1l	590.746	-0.27811	0.151879	-1.83113	0.0670819	0.4993
ENSMUSG00000021731	Mrps30	49.6869	0.441622	0.241041	1.83214	0.0669301	0.4993
ENSMUSG00000021990	Spata13	579.713	-0.303009	0.165499	-1.83088	0.0671188	0.4993
ENSMUSG00000031298	Adgrg2	276.73	-0.438155	0.239263	-1.83127	0.0670605	0.4993
ENSMUSG00000033826	Dnah8	15.8219	-0.438725	0.239648	-1.8307	0.0671447	0.4993
ENSMUSG00000037572	Wdhd1	79.4272	-0.455334	0.2488	-1.83012	0.0672323	0.4993
ENSMUSG00000041733	Coq5	514.408	0.263964	0.144285	1.82946	0.0673304	0.4993
ENSMUSG00000042997	Nhlrc3	47.2099	-0.458604	0.250726	-1.8291	0.0673841	0.4993
ENSMUSG00000058325	Dock1	45.0841	-0.408524	0.223366	-1.82894	0.0674079	0.4993
ENSMUSG00000096944	Gm26722	401.561	0.251397	0.137402	1.82965	0.0673027	0.4993
ENSMUSG00000105230	Gm42433	21.2803	0.45929	0.250758	1.83161	0.0670102	0.4993
ENSMUSG00000029559	2210016L21Rik	1313.17	0.252964	0.138372	1.82814	0.0675284	0.499614
ENSMUSG00000030787	Lyve1	48.5064	0.438869	0.240091	1.82793	0.0675599	0.499614
ENSMUSG00000093497	Gm20713	22.619	-0.443875	0.242814	-1.82805	0.0675425	0.499614
ENSMUSG00000026923	Notch1	146.609	-0.456872	0.24999	-1.82756	0.0676154	0.499662
ENSMUSG00000036114	Rpp25l	222.246	0.352552	0.192951	1.82716	0.0676759	0.499662
ENSMUSG00000047996	Prrg1	38.5901	-0.453569	0.248213	-1.82734	0.0676489	0.499662
ENSMUSG00000022000	Zc3h13	286.503	-0.333739	0.182905	-1.82466	0.0680521	0.500549
ENSMUSG00000025656	Arhgef9	174.548	-0.383919	0.210323	-1.82538	0.0679443	0.500549
ENSMUSG00000028822	Tmem50a	5587.75	0.238332	0.130607	1.8248	0.0680308	0.500549
ENSMUSG00000032121	Tmem218	340.045	0.345539	0.189298	1.82538	0.0679445	0.500549
ENSMUSG00000034071	Zfp551	18.1995	-0.438079	0.240074	-1.82477	0.068036	0.500549
ENSMUSG00000040564	Apoc1	30.3338	0.455864	0.249811	1.82483	0.0680262	0.500549
ENSMUSG00000044447	Dock5	262.679	-0.318989	0.174753	-1.82537	0.0679449	0.500549
ENSMUSG00000084817	Gm5526	49.1723	0.364259	0.199682	1.8242	0.0681223	0.500796
ENSMUSG00000034903	Cobll1	15.9129	-0.37092	0.203375	-1.82383	0.0681784	0.500939
ENSMUSG00000062931	Zfp938	457.315	0.321865	0.176561	1.82297	0.0683073	0.501166
ENSMUSG00000068742	Cry2	861.107	-0.304444	0.167003	-1.82298	0.068306	0.501166
ENSMUSG00000008307	1700109H08Rik	19.6517	0.421659	0.231398	1.82222	0.0684213	0.501378
ENSMUSG00000026566	Mpzl1	213.509	-0.448139	0.245914	-1.82234	0.068403	0.501378
ENSMUSG00000032959	Pebp1	2734.72	0.284722	0.156301	1.82163	0.0685115	0.501543
ENSMUSG00000074981	Dcdc5	22.6683	0.450779	0.247465	1.82159	0.0685172	0.501543
ENSMUSG00000030591	Psmd8	2015.44	0.280977	0.154301	1.82097	0.0686121	0.501969
ENSMUSG00000020562	Efcab10	39.4777	0.428643	0.235771	1.81805	0.0690572	0.502004
ENSMUSG00000027628	Aar2	827.923	-0.302693	0.166369	-1.81941	0.0688497	0.502004
ENSMUSG00000029462	Vps29	3664.69	0.286845	0.157563	1.82051	0.068682	0.502004
ENSMUSG00000030339	Ltbr	27.6581	-0.4141	0.227622	-1.81924	0.0688748	0.502004
ENSMUSG00000031731	Ap1g1	408.865	-0.291822	0.16051	-1.8181	0.0690492	0.502004
ENSMUSG00000035401	Emsy	175.998	-0.349496	0.192191	-1.81848	0.0689907	0.502004
ENSMUSG00000036333	Kidins220	1412.11	-0.291651	0.160412	-1.81813	0.0690436	0.502004
ENSMUSG00000038914	Dido1	233.84	-0.34316	0.188555	-1.81995	0.0687673	0.502004
ENSMUSG00000044243	Bhlha9	289.396	0.407881	0.22431	1.81838	0.0690057	0.502004
ENSMUSG00000046572	Zfp518b	89.6259	-0.416205	0.228848	-1.81869	0.068958	0.502004
ENSMUSG00000056900	Usp13	441.309	-0.289705	0.159259	-1.81908	0.0688998	0.502004
ENSMUSG00000097731	2700016F22Rik	655.514	-0.34869	0.191554	-1.82032	0.0687106	0.502004
ENSMUSG00000083844	Ube2d-ps	410.535	0.288756	0.158866	1.81761	0.0691237	0.502221
ENSMUSG00000029311	Hsd17b11	77.7944	0.404464	0.222652	1.81657	0.0692823	0.502839
ENSMUSG00000064372	mt-Tp	351.611	0.425339	0.234137	1.81662	0.0692746	0.502839
ENSMUSG00000034189	Hsdl1	1707.32	-0.29355	0.161621	-1.81629	0.0693256	0.502886
ENSMUSG00000031555	Adam9	427.287	-0.311875	0.171751	-1.81585	0.0693935	0.503112
ENSMUSG00000070493	Chchd2	2126.3	0.340376	0.187503	1.81531	0.0694766	0.503448
ENSMUSG00000031309	Rps6ka3	141.514	-0.424517	0.233926	-1.81475	0.0695622	0.503534
ENSMUSG00000064284	Cdpf1	415.751	0.306717	0.169012	1.81476	0.0695605	0.503534
ENSMUSG00000018820	Zfyve27	1582	-0.26305	0.145046	-1.81356	0.0697455	0.503591
ENSMUSG00000024095	Hnrnpll	93.7631	-0.382202	0.210722	-1.81377	0.0697128	0.503591
ENSMUSG00000024163	Mapk8ip3	4369.91	-0.22508	0.124116	-1.81347	0.069759	0.503591
ENSMUSG00000026872	Zeb2	223.349	-0.334788	0.184632	-1.81327	0.0697909	0.503591
ENSMUSG00000033569	Adgrb3	180.781	-0.385517	0.212584	-1.81348	0.0697582	0.503591
ENSMUSG00000037486	Asxl2	106.113	-0.358122	0.197474	-1.81351	0.0697525	0.503591
ENSMUSG00000073633	Fbxo36	227.524	0.335715	0.185202	1.8127	0.0698784	0.503957
ENSMUSG00000072692	Rpl37rt	115.461	0.385639	0.212821	1.81203	0.0699812	0.503991
ENSMUSG00000081094	Rpl19-ps11	59.4858	0.356558	0.196735	1.81237	0.0699286	0.503991
ENSMUSG00000106433	Gm32102	19.555	0.427871	0.236138	1.81195	0.0699936	0.503991
ENSMUSG00000002332	Dhrs1	4474.9	0.256439	0.141605	1.81095	0.0701488	0.504253
ENSMUSG00000021192	Golga5	239.467	-0.316196	0.17463	-1.81066	0.0701929	0.504253
ENSMUSG00000029430	Ran	3038.1	0.230586	0.127352	1.81061	0.0702006	0.504253
ENSMUSG00000035200	Chrnb4	121.08	-0.421948	0.232993	-1.81099	0.070143	0.504253
ENSMUSG00000048279	Sacs	381.668	-0.34635	0.191298	-1.81053	0.0702143	0.504253
ENSMUSG00000021846	Peli2	59.2626	-0.452083	0.249901	-1.80905	0.0704437	0.505635
ENSMUSG00000001143	Lman2l	504.545	-0.320906	0.177495	-1.80797	0.070611	0.505899
ENSMUSG00000031105	Slc25a14	578.1	0.267999	0.148208	1.80826	0.0705656	0.505899
ENSMUSG00000049536	Tceal1	464.427	0.285192	0.157751	1.80786	0.0706284	0.505899
ENSMUSG00000064368	mt-Nd6	2691.28	0.390656	0.216014	1.80847	0.0705329	0.505899
ENSMUSG00000004221	Ikbkg	626.875	-0.330476	0.182849	-1.80737	0.0707043	0.506178
ENSMUSG00000024997	Prdx3	1896.35	0.235598	0.130464	1.80585	0.0709425	0.507617
ENSMUSG00000042744	Gm15800	1304.47	-0.33367	0.184847	-1.80511	0.0710569	0.50817
ENSMUSG00000050192	Eif5a2	995.462	-0.301306	0.166973	-1.80452	0.0711495	0.508566
ENSMUSG00000021280	Exoc3l4	59.2252	0.449364	0.24919	1.8033	0.0713411	0.509404
ENSMUSG00000021420	Fars2	532.097	0.277042	0.153629	1.80332	0.0713372	0.509404
ENSMUSG00000062933	Gm10123	52.5466	0.364478	0.202159	1.80292	0.0714002	0.50956
ENSMUSG00000001785	Pwp1	377.035	0.331988	0.184276	1.80158	0.0716111	0.509735
ENSMUSG00000016559	H3f3b	2809.65	0.257908	0.143082	1.80252	0.0714632	0.509735
ENSMUSG00000031446	Cul4a	373.913	-0.238402	0.132288	-1.80214	0.0715231	0.509735
ENSMUSG00000041624	Gucy1a2	45.4262	-0.451342	0.250496	-1.80179	0.0715781	0.509735
ENSMUSG00000048603	Gm9828	1031.46	0.299486	0.166203	1.80194	0.0715555	0.509735
ENSMUSG00000000295	Hddc2	487.493	0.342293	0.190981	1.79229	0.0730871	0.510421
ENSMUSG00000001289	Pfdn5	1771.74	0.350352	0.197778	1.77144	0.0764871	0.510421
ENSMUSG00000001416	Cct3	3947.55	0.194637	0.108911	1.78711	0.073919	0.510421
ENSMUSG00000002014	Ssr4	808.161	0.326576	0.182531	1.78916	0.0735893	0.510421
ENSMUSG00000002768	Mea1	2201.15	0.317146	0.177259	1.78917	0.0735882	0.510421
ENSMUSG00000003345	Csnk1g2	195.42	0.306167	0.17242	1.77571	0.0757813	0.510421
ENSMUSG00000004667	Polr2e	1230.88	0.277822	0.155576	1.78577	0.0741369	0.510421
ENSMUSG00000005397	Nid1	163.971	-0.406649	0.228415	-1.78031	0.075025	0.510421
ENSMUSG00000006281	Tep1	206.991	-0.366974	0.207317	-1.7701	0.0767097	0.510421
ENSMUSG00000009927	Rps25	1620.11	0.311399	0.175334	1.77603	0.0757278	0.510421
ENSMUSG00000014243	Zswim7	210.268	0.368165	0.207079	1.77789	0.0754217	0.510421
ENSMUSG00000015222	Map2	650.265	-0.350593	0.195886	-1.78978	0.0734892	0.510421
ENSMUSG00000015342	Xk	72.4638	-0.405715	0.228332	-1.77687	0.0755899	0.510421
ENSMUSG00000015932	Dstn	3247.19	0.219691	0.123594	1.77753	0.0754816	0.510421
ENSMUSG00000016487	Ppfibp1	171.925	-0.424925	0.239353	-1.77531	0.0758472	0.510421
ENSMUSG00000016984	Etaa1	43.8339	0.446338	0.251493	1.77476	0.0759383	0.510421
ENSMUSG00000017713	Tha1	40.9571	0.451462	0.251572	1.79456	0.0727234	0.510421
ENSMUSG00000019188	H13	916.299	-0.409484	0.230954	-1.77301	0.0762268	0.510421
ENSMUSG00000019302	Atp6v0a1	3835.74	-0.292401	0.162521	-1.79917	0.0719924	0.510421
ENSMUSG00000019876	Pkib	519.845	0.399503	0.225609	1.77077	0.0765985	0.510421
ENSMUSG00000020235	Fzr1	306.279	-0.378118	0.211805	-1.78521	0.0742265	0.510421
ENSMUSG00000020458	Rtn4	2595.98	0.248853	0.140172	1.77534	0.0758413	0.510421
ENSMUSG00000020668	Kif3c	1468.06	-0.20308	0.11387	-1.78344	0.0745155	0.510421
ENSMUSG00000020737	Hn1	5119.8	0.255965	0.144207	1.77497	0.0759021	0.510421
ENSMUSG00000021285	Ppp1r13b	168.964	-0.321862	0.178869	-1.79943	0.0719514	0.510421
ENSMUSG00000021606	Ndufs6	1067.45	0.359171	0.202774	1.77129	0.076512	0.510421
ENSMUSG00000021892	Sh3bp5	69.1178	-0.449836	0.25166	-1.78748	0.0738607	0.510421
ENSMUSG00000022193	Psmb5	716.889	0.347164	0.193984	1.78966	0.0735093	0.510421
ENSMUSG00000022219	Cideb	18.4849	-0.434342	0.241948	-1.79519	0.0726233	0.510421
ENSMUSG00000022228	Zscan26	1017.85	-0.327662	0.184119	-1.77962	0.0751378	0.510421
ENSMUSG00000022248	Rad1	196.527	0.304441	0.171814	1.77192	0.0764074	0.510421
ENSMUSG00000022359	Wdyhv1	391.766	0.269614	0.14977	1.80019	0.0718309	0.510421
ENSMUSG00000022681	Ntan1	1284.7	0.197866	0.110971	1.78304	0.0745796	0.510421
ENSMUSG00000022751	Nit2	237.72	0.360061	0.201831	1.78397	0.0744278	0.510421
ENSMUSG00000022762	Ncam2	77.8247	-0.38036	0.214367	-1.77434	0.0760064	0.510421
ENSMUSG00000022774	Ncbp2	892.468	0.233159	0.130261	1.78993	0.0734647	0.510421
ENSMUSG00000022973	Synj1	861.2	-0.237561	0.13269	-1.79035	0.0733974	0.510421
ENSMUSG00000023861	Mpc1	1501.52	0.308414	0.174135	1.77112	0.0765412	0.510421
ENSMUSG00000023952	Gtpbp2	199.713	-0.411776	0.232569	-1.77056	0.0766343	0.510421
ENSMUSG00000024346	Pfdn1	1397.21	0.314521	0.174978	1.7975	0.0722568	0.510421
ENSMUSG00000024608	Rps14	3635.71	0.358958	0.200652	1.78896	0.0736209	0.510421
ENSMUSG00000024827	Gldc	15.9463	0.383809	0.214166	1.79211	0.0731157	0.510421
ENSMUSG00000025203	Scd2	10258.6	-0.259244	0.144709	-1.79149	0.0732146	0.510421
ENSMUSG00000025630	Hprt	4131.81	0.304356	0.169518	1.79542	0.0725869	0.510421
ENSMUSG00000026458	Ppfia4	464.964	-0.321852	0.179039	-1.79766	0.0722306	0.510421
ENSMUSG00000026482	Rgl1	194.05	-0.35002	0.197718	-1.7703	0.0766778	0.510421
ENSMUSG00000026664	Phyh	857.125	0.2417	0.135748	1.78051	0.0749925	0.510421
ENSMUSG00000027456	Sdcbp2	38.4263	-0.445901	0.249797	-1.78505	0.074253	0.510421
ENSMUSG00000027472	Pdrg1	2062.33	0.293005	0.163646	1.79048	0.073376	0.510421
ENSMUSG00000027523	Gnas	6620.42	0.255845	0.14342	1.78389	0.0744422	0.510421
ENSMUSG00000027566	Psma7	5402.98	0.30955	0.172371	1.79584	0.0725206	0.510421
ENSMUSG00000027637	1110008F13Rik	68.8758	0.409723	0.228955	1.78953	0.0735288	0.510421
ENSMUSG00000028036	Ptgfr	134.788	-0.388546	0.217353	-1.78763	0.0738363	0.510421
ENSMUSG00000028133	Rwdd3	93.9451	0.354449	0.19789	1.79114	0.0732704	0.510421
ENSMUSG00000028252	Ccnc	1067.3	0.240129	0.134072	1.79105	0.0732854	0.510421
ENSMUSG00000028407	Toporsos	1006.75	0.368215	0.204673	1.79904	0.0720118	0.510421
ENSMUSG00000029012	Orc5	406.902	0.303084	0.170142	1.78136	0.0748541	0.510421
ENSMUSG00000029281	Smr2	159.959	0.403287	0.225433	1.78894	0.073624	0.510421
ENSMUSG00000029544	Cabp1	98.0124	0.392643	0.21977	1.78661	0.0740009	0.510421
ENSMUSG00000029726	Mepce	187.43	0.254363	0.143225	1.77597	0.0757379	0.510421
ENSMUSG00000029771	Irf5	258.014	0.317103	0.176272	1.79895	0.0720274	0.510421
ENSMUSG00000030213	Atf7ip	285.733	-0.285578	0.161077	-1.77292	0.0762412	0.510421
ENSMUSG00000030403	Vasp	179.905	0.328286	0.183485	1.78917	0.0735878	0.510421
ENSMUSG00000030452	Nipa2	239.328	-0.361042	0.203085	-1.77778	0.0754392	0.510421
ENSMUSG00000030744	Rps3	4282.88	0.312301	0.175802	1.77643	0.0756618	0.510421
ENSMUSG00000030751	Psma1	2248.42	0.264315	0.148449	1.78051	0.0749919	0.510421
ENSMUSG00000030795	Fus	109.874	0.348006	0.195432	1.78071	0.0749604	0.510421
ENSMUSG00000030825	Hsd17b14	18.2372	0.419267	0.232878	1.80037	0.0718027	0.510421
ENSMUSG00000031310	Zmym3	395.618	-0.264544	0.148249	-1.78446	0.0743495	0.510421
ENSMUSG00000031425	Plp1	3566.72	-0.322627	0.181745	-1.77517	0.0758706	0.510421
ENSMUSG00000031529	Tnks	118.227	-0.393773	0.221871	-1.77478	0.0759337	0.510421
ENSMUSG00000031634	Ufsp2	1164.5	0.196405	0.109176	1.79898	0.0720219	0.510421
ENSMUSG00000032463	Faim	303.467	0.271651	0.152622	1.77989	0.0750933	0.510421
ENSMUSG00000033066	Gas7	614.618	-0.380168	0.21299	-1.78491	0.0742758	0.510421
ENSMUSG00000036199	Ndufa13	2297.35	0.373197	0.209978	1.77731	0.0755166	0.510421
ENSMUSG00000036330	Slc18a1	19.2041	-0.403338	0.226436	-1.78125	0.0748724	0.510421
ENSMUSG00000036461	Elf1	167.083	-0.226133	0.126478	-1.78792	0.0737889	0.510421
ENSMUSG00000038192	Cer1	37.3178	0.451783	0.251574	1.79583	0.0725219	0.510421
[truncated: 43,885 more rows]

## Sheet: deseq2_SNL
ensembl_gene_id	external_gene_name	baseMean	log2FoldChange	lfcSE	stat	pvalue	padj	expressed after SNL?	avg_SNL_male	avg_SNL_female	avg_naive_male	avg_naive_female
ENSMUSG00000069045	Ddx3y	832.929	5.13277	0.270712	18.9602	3.63417e-80	8.63843e-76	yes	14.1142	0	9.43551	0.030097
ENSMUSG00000069049	Eif2s3y	417.998	3.96044	0.282375	14.0254	1.08945e-44	1.29481e-40	yes	15.5208	0	23.0598	0.107888
ENSMUSG00000068457	Uty	201.668	3.81038	0.281464	13.5377	9.36273e-42	7.41841e-38	yes	3.594	0	2.23773	0.0152192
ENSMUSG00000056673	Kdm5d	82.7163	2.43352	0.288237	8.44275	3.09946e-17	1.84185e-13	no	0.885418	0	1.1093	0
ENSMUSG00000086503	Xist	286.664	-1.27564	0.266565	-4.78546	1.70593e-06	0.00811	yes	0.0004509	1.53083	0.00798955	0.788619
ENSMUSG00000094910	D430019H16Rik	497.471	-1.0253	0.236181	-4.34116	1.41733e-05	0.0561498	yes	1.68029	4.41406	2.21292	2.72117
ENSMUSG00000053175	Bcl3	162.676	-1.16056	0.274369	-4.22995	2.33745e-05	0.079373	yes	2.34122	8.34096	4.64725	2.44094		very variable expression in naïve DRG dataset: maybe false positive in SNL condition due to lower n number?
ENSMUSG00000046668	Cxxc5	226.247	-0.913943	0.237898	-3.84174	0.000122166	0.290388
ENSMUSG00000068735	Trp53i11	510.202	-1.05995	0.275389	-3.8489	0.000118647	0.290388
ENSMUSG00000047945	Marcksl1	77.7572	-1.11639	0.288149	-3.87435	0.00010691	0.290388
ENSMUSG00000017733	Eppin	132.101	1.02165	0.288291	3.54383	0.000394364	0.852185
ENSMUSG00000021573	Tppp	724.563	0.834438	0.27925	2.98814	0.00280678	0.998838
ENSMUSG00000045573	Penk	287.179	0.822565	0.284191	2.89441	0.0037987	0.998838
ENSMUSG00000063108	Zfp26	223.022	0.814213	0.273411	2.97798	0.00290153	0.998838
ENSMUSG00000038112	AW551984	635.709	0.803058	0.282311	2.84459	0.00444693	0.998838
ENSMUSG00000060336	Zfp937	146.96	0.789202	0.279546	2.82315	0.00475542	0.998838
ENSMUSG00000018068	Ints2	400.192	0.788205	0.232215	3.3943	0.000688052	0.998838
ENSMUSG00000051329	Nup160	229.425	0.773914	0.27025	2.86369	0.00418735	0.998838
ENSMUSG00000033285	Wdr3	513.076	0.771972	0.284845	2.71014	0.00672544	0.998838
ENSMUSG00000091649	Phf11b	213.524	0.747208	0.274051	2.72653	0.00640047	0.998838
ENSMUSG00000058192	Zfp846	257.65	0.739899	0.281552	2.62793	0.00859067	0.998838
ENSMUSG00000070814	6330408A02Rik	745.826	0.730956	0.255543	2.8604	0.00423103	0.998838
ENSMUSG00000032028	Nxpe2	360.08	0.71788	0.266334	2.69541	0.00703017	0.998838
ENSMUSG00000044033	Ccdc141	3717.95	0.711892	0.211326	3.36869	0.000755276	0.998838
ENSMUSG00000039375	Wdr17	586.019	0.708793	0.223621	3.16962	0.00152638	0.998838
ENSMUSG00000046603	Tcaim	584.372	0.707711	0.260893	2.71265	0.00667477	0.998838
ENSMUSG00000066643	Wdr35	1386.54	0.675153	0.219489	3.07603	0.00209779	0.998838
ENSMUSG00000046876	Atxn1	799.567	0.651395	0.222306	2.93016	0.00338782	0.998838
ENSMUSG00000031997	Trpc6	1273.15	0.620077	0.224778	2.75863	0.00580451	0.998838
ENSMUSG00000036676	Tmtc3	437.913	0.607161	0.22457	2.70366	0.00685797	0.998838
ENSMUSG00000039318	Rab3gap2	2107.24	0.601108	0.225584	2.66467	0.00770636	0.998838
ENSMUSG00000024878	Cbwd1	513.576	0.595476	0.228486	2.60619	0.00915563	0.998838
ENSMUSG00000035877	Zhx3	1934.49	0.594803	0.23079	2.57724	0.00995922	0.998838
ENSMUSG00000064329	Scn1a	633.551	0.580208	0.216599	2.67872	0.00739049	0.998838
ENSMUSG00000027787	Nmd3	1051.04	0.574963	0.222434	2.58486	0.00974172	0.998838
ENSMUSG00000031517	Gpm6a	2426.18	0.567494	0.206178	2.75245	0.00591509	0.998838
ENSMUSG00000026577	Blzf1	1685.83	0.564919	0.201754	2.80004	0.00510968	0.998838
ENSMUSG00000020982	Nemf	2136.88	0.559746	0.200787	2.78775	0.00530747	0.998838
ENSMUSG00000058258	Idi1	1232.73	0.557423	0.212089	2.62825	0.00858262	0.998838
ENSMUSG00000016018	Skiv2l2	2902.54	0.556642	0.185686	2.99776	0.0027197	0.998838
ENSMUSG00000036452	Arhgap26	9783.92	0.55252	0.210029	2.63068	0.00852131	0.998838
ENSMUSG00000026181	Ppm1f	2544.39	0.550349	0.198424	2.7736	0.00554396	0.998838
ENSMUSG00000027827	Kcnab1	10048.1	0.547371	0.212054	2.58129	0.0098433	0.998838
ENSMUSG00000021754	Map3k1	1269.17	0.536251	0.196023	2.73566	0.00622561	0.998838
ENSMUSG00000031591	Asah1	2094.88	0.531198	0.200453	2.64999	0.00804945	0.998838
ENSMUSG00000008489	Elavl2	5036.47	0.515233	0.158434	3.25204	0.0011458	0.998838
ENSMUSG00000055022	Cntn1	3102.11	0.507698	0.177808	2.85531	0.00429943	0.998838
ENSMUSG00000075316	Scn9a	12325.8	0.49835	0.154407	3.22751	0.00124874	0.998838	could not be replicated with qRT-PCR
ENSMUSG00000063558	Aox1	1420.81	0.490397	0.18257	2.68608	0.00722967	0.998838
ENSMUSG00000034115	Scn11a	23036.6	0.457599	0.176087	2.59871	0.00935737	0.998838	could not be replicated with qRT-PCR
ENSMUSG00000048644	Ctxn1	1810.25	-0.510936	0.190362	-2.68402	0.00727417	0.998838
ENSMUSG00000025575	Cant1	831.154	-0.53841	0.197659	-2.72393	0.00645095	0.998838
ENSMUSG00000041736	Tspo	845.346	-0.580089	0.205517	-2.82258	0.00476392	0.998838
ENSMUSG00000028072	Ntrk1	5794.27	-0.59826	0.18191	-3.28878	0.00100623	0.998838	could not be replicated with qRT-PCR
ENSMUSG00000044477	Zfand3	1179.62	-0.622238	0.227569	-2.73428	0.00625163	0.998838
ENSMUSG00000028756	Pink1	2829.51	-0.628823	0.196745	-3.19613	0.00139285	0.998838
ENSMUSG00000028700	Pomgnt1	667.748	-0.640515	0.225848	-2.83604	0.00456764	0.998838
ENSMUSG00000032867	Fbxw8	307.046	-0.658632	0.255566	-2.57715	0.00996177	0.998838
ENSMUSG00000022387	Brd1	463.157	-0.680458	0.260863	-2.60848	0.00909442	0.998838
ENSMUSG00000034881	Tbxa2r	43.948	-0.68278	0.246323	-2.77189	0.00557325	0.998838
ENSMUSG00000023353	Agap3	1418.18	-0.688105	0.253551	-2.71387	0.00665024	0.998838
ENSMUSG00000035828	Pim3	717.007	-0.714645	0.230463	-3.10091	0.00192929	0.998838
ENSMUSG00000017831	Rab5a	560.293	-0.716746	0.27374	-2.61834	0.00883585	0.998838
ENSMUSG00000020911	Krt19	181.646	-0.725719	0.26126	-2.77777	0.00547334	0.998838
ENSMUSG00000031490	Eif4ebp1	331.778	-0.7346	0.2419	-3.03679	0.00239114	0.998838
ENSMUSG00000028849	Map7d1	953.781	-0.735843	0.269091	-2.73455	0.00624662	0.998838
ENSMUSG00000022602	Arc	82.3544	-0.740715	0.286711	-2.58349	0.00978071	0.998838
ENSMUSG00000018012	Rac3	597.804	-0.743061	0.222151	-3.34484	0.000823292	0.998838
ENSMUSG00000053329	D10Jhu81e	1653.8	-0.744898	0.255388	-2.91673	0.00353725	0.998838
ENSMUSG00000038459	Abhd17c	147.367	-0.748636	0.279535	-2.67814	0.00740312	0.998838
ENSMUSG00000040669	Phc1	87.3614	-0.751388	0.285943	-2.62776	0.00859498	0.998838
ENSMUSG00000061979	Wbscr16	94.4031	-0.751827	0.28786	-2.61178	0.00900725	0.998838
ENSMUSG00000054850	Smim10l2a	355.662	-0.753535	0.281073	-2.68092	0.00734196	0.998838
ENSMUSG00000021453	Gadd45g	3741.49	-0.753911	0.224187	-3.36286	0.000771381	0.998838
ENSMUSG00000054723	Vmac	153.348	-0.754799	0.278352	-2.71167	0.00669448	0.998838
ENSMUSG00000085156	Snhg15	44.7198	-0.758178	0.264781	-2.86342	0.00419101	0.998838
ENSMUSG00000037126	Psd	94.1008	-0.769154	0.286426	-2.68535	0.00724543	0.998838
ENSMUSG00000021534	1700001L19Rik	292.543	-0.770026	0.274399	-2.80622	0.00501258	0.998838
ENSMUSG00000041870	Ankrd13a	206.033	-0.785572	0.288231	-2.72549	0.00642052	0.998838
ENSMUSG00000037003	Tns2	178.988	-0.794508	0.285717	-2.78075	0.00542341	0.998838
ENSMUSG00000015850	Adamtsl4	186.096	-0.808215	0.281243	-2.87372	0.00405667	0.998838
ENSMUSG00000052911	Lamb2	109.255	-0.809732	0.283371	-2.8575	0.00426998	0.998838
ENSMUSG00000036606	Plxnb2	344.318	-0.8153	0.273819	-2.97751	0.00290597	0.998838
ENSMUSG00000042662	Dusp15	242.396	-0.818628	0.278289	-2.94165	0.00326473	0.998838
ENSMUSG00000034771	Tle2	169.232	-0.880137	0.266785	-3.29905	0.000970142	0.998838
ENSMUSG00000092564	BC051226	31.4698	-0.881116	0.273684	-3.21946	0.00128431	0.998838
ENSMUSG00000034684	Sema3f	74.5117	-0.913812	0.287687	-3.17641	0.0014911	0.998838
ENSMUSG00000050628	Ubald2	102.789	-0.940279	0.280953	-3.34675	0.000817659	0.998838
ENSMUSG00000022475	Hdac7	144.291	-0.940653	0.288142	-3.26454	0.00109641	0.998838
ENSMUSG00000103144	Pcdhga1	90.5058	0.792879	0.287887	2.75413	0.00588479	0.998838
ENSMUSG00000022960	Donson	103.219	-0.754773	0.283185	-2.6653	0.00769192	0.998838
ENSMUSG00000045140	Pigw	49.586	-0.695853	0.266207	-2.61396	0.00895008	0.998838
ENSMUSG00000027998	Plrg1	2076.44	0.599853	0.233104	2.57333	0.0100726	0.998838
ENSMUSG00000029669	Tspan12	4056.39	0.412155	0.160233	2.57221	0.0101051	0.998838
ENSMUSG00000058569	Tmed9	4273.1	0.699406	0.272615	2.56555	0.0103012	0.998838
ENSMUSG00000010066	Cacna2d2	266.204	-0.730297	0.284829	-2.56398	0.0103479	0.998838
ENSMUSG00000024883	Rin1	103.366	-0.735085	0.287755	-2.55455	0.0106324	0.998838
ENSMUSG00000019370	Calm3	6785.71	-0.550248	0.216243	-2.54458	0.0109409	0.998838
ENSMUSG00000019578	Ubxn6	3168.78	-0.508582	0.199887	-2.54435	0.0109481	0.998838
ENSMUSG00000045838	A430105I19Rik	263.857	-0.653191	0.257706	-2.53463	0.0112565	0.998838
ENSMUSG00000058638	Zfp110	894.158	0.607929	0.239856	2.53455	0.0112591	0.998838
ENSMUSG00000073433	Arhgdig	1553.99	-0.542535	0.214325	-2.53137	0.0113619	0.998838
ENSMUSG00000023307	March5	479.645	-0.701935	0.277687	-2.52779	0.0114783	0.998838
ENSMUSG00000016940	Kctd2	560.257	-0.513558	0.203363	-2.52533	0.011559	0.998838
ENSMUSG00000029502	Golga3	2084.88	0.599074	0.237572	2.52165	0.0116804	0.998838
ENSMUSG00000057378	Ryr3	41.0151	-0.697168	0.276638	-2.52014	0.0117307	0.998838
ENSMUSG00000030303	Far2	1794.94	0.456793	0.181607	2.51528	0.0118936	0.998838
ENSMUSG00000021661	Ankra2	503.196	-0.60953	0.242408	-2.51448	0.0119208	0.998838
ENSMUSG00000028668	Tceb3	1053.75	0.453767	0.180524	2.5136	0.0119505	0.998838
ENSMUSG00000047454	Gphn	1309.4	0.562823	0.223937	2.51331	0.0119603	0.998838
ENSMUSG00000005672	Kit	2640.29	0.606727	0.241901	2.50817	0.012136	0.998838
ENSMUSG00000073758	Sh3d21	30.5226	-0.567515	0.226356	-2.50718	0.0121699	0.998838
ENSMUSG00000056267	Cep70	260.498	0.716179	0.285762	2.50621	0.0122032	0.998838
ENSMUSG00000037188	Grhl3	1272.69	0.59791	0.238734	2.5045	0.0122624	0.998838
ENSMUSG00000045534	Kcna5	28.2889	-0.645503	0.257975	-2.5022	0.0123426	0.998838
ENSMUSG00000056895	Hist3h2ba	166.29	-0.713102	0.284994	-2.50216	0.0123438	0.998838
ENSMUSG00000006058	Snf8	998.628	-0.521114	0.208368	-2.50093	0.0123866	0.998838
ENSMUSG00000004561	Mettl17	336.449	0.63265	0.252993	2.50067	0.012396	0.998838
ENSMUSG00000037035	Inhbb	102.946	-0.714139	0.285877	-2.49806	0.0124875	0.998838
ENSMUSG00000021830	Txndc16	1051.44	0.660412	0.264445	2.49735	0.0125126	0.998838
ENSMUSG00000083012	Fam220a	690.247	-0.713376	0.285723	-2.49674	0.0125342	0.998838
ENSMUSG00000028893	Sesn2	207.276	-0.718848	0.28829	-2.49349	0.0126493	0.998838
ENSMUSG00000015599	Ttbk1	438.209	-0.684869	0.274872	-2.49159	0.0127174	0.998838
ENSMUSG00000066151	Fkbp15	2032.89	0.441012	0.177108	2.49007	0.0127717	0.998838
ENSMUSG00000025280	Polr3a	777.052	0.615717	0.24742	2.48855	0.0128265	0.998838
ENSMUSG00000037031	Tspan15	1203.64	-0.691747	0.277978	-2.4885	0.0128284	0.998838
ENSMUSG00000036104	Rab3gap1	1940.28	0.553988	0.222686	2.48776	0.0128552	0.998838
ENSMUSG00000020108	Ddit4	193.72	-0.716271	0.287967	-2.48734	0.0128703	0.998838
ENSMUSG00000024331	Dsc2	47.237	-0.619728	0.250303	-2.47591	0.0132896	0.998838
ENSMUSG00000018476	Kdm6b	335.209	-0.587479	0.237638	-2.47216	0.0134299	0.998838
ENSMUSG00000007613	Tgfbr1	154.493	-0.687667	0.278585	-2.46843	0.0135708	0.998838
ENSMUSG00000056234	Ncoa4	1820.74	0.52065	0.211502	2.46168	0.0138287	0.998838
ENSMUSG00000035245	Eogt	826.62	0.630277	0.256331	2.45884	0.0139388	0.998838
ENSMUSG00000007279	Scube2	210.338	0.702026	0.285813	2.45624	0.0140399	0.998838
ENSMUSG00000027340	Slc23a2	1008.71	0.457144	0.186155	2.45571	0.0140605	0.998838
ENSMUSG00000044017	Adgrd1	892.251	0.620019	0.253129	2.44942	0.0143087	0.998838
ENSMUSG00000005204	Senp3	540.306	-0.667056	0.27235	-2.44926	0.014315	0.998838
ENSMUSG00000009030	Pdcl	1914.69	0.529445	0.216727	2.44291	0.0145694	0.998838
ENSMUSG00000072258	Taf1a	859.61	0.615724	0.252368	2.43978	0.014696	0.998838
ENSMUSG00000021760	Gpx8	123.066	-0.703214	0.28834	-2.43884	0.0147347	0.998838
ENSMUSG00000034160	Ogt	2329.87	0.534357	0.219427	2.43524	0.0148821	0.998838
ENSMUSG00000054920	Klhl5	7008.77	0.546599	0.224485	2.4349	0.0148957	0.998838
ENSMUSG00000029924	Slc37a3	1318.62	0.560672	0.230314	2.43438	0.0149174	0.998838
ENSMUSG00000035413	Tmem98	124.054	-0.701366	0.288373	-2.43215	0.0150094	0.998838
ENSMUSG00000052681	Rap1b	751.732	-0.664356	0.273363	-2.43031	0.0150859	0.998838
ENSMUSG00000034292	Traf3ip1	117.791	0.69028	0.284144	2.42933	0.0151266	0.998838
ENSMUSG00000034105	Tldc1	765.049	0.662129	0.273126	2.42426	0.0153395	0.998838
ENSMUSG00000028614	Ndc1	532.48	0.606233	0.250093	2.42403	0.0153494	0.998838
ENSMUSG00000050697	Prkaa1	2449.58	0.52161	0.21611	2.41364	0.0157942	0.998838
ENSMUSG00000027579	Srms	156.778	0.686304	0.284887	2.40904	0.0159947	0.998838
ENSMUSG00000031962	Cdh15	308.218	-0.652109	0.271013	-2.40619	0.0161198	0.998838
ENSMUSG00000036155	Mgat5	574.577	-0.598345	0.248722	-2.40568	0.0161425	0.998838
ENSMUSG00000022897	Dyrk1a	628.722	-0.644934	0.268168	-2.40496	0.0161741	0.998838
ENSMUSG00000026425	Srgap2	642.19	0.573481	0.238485	2.40469	0.0161864	0.998838
ENSMUSG00000090150	Acad11	688.8	0.468564	0.194855	2.40468	0.0161865	0.998838
ENSMUSG00000070305	Mpzl3	346.303	0.680375	0.28349	2.4	0.0163952	0.998838
ENSMUSG00000054863	Fam19a5	111.679	-0.621556	0.259313	-2.39693	0.0165329	0.998838
ENSMUSG00000030768	Disp1	874.416	0.631399	0.263516	2.39606	0.0165724	0.998838
ENSMUSG00000016382	Pls3	9697.65	0.450718	0.188156	2.39545	0.0165999	0.998838
ENSMUSG00000022523	Fgf12	5929.09	0.405966	0.169758	2.39144	0.0167822	0.998838
ENSMUSG00000012296	Tjap1	231.201	-0.672593	0.28133	-2.39076	0.0168135	0.998838
ENSMUSG00000054263	Lifr	26497.1	0.43909	0.184062	2.38555	0.0170534	0.998838
ENSMUSG00000030527	Crtc3	134.584	-0.669524	0.280768	-2.38462	0.0170969	0.998838
ENSMUSG00000032500	Dclk3	546.563	-0.518134	0.217313	-2.38427	0.017113	0.998838
ENSMUSG00000058298	Mcm9	116.876	-0.675463	0.283798	-2.38009	0.0173085	0.998838
ENSMUSG00000078365	Mos	34.2955	-0.512429	0.215645	-2.37627	0.0174888	0.998838
ENSMUSG00000020496	Rnf187	2123.88	-0.544099	0.229086	-2.37509	0.0175448	0.998838
ENSMUSG00000097760	6030442K20Rik	23.0697	-0.520707	0.219271	-2.37472	0.0175622	0.998838
ENSMUSG00000021993	Mipep	223.01	-0.680716	0.286812	-2.37339	0.0176255	0.998838
ENSMUSG00000029071	Dvl1	337.881	-0.67011	0.282348	-2.37335	0.0176275	0.998838
ENSMUSG00000034751	Mast4	365.863	0.670844	0.282882	2.37146	0.0177179	0.998838
ENSMUSG00000024940	Ltbp3	299.42	-0.654735	0.276403	-2.36877	0.0178474	0.998838
ENSMUSG00000011831	Evi5	2417.17	0.486473	0.205399	2.36843	0.0178639	0.998838
ENSMUSG00000039496	Cdnf	262.448	0.668815	0.282858	2.36449	0.0180548	0.998838
ENSMUSG00000100455	Gm29170	40.5141	-0.593433	0.251404	-2.36048	0.0182514	0.998838
ENSMUSG00000037071	Scd1	28405.4	0.470102	0.199159	2.36043	0.0182536	0.998838
ENSMUSG00000028266	Lmo4	320.36	-0.580239	0.246296	-2.35587	0.0184796	0.998838
ENSMUSG00000005716	Pvalb	43.7583	-0.511617	0.217596	-2.35122	0.0187118	0.998838
ENSMUSG00000073792	Alg6	322.042	0.677833	0.288432	2.35006	0.0187703	0.998838
ENSMUSG00000037890	Wdr19	365.038	0.619158	0.263585	2.34899	0.0188243	0.998838
ENSMUSG00000089810	Gm16536	99.0705	-0.670386	0.285418	-2.34879	0.0188344	0.998838
ENSMUSG00000002190	Clgn	6665.62	0.389849	0.166143	2.34646	0.0189526	0.998838
ENSMUSG00000032251	Irak1bp1	169.611	-0.673	0.286901	-2.34576	0.0189883	0.998838
ENSMUSG00000015176	Nolc1	2071.02	0.548455	0.233971	2.34411	0.0190724	0.998838
ENSMUSG00000028696	Ipp	299.185	0.675834	0.28832	2.34404	0.0190763	0.998838
ENSMUSG00000038416	Cdc16	703.46	-0.644996	0.275422	-2.34185	0.0191885	0.998838
ENSMUSG00000022860	Chodl	31.2907	-0.541265	0.231294	-2.34016	0.0192754	0.998838
ENSMUSG00000039670	Oxld1	138.031	-0.638225	0.273154	-2.3365	0.0194651	0.998838
ENSMUSG00000039449	Prpf18	1540.69	0.458354	0.197028	2.32634	0.0200002	0.998838
ENSMUSG00000046058	Eid2	86.2496	-0.669576	0.287837	-2.32624	0.020006	0.998838
ENSMUSG00000106024	A530083M17Rik	17.982	-0.470475	0.202257	-2.32612	0.0200122	0.998838
ENSMUSG00000028223	Decr1	985.225	0.514175	0.221195	2.32453	0.020097	0.998838
ENSMUSG00000024043	Arhgap28	6472.02	0.469706	0.202772	2.31642	0.0205352	0.998838
ENSMUSG00000028467	Gba2	898.378	0.622042	0.268656	2.31539	0.0205918	0.998838
ENSMUSG00000011751	Sptbn4	96.2698	-0.620325	0.268342	-2.31169	0.0207947	0.998838
ENSMUSG00000000303	Cdh1	12730.5	0.543941	0.235482	2.30991	0.0208932	0.998838
ENSMUSG00000066150	Slc31a1	2129.42	0.547365	0.237467	2.30502	0.0211657	0.998838
ENSMUSG00000045822	Zswim3	656.033	0.609123	0.264345	2.30428	0.0212071	0.998838
ENSMUSG00000052914	Cyp2j6	977.639	0.468644	0.203771	2.29985	0.0214566	0.998838
ENSMUSG00000039047	Pigk	4653.78	0.439174	0.191218	2.29672	0.0216346	0.998838
ENSMUSG00000010660	Plcd1	620.165	-0.462348	0.201463	-2.29495	0.0217362	0.998838
ENSMUSG00000037214	Thap1	174.089	0.650464	0.283515	2.29428	0.0217743	0.998838
ENSMUSG00000030471	Zdhhc13	1603.86	0.477178	0.2081	2.29302	0.0218468	0.998838
ENSMUSG00000040549	Ckap5	8903.48	0.395744	0.172623	2.29253	0.0218752	0.998838
ENSMUSG00000020877	Scrn2	163.943	-0.619615	0.270299	-2.29233	0.0218864	0.998838
ENSMUSG00000056429	Tgoln1	8583.02	0.437714	0.191007	2.29161	0.0219282	0.998838
ENSMUSG00000025665	Rps6ka6	131.716	0.658894	0.287708	2.29015	0.0220126	0.998838
ENSMUSG00000038530	Rgs4	104126	0.380702	0.166304	2.28919	0.0220684	0.998838
ENSMUSG00000035673	Sbno2	2095.65	-0.559704	0.244631	-2.28796	0.02214	0.998838
ENSMUSG00000039385	Cdh6	185.639	0.635459	0.277871	2.28688	0.0222026	0.998838
ENSMUSG00000105753	Gm43847	19.7705	0.452483	0.198008	2.28517	0.0223026	0.998838
ENSMUSG00000025196	Cpn1	720.755	0.533911	0.233796	2.28366	0.0223915	0.998838
ENSMUSG00000104030	5330406M23Rik	71.4977	-0.565747	0.248271	-2.27875	0.0226822	0.998838
ENSMUSG00000021694	Ercc8	152.527	0.656942	0.288444	2.27754	0.0227543	0.998838
ENSMUSG00000028793	Rnf19b	681.937	-0.584233	0.256898	-2.27418	0.0229553	0.998838
ENSMUSG00000035021	Baz1a	121.044	0.654722	0.288103	2.27253	0.0230547	0.998838
ENSMUSG00000022009	Nufip1	353.128	-0.650886	0.286665	-2.27055	0.0231743	0.998838
ENSMUSG00000030869	Ndufab1	2532.2	-0.48341	0.212912	-2.27047	0.0231789	0.998838
ENSMUSG00000008958	Vps72	878.907	-0.498826	0.220088	-2.26649	0.0234215	0.998838
ENSMUSG00000027433	Xrn2	1616.47	0.525146	0.231823	2.26529	0.0234947	0.998838
ENSMUSG00000028799	Zfp362	111.592	-0.632871	0.279448	-2.26472	0.0235298	0.998838
ENSMUSG00000079164	Tlr5	36.3841	0.544351	0.240609	2.26238	0.0236737	0.998838
ENSMUSG00000040415	Dtx3	1644.73	-0.496443	0.219761	-2.25902	0.0238823	0.998838
ENSMUSG00000042508	Dmtf1	1440.91	0.46269	0.205076	2.25619	0.024059	0.998838
ENSMUSG00000040152	Thbs1	51.6443	-0.637958	0.282765	-2.25614	0.0240618	0.998838
ENSMUSG00000038462	Uqcrfs1	2498.04	-0.647471	0.287001	-2.25599	0.024071	0.998838
ENSMUSG00000030703	Gdpd3	276.148	0.63087	0.279703	2.2555	0.0241018	0.998838
ENSMUSG00000071862	Lrrtm2	792.948	0.531258	0.235543	2.25546	0.0241048	0.998838
ENSMUSG00000039844	Rapgef1	619.38	-0.557506	0.247301	-2.25436	0.0241737	0.998838
ENSMUSG00000034157	Cipc	1814.67	0.555028	0.246933	2.24769	0.0245961	0.998838
ENSMUSG00000021263	Degs2	21.1834	-0.503078	0.223934	-2.24655	0.0246689	0.998838
ENSMUSG00000028917	Plekhm2	489.19	-0.613484	0.273109	-2.24629	0.0246853	0.998838
ENSMUSG00000047786	Lix1	13921.6	0.387826	0.172711	2.24552	0.0247349	0.998838
ENSMUSG00000021302	Ggps1	1139.17	0.537542	0.239617	2.24333	0.0248753	0.998838
ENSMUSG00000061894	Zscan20	51.0523	-0.596069	0.265733	-2.24312	0.0248894	0.998838
ENSMUSG00000020271	Fbxw11	2984.04	-0.444073	0.197996	-2.24284	0.0249072	0.998838
ENSMUSG00000087174	5530601H04Rik	468.476	-0.500702	0.223507	-2.24021	0.0250771	0.998838
ENSMUSG00000028583	Pdpn	79.5956	-0.627028	0.280112	-2.23849	0.0251893	0.998838
ENSMUSG00000036815	Dpp10	3616.25	0.439642	0.196557	2.23671	0.025305	0.998838
ENSMUSG00000025184	R3hcc1l	413.719	0.59613	0.266783	2.23451	0.0254496	0.998838
ENSMUSG00000022120	Rnf219	1192.06	0.55633	0.249452	2.2302	0.0257339	0.998838
ENSMUSG00000042604	Kcna4	867.407	0.538845	0.241808	2.2284	0.0258537	0.998838
ENSMUSG00000037060	Prkcdbp	828.777	-0.608324	0.273078	-2.22766	0.0259034	0.998838
ENSMUSG00000024276	Zfp397	301.873	0.630056	0.283002	2.22633	0.0259923	0.998838
ENSMUSG00000072825	Cep170b	1927.91	-0.537618	0.24159	-2.22533	0.0260592	0.998838
ENSMUSG00000003863	Ppfia3	708.99	-0.6415	0.288315	-2.225	0.0260815	0.998838
ENSMUSG00000078676	Casc3	495.612	-0.620419	0.279258	-2.22167	0.0263058	0.998838
ENSMUSG00000025272	Tro	6108.07	0.46535	0.209491	2.22133	0.0263287	0.998838
ENSMUSG00000078716	Tmem8b	696.814	-0.514513	0.23191	-2.21859	0.0265145	0.998838
ENSMUSG00000069805	Fbp1	217.408	-0.639794	0.288403	-2.2184	0.0265275	0.998838
ENSMUSG00000052516	Robo2	4529.79	0.480038	0.216553	2.21673	0.0266418	0.998838
ENSMUSG00000034487	Kdelc2	352.41	0.609623	0.275079	2.21617	0.0266796	0.998838
ENSMUSG00000026204	Ptprn	3271.17	-0.494063	0.222976	-2.21577	0.0267076	0.998838
ENSMUSG00000051735	Rinl	111.875	-0.633723	0.286061	-2.21534	0.0267368	0.998838
ENSMUSG00000041420	Meis3	775.769	-0.504735	0.227911	-2.21462	0.0267861	0.998838
ENSMUSG00000036435	Exoc1	3426.36	0.504603	0.227867	2.21446	0.0267968	0.998838
ENSMUSG00000031848	Lsm4	860.12	-0.573093	0.258858	-2.21393	0.0268336	0.998838
ENSMUSG00000027809	Etfdh	2252.1	0.493399	0.223049	2.21207	0.0269618	0.998838
ENSMUSG00000020864	Ankrd40	1360.67	-0.471061	0.212962	-2.21194	0.0269706	0.998838
ENSMUSG00000032018	Sc5d	6847.73	0.445883	0.201819	2.20932	0.0271525	0.998838
ENSMUSG00000041801	Phlda3	152.148	-0.633867	0.286907	-2.20931	0.027153	0.998838
ENSMUSG00000034610	Zcchc11	120.986	-0.637217	0.288456	-2.20906	0.0271705	0.998838
ENSMUSG00000019977	Hbs1l	4118.2	0.454289	0.205671	2.20881	0.0271875	0.998838
ENSMUSG00000040112	Mrps35	397.093	-0.532551	0.241108	-2.20877	0.0271908	0.998838
ENSMUSG00000028197	Col24a1	86.9972	-0.562157	0.254618	-2.20784	0.0272551	0.998838
ENSMUSG00000036503	Rnf13	3877.36	0.489277	0.221958	2.20437	0.0274985	0.998838
ENSMUSG00000020516	Rps6kb1	1896	0.519308	0.235584	2.20434	0.0275002	0.998838
ENSMUSG00000096719	Mrgpra2b	1053.62	0.443004	0.201108	2.20282	0.0276078	0.998838
ENSMUSG00000060550	H2-Q7	31.7312	-0.506532	0.230139	-2.20099	0.0277371	0.998838
ENSMUSG00000020154	Ptprb	64.6322	0.622015	0.282618	2.2009	0.0277428	0.998838
ENSMUSG00000090667	Gm765	6143.86	0.452387	0.205563	2.20072	0.0277559	0.998838
ENSMUSG00000031278	Acsl4	3868.82	0.372122	0.169114	2.20041	0.0277777	0.998838
ENSMUSG00000027709	Mccc1	1256.77	0.485147	0.220591	2.1993	0.0278564	0.998838
ENSMUSG00000078307	AI593442	4979.42	0.463035	0.210558	2.19908	0.0278722	0.998838
ENSMUSG00000039263	Npepl1	310.746	-0.625465	0.284445	-2.1989	0.0278854	0.998838
ENSMUSG00000023921	Mut	1686.42	0.432888	0.197017	2.19721	0.0280053	0.998838
ENSMUSG00000056569	Mpz	249.69	0.575656	0.262021	2.19698	0.0280215	0.998838
ENSMUSG00000024681	Ms4a3	898.925	0.451754	0.205653	2.19668	0.0280431	0.998838
ENSMUSG00000048078	Tenm4	406.326	-0.595393	0.271164	-2.1957	0.0281135	0.998838
ENSMUSG00000026080	Chst10	204.557	-0.629898	0.286904	-2.1955	0.0281274	0.998838
ENSMUSG00000036285	Noa1	151.733	-0.633159	0.288439	-2.19513	0.0281546	0.998838
ENSMUSG00000037851	Iars	4644.08	0.493417	0.224844	2.19449	0.0282005	0.998838
ENSMUSG00000027104	Atf2	2271.75	0.446079	0.203414	2.19296	0.0283099	0.998838
ENSMUSG00000101599	Gm20342	62.1826	-0.545742	0.248861	-2.19296	0.0283102	0.998838
ENSMUSG00000026608	Kctd3	615.807	-0.573959	0.261817	-2.19222	0.0283639	0.998838
ENSMUSG00000049047	Armcx3	2736.94	0.397303	0.181326	2.1911	0.0284448	0.998838
ENSMUSG00000047592	Nxpe5	91.3737	0.610271	0.278713	2.1896	0.028553	0.998838
ENSMUSG00000093930	Hmgcs1	33222.7	0.445798	0.203621	2.18936	0.0285709	0.998838
ENSMUSG00000024639	Gnaq	36105.5	0.485987	0.222094	2.1882	0.0286549	0.998838
ENSMUSG00000038685	Rtel1	602.104	0.558362	0.255449	2.1858	0.02883	0.998838
ENSMUSG00000034807	Colgalt1	754.588	-0.442617	0.202798	-2.18255	0.0290688	0.998838
ENSMUSG00000061462	Obscn	300.875	-0.544673	0.249615	-2.18205	0.0291057	0.998838
ENSMUSG00000024271	Elp2	4684.18	0.496152	0.227473	2.18114	0.0291728	0.998838
ENSMUSG00000029208	Guf1	138.931	-0.624378	0.286271	-2.18107	0.029178	0.998838
ENSMUSG00000004880	Lbr	354.173	0.596562	0.27356	2.18074	0.0292029	0.998838
ENSMUSG00000023186	Vwa5a	17347.4	0.392112	0.179892	2.17971	0.0292793	0.998838
ENSMUSG00000100417	Gm28578	58.5137	0.568455	0.260817	2.17952	0.0292934	0.998838
ENSMUSG00000044952	Kctd21	309.625	0.626054	0.287342	2.17878	0.029348	0.998838
ENSMUSG00000035934	Pknox2	4246.49	0.530553	0.243784	2.17633	0.0295307	0.998838
ENSMUSG00000047242	Taf9b	2544.27	0.478302	0.219791	2.17616	0.029543	0.998838
ENSMUSG00000022568	Scrib	96.6894	-0.623344	0.286482	-2.17586	0.029566	0.998838
ENSMUSG00000073102	Drc1	223.973	0.587535	0.270034	2.17578	0.0295715	0.998838
ENSMUSG00000021149	Gtpbp4	1113.98	0.400472	0.184074	2.1756	0.0295849	0.998838
ENSMUSG00000062248	Cks2	92.1935	-0.604778	0.278164	-2.17418	0.0296915	0.998838
ENSMUSG00000040599	Mis12	755.004	0.484641	0.223004	2.17324	0.0297621	0.998838
ENSMUSG00000036916	Zfp280c	166.391	0.625819	0.288018	2.17285	0.0297919	0.998838
ENSMUSG00000004677	Myo9b	281.598	-0.620139	0.285765	-2.1701	0.0299992	0.998838
ENSMUSG00000036295	Lrrn3	1038.99	0.531281	0.244848	2.16984	0.0300191	0.998838
ENSMUSG00000040537	Adam22	7137.09	0.342503	0.157979	2.16803	0.0301564	0.998838
ENSMUSG00000089774	Slc5a3	1331.81	0.396891	0.183189	2.16656	0.0302682	0.998838
ENSMUSG00000035478	Mbd3	362.437	-0.558984	0.258454	-2.1628	0.0305569	0.998838
ENSMUSG00000028669	Pithd1	404.504	-0.507885	0.23485	-2.1626	0.0305722	0.998838
ENSMUSG00000020986	Sec23a	4340.68	0.446496	0.206557	2.16161	0.0306485	0.998838
ENSMUSG00000027580	Helz2	78.9812	-0.60403	0.279624	-2.16015	0.0307611	0.998838
ENSMUSG00000039463	Slc9a8	2368.72	0.498998	0.231111	2.15912	0.0308406	0.998838
ENSMUSG00000024789	Jak2	240.57	-0.621156	0.287746	-2.15869	0.030874	0.998838
ENSMUSG00000041354	Rgl2	314.53	-0.611173	0.283276	-2.15752	0.0309652	0.998838
ENSMUSG00000040365	Trim41	191.046	-0.599682	0.278081	-2.1565	0.0310447	0.998838
ENSMUSG00000101581	C430002N11Rik	56.7449	-0.575051	0.266717	-2.15603	0.031081	0.998838
ENSMUSG00000026979	Psd4	339.376	0.605785	0.281088	2.15514	0.0311508	0.998838
ENSMUSG00000027006	Dnajc10	2271.67	0.463224	0.215056	2.15397	0.0312422	0.998838
ENSMUSG00000021371	Mcur1	251.659	-0.615448	0.285736	-2.1539	0.0312477	0.998838
ENSMUSG00000027330	Cdc25b	235.727	0.608663	0.282857	2.15184	0.0314101	0.998838
ENSMUSG00000020677	Ddx52	780.165	0.497463	0.231329	2.15046	0.0315186	0.998838
ENSMUSG00000056069	Fam105a	140.974	-0.61993	0.288315	-2.15018	0.0315409	0.998838
ENSMUSG00000022945	Chaf1b	85.7699	-0.617665	0.287482	-2.14854	0.031671	0.998838
ENSMUSG00000075703	Selenoi	4440.2	0.439011	0.204565	2.14607	0.0318676	0.998838
ENSMUSG00000027848	Olfml3	905.976	0.58053	0.270704	2.14452	0.0319911	0.998838
ENSMUSG00000034911	Ushbp1	28.4609	0.446505	0.208253	2.14405	0.0320291	0.998838
ENSMUSG00000028876	Epha10	61.3189	0.616474	0.287732	2.14253	0.0321506	0.998838
ENSMUSG00000030650	Tmc5	193.573	-0.546997	0.255306	-2.14251	0.0321522	0.998838
ENSMUSG00000022554	Hgh1	117.888	-0.612978	0.286288	-2.14113	0.0322638	0.998838
ENSMUSG00000027674	Pex5l	810.557	0.43882	0.205038	2.14019	0.0323391	0.998838
ENSMUSG00000033732	Sf3b3	1595.95	0.517211	0.241676	2.1401	0.0323467	0.998838
ENSMUSG00000078921	Tgtp2	28.331	-0.448022	0.209558	-2.13794	0.0325213	0.998838
ENSMUSG00000025878	Uimc1	341.306	0.547031	0.255872	2.13791	0.032524	0.998838
ENSMUSG00000042363	Lgalsl	505.694	0.548608	0.256794	2.13637	0.0326489	0.998838
ENSMUSG00000037679	Inf2	457.053	-0.605394	0.283453	-2.13578	0.0326973	0.998838
ENSMUSG00000020899	Pfas	648.156	0.475728	0.222762	2.13559	0.0327129	0.998838
ENSMUSG00000033147	Slc22a15	128.648	-0.602379	0.282137	-2.13506	0.0327563	0.998838
ENSMUSG00000046947	Adck2	422.849	-0.564584	0.264477	-2.13472	0.0327843	0.998838
ENSMUSG00000029581	Fscn1	333.19	-0.615595	0.288381	-2.13466	0.0327888	0.998838
ENSMUSG00000026728	Vim	2935.63	-0.474891	0.222569	-2.13368	0.0328686	0.998838
ENSMUSG00000024251	Thada	204.688	0.586527	0.274922	2.13343	0.0328898	0.998838
ENSMUSG00000052751	Repin1	304.669	-0.567206	0.265917	-2.13302	0.0329234	0.998838
ENSMUSG00000022849	Hspbap1	594.985	0.560936	0.263025	2.13263	0.0329548	0.998838
ENSMUSG00000022546	Gpt	158.036	0.56745	0.266153	2.13204	0.0330032	0.998838
ENSMUSG00000074826	Gm10767	81.8681	0.614867	0.288451	2.13162	0.0330384	0.998838
ENSMUSG00000037443	Cep85	744.639	0.563661	0.264469	2.13129	0.0330651	0.998838
ENSMUSG00000021824	Ap3m1	3799.57	0.427145	0.200532	2.13006	0.0331667	0.998838
ENSMUSG00000030982	9030624J02Rik	7386.61	0.433557	0.203828	2.12707	0.0334143	0.998838
ENSMUSG00000025142	Aspscr1	1867.96	-0.38701	0.182223	-2.12383	0.0336847	0.998838
ENSMUSG00000037432	Fer1l5	160.254	0.57524	0.270911	2.12335	0.0337246	0.998838
ENSMUSG00000078622	Ccdc47	4609.67	0.44962	0.211778	2.12308	0.0337474	0.998838
ENSMUSG00000030330	Ing4	631.657	-0.54751	0.257908	-2.12288	0.0337635	0.998838
ENSMUSG00000002565	Scin	817.498	0.594387	0.280089	2.12214	0.0338264	0.998838
ENSMUSG00000021794	Glud1	1175.42	-0.419612	0.197801	-2.12139	0.0338891	0.998838
ENSMUSG00000040896	Kcnd3	1936.01	0.362436	0.170892	2.12085	0.0339346	0.998838
ENSMUSG00000041245	Wnk3	42.5793	-0.552856	0.26071	-2.12057	0.0339576	0.998838
ENSMUSG00000035437	Rabgap1	1943.55	0.467072	0.220579	2.11749	0.0342185	0.998838
ENSMUSG00000021585	Cast	4430.66	0.394587	0.186416	2.1167	0.0342854	0.998838
ENSMUSG00000030538	Cib1	456.829	-0.495281	0.234001	-2.11658	0.0342956	0.998838
ENSMUSG00000020521	Rnft1	115.382	0.59767	0.282389	2.11648	0.0343041	0.998838
ENSMUSG00000024843	Chka	729.896	-0.57257	0.270549	-2.11633	0.0343168	0.998838
ENSMUSG00000005682	Pan2	605.905	0.494403	0.233843	2.11426	0.0344934	0.998838
ENSMUSG00000022012	Enox1	827.934	-0.574479	0.271724	-2.1142	0.0344978	0.998838
ENSMUSG00000044067	Gpr22	235.433	0.608573	0.287945	2.1135	0.0345576	0.998838
ENSMUSG00000070858	Gm1673	1316.32	-0.504115	0.23854	-2.11333	0.0345721	0.998838
ENSMUSG00000026439	Rbbp5	1091.21	0.444266	0.210473	2.1108	0.0347896	0.998838
ENSMUSG00000001855	Nup214	1101.97	0.4009	0.190051	2.10943	0.0349072	0.998838
ENSMUSG00000022211	Carmil3	243.51	-0.604312	0.286837	-2.10681	0.0351339	0.998838
ENSMUSG00000015943	Bola1	759.142	-0.472938	0.224585	-2.10583	0.035219	0.998838
ENSMUSG00000042501	Cpa6	18.4042	0.450751	0.214422	2.10217	0.0355384	0.998838
ENSMUSG00000039539	Sgcz	76.419	0.605233	0.287981	2.10165	0.0355844	0.998838
ENSMUSG00000022749	Tbc1d23	555.775	0.560328	0.266635	2.10148	0.0355986	0.998838
ENSMUSG00000020376	Rnf130	42.5711	-0.559797	0.266415	-2.10122	0.0356214	0.998838
ENSMUSG00000031696	Vps35	10574.6	0.397056	0.189011	2.1007	0.0356675	0.998838
ENSMUSG00000048439	Nupl2	317.439	0.588694	0.280438	2.0992	0.0357994	0.998838
ENSMUSG00000028468	Rgp1	328.54	-0.572603	0.272807	-2.09893	0.0358233	0.998838
ENSMUSG00000032537	Ephb1	45.9689	0.421163	0.200658	2.09891	0.0358245	0.998838
ENSMUSG00000028950	Tas1r1	46.1481	0.478096	0.227982	2.09708	0.0359868	0.998838
ENSMUSG00000024420	Zfp521	1469.21	0.536151	0.25571	2.09671	0.0360192	0.998838
ENSMUSG00000038024	Dennd4c	58.7124	-0.598553	0.285909	-2.0935	0.0363041	0.998838
ENSMUSG00000073867	AA474408	17.6405	0.435584	0.208159	2.09255	0.0363892	0.998838
ENSMUSG00000022607	Ptk2	619.134	0.483607	0.2313	2.09082	0.0365442	0.998838
ENSMUSG00000103041	Gm37305	34.5337	-0.560643	0.268236	-2.09011	0.0366077	0.998838
ENSMUSG00000033460	Armcx1	7258.4	0.429146	0.205372	2.08961	0.0366531	0.998838
ENSMUSG00000037259	Dzank1	1530.04	0.410722	0.196629	2.08882	0.0367241	0.998838
ENSMUSG00000031207	Msn	24258.2	0.45166	0.216271	2.0884	0.0367621	0.998838
ENSMUSG00000038637	Lrrc56	375.186	-0.537115	0.257193	-2.08837	0.0367643	0.998838
ENSMUSG00000060257	Scrt2	248.735	-0.587062	0.281221	-2.08754	0.0368389	0.998838
ENSMUSG00000054455	Vapb	859.239	-0.559642	0.268096	-2.08747	0.0368456	0.998838
ENSMUSG00000022957	Itsn1	301.597	-0.591858	0.283617	-2.08682	0.0369043	0.998838
ENSMUSG00000021785	Ngly1	1612.22	0.372211	0.178519	2.08499	0.0370702	0.998838
ENSMUSG00000054988	Agtr1b	523.077	-0.580585	0.278543	-2.08437	0.0371268	0.998838
ENSMUSG00000071645	Tut1	1092.37	0.56643	0.271763	2.08428	0.0371348	0.998838
ENSMUSG00000032261	Sh3bgrl2	15199.6	0.448767	0.215444	2.08299	0.0372521	0.998838
ENSMUSG00000026821	Ralgds	1845.26	-0.43922	0.210961	-2.082	0.0373428	0.998838
ENSMUSG00000032561	Acpp	23435.3	0.456927	0.219601	2.08071	0.0374604	0.998838
ENSMUSG00000052415	Tchh	17.9619	-0.440882	0.211895	-2.08066	0.0374648	0.998838
ENSMUSG00000047264	Zfp358	424.077	-0.597673	0.287537	-2.0786	0.0376544	0.998838
ENSMUSG00000049115	Agtr1a	1172.29	0.487448	0.234536	2.07835	0.0376768	0.998838
ENSMUSG00000017119	Nbr1	3800.9	0.397253	0.191322	2.07636	0.0378607	0.998838
ENSMUSG00000025154	Arhgap19	74.9396	0.48445	0.233397	2.07565	0.0379263	0.998838
ENSMUSG00000091474	2610021A01Rik	235.754	0.543534	0.262099	2.07377	0.0381005	0.998838
ENSMUSG00000097180	2700038G22Rik	35.9667	-0.502373	0.242397	-2.07252	0.0382171	0.998838
ENSMUSG00000032113	Chek1	49.382	-0.559186	0.269858	-2.07215	0.0382516	0.998838
ENSMUSG00000057858	Fam204a	269.827	-0.552389	0.266586	-2.07209	0.0382575	0.998838
ENSMUSG00000040322	Slc25a24	422.476	0.597218	0.288394	2.07084	0.0383738	0.998838
ENSMUSG00000030787	Lyve1	169.055	0.585178	0.282703	2.06994	0.0384584	0.998838
ENSMUSG00000074925	Ptar1	95.8167	0.581794	0.281175	2.06916	0.0385315	0.998838
ENSMUSG00000003464	Pex19	8239.27	0.483892	0.233861	2.06914	0.0385325	0.998838
ENSMUSG00000021596	Mctp1	492.357	-0.473401	0.228846	-2.06864	0.0385795	0.998838
ENSMUSG00000024083	Pja2	14918.2	0.434621	0.21025	2.06716	0.0387187	0.998838
ENSMUSG00000038225	Primpol	111.433	0.595941	0.288445	2.06604	0.0388244	0.998838
ENSMUSG00000106744	NA	816.15	0.48586	0.235264	2.06517	0.0389071	0.998838
ENSMUSG00000099759	1700030C10Rik	71.9082	-0.475761	0.230409	-2.06486	0.0389367	0.998838
ENSMUSG00000026807	Ak8	313.583	0.490267	0.237441	2.0648	0.0389423	0.998838
ENSMUSG00000018377	Vezf1	348.272	-0.47	0.22774	-2.06376	0.0390408	0.998838
ENSMUSG00000046688	Tifa	1337.71	-0.465927	0.225843	-2.06306	0.0391072	0.998838
ENSMUSG00000061436	Hipk2	126.397	-0.562018	0.272428	-2.063	0.0391131	0.998838
ENSMUSG00000049411	Tmem241	457.187	0.570417	0.276658	2.06181	0.0392254	0.998838
ENSMUSG00000024095	Hnrnpll	245.379	-0.587441	0.285014	-2.0611	0.0392938	0.998838
ENSMUSG00000006711	D130043K22Rik	3625.09	0.453222	0.220064	2.0595	0.0394461	0.998838
ENSMUSG00000024811	Tnks2	691.37	-0.467377	0.227215	-2.05698	0.0396879	0.998838
ENSMUSG00000020436	Gabrg2	2026.21	0.377549	0.183618	2.05616	0.0397668	0.998838
ENSMUSG00000038697	Taf5l	204.295	-0.592306	0.288089	-2.05598	0.0397842	0.998838
ENSMUSG00000019978	Epb41l2	409.075	0.559553	0.272159	2.05598	0.0397849	0.998838
ENSMUSG00000027495	Fam210b	827.904	-0.480303	0.233622	-2.0559	0.0397923	0.998838
ENSMUSG00000025192	Entpd7	544.345	0.507007	0.246715	2.05503	0.0398761	0.998838
ENSMUSG00000021510	Zfp729a	149.085	0.591018	0.28764	2.05472	0.0399062	0.998838
ENSMUSG00000039763	Dnajc28	209.053	0.591569	0.287989	2.05414	0.0399622	0.998838
ENSMUSG00000033618	Map3k13	185.281	0.591952	0.28835	2.0529	0.0400826	0.998838
ENSMUSG00000026135	Zfp142	389.299	0.482272	0.234975	2.05244	0.0401268	0.998838
ENSMUSG00000072946	Ptgr2	1213.23	0.51106	0.249146	2.05125	0.0402431	0.998838
ENSMUSG00000057069	Ero1lb	187.043	-0.578904	0.282324	-2.0505	0.040316	0.998838
ENSMUSG00000070426	Rnf121	645.323	0.460959	0.224931	2.04934	0.0404293	0.998838
ENSMUSG00000040681	Hmgn1	303.17	-0.567457	0.276955	-2.04892	0.0404703	0.998838
ENSMUSG00000054008	Ndst1	834.475	-0.424715	0.207346	-2.04834	0.0405268	0.998838
ENSMUSG00000024991	Eif3a	6158.21	0.307624	0.150357	2.04596	0.0407603	0.998838
ENSMUSG00000031753	Cog4	4987.67	0.395761	0.193453	2.04577	0.0407789	0.998838
ENSMUSG00000044709	Gemin7	2034.07	-0.431973	0.211186	-2.04546	0.0408093	0.998838
ENSMUSG00000020844	Nxn	250.331	-0.516988	0.253033	-2.04316	0.0410365	0.998838
ENSMUSG00000001366	Fbxo9	1694.39	-0.533809	0.261269	-2.04314	0.0410386	0.998838
ENSMUSG00000033256	Shf	33.1636	-0.575427	0.281905	-2.04121	0.0412303	0.998838
ENSMUSG00000026187	Xrcc5	1025.92	0.465524	0.228296	2.03913	0.0414373	0.998838
ENSMUSG00000075570	Krt26	45.2194	-0.478205	0.234558	-2.03875	0.0414755	0.998838
ENSMUSG00000029246	Ppat	500.658	0.556128	0.273012	2.03701	0.0416486	0.998838
ENSMUSG00000044134	Fam109a	207.912	-0.584276	0.286868	-2.03674	0.0416759	0.998838
ENSMUSG00000057614	Gnai1	421.982	-0.53482	0.2629	-2.03431	0.0419201	0.998838
ENSMUSG00000048799	Cep120	3478.8	0.378262	0.185987	2.03381	0.0419704	0.998838
ENSMUSG00000086219	Srrm4os	40.0133	-0.436517	0.214898	-2.03127	0.0422273	0.998838
ENSMUSG00000042302	Ehbp1	534.224	0.478199	0.235565	2.03	0.0423561	0.998838
ENSMUSG00000067158	Col4a4	28.1164	-0.422848	0.208359	-2.02942	0.0424158	0.998838
ENSMUSG00000030286	Emc3	3608.8	0.383866	0.189222	2.02865	0.042494	0.998838
ENSMUSG00000030814	Bcl7c	154.588	-0.584681	0.288415	-2.02722	0.0426399	0.998838
ENSMUSG00000001998	Ap4e1	372.866	0.465834	0.229819	2.02697	0.0426659	0.998838
ENSMUSG00000041438	Cirh1a	1044.47	0.543815	0.268409	2.02607	0.0427575	0.998838
ENSMUSG00000052102	Gnpda1	1045.67	0.546257	0.269661	2.02572	0.0427936	0.998838
ENSMUSG00000031483	Erlin2	1694.22	0.476699	0.235455	2.02458	0.0429102	0.998838
ENSMUSG00000038894	Irs2	192.213	-0.549988	0.271769	-2.02373	0.0429978	0.998838
ENSMUSG00000022562	Oplah	962.609	-0.456142	0.225511	-2.0227	0.0431043	0.998838
ENSMUSG00000028268	Gbp3	320.192	0.581136	0.287449	2.0217	0.0432072	0.998838
ENSMUSG00000052684	Jun	1725.14	-0.582534	0.288216	-2.02117	0.0432621	0.998838
ENSMUSG00000020128	Vps54	223.051	-0.549927	0.272128	-2.02084	0.043296	0.998838
ENSMUSG00000009905	Kdsr	3316.1	0.405337	0.20062	2.02042	0.0433395	0.998838
ENSMUSG00000004043	Stat5a	279.291	-0.520292	0.257774	-2.0184	0.0435493	0.998838
ENSMUSG00000021374	Nup153	398.705	-0.57838	0.286625	-2.0179	0.0436016	0.998838
ENSMUSG00000050954	Zfp169	186.636	-0.567966	0.281826	-2.0153	0.0438728	0.998838
ENSMUSG00000031491	Chrna6	3375.53	0.462	0.229312	2.01472	0.0439336	0.998838
ENSMUSG00000031342	Gpm6b	85.8898	-0.562308	0.279133	-2.01448	0.0439589	0.998838
ENSMUSG00000037110	Ralgapa2	272.958	-0.577788	0.287165	-2.01204	0.0442155	0.998838
ENSMUSG00000020064	Herc4	317.606	0.567331	0.282135	2.01085	0.0443411	0.998838
ENSMUSG00000021313	Ryr2	138.054	0.579728	0.288336	2.0106	0.0443677	0.998838
ENSMUSG00000043456	Zfp536	180.434	-0.573892	0.285654	-2.00905	0.0445324	0.998838
ENSMUSG00000048878	Hexim1	364.569	-0.579027	0.288388	-2.0078	0.0446642	0.998838
ENSMUSG00000019854	Reps1	488.984	-0.561952	0.280029	-2.00677	0.0447746	0.998838
ENSMUSG00000050394	Armcx6	380.309	0.546843	0.272648	2.00567	0.044891	0.998838
ENSMUSG00000026196	Bard1	18.1682	-0.464818	0.231804	-2.00522	0.0449395	0.998838
ENSMUSG00000050122	Vwa3b	97.0997	0.576952	0.287757	2.005	0.0449634	0.998838
ENSMUSG00000054874	Pcnx3	451.654	-0.495227	0.247107	-2.0041	0.0450591	0.998838
ENSMUSG00000036526	Card11	619.02	0.528234	0.26372	2.00301	0.0451765	0.998838
ENSMUSG00000009535	Rnmt	1678.72	0.418029	0.208724	2.00279	0.0452002	0.998838
ENSMUSG00000016179	Camk1g	4504.71	0.498708	0.249045	2.00248	0.0452326	0.998838
ENSMUSG00000028222	Calb1	175.478	-0.576442	0.287964	-2.00179	0.0453077	0.998838
ENSMUSG00000047036	Zfp445	514.179	0.518111	0.259072	1.99988	0.0455136	0.998838
ENSMUSG00000039168	Dap	671.839	-0.51098	0.255543	-1.99959	0.0455448	0.998838
ENSMUSG00000028410	Dnaja1	19696.8	0.309412	0.154745	1.9995	0.0455547	0.998838
ENSMUSG00000016528	Mapkapk2	102.392	-0.568312	0.284427	-1.99809	0.0457066	0.998838
ENSMUSG00000050945	Zfp438	137.351	0.57553	0.288322	1.99613	0.0459193	0.998838
ENSMUSG00000030498	Gas2	191.148	-0.568844	0.285062	-1.99551	0.045987	0.998838
ENSMUSG00000035232	Pdk3	333.833	-0.553815	0.277547	-1.99539	0.0460006	0.998838
ENSMUSG00000022885	St6gal1	1553.35	0.523253	0.262233	1.99538	0.0460017	0.998838
ENSMUSG00000031548	Sfrp1	236.606	-0.556035	0.278727	-1.99491	0.0460529	0.998838
ENSMUSG00000036450	Hif1an	1417.76	0.467122	0.234218	1.99439	0.0461094	0.998838
ENSMUSG00000046949	Nqo2	1551.33	0.461371	0.23142	1.99365	0.0461907	0.998838
ENSMUSG00000036620	Mgat4b	336.826	-0.567032	0.28449	-1.99315	0.0462446	0.998838
ENSMUSG00000026811	St6galnac6	803.953	-0.546611	0.274297	-1.99277	0.0462864	0.998838
ENSMUSG00000021706	Zfyve16	432.428	0.547109	0.27468	1.99181	0.0463922	0.998838
ENSMUSG00000032349	Elovl5	5682.24	0.43933	0.2207	1.99062	0.0465223	0.998838
ENSMUSG00000001415	Smg5	1246.99	-0.461445	0.231842	-1.99034	0.0465531	0.998838
ENSMUSG00000039886	Tmem120a	1587.59	-0.392679	0.197373	-1.98952	0.0466435	0.998838
ENSMUSG00000029767	Calu	2518.49	0.437997	0.220448	1.98685	0.0469389	0.998838
ENSMUSG00000010290	AI597479	956.911	0.546983	0.27535	1.9865	0.0469779	0.998838
ENSMUSG00000024190	Dusp1	898.427	-0.572616	0.288327	-1.98599	0.0470342	0.998838
ENSMUSG00000006920	Ezh1	4578.44	0.426704	0.214904	1.98556	0.0470822	0.998838
ENSMUSG00000068798	Rap1a	405.133	-0.514279	0.259076	-1.98505	0.0471388	0.998838
ENSMUSG00000034472	Rasd2	48.209	-0.501705	0.252775	-1.98479	0.047168	0.998838
ENSMUSG00000001100	Poldip2	1077.09	-0.472916	0.238302	-1.98453	0.0471972	0.998838
ENSMUSG00000032115	Hyou1	1083.87	0.509466	0.25677	1.98413	0.047241	0.998838
ENSMUSG00000031433	Rbm41	116.552	0.572002	0.28833	1.98384	0.0472736	0.998838
ENSMUSG00000061859	Patj	8009.06	0.494402	0.249219	1.9838	0.0472778	0.998838
ENSMUSG00000014599	Csf1	1702.99	-0.525134	0.264722	-1.98372	0.0472874	0.998838
ENSMUSG00000019718	L3hypdh	31.1748	-0.450631	0.227187	-1.98353	0.0473086	0.998838
ENSMUSG00000055312	Them7	26.7198	-0.43642	0.220023	-1.98352	0.0473099	0.998838
ENSMUSG00000025332	Kdm5c	855.468	-0.396396	0.199907	-1.9829	0.0473785	0.998838
ENSMUSG00000032482	Cspg5	18.9054	-0.50428	0.254498	-1.98147	0.0475387	0.998838
ENSMUSG00000041236	Vps41	6905.33	0.418408	0.211443	1.97882	0.0478366	0.998838
ENSMUSG00000040661	Rad54l2	277.498	-0.549267	0.277588	-1.97872	0.047848	0.998838
ENSMUSG00000026836	Acvr1	557.512	0.561819	0.284025	1.97806	0.0479217	0.998838
ENSMUSG00000031596	Slc7a2	39.3943	0.499847	0.25275	1.97763	0.0479702	0.998838
ENSMUSG00000030122	Ptms	997.149	-0.510098	0.257949	-1.97751	0.0479836	0.998838
ENSMUSG00000011463	Cpb1	466.958	-0.512543	0.259403	-1.97585	0.0481717	0.998838
ENSMUSG00000036139	Hoxc9	185.536	-0.562178	0.284549	-1.97568	0.0481912	0.998838
ENSMUSG00000015749	Anp32e	2050.03	0.3856	0.195175	1.97566	0.0481928	0.998838
ENSMUSG00000030815	Phkg2	1268.87	0.486557	0.246558	1.9734	0.0484502	0.998838
ENSMUSG00000029306	Ibsp	17.0167	0.388947	0.197261	1.97173	0.04864	0.998838
ENSMUSG00000028559	Osbpl9	3161.93	0.424195	0.215139	1.97173	0.0486403	0.998838
ENSMUSG00000047832	Cdca4	220.6	0.567141	0.287681	1.97142	0.0486753	0.998838
ENSMUSG00000030555	Ttc23	80.9967	0.538143	0.273128	1.97029	0.0488046	0.998838
ENSMUSG00000046605	B3gntl1	120.278	0.567167	0.287906	1.96997	0.0488417	0.998838
ENSMUSG00000087141	Plcxd2	959.849	0.380392	0.193148	1.96943	0.0489038	0.998838
ENSMUSG00000027361	Gabpb1	316.077	0.520806	0.264744	1.96721	0.0491594	0.998838
ENSMUSG00000052915	Msl1	989.987	-0.433766	0.22053	-1.96693	0.0491916	0.998838
ENSMUSG00000018398	Sept8	1213.78	-0.427797	0.217582	-1.96614	0.0492829	0.998838
ENSMUSG00000057835	Zfp119a	72.93	0.560549	0.285149	1.96581	0.0493207	0.998838
ENSMUSG00000059326	Csf2ra	188.6	-0.562297	0.286039	-1.9658	0.0493213	0.998838
ENSMUSG00000001942	Siae	745.228	0.49956	0.254498	1.96293	0.0496549	0.998838
ENSMUSG00000028212	Ccne2	111.914	0.566179	0.288456	1.9628	0.0496699	0.998838
ENSMUSG00000002109	Ddb2	98.9881	-0.552047	0.281297	-1.96251	0.0497035	0.998838
ENSMUSG00000040761	Spen	325.069	-0.484052	0.246881	-1.96067	0.0499176	0.998838
ENSMUSG00000029538	Srsf9	301.141	-0.55234	0.281742	-1.96044	0.0499441	0.998838
ENSMUSG00000027652	Ralgapb	916.152	-0.480785	0.245264	-1.96027	0.0499639	0.998838
ENSMUSG00000026659	Dusp12	107.015	-0.556604	0.284024	-1.95971	0.0500302	0.998838
ENSMUSG00000019851	Perp	221.241	-0.556589	0.284021	-1.95967	0.0500341	0.998838
ENSMUSG00000038368	Focad	397.249	0.47064	0.240187	1.95947	0.0500575	0.998838
ENSMUSG00000021711	Trappc13	2786.18	0.372914	0.190417	1.95841	0.0501822	0.998838
ENSMUSG00000069206	Zfp874a	378.603	0.504614	0.257666	1.95841	0.0501823	0.998838
ENSMUSG00000021592	Arsk	70.8668	-0.493947	0.252278	-1.95795	0.0502361	0.998838
ENSMUSG00000031634	Ufsp2	2660.48	0.380431	0.194377	1.95718	0.0503262	0.998838
ENSMUSG00000073705	Apitd1	306.968	0.553632	0.282979	1.95644	0.0504133	0.998838
ENSMUSG00000038695	Josd2	1323.18	-0.516378	0.26409	-1.95531	0.0505468	0.998838
ENSMUSG00000039768	Dnajc11	2864.14	0.469549	0.240642	1.95123	0.0510291	0.998838
ENSMUSG00000025375	Aatk	494.228	-0.548453	0.281142	-1.95081	0.0510799	0.998838
ENSMUSG00000019102	Aldh3a1	20.6715	-0.417566	0.214191	-1.94951	0.0512346	0.998838
ENSMUSG00000015134	Aldh1a3	42.8938	-0.519346	0.266415	-1.94939	0.0512494	0.998838
ENSMUSG00000038122	Tbc1d32	301.535	0.562156	0.288446	1.94891	0.051306	0.998838
ENSMUSG00000025766	D3Ertd751e	338.253	0.550502	0.282542	1.94839	0.0513683	0.998838
ENSMUSG00000034071	Zfp551	95.6019	0.543772	0.279192	1.94767	0.0514549	0.998838
ENSMUSG00000053675	Tgm5	136.439	0.560947	0.288081	1.94718	0.0515128	0.998838
ENSMUSG00000029422	Rsrc2	1651.8	0.455103	0.233888	1.94582	0.0516765	0.998838
ENSMUSG00000033857	Engase	244.733	-0.555203	0.285359	-1.94563	0.0516988	0.998838
ENSMUSG00000026278	Bok	279.869	-0.550793	0.283149	-1.94524	0.051746	0.998838
ENSMUSG00000018196	Glrx2	1105.46	-0.412037	0.211821	-1.94521	0.0517499	0.998838
ENSMUSG00000029782	Tmem209	1286.54	0.42632	0.219167	1.94519	0.0517526	0.998838
ENSMUSG00000079418	Atg4a	593.976	0.476987	0.245249	1.94491	0.0517861	0.998838
ENSMUSG00000103451	Gm33973	30.3334	-0.429004	0.220617	-1.94456	0.051828	0.998838
ENSMUSG00000041718	Alg13	149.242	-0.547511	0.281722	-1.94344	0.0519626	0.998838
ENSMUSG00000015092	Edf1	7466.22	-0.343144	0.176605	-1.94301	0.0520153	0.998838
ENSMUSG00000025584	Pde8a	156.219	0.560469	0.288455	1.943	0.0520156	0.998838
ENSMUSG00000058454	Dhcr7	7869.37	0.493106	0.253992	1.94142	0.052207	0.998838
ENSMUSG00000026150	Mff	2352.09	-0.530377	0.273226	-1.94116	0.0522384	0.998838
ENSMUSG00000029088	Kcnip4	9049.39	0.382284	0.197007	1.94045	0.0523246	0.998838
ENSMUSG00000056579	Tug1	2184.78	0.404865	0.208751	1.93946	0.052445	0.998838
ENSMUSG00000026426	Arl8a	3830.18	-0.31195	0.160867	-1.93918	0.0524789	0.998838
ENSMUSG00000027763	Mbnl1	9553.41	0.374252	0.193139	1.93773	0.052656	0.998838
ENSMUSG00000060771	Tsga10	303.573	0.486772	0.251242	1.93746	0.0526887	0.998838
ENSMUSG00000071141	Rpl36a-ps3	45.7219	-0.552741	0.285371	-1.93692	0.0527552	0.998838
ENSMUSG00000057649	Brd9	2214.38	0.415952	0.214751	1.9369	0.0527573	0.998838
ENSMUSG00000031302	Nlgn3	2226.74	0.409435	0.211444	1.93638	0.0528217	0.998838
ENSMUSG00000090698	Apold1	20.1863	-0.39846	0.20594	-1.93484	0.05301	0.998838
ENSMUSG00000059436	Max	572.229	0.525898	0.27181	1.9348	0.0530151	0.998838
ENSMUSG00000040414	Slc25a28	129.347	-0.552078	0.285478	-1.93387	0.0531289	0.998838
ENSMUSG00000020312	Shc2	1898.16	-0.429793	0.22237	-1.93279	0.0532624	0.998838
ENSMUSG00000028423	Nfx1	1629.64	0.381378	0.197327	1.93272	0.0532703	0.998838
ENSMUSG00000074653	Lrrc31	218.761	0.55417	0.286845	1.93195	0.0533662	0.998838
ENSMUSG00000102801	Gm37478	19.5208	-0.426553	0.220836	-1.93154	0.0534169	0.998838
ENSMUSG00000024477	Pggt1b	325.16	0.536809	0.278044	1.93066	0.0535254	0.998838
ENSMUSG00000026399	Cd55	20291.9	0.409038	0.211951	1.92988	0.0536221	0.998838
ENSMUSG00000031925	Maml2	318.177	0.500079	0.259176	1.9295	0.0536687	0.998838
ENSMUSG00000037416	Dmxl1	298.169	-0.550804	0.285591	-1.92865	0.0537747	0.998838
ENSMUSG00000006019	Dhx34	160.189	-0.555116	0.288002	-1.92747	0.0539205	0.998838
ENSMUSG00000020536	Llgl1	573.286	-0.459435	0.238512	-1.92625	0.0540729	0.998838
ENSMUSG00000041607	Mbp	4959.22	0.549471	0.285352	1.92559	0.0541558	0.998838
ENSMUSG00000016503	Gtf3a	163.45	-0.55534	0.288452	-1.92524	0.054199	0.998838
ENSMUSG00000032477	Cdc25a	174.524	-0.55513	0.288453	-1.92451	0.0542908	0.998838
ENSMUSG00000036197	Gxylt1	77.2861	-0.553005	0.287562	-1.92308	0.0544698	0.998838
ENSMUSG00000036817	Sun1	3028.57	0.400872	0.208528	1.92239	0.0545565	0.998838
ENSMUSG00000033055	Ankrd54	176.391	-0.552448	0.2875	-1.92156	0.0546613	0.998838
ENSMUSG00000028661	Epha8	50.653	-0.443157	0.231085	-1.91772	0.0551463	0.998838
ENSMUSG00000063765	Chadl	53.8468	-0.487998	0.254494	-1.91752	0.0551717	0.998838
ENSMUSG00000021185	9030617O03Rik	625.271	0.489881	0.255539	1.91705	0.0552313	0.998838
ENSMUSG00000032769	Trpa1	4089.49	0.395276	0.206227	1.91671	0.0552751	0.998838
ENSMUSG00000069208	Zfp825	286.846	0.530211	0.276717	1.91608	0.0553551	0.998838
ENSMUSG00000085704	4921531C22Rik	44.9458	-0.412324	0.215225	-1.91578	0.0553935	0.998838
ENSMUSG00000051403	Ppp1r37	368.428	-0.549792	0.287105	-1.91495	0.0554993	0.998838
ENSMUSG00000020231	Dip2a	230.154	-0.551855	0.288231	-1.91463	0.0555402	0.998838
ENSMUSG00000048550	Thnsl1	926.854	0.411116	0.214907	1.91299	0.0557491	0.998838
ENSMUSG00000027550	Lrrcc1	373.496	0.502402	0.262715	1.91234	0.0558322	0.998838
ENSMUSG00000025894	Aasdhppt	1177.02	0.408981	0.213891	1.9121	0.0558629	0.998838
ENSMUSG00000025743	Sdc3	1805.54	-0.370095	0.193688	-1.91078	0.0560335	0.998838
ENSMUSG00000032116	Stt3a	3411.91	0.338492	0.177163	1.91063	0.0560526	0.998838
ENSMUSG00000021823	Vcl	1082.85	0.486662	0.254754	1.91032	0.0560922	0.998838
ENSMUSG00000023277	Twf2	1093.11	-0.428816	0.224525	-1.90988	0.0561493	0.998838
ENSMUSG00000005413	Hmox1	3217.3	0.497287	0.260425	1.90952	0.0561947	0.998838
ENSMUSG00000005846	Rsl1d1	1703.01	0.425896	0.223066	1.90928	0.0562258	0.998838
ENSMUSG00000035173	Ccdc186	764.084	-0.404335	0.211807	-1.90898	0.0562643	0.998838
ENSMUSG00000022429	Dmc1	24.8685	0.361215	0.189291	1.90825	0.0563588	0.998838
ENSMUSG00000061601	Pclo	1743.76	-0.51089	0.26781	-1.90765	0.0564359	0.998838
ENSMUSG00000030521	Mphosph10	789.826	0.450871	0.236469	1.90668	0.0565616	0.998838
ENSMUSG00000028016	Ints12	402.812	0.535689	0.280992	1.90642	0.0565954	0.998838
ENSMUSG00000031904	Slc7a6	1233.82	0.453892	0.238179	1.90568	0.0566919	0.998838
ENSMUSG00000026921	Egfl7	503.102	-0.517185	0.271492	-1.90497	0.0567834	0.998838
ENSMUSG00000030759	Far1	4497.58	0.35245	0.185129	1.9038	0.0569362	0.998838
ENSMUSG00000071573	Rnls	130.151	-0.514272	0.270206	-1.90326	0.0570063	0.998838
ENSMUSG00000025198	Erlin1	610.705	0.536823	0.282157	1.90257	0.0570972	0.998838
ENSMUSG00000023286	Ube2j2	298.965	-0.500477	0.263084	-1.90235	0.0571257	0.998838
ENSMUSG00000070808	Gltscr1	40.3473	-0.527636	0.277362	-1.90234	0.0571266	0.998838
ENSMUSG00000046719	Nxph3	95.3013	-0.546105	0.287163	-1.90173	0.0572071	0.998838
ENSMUSG00000030223	Ptpro	437.18	0.51983	0.273481	1.90079	0.0573291	0.998838
ENSMUSG00000041323	Ak7	31.7361	0.365515	0.192302	1.90074	0.0573362	0.998838
ENSMUSG00000002718	Cse1l	2021.81	0.348806	0.183539	1.90044	0.0573754	0.998838
ENSMUSG00000041037	Irgq	1457.47	-0.453294	0.238541	-1.90028	0.0573967	0.998838
ENSMUSG00000019864	Rtn4ip1	1894.75	0.412913	0.217305	1.90015	0.0574129	0.998838
ENSMUSG00000033790	Tubgcp5	850.971	0.433863	0.228402	1.89956	0.0574905	0.998838
ENSMUSG00000037492	Zmat4	1929.57	0.384027	0.20218	1.89943	0.0575075	0.998838
ENSMUSG00000049191	Rgag4	51.8715	-0.519746	0.273661	-1.89923	0.0575337	0.998838
ENSMUSG00000055652	Klhl25	292.715	-0.527691	0.277845	-1.89923	0.0575341	0.998838
ENSMUSG00000032376	Usp3	400.297	-0.547253	0.288145	-1.89923	0.0575347	0.998838
ENSMUSG00000092335	Zfp977	19.7018	-0.398833	0.210169	-1.89767	0.0577389	0.998838
ENSMUSG00000070632	NA	62.6919	0.547182	0.288362	1.89755	0.0577552	0.998838
ENSMUSG00000041592	Sdk2	189.986	-0.547273	0.288427	-1.89744	0.0577699	0.998838
ENSMUSG00000006651	Aplp1	2931.63	-0.426952	0.225086	-1.89684	0.0578488	0.998838
ENSMUSG00000034187	Nsf	27182.5	0.451582	0.238099	1.89661	0.057879	0.998838
ENSMUSG00000040430	Pitpnc1	26589.7	0.358547	0.189054	1.89653	0.0578895	0.998838
ENSMUSG00000029475	Kdm2b	401.746	-0.542807	0.286307	-1.89589	0.0579741	0.998838
ENSMUSG00000029073	Cptp	4871.14	0.426321	0.225122	1.89373	0.0582607	0.998838
ENSMUSG00000038816	Ctnnal1	183.311	-0.543889	0.28768	-1.8906	0.0586775	0.998838
ENSMUSG00000030207	Fam234b	5007.82	0.408278	0.215968	1.89046	0.0586969	0.998838
ENSMUSG00000020807	4933427D14Rik	119.588	0.516754	0.273412	1.89002	0.0587558	0.998838
ENSMUSG00000027854	Sike1	690.544	-0.454211	0.240324	-1.88999	0.0587589	0.998838
ENSMUSG00000054469	Lclat1	4445.09	0.3758	0.198877	1.88961	0.0588104	0.998838
ENSMUSG00000029505	Ep400	688.748	0.389402	0.206107	1.88932	0.058849	0.998838
ENSMUSG00000094441	Zfp955a	135.009	0.535509	0.283577	1.88841	0.0589711	0.998838
ENSMUSG00000039599	Fam149b	466.861	-0.506845	0.268447	-1.88806	0.0590173	0.998838
ENSMUSG00000021640	Naip1	76.2592	0.433672	0.229743	1.88764	0.0590745	0.998838
ENSMUSG00000105733	Gm42973	43.5117	-0.40485	0.214488	-1.88752	0.0590903	0.998838
ENSMUSG00000106867	Gm43800	14.4048	-0.402775	0.213534	-1.88624	0.0592631	0.998838
ENSMUSG00000078794	Dact3	80.0717	-0.540857	0.286901	-1.88517	0.0594071	0.998838
ENSMUSG00000026626	Ppp2r5a	69.1264	-0.54306	0.288109	-1.88491	0.0594419	0.998838
ENSMUSG00000036882	Arhgap33	683.651	-0.498202	0.264335	-1.88474	0.0594652	0.998838
ENSMUSG00000107205	Gm42576	12.1031	0.336853	0.178829	1.88365	0.0596117	0.998838
ENSMUSG00000035692	Isg15	153.621	-0.522144	0.277209	-1.88357	0.059623	0.998838
ENSMUSG00000030930	Chst15	2019.34	0.36487	0.193749	1.88321	0.0596724	0.998838
ENSMUSG00000021681	Aggf1	255.613	-0.485856	0.258054	-1.88277	0.0597311	0.998838
ENSMUSG00000063714	Sp3os	68.2884	-0.542987	0.288456	-1.88239	0.0597828	0.998838
ENSMUSG00000026484	Rnf2	340.711	-0.488728	0.259647	-1.88228	0.0597981	0.998838
ENSMUSG00000021991	Cacna2d3	405.16	-0.465211	0.247213	-1.88183	0.0598596	0.998838
ENSMUSG00000040219	Ttc12	334.61	0.54044	0.287198	1.88177	0.0598672	0.998838
ENSMUSG00000021998	Lcp1	4655.19	0.389735	0.207187	1.88108	0.0599611	0.998838
ENSMUSG00000041912	Tdrkh	1417.43	0.426414	0.226737	1.88066	0.0600189	0.998838
ENSMUSG00000021364	Elovl2	138.688	0.443053	0.235663	1.88003	0.0601041	0.998838
ENSMUSG00000079297	Gm2223	32.9628	-0.520782	0.277038	-1.87982	0.0601321	0.998838
ENSMUSG00000024587	Nars	19596.8	0.310093	0.16496	1.87981	0.0601339	0.998838
ENSMUSG00000030500	Slc17a6	11654.6	0.356111	0.18945	1.87971	0.0601479	0.998838
ENSMUSG00000034152	Exoc3	4971.84	0.40502	0.215609	1.87849	0.0603143	0.998838
ENSMUSG00000018362	Kpna2	4003.17	0.36484	0.194313	1.87759	0.0604375	0.998838
ENSMUSG00000029521	Chek2	37.2921	0.445025	0.23702	1.87759	0.0604379	0.998838
ENSMUSG00000059182	Skap2	1799.95	0.447144	0.238187	1.87728	0.0604791	0.998838
ENSMUSG00000025586	Cpeb1	9174.05	0.428298	0.228183	1.877	0.0605187	0.998838
ENSMUSG00000045948	Mrps12	1954.13	-0.400319	0.213362	-1.87625	0.0606214	0.998838
ENSMUSG00000048216	Gpr85	716.964	0.460662	0.24554	1.87612	0.0606385	0.998838
ENSMUSG00000074733	Zfp950	226.221	-0.540999	0.288379	-1.876	0.0606557	0.998838
ENSMUSG00000039048	Foxred1	1200.47	0.464556	0.247657	1.87581	0.060682	0.998838
ENSMUSG00000053552	Ebf4	165.361	-0.540924	0.288389	-1.87567	0.0607004	0.998838
ENSMUSG00000059288	Cdyl	239.272	-0.491069	0.261854	-1.87535	0.060744	0.998838
ENSMUSG00000028086	Fbxw7	4065.19	0.39033	0.208155	1.87519	0.0607672	0.998838
ENSMUSG00000066148	Prpf4	671.952	0.404389	0.215662	1.87511	0.0607781	0.998838
ENSMUSG00000030917	Tmem159	1522.15	0.445565	0.237787	1.8738	0.0609583	0.998838
ENSMUSG00000099083	Atf7	659.376	0.469833	0.250847	1.87298	0.0610708	0.998838
ENSMUSG00000020740	Gga3	4194.04	0.401307	0.214351	1.8722	0.0611793	0.998838
ENSMUSG00000053062	Jam2	328.135	0.53735	0.287226	1.87083	0.0613692	0.998838
ENSMUSG00000037605	Adgrl3	367.819	0.481885	0.257657	1.87026	0.0614479	0.998838
ENSMUSG00000060032	H2afj	261.53	-0.537408	0.287477	-1.8694	0.0615676	0.998838
ENSMUSG00000038838	Vars2	353.791	-0.514295	0.275121	-1.86934	0.061575	0.998838
ENSMUSG00000062867	Impdh2	1380.53	0.464335	0.248582	1.86793	0.0617713	0.998838
ENSMUSG00000030102	Itpr1	394.844	0.493373	0.264227	1.86723	0.0618691	0.998838
ENSMUSG00000027353	Mcm8	233.457	0.441707	0.236592	1.86696	0.0619073	0.998838
ENSMUSG00000024561	Mbd1	1018	0.428006	0.229279	1.86675	0.0619364	0.998838
ENSMUSG00000085687	Gm16153	22.8359	-0.443743	0.237791	-1.86611	0.0620266	0.998838
ENSMUSG00000003382	Etv3	293.383	-0.517634	0.27744	-1.86575	0.0620766	0.998838
ENSMUSG00000039354	Smarcal1	1720.66	0.401466	0.215215	1.86542	0.062123	0.998838
ENSMUSG00000037669	Ldah	2816.53	0.34762	0.186388	1.86503	0.0621767	0.998838
ENSMUSG00000027375	Mal	651.088	0.467069	0.250442	1.86498	0.0621845	0.998838
ENSMUSG00000024740	Ddb1	13978.2	0.406726	0.218121	1.86468	0.0622259	0.998838
ENSMUSG00000005142	Man2b1	1468.19	0.499071	0.267786	1.86369	0.0623652	0.998838
ENSMUSG00000026051	1500015O10Rik	7.60249	-0.34718	0.186289	-1.86367	0.0623688	0.998838
ENSMUSG00000072572	Slc39a2	27.5924	0.350357	0.188013	1.86347	0.0623962	0.998838
ENSMUSG00000079215	Zfp664	1609.3	-0.36032	0.193396	-1.86312	0.0624452	0.998838
ENSMUSG00000032621	Srek1	901.727	0.355105	0.190607	1.86302	0.0624593	0.998838
ENSMUSG00000007029	Vars	787.507	-0.536622	0.288094	-1.86266	0.0625095	0.998838
ENSMUSG00000022194	Pabpn1	57.1769	-0.49867	0.267905	-1.86137	0.062692	0.998838
ENSMUSG00000028232	Tmem68	575.217	0.431199	0.231659	1.86135	0.0626949	0.998838
ENSMUSG00000033377	Palmd	2889.07	0.393718	0.211633	1.86038	0.0628313	0.998838
ENSMUSG00000033809	Alg3	1481.76	0.480025	0.258132	1.85961	0.0629409	0.998838
ENSMUSG00000031026	Trim66	68.8568	-0.53609	0.288354	-1.85914	0.0630078	0.998838
ENSMUSG00000032492	Pth1r	156.657	-0.532445	0.286543	-1.85817	0.0631453	0.998838
ENSMUSG00000022096	Hr	288.617	-0.49238	0.265015	-1.85793	0.0631792	0.998838
ENSMUSG00000061576	Dpp6	17152.6	0.435064	0.234309	1.8568	0.0633403	0.998838
ENSMUSG00000017057	Il13ra1	506.694	-0.522863	0.281611	-1.85668	0.063356	0.998838
ENSMUSG00000036009	Mettl25	159.168	-0.535184	0.288402	-1.85568	0.0634986	0.998838
ENSMUSG00000027677	Ttc14	337.634	-0.534864	0.288255	-1.85552	0.0635218	0.998838
ENSMUSG00000003660	Snrnp200	2759.32	0.33829	0.18238	1.85487	0.0636152	0.998838
ENSMUSG00000001729	Akt1	2458.79	-0.428554	0.231095	-1.85445	0.0636749	0.998838
ENSMUSG00000027243	Harbi1	439.143	0.415233	0.223925	1.85434	0.0636906	0.998838
ENSMUSG00000031214	Ophn1	1220.86	0.391413	0.211265	1.85271	0.0639235	0.998838
ENSMUSG00000019960	Dusp6	773.503	0.424392	0.229082	1.85258	0.0639432	0.998838
ENSMUSG00000056413	Adap1	1876.13	-0.380825	0.205682	-1.85153	0.0640939	0.998838
ENSMUSG00000046691	Chtf8	212.337	-0.529736	0.286162	-1.85118	0.0641443	0.998838
ENSMUSG00000021193	Pitrm1	1607.59	0.465453	0.25147	1.85093	0.0641797	0.998838
ENSMUSG00000030220	Arhgdib	29.839	-0.412323	0.222779	-1.85081	0.0641962	0.998838
ENSMUSG00000084384	Gm12251	25.2572	-0.494378	0.267364	-1.84908	0.0644461	0.998838
ENSMUSG00000052581	Lrrtm4	32.6177	-0.394737	0.213521	-1.8487	0.0645008	0.998838
ENSMUSG00000024268	Celf4	5777.26	-0.403259	0.2182	-1.84812	0.0645849	0.998838
ENSMUSG00000105700	Gm42772	13.3479	-0.325903	0.176482	-1.84666	0.0647967	0.998838
ENSMUSG00000022044	Stmn4	3276.92	-0.449069	0.243235	-1.84624	0.064858	0.998838
ENSMUSG00000026958	Dpp7	1842.7	0.390756	0.211662	1.84613	0.0648731	0.998838
ENSMUSG00000003812	Dnase2a	42.6584	-0.518999	0.281175	-1.84582	0.0649182	0.998838
ENSMUSG00000007050	Lsm2	203.869	-0.532042	0.28839	-1.84487	0.0650565	0.998838
ENSMUSG00000032177	Pde4a	116.986	-0.530255	0.287552	-1.84403	0.0651785	0.998838
ENSMUSG00000053080	2700081O15Rik	566.736	-0.496158	0.269094	-1.84381	0.065211	0.998838
ENSMUSG00000026489	Coq8a	893.833	0.482203	0.26157	1.8435	0.0652562	0.998838
ENSMUSG00000042719	Naa25	2791.53	0.409794	0.222318	1.84328	0.0652881	0.998838
ENSMUSG00000031858	Mau2	1624.39	-0.508076	0.27567	-1.84306	0.0653207	0.998838
ENSMUSG00000043154	Ppp2r3a	149.434	0.528007	0.286509	1.8429	0.0653441	0.998838
ENSMUSG00000020115	Tbk1	2020.06	0.403898	0.219179	1.84277	0.0653623	0.998838
ENSMUSG00000025464	Paox	66.3116	-0.516868	0.280763	-1.84094	0.0656299	0.998838
ENSMUSG00000032120	C2cd2l	944.239	-0.487483	0.26492	-1.84011	0.0657514	0.998838
ENSMUSG00000025171	Ubtd1	186.08	-0.529839	0.288048	-1.83941	0.0658548	0.998838
ENSMUSG00000032252	Glce	1516.57	0.345745	0.187982	1.83925	0.065879	0.998838
ENSMUSG00000057816	1700007G11Rik	33.9606	-0.412022	0.224204	-1.83771	0.0661053	0.998838
ENSMUSG00000002781	Tmem143	435.506	-0.485124	0.263996	-1.83762	0.0661186	0.998838
ENSMUSG00000023034	Nr4a1	184.731	-0.500052	0.272154	-1.83738	0.0661532	0.998838
ENSMUSG00000015709	Arnt2	802.005	-0.393988	0.214444	-1.83725	0.066173	0.998838
ENSMUSG00000013663	Pten	2483.83	0.414965	0.225971	1.83636	0.0663042	0.998838
ENSMUSG00000047986	Palm3	648.357	-0.519861	0.283139	-1.83606	0.0663481	0.998838
ENSMUSG00000024781	Lipa	5284.88	0.31569	0.171965	1.83578	0.0663896	0.998838
ENSMUSG00000021738	Atxn7	172.57	-0.527264	0.287231	-1.83568	0.0664056	0.998838
ENSMUSG00000042272	Sestd1	3090.72	0.367577	0.200289	1.83523	0.0664715	0.998838
ENSMUSG00000040697	Dnajc16	589.196	0.455727	0.248489	1.834	0.0666547	0.998838
ENSMUSG00000034295	Fhod3	64.5065	-0.528934	0.288407	-1.83398	0.0666565	0.998838
ENSMUSG00000042050	Wdr60	184.662	0.527611	0.287777	1.8334	0.0667426	0.998838
ENSMUSG00000103973	BC055308	13.9714	-0.327704	0.178761	-1.83319	0.0667738	0.998838
ENSMUSG00000086119	Gm2415	33.3939	-0.498913	0.272217	-1.83278	0.0668358	0.998838
ENSMUSG00000035572	Dcaf10	194.15	-0.528019	0.288204	-1.8321	0.0669359	0.998838
ENSMUSG00000022837	Iqcb1	777.688	0.466073	0.254403	1.83203	0.0669469	0.998838
ENSMUSG00000025934	Gsta3	10.6851	-0.362968	0.198167	-1.83162	0.0670076	0.998838
ENSMUSG00000025059	Gk	840.292	0.367056	0.200497	1.83073	0.0671406	0.998838
ENSMUSG00000057880	Abat	3038.18	0.451013	0.246414	1.83031	0.0672038	0.998838
ENSMUSG00000032300	1700017B05Rik	38.0429	-0.371801	0.203139	-1.83028	0.0672081	0.998838
ENSMUSG00000030605	Mfge8	680.772	-0.514501	0.281172	-1.82984	0.0672735	0.998838
ENSMUSG00000097226	Gm26600	10.0296	-0.347122	0.189743	-1.82943	0.0673357	0.998838
ENSMUSG00000090546	Cdr1	1005.09	0.464856	0.2541	1.82942	0.0673367	0.998838
ENSMUSG00000035919	Bbs9	921.917	0.443621	0.242659	1.82816	0.067525	0.998838
ENSMUSG00000053647	Gper1	169.062	-0.517515	0.283172	-1.82756	0.0676154	0.998838
ENSMUSG00000033470	Cysltr2	192.988	0.526067	0.287856	1.82754	0.0676189	0.998838
ENSMUSG00000025557	Slc15a1	14.6845	0.318945	0.174543	1.82732	0.0676523	0.998838
ENSMUSG00000027679	Dnajc19	890.639	-0.397194	0.217413	-1.82691	0.0677127	0.998838
ENSMUSG00000018401	Mtmr4	1528.26	0.361962	0.198177	1.82646	0.0677813	0.998838
ENSMUSG00000059049	Frem1	23.7805	0.352646	0.193267	1.82465	0.0680535	0.998838
ENSMUSG00000078970	Wdr92	350.999	0.455176	0.249496	1.82439	0.0680939	0.998838
ENSMUSG00000059554	Ccdc28a	2084.53	0.418599	0.229464	1.82425	0.068114	0.998838
ENSMUSG00000030530	Furin	333.913	-0.518746	0.284645	-1.82243	0.0683894	0.998838
ENSMUSG00000050671	Ism2	26.8509	-0.459161	0.251962	-1.82234	0.0684029	0.998838
ENSMUSG00000018428	Akap1	450.504	-0.518263	0.284441	-1.82204	0.0684483	0.998838
ENSMUSG00000025316	Banp	1029.55	0.47238	0.259287	1.82184	0.0684785	0.998838
ENSMUSG00000058153	Sez6l	1029.18	-0.465154	0.255329	-1.82178	0.0684877	0.998838
ENSMUSG00000036138	Acaa1a	1146.85	-0.520151	0.285635	-1.82103	0.0686017	0.998838
ENSMUSG00000074155	Klk5	360.469	0.512192	0.281399	1.82016	0.0687343	0.998838
ENSMUSG00000009216	Fam163b	42.5806	-0.411132	0.225964	-1.81946	0.0688414	0.998838
ENSMUSG00000027420	Bfsp1	103.941	0.524323	0.288212	1.81923	0.0688765	0.998838
ENSMUSG00000071267	Zfp942	305.396	0.523278	0.287683	1.81894	0.0689208	0.998838
ENSMUSG00000018451	6330403K07Rik	4341.56	-0.436294	0.239862	-1.81893	0.0689215	0.998838
ENSMUSG00000106554	Gm43419	64.855	0.510777	0.28082	1.81888	0.06893	0.998838
ENSMUSG00000033022	Cdo1	26.0889	-0.392708	0.215926	-1.81871	0.0689556	0.998838
ENSMUSG00000052934	Fbxo31	974.069	-0.459244	0.252665	-1.8176	0.0691257	0.998838
ENSMUSG00000026834	Acvr1c	34.6076	0.4394	0.241768	1.81744	0.0691494	0.998838
ENSMUSG00000000738	Spg7	561.866	-0.460371	0.253325	-1.81731	0.0691693	0.998838
ENSMUSG00000071867	Gm6304	41.9005	0.511322	0.281466	1.81664	0.0692728	0.998838
ENSMUSG00000029338	Antxr2	1341.94	0.405215	0.223067	1.81656	0.0692846	0.998838
ENSMUSG00000018481	Appbp2	918.697	0.435602	0.239798	1.81653	0.0692885	0.998838
ENSMUSG00000095115	Itpripl2	52.3082	-0.482652	0.265818	-1.81573	0.069412	0.998838
ENSMUSG00000025366	Esyt1	6187.69	-0.371669	0.204769	-1.81506	0.0695145	0.998838
ENSMUSG00000026790	Odf2	1970.88	0.40632	0.22406	1.81344	0.0697633	0.998838
ENSMUSG00000082229	Nap1l2	2386.15	0.401674	0.221574	1.81282	0.0698596	0.998838
ENSMUSG00000002455	Prpf6	3109.55	0.399944	0.220636	1.81269	0.0698798	0.998838
ENSMUSG00000033597	Caskin1	1191.82	-0.517445	0.285475	-1.81257	0.0698978	0.998838
ENSMUSG00000041762	Gpr155	1921.65	0.378441	0.20881	1.81237	0.0699289	0.998838
ENSMUSG00000003344	Btbd2	1415.2	-0.374185	0.206571	-1.81141	0.0700772	0.998838
ENSMUSG00000027778	Ift80	1042.99	0.387304	0.213814	1.81141	0.0700777	0.998838
ENSMUSG00000028538	St3gal3	113.989	-0.50712	0.280095	-1.81053	0.0702132	0.998838
ENSMUSG00000031862	Atp13a1	886.045	-0.498492	0.275378	-1.81021	0.0702632	0.998838
ENSMUSG00000024983	Vti1a	1346.75	0.460607	0.254702	1.80841	0.0705421	0.998838
ENSMUSG00000005610	Eif4g2	32601.8	0.337327	0.186605	1.80771	0.0706511	0.998838
ENSMUSG00000061458	Nol10	1084.09	0.428143	0.236902	1.80726	0.0707219	0.998838
ENSMUSG00000049339	Fam134a	1426.67	-0.384052	0.212643	-1.80609	0.0709043	0.998838
ENSMUSG00000051184	Zfp524	487.071	-0.440935	0.244242	-1.80532	0.071025	0.998838
ENSMUSG00000039130	Zc3hc1	1534.54	0.425536	0.235727	1.8052	0.0710428	0.998838
ENSMUSG00000037016	Frem2	27.2134	0.344933	0.191143	1.80458	0.0711399	0.998838
ENSMUSG00000022664	Slc35a5	3314.77	0.358657	0.199014	1.80217	0.0715182	0.998838
ENSMUSG00000036242	3632451O06Rik	14468.8	0.417453	0.231787	1.80101	0.0717005	0.998838
ENSMUSG00000057103	Nat8f1	243.871	0.44693	0.24819	1.80076	0.0717407	0.998838
ENSMUSG00000022935	Grik1	22993.1	0.386252	0.21451	1.80062	0.0717625	0.998838
ENSMUSG00000095493	A630023A22Rik	51.2574	-0.484062	0.268839	-1.80057	0.0717708	0.998838
ENSMUSG00000032508	Myd88	384.41	-0.421095	0.234004	-1.79952	0.071937	0.998838
ENSMUSG00000025401	Myo1a	2149.02	0.470156	0.261309	1.79924	0.0719814	0.998838
ENSMUSG00000027324	Rpusd2	143.903	-0.518149	0.288059	-1.79876	0.0720569	0.998838
ENSMUSG00000107355	AI839979	47.0366	0.495861	0.275739	1.7983	0.0721293	0.998838
ENSMUSG00000024697	Gna14	11788	0.304541	0.169378	1.798	0.0721773	0.998838
ENSMUSG00000022340	Sybu	3074.64	0.388356	0.216119	1.79695	0.0723431	0.998838
ENSMUSG00000097766	5730420D15Rik	18.6094	-0.392455	0.218482	-1.79628	0.0724499	0.998838
ENSMUSG00000020024	Cep83	208.163	-0.515762	0.287241	-1.79557	0.0725628	0.998838
ENSMUSG00000029191	Rfc1	1893.24	0.34182	0.190395	1.79532	0.0726025	0.998838
ENSMUSG00000020664	Dld	3782.51	0.363711	0.202651	1.79477	0.0726907	0.998838
ENSMUSG00000046841	Ckap4	341.095	-0.4619	0.257431	-1.79427	0.0727705	0.998838
ENSMUSG00000039166	Akap7	190.242	-0.517063	0.288237	-1.79388	0.0728319	0.998838
ENSMUSG00000005057	Sh2b2	56.9812	-0.489709	0.27308	-1.79328	0.0729283	0.998838
ENSMUSG00000091549	Gm6548	196.766	0.460009	0.256592	1.79277	0.0730099	0.998838
ENSMUSG00000104475	NA	45.1265	-0.465567	0.259814	-1.79193	0.0731446	0.998838
ENSMUSG00000103567	Pcdhga5	101.575	0.516373	0.288252	1.7914	0.0732298	0.998838
ENSMUSG00000045180	Shroom2	231.634	0.481195	0.268619	1.79137	0.0732343	0.998838
ENSMUSG00000021484	Lman2	1991.56	0.333649	0.186351	1.79043	0.0733841	0.998838
ENSMUSG00000048371	Pdp2	746.448	0.463149	0.258692	1.79035	0.0733973	0.998838
ENSMUSG00000013419	Zfp651	181.155	-0.514806	0.287552	-1.7903	0.073405	0.998838
ENSMUSG00000026283	Ing5	401.972	0.449734	0.251293	1.78968	0.0735047	0.998838
ENSMUSG00000026047	Kdelc1	78.3831	0.514966	0.28788	1.78882	0.0736438	0.998838
ENSMUSG00000021198	Unc79	168.783	0.50209	0.280747	1.78841	0.0737105	0.998838
ENSMUSG00000034135	Sik3	86.0399	-0.413205	0.231181	-1.78736	0.0738788	0.998838
ENSMUSG00000058093	Zfp729b	163.501	0.46224	0.258633	1.78724	0.0738983	0.998838
ENSMUSG00000046500	Fam19a4	5831.65	0.468657	0.262224	1.78724	0.073899	0.998838
ENSMUSG00000021379	Id4	119.996	-0.514308	0.287796	-1.78706	0.0739283	0.998838
ENSMUSG00000075334	Rprm	1428.09	-0.423242	0.237009	-1.78576	0.0741377	0.998838
ENSMUSG00000026975	Dph7	804.944	0.402095	0.225237	1.78521	0.0742271	0.998838
ENSMUSG00000031537	Ikbkb	1188.7	0.408766	0.22911	1.78415	0.0743995	0.998838
ENSMUSG00000027822	Slc33a1	226.464	0.51459	0.288455	1.78396	0.0744309	0.998838
ENSMUSG00000040363	Bcor	249.734	0.509983	0.286117	1.78243	0.0746794	0.998838
ENSMUSG00000070709	Zfp974	45.3489	0.497224	0.278967	1.78237	0.0746882	0.998838
ENSMUSG00000041396	Mettl18	177.895	0.510754	0.286574	1.78228	0.0747041	0.998838
ENSMUSG00000051177	Plcb1	341.287	-0.501446	0.281464	-1.78156	0.0748207	0.998838
ENSMUSG00000032883	Acsl3	709.835	-0.509935	0.28623	-1.78156	0.0748217	0.998838
ENSMUSG00000004568	Arhgef18	766.219	-0.48571	0.272748	-1.7808	0.0749453	0.998838
ENSMUSG00000028655	Mfsd2a	52.4707	-0.41627	0.233793	-1.78051	0.0749933	0.998838
ENSMUSG00000047044	D030056L22Rik	146.185	-0.487405	0.273814	-1.78006	0.0750659	0.998838
ENSMUSG00000061132	Blnk	31.649	-0.391617	0.220057	-1.77962	0.0751388	0.998838
ENSMUSG00000045875	Adra1a	16.192	-0.366603	0.206042	-1.77927	0.0751961	0.998838
ENSMUSG00000038502	Ptov1	911.292	-0.423059	0.237783	-1.77918	0.0752104	0.998838
ENSMUSG00000053470	Kdm3a	278.137	0.512991	0.288452	1.77843	0.0753338	0.998838
ENSMUSG00000029156	Sgcb	3907.13	0.330785	0.186068	1.77776	0.075443	0.998838
ENSMUSG00000024302	Dtna	1935.96	0.444579	0.250108	1.77755	0.0754779	0.998838
ENSMUSG00000038563	Efl1	490.473	0.407569	0.229328	1.77723	0.0755306	0.998838
ENSMUSG00000004591	Pkn2	113.94	-0.51119	0.287841	-1.77595	0.0757415	0.998838
ENSMUSG00000046182	Gsg1l	48.3275	-0.406397	0.228852	-1.7758	0.0757652	0.998838
ENSMUSG00000051721	BC068281	261.038	0.444537	0.250343	1.77571	0.075781	0.998838
ENSMUSG00000092060	Bend4	1738.44	0.414229	0.233373	1.77496	0.0759037	0.998838
ENSMUSG00000036840	Siah1a	201.001	-0.511484	0.28825	-1.77444	0.0759898	0.998838
ENSMUSG00000099876	Gm29650	6.42991	0.300004	0.169176	1.77333	0.0761745	0.998838
ENSMUSG00000030264	Thumpd3	1159.68	0.348581	0.196571	1.77331	0.0761776	0.998838
ENSMUSG00000021578	Ccdc127	2191.29	0.372933	0.210326	1.77312	0.0762096	0.998838
ENSMUSG00000033948	Zswim5	419.467	0.436989	0.246526	1.77258	0.0762977	0.998838
ENSMUSG00000092540	Gm8738	12.6239	0.389108	0.219766	1.77056	0.0766343	0.998838
ENSMUSG00000015652	Steap1	235.757	-0.452383	0.255529	-1.77038	0.0766644	0.998838
ENSMUSG00000029716	Tfr2	312.699	-0.456421	0.257864	-1.77001	0.0767262	0.998838
ENSMUSG00000053398	Phgdh	685.687	-0.508315	0.287237	-1.76967	0.0767825	0.998838
ENSMUSG00000023832	Acat2	17688.9	0.404739	0.22893	1.76796	0.0770673	0.998838
ENSMUSG00000044252	Osbpl1a	1848.51	0.35414	0.200344	1.76766	0.0771183	0.998838
ENSMUSG00000068015	Lrch1	333.991	-0.484689	0.274215	-1.76755	0.0771355	0.998838
ENSMUSG00000040209	Zfp704	165.591	-0.503838	0.28511	-1.76717	0.0771992	0.998838
ENSMUSG00000061650	Med9	1162.3	-0.508258	0.287614	-1.76715	0.0772028	0.998838
ENSMUSG00000003824	Syce2	20.3933	-0.387869	0.2195	-1.76706	0.0772189	0.998838
ENSMUSG00000032181	Scg3	46613.9	0.325831	0.184394	1.76704	0.077222	0.998838
ENSMUSG00000058756	Thra	1570.13	-0.429414	0.24302	-1.76699	0.07723	0.998838
ENSMUSG00000047412	Zbtb44	317.222	0.471219	0.266716	1.76674	0.077271	0.998838
ENSMUSG00000031963	Bmper	330.951	0.490264	0.277555	1.76637	0.0773342	0.998838
ENSMUSG00000020248	Nfyb	581.839	0.469007	0.26554	1.76624	0.0773556	0.998838
ENSMUSG00000086652	Gm14029	31.0953	-0.444822	0.251853	-1.7662	0.0773631	0.998838
ENSMUSG00000046807	Lrrc75b	3049.17	-0.449765	0.254684	-1.76598	0.0774	0.998838
ENSMUSG00000026553	Copa	8515.9	0.330957	0.187443	1.76564	0.0774565	0.998838
ENSMUSG00000102215	Gm2464	214.629	-0.50269	0.284725	-1.76553	0.077475	0.998838
ENSMUSG00000020608	Smc6	1011.09	0.462324	0.261865	1.7655	0.077479	0.998838
ENSMUSG00000025203	Scd2	38673.7	0.328595	0.186294	1.76386	0.0777558	0.998838
ENSMUSG00000030589	Rasgrp4	27.5509	-0.390624	0.221511	-1.76345	0.0778241	0.998838
ENSMUSG00000026618	Iars2	951.477	-0.461664	0.261824	-1.76326	0.0778561	0.998838
ENSMUSG00000048429	1810026J23Rik	363.202	-0.459265	0.260589	-1.76241	0.078	0.998838
ENSMUSG00000037262	Kin	390.127	0.372854	0.211573	1.76229	0.0780197	0.998838
ENSMUSG00000039480	Nt5dc1	110.882	-0.504235	0.286313	-1.76114	0.0782155	0.998838
ENSMUSG00000019929	Dcn	890.669	-0.493834	0.280436	-1.76095	0.0782471	0.998838
ENSMUSG00000027598	Itch	1256.43	0.393153	0.223274	1.76085	0.0782638	0.998838
ENSMUSG00000034324	Tmem132c	156.117	0.507703	0.288357	1.76067	0.0782937	0.998838
ENSMUSG00000027954	Efna1	4259.91	0.362345	0.205853	1.76022	0.0783708	0.998838
ENSMUSG00000036983	Tfb1m	406.948	0.494606	0.281196	1.75893	0.0785889	0.998838
ENSMUSG00000017760	Ctsa	7784.53	0.40514	0.230476	1.75784	0.0787747	0.998838
ENSMUSG00000028962	Slc4a2	523.878	-0.438676	0.249604	-1.75749	0.0788343	0.998838
ENSMUSG00000032051	Fdx1	199.714	-0.503004	0.286258	-1.75717	0.0788888	0.998838
ENSMUSG00000040550	Otud6b	2883.01	0.361857	0.205959	1.75694	0.078928	0.998838
ENSMUSG00000022109	Med4	1152.83	0.455149	0.259101	1.75665	0.0789774	0.998838
ENSMUSG00000008855	Hdac5	449.732	-0.502628	0.286193	-1.75626	0.0790447	0.998838
ENSMUSG00000048787	Dcun1d3	650.466	0.470862	0.268138	1.75604	0.0790808	0.998838
ENSMUSG00000052798	Nup107	1291.72	0.392605	0.223595	1.75588	0.0791091	0.998838
ENSMUSG00000020454	Eif4enif1	630.997	-0.414988	0.236397	-1.75547	0.0791792	0.998838
ENSMUSG00000026229	Psmd1	9720.17	0.317501	0.180869	1.75542	0.0791878	0.998838
ENSMUSG00000020143	Dock2	38.9712	0.429863	0.244926	1.75507	0.0792465	0.998838
ENSMUSG00000017723	Wfdc2	734.56	0.473327	0.269811	1.75429	0.0793811	0.998838
ENSMUSG00000027951	Adar	1314.73	0.415386	0.236791	1.75423	0.0793907	0.998838
ENSMUSG00000035351	Nup37	270.406	0.479568	0.273473	1.75362	0.0794952	0.998838
ENSMUSG00000043068	Fam89a	645.44	-0.440324	0.251131	-1.75336	0.0795398	0.998838
ENSMUSG00000106734	Gm20559	59.3686	-0.35759	0.203972	-1.75313	0.0795796	0.998838
ENSMUSG00000051224	Tceanc	135.871	-0.50563	0.288422	-1.75309	0.0795858	0.998838
ENSMUSG00000070687	Htr1d	796.54	0.356412	0.203319	1.75297	0.0796075	0.998838
ENSMUSG00000059401	Mamld1	828.872	0.424202	0.242012	1.75281	0.079634	0.998838
ENSMUSG00000029059	Fam213b	1463.42	-0.341193	0.194746	-1.75199	0.0797759	0.998838
ENSMUSG00000025888	Casp1	329.992	-0.43455	0.24811	-1.75144	0.0798693	0.998838
ENSMUSG00000029725	Ppp1r35	207.942	-0.504263	0.288145	-1.75003	0.0801125	0.998838
ENSMUSG00000011427	Zfp790	625.784	0.391028	0.223515	1.74945	0.0802137	0.998838
ENSMUSG00000038957	Edc3	1362.41	0.396986	0.226934	1.74935	0.0802311	0.998838
ENSMUSG00000036667	Tcaf1	9322.6	0.32586	0.186338	1.74876	0.0803327	0.998838
ENSMUSG00000037013	Ss18	431.135	0.4841	0.276847	1.74862	0.0803565	0.998838
ENSMUSG00000029512	Ulk1	867.793	-0.417597	0.238818	-1.7486	0.0803599	0.998838
ENSMUSG00000039294	BC017643	2672.89	0.428505	0.24509	1.74836	0.0804022	0.998838
ENSMUSG00000022269	March11	154.397	-0.484258	0.277078	-1.74773	0.08051	0.998838
ENSMUSG00000020519	Sap30l	216.57	-0.437815	0.250551	-1.74741	0.0805665	0.998838
ENSMUSG00000024127	Prepl	6391.92	0.393795	0.225464	1.7466	0.0807069	0.998838
ENSMUSG00000028882	Ppp1r8	516.523	-0.449829	0.257634	-1.746	0.0808106	0.998838
ENSMUSG00000040021	Lats1	315.994	-0.499286	0.286008	-1.74571	0.0808622	0.998838
ENSMUSG00000041298	Katnal1	1554.8	0.447034	0.256077	1.7457	0.0808633	0.998838
ENSMUSG00000027936	Crtc2	1076.52	-0.434082	0.248666	-1.74564	0.0808732	0.998838
ENSMUSG00000028830	AU040320	2505.64	0.403936	0.231473	1.74507	0.0809722	0.998838
ENSMUSG00000027676	Ccdc39	252.84	0.498866	0.285936	1.74468	0.081041	0.998838
ENSMUSG00000097242	Gm16907	69.4097	-0.481533	0.276094	-1.74409	0.0811433	0.998838
ENSMUSG00000031864	Ints10	1411.85	0.437699	0.250983	1.74394	0.0811699	0.998838
ENSMUSG00000035356	Nfkbiz	63.4936	-0.475437	0.27269	-1.74351	0.0812448	0.998838
ENSMUSG00000025008	Tctn3	374.897	0.405277	0.23258	1.74253	0.0814159	0.998838
ENSMUSG00000033316	Galnt9	457.244	-0.409718	0.235161	-1.74229	0.0814586	0.998838
ENSMUSG00000029405	G3bp2	7533.72	0.350855	0.201414	1.74196	0.0815154	0.998838
ENSMUSG00000032452	Clstn2	449.448	-0.428107	0.245763	-1.74195	0.0815166	0.998838
ENSMUSG00000022246	Rai14	265.485	0.501511	0.288009	1.7413	0.0816304	0.998838
ENSMUSG00000033773	Rpap2	1234.88	0.450813	0.258947	1.74095	0.0816927	0.998838
ENSMUSG00000035578	Iqcg	508.518	0.459921	0.264342	1.73987	0.0818818	0.998838
ENSMUSG00000040663	Clcf1	40.0795	-0.359768	0.206783	-1.73983	0.0818888	0.998838
ENSMUSG00000009378	Slc16a12	1263.2	0.465383	0.267585	1.7392	0.0819999	0.998838
ENSMUSG00000027863	Cd2	13.4162	0.298618	0.171729	1.7389	0.0820531	0.998838
ENSMUSG00000031657	Heatr3	442.18	-0.484008	0.278354	-1.73883	0.0820653	0.998838
ENSMUSG00000024812	Tjp2	82.488	-0.401909	0.231144	-1.73878	0.0820735	0.998838
ENSMUSG00000083285	Gm15815	8.32954	-0.307152	0.176672	-1.73854	0.0821154	0.998838
ENSMUSG00000106404	Gm42919	12.5126	-0.307773	0.177249	-1.73639	0.0824955	0.998838
ENSMUSG00000029005	Draxin	50.8891	0.408304	0.235159	1.73629	0.0825131	0.998838
ENSMUSG00000052299	Ltn1	1700.7	0.312462	0.179963	1.73626	0.0825176	0.998838
ENSMUSG00000022536	Glyr1	4761.04	0.392693	0.22627	1.7355	0.0826518	0.998838
ENSMUSG00000031728	Zfp821	406.5	-0.454256	0.261899	-1.73447	0.0828348	0.998838
ENSMUSG00000021236	Entpd5	1164.72	0.424177	0.244575	1.73435	0.0828567	0.998838
ENSMUSG00000026620	Mark1	469.799	-0.394524	0.227505	-1.73413	0.0828943	0.998838
ENSMUSG00000074825	Itpripl1	829.963	0.407625	0.235093	1.73389	0.0829379	0.998838
ENSMUSG00000040412	5330417C22Rik	1482.07	0.394479	0.227567	1.73346	0.0830134	0.998838
ENSMUSG00000002409	Dyrk1b	154.863	-0.49086	0.283186	-1.73335	0.0830341	0.998838
ENSMUSG00000031808	Slc27a1	534.428	-0.457386	0.263949	-1.73285	0.0831217	0.998838
ENSMUSG00000027035	Cers6	397.133	-0.474423	0.273801	-1.73273	0.0831441	0.998838
ENSMUSG00000042207	Kdm5b	642.075	0.431505	0.249063	1.73252	0.0831819	0.998838
ENSMUSG00000040782	Rfwd2	198.867	-0.492298	0.284155	-1.7325	0.0831849	0.998838
ENSMUSG00000036768	Kif15	34.2233	-0.424968	0.245355	-1.73205	0.0832642	0.998838
ENSMUSG00000091619	Gm3625	7.75696	-0.328356	0.189594	-1.73189	0.0832936	0.998838
ENSMUSG00000021587	Pcsk1	770.742	0.459726	0.265514	1.73146	0.0833706	0.998838
ENSMUSG00000015748	Prpf3	658.218	0.381843	0.220552	1.73131	0.083397	0.998838
ENSMUSG00000050043	Tmx2	8383.29	0.360882	0.208496	1.73088	0.0834725	0.998838
ENSMUSG00000024530	Slmo1	116.09	-0.45238	0.26136	-1.73087	0.0834749	0.998838
ENSMUSG00000021196	Pfkp	28609.2	0.404956	0.234028	1.73037	0.0835634	0.998838
ENSMUSG00000063297	Luzp2	2268.31	0.359447	0.207769	1.73003	0.0836255	0.998838
ENSMUSG00000031758	Cdyl2	1453.11	0.383171	0.221569	1.72935	0.0837461	0.998838
ENSMUSG00000046709	Mapk10	10902	0.343893	0.199095	1.72728	0.0841172	0.998838
ENSMUSG00000024982	Zdhhc6	1313.84	0.452566	0.262026	1.72718	0.0841349	0.998838
ENSMUSG00000019647	Sema6a	777.54	-0.425136	0.246205	-1.72675	0.0842118	0.998838
ENSMUSG00000013833	Med16	951.995	-0.493449	0.285857	-1.72621	0.0843095	0.998838
ENSMUSG00000022208	Jph4	1344.1	-0.430602	0.249474	-1.72604	0.0843406	0.998838
ENSMUSG00000030224	Strap	1721.95	-0.47773	0.276781	-1.72602	0.0843439	0.998838
ENSMUSG00000037098	Rab11fip3	527.079	-0.433389	0.251123	-1.7258	0.0843828	0.998838
ENSMUSG00000006676	Usp19	1373.19	-0.459638	0.26644	-1.72511	0.0845074	0.998838
ENSMUSG00000039159	Ube2h	4479.77	0.309727	0.179563	1.7249	0.0845463	0.998838
ENSMUSG00000020078	Vps26a	1522.2	0.364893	0.211567	1.72472	0.0845785	0.998838
ENSMUSG00000034509	Mad2l1bp	1168.63	0.405915	0.235459	1.72393	0.08472	0.998838
ENSMUSG00000034349	Smc4	529.384	0.404321	0.234713	1.72262	0.0849573	0.998838
ENSMUSG00000063047	Zfp780b	52.6214	0.47844	0.277798	1.72226	0.0850226	0.998838
ENSMUSG00000070327	Rnf213	378.497	-0.488615	0.283847	-1.7214	0.0851785	0.998838
ENSMUSG00000085245	Gm11713	8.85925	-0.359782	0.209102	-1.72061	0.0853222	0.998838
ENSMUSG00000055653	Gpc3	486.378	0.464023	0.269708	1.72046	0.0853487	0.998838
ENSMUSG00000020818	Mfsd11	2788.79	0.370857	0.215626	1.71991	0.085449	0.998838
ENSMUSG00000066487	Gm5786	39.5757	-0.490028	0.284998	-1.71941	0.0855398	0.998838
ENSMUSG00000011877	Git1	732.865	-0.426182	0.247895	-1.71921	0.0855768	0.998838
ENSMUSG00000027811	4930579G24Rik	96.8155	0.480937	0.279787	1.71894	0.0856259	0.998838
ENSMUSG00000025209	Twnk	255.57	0.487438	0.28358	1.71887	0.0856374	0.998838
ENSMUSG00000051506	Wdfy4	40.4917	0.387148	0.225425	1.71742	0.0859031	0.998838
ENSMUSG00000006471	Ndor1	691.282	-0.477304	0.277988	-1.717	0.0859797	0.998838
ENSMUSG00000029304	Spp1	161.303	-0.473683	0.275889	-1.71693	0.0859912	0.998838
ENSMUSG00000044749	Abca6	593.018	0.443809	0.258677	1.71569	0.0862191	0.998838
ENSMUSG00000023915	Tnfrsf21	2508.82	-0.447311	0.260772	-1.71533	0.0862844	0.998838
ENSMUSG00000052221	Ppp1r36	49.0227	-0.39247	0.228876	-1.71477	0.0863875	0.998838
ENSMUSG00000035798	Zdhhc17	1767.25	0.308488	0.179926	1.71453	0.0864322	0.998838
ENSMUSG00000002803	Btbd6	321.746	-0.486649	0.284009	-1.7135	0.0866209	0.998838
ENSMUSG00000035953	Tmem55b	938.749	-0.425616	0.24845	-1.71308	0.0866972	0.998838
ENSMUSG00000036585	Fgf1	10949.6	0.323484	0.188859	1.71283	0.0867431	0.998838
ENSMUSG00000033900	Map9	2323.01	0.275831	0.16114	1.71175	0.0869423	0.998838
ENSMUSG00000036769	Wdr44	916.823	0.413671	0.241668	1.71173	0.0869463	0.998838
ENSMUSG00000038759	Nup205	303.553	0.490701	0.286737	1.71133	0.0870203	0.998838
ENSMUSG00000031290	Lrch2	64.6052	0.421199	0.246165	1.71105	0.0870727	0.998838
ENSMUSG00000020484	Xbp1	1830.87	-0.487415	0.284884	-1.71093	0.0870945	0.998838
ENSMUSG00000014776	Nol3	5332.17	-0.417385	0.244014	-1.7105	0.0871738	0.998838
ENSMUSG00000002204	Napsa	17.1421	0.315614	0.184529	1.71038	0.0871958	0.998838
ENSMUSG00000022752	Tomm70a	1730.76	-0.384226	0.224714	-1.70984	0.0872948	0.998838
ENSMUSG00000031129	Slc9a9	7902.17	0.346167	0.202561	1.70895	0.0874595	0.998838
ENSMUSG00000033257	Ttll4	85.3994	-0.486051	0.284566	-1.70804	0.0876281	0.998838
ENSMUSG00000052337	Immt	10007.9	0.344693	0.201843	1.70773	0.0876863	0.998838
ENSMUSG00000022321	Cdh10	431.492	0.47368	0.277598	1.70636	0.0879419	0.998838
ENSMUSG00000030921	Trim30a	50.4948	0.481386	0.282207	1.70579	0.0880477	0.998838
ENSMUSG00000023224	Serping1	14228.1	0.408345	0.239489	1.70507	0.0881812	0.998838
ENSMUSG00000028974	Dffa	5970.19	0.421307	0.247139	1.70474	0.0882435	0.998838
ENSMUSG00000036707	Cab39	1651.06	-0.385769	0.226329	-1.70446	0.0882957	0.998838
ENSMUSG00000023932	Cdc5l	2733.91	0.343095	0.201335	1.7041	0.0883618	0.998838
ENSMUSG00000106115	Gm43420	14.2998	0.287763	0.168913	1.70362	0.0884529	0.998838
ENSMUSG00000042961	Egflam	75.3653	0.426164	0.250154	1.70361	0.0884545	0.998838
ENSMUSG00000051497	Kcnj16	36.9945	-0.36747	0.215754	-1.70319	0.0885323	0.998838
ENSMUSG00000020659	Cbll1	366.122	0.486624	0.285737	1.70305	0.0885587	0.998838
ENSMUSG00000063362	Alg11	4162.14	0.345195	0.202807	1.70209	0.0887391	0.998838
ENSMUSG00000045427	Hnrnph2	3983.58	0.30058	0.176641	1.70164	0.0888222	0.998838
ENSMUSG00000028637	Ccdc30	177.765	0.486229	0.285847	1.70101	0.0889402	0.998838
ENSMUSG00000021975	Ints9	1850.22	0.384579	0.226095	1.70096	0.0889497	0.998838
ENSMUSG00000003534	Ddr1	588.527	-0.458798	0.269736	-1.70091	0.0889591	0.998838
ENSMUSG00000041629	Fam104a	400.638	-0.481344	0.283096	-1.70029	0.0890767	0.998838
ENSMUSG00000018604	Tbx3	281.595	0.485756	0.285693	1.70028	0.089079	0.998838
ENSMUSG00000051278	Zgrf1	70.3891	0.397447	0.233881	1.69936	0.0892517	0.998838
ENSMUSG00000033735	Spr	2371.42	-0.380718	0.224097	-1.6989	0.0893385	0.998838
ENSMUSG00000033075	Senp1	119.945	0.485457	0.285753	1.69887	0.0893433	0.998838
ENSMUSG00000031072	Oraov1	3081.45	0.332595	0.195775	1.69886	0.089345	0.998838
ENSMUSG00000043702	Pde12	336.881	-0.481171	0.283246	-1.69877	0.089362	0.998838
ENSMUSG00000025321	Itgb8	24.0632	-0.376549	0.221678	-1.69863	0.0893891	0.998838
ENSMUSG00000025475	Adgra1	188.981	-0.48962	0.288271	-1.69847	0.0894191	0.998838
ENSMUSG00000062202	Btbd9	1396.68	-0.334942	0.197219	-1.69832	0.0894466	0.998838
ENSMUSG00000024955	Esrra	37.871	-0.405024	0.238493	-1.69827	0.0894571	0.998838
ENSMUSG00000076612	Ighg2c	1232.07	0.440286	0.25927	1.69817	0.089475	0.998838
ENSMUSG00000027107	Chrna1	46.1686	0.464844	0.273774	1.69791	0.0895246	0.998838
ENSMUSG00000031070	Mrgprf	31.2511	-0.315522	0.185935	-1.69695	0.0897064	0.998838
ENSMUSG00000071633	Gm4952	16.6168	0.395285	0.232981	1.69664	0.0897645	0.998838
ENSMUSG00000037995	Igsf9	187.411	-0.455106	0.26856	-1.69461	0.0901486	0.998838
ENSMUSG00000050908	Tvp23a	2607.15	0.423506	0.249918	1.69458	0.0901552	0.998838
ENSMUSG00000041303	Gtf3c3	1866.6	0.35729	0.211012	1.69322	0.090413	0.998838
ENSMUSG00000020262	Adarb1	984.664	-0.404681	0.239096	-1.69255	0.0905416	0.998838
ENSMUSG00000048537	Phldb1	266.774	-0.477178	0.281944	-1.69246	0.0905585	0.998838
ENSMUSG00000106706	C530043K16Rik	18.8582	-0.334365	0.197665	-1.69158	0.0907269	0.998838
ENSMUSG00000058006	Mdn1	400.284	-0.486548	0.28769	-1.69122	0.0907943	0.998838
ENSMUSG00000020151	Ptprr	3197.86	0.418574	0.247525	1.69104	0.0908293	0.998838
ENSMUSG00000085628	Appbp2os	10.7597	0.302271	0.178781	1.69073	0.0908878	0.998838
ENSMUSG00000021669	Col4a3bp	549.832	-0.450924	0.266834	-1.68991	0.091046	0.998838
ENSMUSG00000034088	Hdlbp	8218.32	0.324317	0.191956	1.68954	0.0911164	0.998838
ENSMUSG00000032312	Csk	698.68	-0.428481	0.253619	-1.68947	0.0911299	0.998838
ENSMUSG00000090053	Palm2	541.744	0.386536	0.228811	1.68932	0.0911573	0.998838
ENSMUSG00000020250	Txnrd1	2690.55	-0.401639	0.23778	-1.68912	0.0911964	0.998838
ENSMUSG00000020810	Cygb	313.946	-0.476581	0.282193	-1.68884	0.0912494	0.998838
ENSMUSG00000052142	Rasal3	7.51039	-0.284748	0.168725	-1.68765	0.0914791	0.998838
ENSMUSG00000069053	Uba1y	22.0584	0.27442	0.162628	1.68741	0.0915247	0.998838
ENSMUSG00000017686	Rhot1	1120.58	-0.445054	0.263806	-1.68705	0.0915934	0.998838
ENSMUSG00000028228	Cpne3	9636.42	0.306315	0.181571	1.68703	0.0915977	0.998838
ENSMUSG00000097296	Gm26532	32.9671	-0.445399	0.264063	-1.68671	0.0916583	0.998838
ENSMUSG00000040297	Suco	786.692	0.366948	0.217669	1.6858	0.0918337	0.998838
ENSMUSG00000007039	Ddah2	676.867	-0.479242	0.284374	-1.68525	0.09194	0.998838
ENSMUSG00000010803	Gabra1	1628.88	0.40545	0.240681	1.6846	0.0920663	0.998838
ENSMUSG00000033540	Idua	533.419	0.461268	0.274026	1.6833	0.0923175	0.998838
ENSMUSG00000086247	Gm15787	9.41003	0.286816	0.170455	1.68265	0.0924424	0.998838
ENSMUSG00000030095	Tmem43	3644.7	0.405223	0.240866	1.68236	0.0924993	0.998838
ENSMUSG00000001918	Slc1a5	137.616	-0.477971	0.284195	-1.68184	0.0926002	0.998838
ENSMUSG00000023011	Faim2	913.409	-0.481869	0.286772	-1.68032	0.0928953	0.998838
ENSMUSG00000047603	Zfp235	217.399	0.474155	0.282233	1.68001	0.0929547	0.998838
ENSMUSG00000058748	Zfp958	164.106	-0.484063	0.28821	-1.67955	0.0930448	0.998838
ENSMUSG00000092486	2610524H06Rik	282.073	-0.459265	0.273475	-1.67937	0.0930805	0.998838
ENSMUSG00000086968	4933431E20Rik	769.66	0.453648	0.270144	1.67928	0.0930976	0.998838
ENSMUSG00000103927	Gm9932	10.6208	0.312509	0.186147	1.67883	0.0931844	0.998838
ENSMUSG00000035152	Ap2b1	4854.98	0.357387	0.212886	1.67877	0.0931974	0.998838
ENSMUSG00000026519	Tmem63a	1709.32	0.350564	0.208841	1.67862	0.0932264	0.998838
ENSMUSG00000059040	Eno1b	1288.07	0.335122	0.199661	1.67845	0.0932584	0.998838
ENSMUSG00000031631	Cfap97	834.494	0.416359	0.248072	1.67838	0.0932725	0.998838
ENSMUSG00000005575	Ube2m	1046.47	-0.319421	0.190315	-1.67838	0.0932726	0.998838
ENSMUSG00000050751	Pgbd5	1229.39	-0.34747	0.207036	-1.67831	0.0932866	0.998838
ENSMUSG00000006763	Saal1	276.305	0.436976	0.260418	1.67798	0.0933511	0.998838
ENSMUSG00000107277	Gm10461	36.4545	0.340194	0.202819	1.67733	0.0934784	0.998838
ENSMUSG00000031539	Ap3m2	1466.06	0.45105	0.268951	1.67707	0.0935279	0.998838
ENSMUSG00000028405	Aco1	1261.82	0.361088	0.215415	1.67625	0.0936901	0.998838
ENSMUSG00000090266	Mettl23	306.689	-0.482968	0.288128	-1.67622	0.0936943	0.998838
ENSMUSG00000029596	Sdsl	274.671	-0.465553	0.27788	-1.67537	0.0938608	0.998838
ENSMUSG00000073678	Pgap1	493.287	0.39521	0.235895	1.67536	0.0938635	0.998838
ENSMUSG00000032563	Mrpl3	593.165	-0.478391	0.285692	-1.6745	0.0940324	0.998838
ENSMUSG00000022433	Csnk1e	1025.92	-0.290865	0.173761	-1.67394	0.0941423	0.998838
ENSMUSG00000106603	Gm43509	12.215	-0.373207	0.22302	-1.67342	0.0942439	0.998838
ENSMUSG00000026123	Plekhb2	16773.3	0.379929	0.227152	1.67258	0.0944101	0.998838
ENSMUSG00000106291	1110003F10Rik	10.4434	-0.270333	0.161643	-1.67241	0.0944439	0.998838
ENSMUSG00000082454	Gm12183	35.1028	-0.434428	0.259832	-1.67196	0.0945318	0.998838
ENSMUSG00000029250	Polr2b	1986.66	0.358443	0.214412	1.67175	0.0945735	0.998838
ENSMUSG00000043140	Tmem186	916.736	0.348736	0.20878	1.67035	0.0948502	0.998838
ENSMUSG00000027882	Stxbp3	202.408	0.44842	0.268642	1.66921	0.0950759	0.998838
ENSMUSG00000024970	AI846148	195.756	-0.463086	0.277435	-1.66917	0.0950844	0.998838
ENSMUSG00000048222	Mfap1b	700.677	0.365425	0.219065	1.66811	0.0952935	0.998838
ENSMUSG00000105304	Gm43696	121.294	-0.428455	0.256875	-1.66795	0.0953256	0.998838
ENSMUSG00000038069	Cdkn2aip	113.514	-0.468967	0.281205	-1.66771	0.0953738	0.998838
ENSMUSG00000035370	Adat3	92.4032	-0.479202	0.287362	-1.66759	0.0953975	0.998838
ENSMUSG00000029545	Acads	525.928	-0.360554	0.216253	-1.66728	0.095459	0.998838
ENSMUSG00000038398	Upf3a	489.784	-0.418018	0.250809	-1.66668	0.0955788	0.998838
ENSMUSG00000025158	Rfng	378.998	-0.47095	0.2826	-1.66649	0.0956159	0.998838
ENSMUSG00000033420	Antxr1	27.1399	0.396837	0.238147	1.66636	0.0956427	0.998838
ENSMUSG00000001281	Itgb7	83.0186	0.375896	0.225722	1.66531	0.0958514	0.998838
ENSMUSG00000050271	D8Ertd82e	65.7876	-0.446003	0.267918	-1.6647	0.095973	0.998838
ENSMUSG00000021180	Rps6ka5	341.58	-0.461618	0.277356	-1.66435	0.0960426	0.998838
ENSMUSG00000025512	Chid1	1859.5	0.354514	0.213067	1.66386	0.0961405	0.998838
ENSMUSG00000056812	St8sia3	4425.15	0.268991	0.161675	1.66378	0.0961572	0.998838
ENSMUSG00000003269	Cyth2	1054.35	-0.469543	0.282315	-1.66319	0.0962744	0.998838
ENSMUSG00000040018	Cox15	1407.11	0.391541	0.235435	1.66306	0.0963014	0.998838
ENSMUSG00000102142	Gm26930	10.7854	-0.349565	0.210231	-1.66277	0.0963591	0.998838
ENSMUSG00000105615	Gm42792	8.75655	0.289489	0.174116	1.66262	0.0963888	0.998838
ENSMUSG00000021990	Spata13	2712.24	0.307768	0.185125	1.66249	0.0964143	0.998838
ENSMUSG00000002250	Ppard	41.3689	-0.413248	0.248611	-1.66223	0.0964673	0.998838
ENSMUSG00000029439	Sfswap	446.389	0.471914	0.283948	1.66197	0.0965186	0.998838
ENSMUSG00000040511	Pvr	332.521	0.479227	0.288445	1.66141	0.0966302	0.998838
ENSMUSG00000027751	Supt20	1548.85	0.324198	0.195231	1.66058	0.0967971	0.998838
ENSMUSG00000024642	Tle4	1085.4	0.417449	0.251411	1.66042	0.0968296	0.998838
ENSMUSG00000032040	Dcps	497.945	0.439644	0.264799	1.6603	0.0968549	0.998838
ENSMUSG00000040723	Rcsd1	24.4947	-0.352225	0.212178	-1.66005	0.0969049	0.998838
ENSMUSG00000048616	Nog	28.906	-0.451537	0.272065	-1.65967	0.0969817	0.998838
ENSMUSG00000030641	Ddias	62.9101	-0.406228	0.244835	-1.65919	0.097078	0.998838
ENSMUSG00000015312	Gadd45b	100.1	0.470128	0.283467	1.65849	0.097218	0.998838
ENSMUSG00000021477	Ctsl	55647.6	0.302608	0.182521	1.65793	0.0973307	0.998838
ENSMUSG00000044948	Cfap43	38.8622	-0.342454	0.206607	-1.65752	0.097415	0.998838
ENSMUSG00000008226	Scrn3	1781.73	0.398137	0.240219	1.65739	0.0974409	0.998838
ENSMUSG00000031370	Zrsr2	1157.18	-0.366171	0.220954	-1.65723	0.0974734	0.998838
ENSMUSG00000106825	2510016D11Rik	13.887	-0.298826	0.180318	-1.65722	0.0974758	0.998838
ENSMUSG00000006546	Cryba2	199.062	-0.474514	0.286383	-1.65692	0.0975348	0.998838
ENSMUSG00000052584	Serp2	897.155	-0.451217	0.272491	-1.65589	0.0977431	0.998838
ENSMUSG00000026926	Pmpca	4979.74	0.389182	0.235097	1.65541	0.0978419	0.998838
ENSMUSG00000041135	Ripk2	118.024	-0.445961	0.269472	-1.65495	0.0979355	0.998838
ENSMUSG00000020961	Ston2	390.141	0.376566	0.22757	1.65473	0.09798	0.998838
ENSMUSG00000050335	Lgals3	2722.17	-0.400239	0.241932	-1.65434	0.0980581	0.998838
ENSMUSG00000022742	Cpox	259.558	-0.44896	0.271503	-1.65361	0.0982076	0.998838
ENSMUSG00000020477	Mrps24	452.029	-0.472859	0.286001	-1.65335	0.0982599	0.998838
ENSMUSG00000093904	Tomm20	1139.9	-0.411851	0.249136	-1.65312	0.0983069	0.998838
ENSMUSG00000001767	Crnkl1	823.639	0.373294	0.226006	1.6517	0.0985956	0.998838
ENSMUSG00000005615	Pcyt1a	1826.72	0.355578	0.215342	1.65123	0.0986918	0.998838
ENSMUSG00000038174	Fam126b	715.615	0.349542	0.211766	1.6506	0.0988193	0.998838
ENSMUSG00000031714	Gab1	1056.46	0.393755	0.238555	1.65058	0.0988238	0.998838
ENSMUSG00000005950	P2rx5	149.187	-0.475473	0.288216	-1.64971	0.0990024	0.998838
ENSMUSG00000036880	Acaa2	3478.01	0.385002	0.233462	1.6491	0.0991268	0.998838
ENSMUSG00000027716	Trpc3	2907.64	0.326398	0.19794	1.64898	0.0991522	0.998838
ENSMUSG00000028187	Rpf1	268.345	0.408899	0.248087	1.64821	0.0993105	0.998838
ENSMUSG00000017747	Ghdc	431.845	-0.474442	0.287942	-1.6477	0.0994144	0.998838
ENSMUSG00000003721	Insig2	1617.9	0.318322	0.193313	1.64666	0.0996271	0.998838
ENSMUSG00000024683	Mrpl16	922.046	0.431339	0.262076	1.64586	0.0997933	0.998838
ENSMUSG00000042599	Kdm7a	218.353	-0.474326	0.288311	-1.64519	0.0999307	0.998838
ENSMUSG00000103133	Gm37303	7.19592	-0.262889	0.159845	-1.64465	0.100042	0.998838
ENSMUSG00000021209	Ppp4r4	153.336	-0.459573	0.279444	-1.6446	0.100053	0.998838
ENSMUSG00000037257	Aagab	2730.11	0.373988	0.227461	1.64418	0.100138	0.998838
ENSMUSG00000025857	Dnaaf5	132.628	-0.473053	0.287738	-1.64404	0.100167	0.998838
ENSMUSG00000035840	Lysmd3	459.477	0.385781	0.234724	1.64355	0.10027	0.998838
ENSMUSG00000079003	Samd1	140.749	-0.449675	0.273667	-1.64315	0.100352	0.998838
ENSMUSG00000028580	Pum1	1640.8	0.401747	0.24451	1.64307	0.100369	0.998838
ENSMUSG00000020576	Nbas	1560.7	0.413057	0.251421	1.64289	0.100406	0.998838
ENSMUSG00000029163	Emilin1	10.9193	-0.26854	0.163493	-1.64252	0.100482	0.998838
ENSMUSG00000098176	Ccdc166	166.545	-0.473739	0.28843	-1.64248	0.100491	0.998838
ENSMUSG00000037316	Bag4	266.25	-0.463066	0.282026	-1.64193	0.100605	0.998838
ENSMUSG00000024011	Pi16	99.3812	0.467426	0.284714	1.64174	0.100645	0.998838
ENSMUSG00000029017	Pmpcb	1717.54	0.358897	0.218639	1.6415	0.100693	0.998838
ENSMUSG00000078570	1110065P20Rik	106.38	-0.473497	0.288456	-1.64149	0.100696	0.998838
ENSMUSG00000032584	Mst1r	405.382	0.463012	0.282074	1.64146	0.100703	0.998838
ENSMUSG00000020814	Mxra7	49.9025	-0.470432	0.2866	-1.64142	0.100709	0.998838
ENSMUSG00000040447	Spns2	287.449	-0.461321	0.281155	-1.64081	0.100838	0.998838
ENSMUSG00000024914	Drap1	994.897	-0.322133	0.196334	-1.64074	0.100851	0.998838
ENSMUSG00000031012	Cask	4895.64	0.313304	0.191099	1.63949	0.101112	0.998838
ENSMUSG00000025104	Hdgfrp3	383.491	-0.413956	0.252513	-1.63935	0.101141	0.998838
ENSMUSG00000022861	Dgkg	3995.62	0.272698	0.16636	1.6392	0.101172	0.998838
ENSMUSG00000059796	Eif4a1	3215.28	-0.39422	0.240509	-1.63911	0.10119	0.998838
ENSMUSG00000032425	Zfp949	657.413	0.455184	0.277802	1.63852	0.101314	0.998838
ENSMUSG00000027012	Dync1i2	20343.5	0.287822	0.175668	1.63844	0.101329	0.998838
ENSMUSG00000074862	BC025920	16.7194	-0.362257	0.22111	-1.63836	0.101346	0.998838
ENSMUSG00000068523	Gng5	775.763	-0.378485	0.231019	-1.63832	0.101354	0.998838
ENSMUSG00000090626	Tex9	306.867	-0.444481	0.27134	-1.63809	0.101402	0.998838
ENSMUSG00000031785	Adgrg1	14690.8	0.426346	0.260427	1.6371	0.101609	0.998838
ENSMUSG00000000568	Hnrnpd	339.744	-0.432955	0.264464	-1.6371	0.101609	0.998838
ENSMUSG00000028706	Nsun4	821.843	0.440682	0.269255	1.63667	0.101699	0.998838
ENSMUSG00000021396	Nxnl2	38.5475	0.403916	0.246819	1.63649	0.101737	0.998838
ENSMUSG00000074968	Ano3	7614.74	0.323461	0.197689	1.63621	0.101796	0.998838
ENSMUSG00000039153	Runx2	228.661	0.455553	0.278512	1.63566	0.10191	0.998838
ENSMUSG00000063446	Plppr1	226.946	0.469486	0.287165	1.6349	0.10207	0.998838
ENSMUSG00000021987	Mtmr6	11568.3	0.322878	0.197534	1.63455	0.102144	0.998838
ENSMUSG00000053536	Cstf2t	668.156	0.404165	0.24732	1.63418	0.102222	0.998838
ENSMUSG00000033906	Zdhhc15	527.123	0.394283	0.241294	1.63403	0.102252	0.998838
ENSMUSG00000024012	Mtch1	3061.03	-0.328339	0.201053	-1.6331	0.102449	0.998838
ENSMUSG00000032489	Kif9	194.404	0.451708	0.277121	1.63	0.103101	0.998838
ENSMUSG00000106680	Gm43852	13.1049	-0.303023	0.185948	-1.62961	0.103184	0.998838
ENSMUSG00000053181	A830005F24Rik	171.318	-0.464475	0.285035	-1.62953	0.1032	0.998838
ENSMUSG00000027695	Pld1	103.074	-0.381213	0.233952	-1.62945	0.103219	0.998838
ENSMUSG00000058070	Eml1	37302.7	0.401549	0.246511	1.62893	0.103328	0.998838
ENSMUSG00000021981	Cab39l	7564.85	0.329279	0.2022	1.62849	0.103422	0.998838
ENSMUSG00000044628	Rnf208	806.017	-0.448701	0.275578	-1.62822	0.103479	0.998838
ENSMUSG00000035131	Brinp3	20.3166	0.298001	0.183125	1.62731	0.103672	0.998838
ENSMUSG00000049657	Zbtb5	151.245	0.458671	0.281917	1.62697	0.103743	0.998838
ENSMUSG00000001127	Araf	8458.72	0.305956	0.188055	1.62695	0.103747	0.998838
ENSMUSG00000078670	Fam174b	150.123	-0.46188	0.283912	-1.62684	0.103771	0.998838
ENSMUSG00000066861	Oas1g	22.7477	0.330993	0.203472	1.62673	0.103795	0.998838
ENSMUSG00000030126	Tmcc1	578.117	0.424958	0.261269	1.62651	0.103841	0.998838
ENSMUSG00000074194	Zfp791	55.515	0.312117	0.191894	1.62651	0.103842	0.998838
ENSMUSG00000058655	Eif4b	4253.57	0.35472	0.218096	1.62644	0.103856	0.998838
ENSMUSG00000023960	Enpp5	3801.62	0.335882	0.206541	1.62623	0.103902	0.998838
ENSMUSG00000029729	Zkscan1	1435.7	0.339862	0.208991	1.62621	0.103906	0.998838
ENSMUSG00000059363	Fxn	211.709	-0.44613	0.274384	-1.62593	0.103964	0.998838
ENSMUSG00000021666	Gfm2	908.137	0.384363	0.236423	1.62574	0.104004	0.998838
ENSMUSG00000097316	Gm10516	360.069	0.390203	0.240076	1.62533	0.104092	0.998838
ENSMUSG00000042460	C1galt1	21.1169	-0.399225	0.245629	-1.62532	0.104095	0.998838
ENSMUSG00000041852	Tcf20	1083.61	0.35039	0.215695	1.62447	0.104276	0.998838
ENSMUSG00000024576	Csnk1a1	3983.37	-0.43117	0.265457	-1.62425	0.104321	0.998838
ENSMUSG00000036099	Vezt	3083.43	0.32593	0.200713	1.62386	0.104406	0.998838
ENSMUSG00000026271	Gpr35	4315.87	0.360694	0.222159	1.62358	0.104465	0.998838
ENSMUSG00000091387	Gcnt4	66.5301	-0.372182	0.229455	-1.62202	0.104798	0.998838
ENSMUSG00000036186	Fam69b	208.414	-0.466478	0.28762	-1.62186	0.104834	0.998838
ENSMUSG00000019852	Arfgef3	1512.12	0.39175	0.241554	1.62179	0.104849	0.998838
ENSMUSG00000043953	Ccrl2	27.6828	-0.330825	0.204021	-1.62153	0.104905	0.998838
ENSMUSG00000029436	Mmp17	175.829	-0.44872	0.276741	-1.62144	0.104922	0.998838
ENSMUSG00000054277	Arfgap3	6355.93	0.346823	0.213991	1.62074	0.105074	0.998838
ENSMUSG00000072720	Myo18b	40.7216	-0.340851	0.210317	-1.62065	0.105092	0.998838
ENSMUSG00000042751	Nmnat2	6171.52	0.323498	0.199678	1.6201	0.105212	0.998838
ENSMUSG00000031796	Cfap20	1074.71	-0.327989	0.202462	-1.62	0.105231	0.998838
ENSMUSG00000022139	Mbnl2	15663.6	0.255802	0.158001	1.61898	0.105451	0.998838
ENSMUSG00000068039	Tcp1	9185.67	0.291597	0.180175	1.61841	0.105575	0.998838
ENSMUSG00000030750	Nsmce1	1253.77	-0.36821	0.227615	-1.61769	0.10573	0.998838
ENSMUSG00000033214	Slitrk5	222.167	-0.449601	0.278038	-1.61705	0.105867	0.998838
ENSMUSG00000069520	Tmem19	2549.46	0.31651	0.195883	1.61582	0.106134	0.998838
ENSMUSG00000021610	Clptm1l	563.117	-0.355843	0.220243	-1.61569	0.106162	0.998838
ENSMUSG00000085928	4933427I22Rik	10.0853	0.285392	0.176652	1.61556	0.10619	0.998838
ENSMUSG00000034201	Gas2l1	397.001	-0.464145	0.287317	-1.61544	0.106214	0.998838
ENSMUSG00000005698	Ctcf	374.276	-0.427694	0.264855	-1.61483	0.106348	0.998838
ENSMUSG00000032288	Imp3	358.354	-0.465653	0.288451	-1.61432	0.106458	0.998838
ENSMUSG00000028879	Stx12	7582.72	0.339424	0.21028	1.61415	0.106494	0.998838
ENSMUSG00000067297	Ifit1bl2	92.7113	0.399509	0.247714	1.61279	0.106791	0.998838
ENSMUSG00000032422	Snx14	612.821	0.420201	0.260591	1.61249	0.106855	0.998838
ENSMUSG00000052726	Kcnt2	99.3581	0.464579	0.288172	1.61216	0.106927	0.998838
ENSMUSG00000085347	Hk1os	70.869	0.452	0.280399	1.61199	0.106964	0.998838
ENSMUSG00000028051	Hcn3	634.338	-0.388044	0.240765	-1.61171	0.107025	0.998838
ENSMUSG00000041124	Msantd4	1978.45	0.369011	0.229018	1.61127	0.10712	0.998838
ENSMUSG00000089862	Umad1	463.316	0.430814	0.267378	1.61125	0.107125	0.998838
ENSMUSG00000038365	Fbxo25	1606.12	0.375724	0.233213	1.61108	0.107163	0.998838
ENSMUSG00000055723	Rras2	64.6723	-0.464582	0.288455	-1.61059	0.107269	0.998838
ENSMUSG00000030965	Fam175b	2051.2	0.334432	0.207697	1.61019	0.107356	0.998838
ENSMUSG00000054893	Zfp667	305.554	0.461193	0.286441	1.61008	0.107381	0.998838
ENSMUSG00000020134	Peli1	138.83	-0.439631	0.273123	-1.60964	0.107476	0.998838
ENSMUSG00000030556	Lrrc28	1233.79	0.36722	0.228179	1.60935	0.107539	0.998838
ENSMUSG00000029673	Auts2	1324.57	-0.349066	0.217076	-1.60804	0.107827	0.998838
ENSMUSG00000026463	Atp2b4	1203.58	-0.353127	0.219618	-1.60792	0.107853	0.998838
ENSMUSG00000028013	Ppa2	952.793	-0.377251	0.234626	-1.60788	0.107861	0.998838
ENSMUSG00000032060	Cryab	149.93	0.456498	0.283931	1.60778	0.107884	0.998838
ENSMUSG00000016831	Tox4	2876.17	0.347704	0.216297	1.60753	0.107937	0.998838
ENSMUSG00000107272	Gm42730	210.12	-0.46247	0.287709	-1.60742	0.107962	0.998838
ENSMUSG00000021360	Gcnt2	15561.4	0.287038	0.178576	1.60737	0.107973	0.998838
ENSMUSG00000028447	Dctn3	7489.96	-0.257689	0.160352	-1.60702	0.10805	0.998838
ENSMUSG00000024354	Slc23a1	6.17725	-0.278822	0.173511	-1.60694	0.108067	0.998838
ENSMUSG00000099528	2410012E07Rik	21.5661	0.334692	0.208293	1.60683	0.108092	0.998838
ENSMUSG00000044533	Rps2	4146.08	-0.298934	0.18606	-1.60665	0.108131	0.998838
ENSMUSG00000024256	Adcyap1	2635.02	-0.355307	0.221177	-1.60644	0.108177	0.998838
ENSMUSG00000047804	Akap10	295.986	-0.447197	0.278467	-1.60592	0.108291	0.998838
ENSMUSG00000016526	Dyrk3	64.7097	-0.439538	0.273702	-1.6059	0.108296	0.998838
ENSMUSG00000040651	Fam208a	226.066	-0.463152	0.288456	-1.60562	0.108356	0.998838
ENSMUSG00000073600	Prob1	21.5636	-0.266686	0.166144	-1.60515	0.108461	0.998838
ENSMUSG00000048170	Mcmbp	527.316	0.38556	0.240245	1.60486	0.108525	0.998838
ENSMUSG00000035735	Dagla	142.121	-0.424518	0.264526	-1.60482	0.108533	0.998838
ENSMUSG00000022876	Samsn1	1270.74	0.370093	0.230626	1.60473	0.108553	0.998838
ENSMUSG00000066232	Ipo7	837.631	0.368253	0.229492	1.60464	0.108573	0.998838
ENSMUSG00000055319	Sec23ip	1205.21	0.31435	0.195949	1.60424	0.108661	0.998838
ENSMUSG00000055862	Izumo4	1948.31	-0.342246	0.213382	-1.60391	0.108734	0.998838
ENSMUSG00000047443	Fam132b	14.8226	-0.297004	0.185179	-1.60388	0.10874	0.998838
ENSMUSG00000021591	Glrx	346.145	0.388785	0.242433	1.60368	0.108784	0.998838
ENSMUSG00000030243	Recql	652.615	0.385307	0.240264	1.60368	0.108784	0.998838
ENSMUSG00000066233	Tmem42	425.694	-0.455305	0.283912	-1.60368	0.108784	0.998838
ENSMUSG00000030272	Camk1	1352.95	-0.391976	0.244471	-1.60336	0.108855	0.998838
ENSMUSG00000022428	Cby1	1366.69	-0.347951	0.21704	-1.60316	0.108899	0.998838
ENSMUSG00000026856	Dolpp1	3642.72	0.300102	0.18724	1.60277	0.108985	0.998838
ENSMUSG00000040711	Sh3pxd2b	152.196	-0.46156	0.287994	-1.60267	0.109007	0.998838
ENSMUSG00000056211	R3hdm1	1814.27	0.274956	0.171566	1.60262	0.109018	0.998838
ENSMUSG00000085260	Med9os	15.5144	0.27802	0.173498	1.60244	0.109058	0.998838
ENSMUSG00000047710	Champ1	989.241	0.349109	0.21789	1.60222	0.109107	0.998838
ENSMUSG00000036323	Srp72	4027.87	0.322316	0.201172	1.60219	0.109113	0.998838
ENSMUSG00000021774	Ube2e1	663.544	-0.342146	0.21361	-1.60173	0.109214	0.998838
ENSMUSG00000034731	Dgkh	28711.9	0.353826	0.22099	1.60109	0.109356	0.998838
ENSMUSG00000039860	Srrm3	176.509	-0.460906	0.287876	-1.60106	0.109364	0.998838
ENSMUSG00000057541	Pus7	300.974	0.461818	0.288448	1.60105	0.109366	0.998838
ENSMUSG00000027956	Tmem144	128.522	0.362099	0.226207	1.60074	0.109434	0.998838
ENSMUSG00000071550	Cfap44	78.0928	0.458905	0.286695	1.60068	0.109449	0.998838
ENSMUSG00000037795	N4bp2	18.1847	0.369366	0.230809	1.60031	0.10953	0.998838
ENSMUSG00000106384	Gm43188	7.52216	0.251227	0.156997	1.6002	0.109554	0.998838
ENSMUSG00000102399	Gm5049	19.5758	-0.266052	0.166284	-1.59998	0.109603	0.998838
ENSMUSG00000025217	Btrc	3210.81	0.338403	0.211614	1.59915	0.109786	0.998838
ENSMUSG00000020898	Ctc1	907.805	0.363884	0.227594	1.59883	0.109858	0.998838
ENSMUSG00000033991	Ttc37	535.535	0.3722	0.232799	1.59881	0.109864	0.998838
ENSMUSG00000030733	Sh2b1	561.924	-0.450452	0.281788	-1.59855	0.109921	0.998838
ENSMUSG00000028233	Tgs1	883.778	0.373708	0.233839	1.59814	0.110011	0.998838
ENSMUSG00000073374	C030034I22Rik	13.1902	-0.299576	0.187459	-1.59808	0.110024	0.998838
ENSMUSG00000027189	Trim44	1427.36	-0.404821	0.253356	-1.59784	0.110079	0.998838
ENSMUSG00000054728	Phactr1	10690.4	0.395409	0.247585	1.59706	0.110252	0.998838
ENSMUSG00000002341	Ncan	672.779	0.426992	0.267461	1.59646	0.110386	0.998838
ENSMUSG00000055850	Rnf181	4409.45	0.336417	0.210729	1.59644	0.11039	0.998838
ENSMUSG00000072501	Phf20l1	171.777	0.427589	0.267962	1.59571	0.110554	0.998838
ENSMUSG00000057751	Megf6	33.0974	0.308112	0.193134	1.59533	0.110639	0.998838
ENSMUSG00000031673	Cdh11	1425.78	0.428369	0.268611	1.59476	0.110767	0.998838
ENSMUSG00000031095	Cul4b	570.9	0.327909	0.205745	1.59376	0.110989	0.998838
ENSMUSG00000038481	Cdk19	191.529	-0.454115	0.284942	-1.59371	0.111001	0.998838
ENSMUSG00000031654	Cbln1	51.6782	0.334003	0.209586	1.59364	0.111018	0.998838
ENSMUSG00000026568	Mpc2	1186.08	-0.425359	0.267132	-1.59232	0.111314	0.998838
ENSMUSG00000085925	Rtl1	57.3896	-0.432554	0.271919	-1.59075	0.111667	0.998838
ENSMUSG00000026004	Kansl1l	27.0321	0.320094	0.201243	1.59058	0.111703	0.998838
ENSMUSG00000044167	Foxo1	33.7436	0.349016	0.21949	1.59012	0.111807	0.998838
ENSMUSG00000041112	Elmo1	2105.81	0.373593	0.234953	1.59008	0.111817	0.998838
ENSMUSG00000032661	Oas3	35.1999	-0.318084	0.200076	-1.58981	0.111877	0.998838
ENSMUSG00000003345	Csnk1g2	614.825	-0.402878	0.253455	-1.58954	0.111937	0.998838
ENSMUSG00000097751	Gm26690	13.6142	0.290574	0.182846	1.58918	0.11202	0.998838
ENSMUSG00000039367	Sec24c	2979.27	0.350305	0.220456	1.589	0.11206	0.998838
ENSMUSG00000106475	Gm43011	23.4849	-0.313498	0.197355	-1.58849	0.112175	0.998838
ENSMUSG00000048661	Lemd3	123.756	-0.457891	0.288367	-1.58788	0.112314	0.998838
ENSMUSG00000022682	Rrn3	6240.31	0.274383	0.172851	1.5874	0.112423	0.998838
ENSMUSG00000042625	Safb2	265.86	-0.457178	0.288196	-1.58635	0.112661	0.998838
ENSMUSG00000074607	Tox2	725.87	-0.357025	0.22508	-1.58621	0.112691	0.998838
ENSMUSG00000021911	Parg	583.522	-0.422239	0.266197	-1.58619	0.112696	0.998838
ENSMUSG00000087481	Gm15608	13.9407	0.331869	0.209255	1.58596	0.112749	0.998838
ENSMUSG00000016534	Lamp2	14661.4	0.2848	0.179609	1.58567	0.112814	0.998838
ENSMUSG00000049858	Suox	433.662	0.448495	0.282901	1.58534	0.112889	0.998838
ENSMUSG00000041164	Zmiz2	2482.58	-0.411536	0.259597	-1.58529	0.1129	0.998838
ENSMUSG00000049321	Zfp2	658.964	0.412519	0.260228	1.58522	0.112917	0.998838
ENSMUSG00000026270	Capn10	876.816	-0.454189	0.286543	-1.58507	0.112952	0.998838
ENSMUSG00000032502	Stac	3326.81	-0.369979	0.23344	-1.5849	0.112989	0.998838
ENSMUSG00000027606	Dnajc5b	80.4636	0.450643	0.284378	1.58466	0.113043	0.998838
ENSMUSG00000032199	Polr2m	641.938	-0.356221	0.224867	-1.58415	0.113161	0.998838
ENSMUSG00000027715	Ccna2	15.2571	0.304658	0.192328	1.58405	0.113182	0.998838
ENSMUSG00000036402	Gng12	540.389	0.445689	0.281452	1.58354	0.113299	0.998838
ENSMUSG00000025858	Get4	600.358	-0.453028	0.286159	-1.58313	0.113392	0.998838
ENSMUSG00000022580	Rhpn1	25.8687	0.282673	0.178588	1.58282	0.113462	0.998838
ENSMUSG00000020680	Taf15	48.0348	-0.446304	0.281974	-1.58278	0.113471	0.998838
ENSMUSG00000019899	Lama2	12.2906	0.274825	0.173634	1.58278	0.113471	0.998838
ENSMUSG00000042167	Papd4	93.3335	-0.45528	0.287654	-1.58274	0.113482	0.998838
ENSMUSG00000022789	Dnm1l	11326.7	0.268189	0.169501	1.58222	0.113599	0.998838
ENSMUSG00000068823	Csde1	19451.4	0.319487	0.201939	1.5821	0.113628	0.998838
ENSMUSG00000001542	Ell2	301.617	-0.454532	0.287615	-1.58035	0.114027	0.998838
ENSMUSG00000078517	Emc1	4507.82	0.395989	0.25059	1.58022	0.114055	0.998838
ENSMUSG00000015087	Rabl6	961.768	-0.43328	0.274247	-1.57989	0.114133	0.998838
ENSMUSG00000021032	Ngb	398.545	-0.428728	0.27141	-1.57963	0.114191	0.998838
ENSMUSG00000024854	Pold4	1169.07	-0.315551	0.199823	-1.57915	0.114301	0.998838
ENSMUSG00000035024	Ncapd3	304.461	0.443586	0.280948	1.57889	0.114362	0.998838
ENSMUSG00000022636	Alcam	2051.4	-0.304951	0.193145	-1.57887	0.114365	0.998838
ENSMUSG00000030659	Nucb2	283.555	0.453374	0.28716	1.57882	0.114377	0.998838
ENSMUSG00000020592	Sdc1	4225.08	-0.332901	0.210923	-1.57831	0.114496	0.998838
ENSMUSG00000038831	Ralgps1	551.424	0.42778	0.271081	1.57805	0.114553	0.998838
ENSMUSG00000056158	Car10	3685.98	0.318205	0.201695	1.57765	0.114646	0.998838
ENSMUSG00000092512	Gm4152	11.869	0.300674	0.190602	1.57749	0.114682	0.998838
ENSMUSG00000056305	Usp39	443.14	-0.454971	0.288443	-1.57734	0.114718	0.998838
ENSMUSG00000062638	Btnl1	28.7401	0.281329	0.178425	1.57673	0.114857	0.998838
ENSMUSG00000100001	1810007D17Rik	20.6684	0.342261	0.217212	1.5757	0.115095	0.998838
ENSMUSG00000021715	Cwc27	525.038	0.433657	0.275448	1.57437	0.115402	0.998838
ENSMUSG00000020823	Sec14l1	935.77	-0.369938	0.235001	-1.5742	0.115442	0.998838
ENSMUSG00000034460	Six4	589.476	0.362212	0.230228	1.57327	0.115655	0.998838
ENSMUSG00000021039	Snw1	2344.79	0.291426	0.185236	1.57327	0.115656	0.998838
ENSMUSG00000074807	Gm10762	13.1147	-0.327055	0.207889	-1.57322	0.115668	0.998838
ENSMUSG00000002413	Braf	2273	0.330208	0.209911	1.57308	0.115699	0.998838
ENSMUSG00000022000	Zc3h13	976.158	0.384696	0.244561	1.57301	0.115717	0.998838
ENSMUSG00000030924	2610020H08Rik	38.4697	-0.37934	0.241178	-1.57286	0.115751	0.998838
ENSMUSG00000025326	Ube3a	2077.32	-0.343343	0.218417	-1.57196	0.11596	0.998838
ENSMUSG00000035078	Mtmr9	1341.07	0.372343	0.236877	1.57188	0.115978	0.998838
ENSMUSG00000055296	Tmem245	608.187	0.395396	0.251545	1.57187	0.115981	0.998838
ENSMUSG00000031628	Casp3	489.275	0.450386	0.286534	1.57184	0.115988	0.998838
ENSMUSG00000022403	St13	9791.7	0.271285	0.172631	1.57147	0.116074	0.998838
ENSMUSG00000031907	Zfp90	80.9442	-0.446277	0.28399	-1.57145	0.116077	0.998838
ENSMUSG00000030878	Cdr2	397.219	-0.432136	0.275022	-1.57128	0.116118	0.998838
ENSMUSG00000005125	Ndrg1	1034.56	-0.452518	0.288022	-1.57112	0.116154	0.998838
ENSMUSG00000103364	Gm38157	52.159	-0.399148	0.254265	-1.56981	0.116459	0.998838
ENSMUSG00000028247	Coq3	1222.2	0.323966	0.206378	1.56977	0.116469	0.998838
ENSMUSG00000027573	Gid8	361.587	-0.350656	0.223405	-1.5696	0.116509	0.998838
ENSMUSG00000025521	Tmem192	528.518	-0.452654	0.288448	-1.56927	0.116585	0.998838
ENSMUSG00000058833	2810428I15Rik	2957.78	-0.309993	0.197545	-1.56923	0.116595	0.998838
ENSMUSG00000052698	Tln2	6365.86	0.293168	0.186828	1.56919	0.116604	0.998838
ENSMUSG00000028443	Nudt2	707.473	-0.401508	0.255877	-1.56914	0.116614	0.998838
ENSMUSG00000093553	Gm20633	36.8862	-0.336278	0.214315	-1.56908	0.116628	0.998838
ENSMUSG00000025980	Hspd1	10079.8	0.254591	0.16236	1.56807	0.116865	0.998838
ENSMUSG00000027405	Nop56	4425.69	0.297707	0.189933	1.56743	0.117015	0.998838
ENSMUSG00000014496	Ankrd28	154.213	0.45195	0.288427	1.56694	0.117128	0.998838
ENSMUSG00000020648	Dus4l	86.246	-0.447667	0.285739	-1.5667	0.117185	0.998838
ENSMUSG00000038936	Sccpdh	1444.85	-0.345007	0.220243	-1.56648	0.117236	0.998838
ENSMUSG00000019984	Med23	430.205	0.390549	0.249354	1.56624	0.117293	0.998838
ENSMUSG00000017286	Glod4	1752.55	0.345917	0.220952	1.56558	0.117447	0.998838
ENSMUSG00000030447	Cyfip1	2508.92	0.336097	0.21477	1.56491	0.117603	0.998838
ENSMUSG00000020263	Appl2	823.911	0.297897	0.190362	1.5649	0.117607	0.998838
ENSMUSG00000000690	Hoxb6	53.8383	-0.408619	0.261142	-1.56474	0.117644	0.998838
ENSMUSG00000031845	Bco1	47.3697	0.339747	0.217173	1.5644	0.117723	0.998838
ENSMUSG00000020917	Acly	48602.5	0.378406	0.241897	1.56432	0.117741	0.998838
ENSMUSG00000028800	Hdac1	1183.23	0.39396	0.251866	1.56417	0.117778	0.998838
ENSMUSG00000028456	Unc13b	376.793	-0.434077	0.277824	-1.56242	0.11819	0.998838
ENSMUSG00000019039	Dalrd3	870.533	-0.33833	0.216612	-1.56192	0.118308	0.998838
ENSMUSG00000106738	Gm5	45.8018	-0.416033	0.266371	-1.56185	0.118322	0.998838
ENSMUSG00000005506	Celf1	1248.51	-0.367226	0.235152	-1.56166	0.118369	0.998838
ENSMUSG00000022360	Atad2	203.127	0.440745	0.282308	1.56122	0.118472	0.998838
ENSMUSG00000041688	Amot	55.9863	0.344114	0.220439	1.56104	0.118515	0.998838
ENSMUSG00000035529	Prdm4	470.798	-0.399735	0.256096	-1.56088	0.118551	0.998838
ENSMUSG00000047155	Cyp4x1	1254.93	0.353668	0.226633	1.56053	0.118635	0.998838
ENSMUSG00000067786	Nnat	1192.67	0.429869	0.275623	1.55963	0.118848	0.998838
ENSMUSG00000002825	Qtrt1	586.485	0.402418	0.258243	1.55829	0.119164	0.998838
ENSMUSG00000027293	Ehd4	927.587	-0.438589	0.281488	-1.55811	0.119207	0.998838
ENSMUSG00000041774	Ydjc	543.754	-0.436298	0.280029	-1.55804	0.119223	0.998838
ENSMUSG00000022098	Bmp1	76.4002	-0.447699	0.287466	-1.5574	0.119376	0.998838
ENSMUSG00000030245	Golt1b	4674	0.311669	0.2002	1.55679	0.11952	0.998838
ENSMUSG00000037461	Ints7	1432.61	0.335142	0.215299	1.55663	0.119558	0.998838
ENSMUSG00000001349	Cnn1	8.37641	-0.261872	0.168252	-1.55643	0.119607	0.998838
ENSMUSG00000031533	Mrps31	668.389	0.407112	0.261598	1.55625	0.119649	0.998838
ENSMUSG00000025746	Il6	25.4567	-0.320726	0.206091	-1.55624	0.119652	0.998838
ENSMUSG00000107300	Gm43279	26.4662	-0.337454	0.216853	-1.55614	0.119675	0.998838
ENSMUSG00000091405	Hist2h4	45.6567	-0.349156	0.224463	-1.55552	0.119823	0.998838
ENSMUSG00000066090	Insl5	10.4539	-0.257975	0.165903	-1.55498	0.119951	0.998838
ENSMUSG00000067724	Gbx1	38.5202	-0.349842	0.225034	-1.55462	0.120037	0.998838
ENSMUSG00000054939	Zfp174	83.5418	0.418103	0.268953	1.55456	0.120052	0.998838
ENSMUSG00000006575	Rundc3a	2251.57	-0.427545	0.275064	-1.55435	0.120102	0.998838
ENSMUSG00000039414	Heatr5b	1168.34	0.352345	0.226707	1.55419	0.12014	0.998838
ENSMUSG00000054423	Cadps	5049.99	-0.296516	0.190805	-1.55403	0.120178	0.998838
ENSMUSG00000037872	Ackr1	1232.8	0.301258	0.193872	1.5539	0.120208	0.998838
ENSMUSG00000087261	Gm15477	19.3878	0.27081	0.174303	1.55368	0.120262	0.998838
ENSMUSG00000020111	Micu1	6660.3	0.342664	0.220553	1.55366	0.120265	0.998838
ENSMUSG00000034932	Mrpl54	2056.87	-0.310529	0.19994	-1.55311	0.120398	0.998838
ENSMUSG00000023328	Ache	893.503	-0.431538	0.278011	-1.55224	0.120606	0.998838
ENSMUSG00000020437	Myo1g	36.5152	-0.24671	0.158988	-1.55176	0.12072	0.998838
ENSMUSG00000031949	Adat1	268.079	0.43594	0.280944	1.5517	0.120735	0.998838
ENSMUSG00000035713	Usp35	856.849	-0.400977	0.258442	-1.55152	0.120777	0.998838
ENSMUSG00000026788	Zbtb43	278.784	0.443522	0.285876	1.55145	0.120794	0.998838
ENSMUSG00000041617	Ccdc74a	911.695	0.369457	0.238216	1.55094	0.120917	0.998838
ENSMUSG00000039364	Sectm1b	1112.06	0.446333	0.287824	1.55072	0.12097	0.998838
ENSMUSG00000019948	Actr6	516.281	0.409265	0.263961	1.55048	0.121027	0.998838
ENSMUSG00000025049	Taf5	55.9308	-0.439324	0.283434	-1.55001	0.12114	0.998838
ENSMUSG00000035776	Cd99l2	5564.33	0.307411	0.198404	1.54941	0.121282	0.998838
ENSMUSG00000062393	Dgkk	110.248	0.446793	0.288404	1.54919	0.121336	0.998838
ENSMUSG00000040945	Rcc2	1536.18	-0.371189	0.239691	-1.54861	0.121475	0.998838
ENSMUSG00000054708	Ankrd24	167.987	-0.445763	0.287917	-1.54823	0.121566	0.998838
ENSMUSG00000032815	Fanca	57.113	0.365361	0.235998	1.54815	0.121585	0.998838
ENSMUSG00000045215	Asxl3	166.377	0.40839	0.263818	1.548	0.121622	0.998838
ENSMUSG00000029370	Rassf6	29.0682	0.362134	0.233959	1.54786	0.121657	0.998838
ENSMUSG00000042446	Zmym4	410.374	-0.41161	0.265967	-1.5476	0.121719	0.998838
ENSMUSG00000014177	Tvp23b	745.231	0.381388	0.246458	1.54747	0.121749	0.998838
ENSMUSG00000032216	Nedd4	17752.1	0.3201	0.206868	1.54736	0.121777	0.998838
ENSMUSG00000034245	Hdac11	2247.48	-0.377665	0.244108	-1.54712	0.121834	0.998838
ENSMUSG00000091636	Akain1	22.8009	0.304487	0.196854	1.54676	0.121921	0.998838
ENSMUSG00000026839	Upp2	52.6739	-0.399992	0.258681	-1.54628	0.122038	0.998838
ENSMUSG00000071489	Ptgdr	2834.83	0.300553	0.194429	1.54582	0.122148	0.998838
ENSMUSG00000028476	Reck	63.3879	-0.328218	0.212333	-1.54577	0.12216	0.998838
ENSMUSG00000071291	Zfp58	26.9264	0.411496	0.266209	1.54576	0.122163	0.998838
ENSMUSG00000106847	Peg13	6776.37	0.355176	0.229859	1.54519	0.1223	0.998838
ENSMUSG00000029381	Shroom3	722.267	-0.440591	0.285149	-1.54512	0.122317	0.998838
ENSMUSG00000036282	Naa30	172.703	-0.428709	0.277519	-1.54479	0.122397	0.998838
ENSMUSG00000024201	Kdm4b	504.812	-0.419027	0.271384	-1.54404	0.122579	0.998838
ENSMUSG00000008429	Herpud2	152.609	-0.425007	0.275309	-1.54375	0.12265	0.998838
ENSMUSG00000028556	Dock7	668.069	-0.41419	0.26833	-1.54359	0.122688	0.998838
ENSMUSG00000027742	Cog6	1114.26	0.398941	0.25846	1.54353	0.122702	0.998838
ENSMUSG00000043683	Fem1a	908.428	-0.40415	0.2619	-1.54314	0.122796	0.998838
ENSMUSG00000057177	Gsk3a	194.88	-0.428998	0.278074	-1.54275	0.122891	0.998838
ENSMUSG00000031549	Ido2	19.4417	0.237762	0.154124	1.54266	0.122912	0.998838
ENSMUSG00000052296	Ppp6r1	298.278	-0.427715	0.277393	-1.54191	0.123095	0.998838
ENSMUSG00000038987	Cfap157	705.053	0.375546	0.243594	1.54169	0.123149	0.998838
ENSMUSG00000028354	Fmn2	228.837	-0.426542	0.276677	-1.54166	0.123156	0.998838
ENSMUSG00000035473	Galm	134.405	-0.434317	0.281805	-1.54119	0.12327	0.998838
ENSMUSG00000039098	Gm9767	9.55339	0.269966	0.175199	1.54091	0.123339	0.998838
ENSMUSG00000050619	Zscan29	316.637	-0.42936	0.278704	-1.54056	0.123424	0.998838
ENSMUSG00000036986	Pml	577.659	0.399352	0.259248	1.54042	0.123457	0.998838
ENSMUSG00000024186	Rgs11	878.079	-0.438956	0.285003	-1.54018	0.123516	0.998838
ENSMUSG00000027602	Map1lc3a	11255.7	-0.238326	0.154745	-1.54012	0.12353	0.998838
ENSMUSG00000097743	Gm16973	21.4684	-0.318858	0.207061	-1.53992	0.123579	0.998838
ENSMUSG00000028030	Tbck	3217.91	0.314574	0.204281	1.53991	0.123582	0.998838
ENSMUSG00000066798	Zbtb6	145.567	0.443341	0.287986	1.53945	0.123694	0.998838
ENSMUSG00000031751	Amfr	1398.66	-0.333857	0.216887	-1.53931	0.123729	0.998838
ENSMUSG00000025240	Sacm1l	3406.18	0.314081	0.204125	1.53866	0.123886	0.998838
ENSMUSG00000018199	Trove2	1211.08	0.335225	0.21789	1.5385	0.123926	0.998838
ENSMUSG00000027411	Vps16	3223.19	0.373875	0.243028	1.53841	0.123949	0.998838
ENSMUSG00000036180	Gatad2a	703.405	-0.326466	0.212229	-1.53827	0.123982	0.998838
ENSMUSG00000021884	Hacl1	398.971	0.415892	0.270393	1.5381	0.124023	0.998838
ENSMUSG00000022634	Yaf2	501.905	-0.367581	0.239046	-1.5377	0.124122	0.998838
ENSMUSG00000055200	Sertad3	396.285	0.426046	0.277079	1.53763	0.124139	0.998838
ENSMUSG00000058318	Phf21a	316.691	0.391056	0.254334	1.53757	0.124155	0.998838
ENSMUSG00000039891	Txlnb	45.7233	0.434316	0.282665	1.5365	0.124415	0.998838
ENSMUSG00000068923	Syt11	86089.7	0.341133	0.222021	1.53649	0.124419	0.998838
ENSMUSG00000028656	Cap1	6432.67	0.3425	0.222939	1.5363	0.124465	0.998838
ENSMUSG00000001630	Stk38l	2708.18	0.301351	0.196205	1.5359	0.124564	0.998838
ENSMUSG00000032908	Sgpp2	4515.9	0.34525	0.224806	1.53577	0.124595	0.998838
ENSMUSG00000031027	Stk33	73.5173	-0.442641	0.288302	-1.53534	0.1247	0.998838
ENSMUSG00000078721	Fam205a1	6.49573	-0.263349	0.171541	-1.53519	0.124736	0.998838
ENSMUSG00000031311	Nono	6361.02	0.351604	0.229138	1.53447	0.124915	0.998838
ENSMUSG00000055128	Cgrrf1	617.685	-0.401772	0.26184	-1.53442	0.124927	0.998838
ENSMUSG00000028358	Zfp618	84.6598	0.389661	0.253979	1.53422	0.124975	0.998838
ENSMUSG00000097233	Gm17552	6.18489	-0.264745	0.172577	-1.53407	0.125012	0.998838
ENSMUSG00000003346	Abhd17a	519.88	-0.436703	0.284756	-1.5336	0.125128	0.998838
ENSMUSG00000032737	Inppl1	75.9001	0.427171	0.278569	1.53345	0.125165	0.998838
ENSMUSG00000034795	Ccdc122	43.1047	-0.437025	0.285066	-1.53307	0.12526	0.998838
ENSMUSG00000026803	Ttf1	202.662	0.441272	0.287895	1.53275	0.125337	0.998838
ENSMUSG00000006906	Stambp	2107.08	0.347585	0.226773	1.53275	0.125338	0.998838
ENSMUSG00000005813	Metap1	2095.8	0.32031	0.209022	1.53242	0.125418	0.998838
ENSMUSG00000036046	5031439G07Rik	668.318	-0.334442	0.218244	-1.53242	0.125419	0.998838
ENSMUSG00000087439	Gm15788	11.9218	-0.3049	0.198967	-1.53241	0.125421	0.998838
ENSMUSG00000036292	Gramd1c	59.9964	0.432084	0.282006	1.53218	0.125477	0.998838
ENSMUSG00000022973	Synj1	2522.05	0.242703	0.15843	1.53192	0.125541	0.998838
ENSMUSG00000054136	Adm2	60.1445	-0.359988	0.235001	-1.53186	0.125557	0.998838
ENSMUSG00000030780	BC017158	229.314	-0.441603	0.288335	-1.53156	0.125631	0.998838
ENSMUSG00000019891	Dcbld1	563.639	-0.419813	0.274133	-1.53142	0.125666	0.998838
ENSMUSG00000020017	Hal	1217.38	0.403982	0.263823	1.53126	0.125705	0.998838
ENSMUSG00000020023	Tmcc3	2023.11	0.357979	0.233829	1.53095	0.125782	0.998838
ENSMUSG00000085058	8030453O22Rik	30.6059	0.282424	0.18453	1.53051	0.125892	0.998838
ENSMUSG00000013236	Ptprs	3399.72	-0.415058	0.271233	-1.53026	0.125952	0.998838
ENSMUSG00000006494	Pdk1	464.249	-0.438536	0.28666	-1.52981	0.126063	0.998838
ENSMUSG00000024966	Stip1	14246.7	0.296607	0.193912	1.5296	0.126116	0.998838
ENSMUSG00000028804	Csmd2	194.503	-0.435191	0.284516	-1.52958	0.12612	0.998838
ENSMUSG00000035189	Ano4	689.407	0.344378	0.225203	1.52919	0.126217	0.998838
ENSMUSG00000090213	Tmem189	899.835	-0.361221	0.236277	-1.52881	0.126313	0.998838
ENSMUSG00000020246	Hcfc2	594.354	0.342946	0.224349	1.52863	0.126357	0.998838
ENSMUSG00000038733	Wdr26	1093.94	-0.393776	0.25768	-1.52816	0.126472	0.998838
ENSMUSG00000031220	Awat2	12.8219	-0.320713	0.209888	-1.52802	0.126508	0.998838
ENSMUSG00000106139	Gm43194	55.5819	-0.426321	0.279065	-1.52767	0.126594	0.998838
ENSMUSG00000048281	Dleu7	11.6514	-0.24804	0.162378	-1.52755	0.126625	0.998838
ENSMUSG00000074715	Ccl28	15.0822	0.273582	0.179209	1.52661	0.126859	0.998838
ENSMUSG00000031969	Acad8	1664.35	0.376537	0.246686	1.52638	0.126914	0.998838
ENSMUSG00000006395	Hyi	429.523	-0.431164	0.282491	-1.5263	0.126936	0.998838
ENSMUSG00000020687	Cdc27	926.284	0.356388	0.233549	1.52596	0.127019	0.998838
ENSMUSG00000025816	Sec61a2	1481.26	0.30829	0.202054	1.52578	0.127065	0.998838
ENSMUSG00000024969	Mark2	1032.39	-0.417278	0.27349	-1.52575	0.127072	0.998838
ENSMUSG00000074657	Kif5a	45413.6	0.359636	0.235736	1.52559	0.127113	0.998838
ENSMUSG00000039976	Tbc1d16	455.132	-0.415968	0.272809	-1.52476	0.127319	0.998838
ENSMUSG00000041481	Serpina3g	8602.65	0.318598	0.208979	1.52455	0.127372	0.998838
ENSMUSG00000009585	Apobec3	144.955	0.439367	0.2883	1.52399	0.12751	0.998838
ENSMUSG00000004843	Chmp2b	1330.93	-0.353627	0.232114	-1.5235	0.127633	0.998838
ENSMUSG00000052407	Ccdc171	180.407	0.438857	0.288083	1.52337	0.127666	0.998838
ENSMUSG00000026185	Igfbp5	156.15	-0.438233	0.287718	-1.52313	0.127726	0.998838
ENSMUSG00000025982	Sf3b1	3559.87	0.301133	0.197722	1.52301	0.127755	0.998838
ENSMUSG00000025024	Smndc1	402.953	-0.398157	0.261444	-1.52291	0.12778	0.998838
ENSMUSG00000010307	Tmem86a	820.143	-0.374336	0.245888	-1.52238	0.127914	0.998838
ENSMUSG00000025937	Lactb2	1468.99	0.335605	0.220527	1.52183	0.128051	0.998838
ENSMUSG00000021703	Serinc5	3920.12	0.242138	0.159204	1.52093	0.128278	0.998838
ENSMUSG00000028657	Ppt1	2061.39	0.341273	0.224524	1.51998	0.128515	0.998838
ENSMUSG00000029713	Gnb2	1896.98	-0.418828	0.275589	-1.51976	0.128572	0.998838
ENSMUSG00000097722	Gm26841	7.31657	-0.264318	0.173932	-1.51966	0.128597	0.998838
ENSMUSG00000019848	Popdc3	1155.06	0.261116	0.171867	1.51929	0.128691	0.998838
ENSMUSG00000038594	Cep85l	12.3469	0.302475	0.199105	1.51917	0.128719	0.998838
ENSMUSG00000043079	Synpo	267.746	-0.399444	0.262939	-1.51915	0.128724	0.998838
ENSMUSG00000027378	Nphp1	98.8467	0.42184	0.277687	1.51912	0.128732	0.998838
ENSMUSG00000041028	Ghitm	25185.9	0.261458	0.172154	1.51875	0.128826	0.998838
ENSMUSG00000036894	Rap2b	418.8	-0.393729	0.259277	-1.51857	0.128872	0.998838
ENSMUSG00000031605	Klhl2	715.349	0.412587	0.271738	1.51833	0.128932	0.998838
ENSMUSG00000035900	Gramd4	680.816	-0.394755	0.260142	-1.51746	0.129151	0.998838
ENSMUSG00000029291	Rufy3	17305.5	0.295933	0.195032	1.51735	0.129178	0.998838
ENSMUSG00000040666	Sh3bgr	60.344	0.404388	0.266696	1.51629	0.129447	0.998838
ENSMUSG00000045053	Kcng3	32.0249	0.355171	0.23431	1.51581	0.129566	0.998838
ENSMUSG00000038387	Rras	945.967	-0.420444	0.277393	-1.5157	0.129596	0.998838
ENSMUSG00000021713	Ppwd1	122.463	-0.433402	0.285952	-1.51564	0.129609	0.998838
ENSMUSG00000052609	Plekhg3	279.272	-0.398737	0.263126	-1.51538	0.129676	0.998838
ENSMUSG00000060371	Caln1	172.858	-0.429268	0.283287	-1.51531	0.129694	0.998838
ENSMUSG00000008843	Cldn13	41.1857	0.320814	0.211756	1.51502	0.129767	0.998838
ENSMUSG00000042492	Tbc1d10b	852.324	-0.408582	0.26971	-1.5149	0.129798	0.998838
ENSMUSG00000006169	Clint1	542.921	-0.4147	0.27387	-1.51422	0.12997	0.998838
ENSMUSG00000034361	Cpne2	1173	-0.38562	0.254802	-1.51341	0.130174	0.998838
ENSMUSG00000027193	Api5	2000.24	0.320713	0.211922	1.51335	0.13019	0.998838
ENSMUSG00000009075	Cabp7	17.4407	0.332863	0.220016	1.5129	0.130305	0.998838
ENSMUSG00000086128	St8sia3os	11.117	0.30407	0.201095	1.51207	0.130515	0.998838
ENSMUSG00000031618	Nr3c2	112.403	0.42579	0.281679	1.51161	0.130632	0.998838
ENSMUSG00000020048	Hsp90b1	3903.41	0.237827	0.157339	1.51156	0.130646	0.998838
ENSMUSG00000068882	Ssb	2582.15	0.311345	0.206131	1.51042	0.130937	0.998838
ENSMUSG00000036054	Sugp2	982.188	-0.419631	0.277832	-1.51038	0.130947	0.998838
ENSMUSG00000017548	Suz12	279.266	-0.412361	0.273106	-1.50989	0.131071	0.998838
ENSMUSG00000037905	Bri3bp	323.368	0.434865	0.288183	1.50899	0.131301	0.998838
ENSMUSG00000041570	Camsap2	1385.76	-0.307958	0.204083	-1.50898	0.131303	0.998838
ENSMUSG00000025193	Cutc	171.453	-0.422167	0.279776	-1.50895	0.131312	0.998838
ENSMUSG00000056383	AI987944	369.831	0.358795	0.237805	1.50877	0.131357	0.998838
ENSMUSG00000042647	Acad12	388.61	0.405605	0.268846	1.50869	0.131377	0.998838
ENSMUSG00000073627	C130036L24Rik	72.1397	-0.412668	0.273539	-1.50863	0.131394	0.998838
ENSMUSG00000084859	1700080N15Rik	9.86491	0.276227	0.183123	1.50842	0.131446	0.998838
ENSMUSG00000083064	Gm7785	35.0538	-0.410157	0.271945	-1.50824	0.131494	0.998838
ENSMUSG00000054404	Slfn5	6.06596	0.235322	0.156039	1.5081	0.13153	0.998838
ENSMUSG00000028140	Mrpl9	1275.38	-0.380244	0.252143	-1.50805	0.131542	0.998838
ENSMUSG00000031105	Slc25a14	1503.72	0.417767	0.27704	1.50797	0.131563	0.998838
ENSMUSG00000023905	Tnfrsf12a	768.278	-0.426049	0.282536	-1.50795	0.131569	0.998838
ENSMUSG00000021177	Tdp1	594.775	0.417764	0.277045	1.50793	0.131573	0.998838
ENSMUSG00000043644	0610009L18Rik	19.4863	-0.313523	0.20793	-1.50783	0.131599	0.998838
ENSMUSG00000048915	Efna5	2035.41	0.333158	0.220964	1.50775	0.131618	0.998838
ENSMUSG00000041935	AW549877	2252.55	0.377967	0.250734	1.50744	0.131697	0.998838
ENSMUSG00000105202	C230031I18Rik	21.4744	-0.275868	0.183013	-1.50737	0.131717	0.998838
ENSMUSG00000017670	Elmo2	7194.12	0.362099	0.240352	1.50654	0.131929	0.998838
ENSMUSG00000097545	Mir124a-1hg	439.335	-0.431215	0.286236	-1.5065	0.131939	0.998838
ENSMUSG00000020936	Nmt1	6966.27	0.298682	0.198265	1.50648	0.131944	0.998838
ENSMUSG00000035069	Oma1	339.56	0.420603	0.2792	1.50646	0.13195	0.998838
ENSMUSG00000022808	Snx4	4045.47	0.321733	0.213585	1.50635	0.131977	0.998838
ENSMUSG00000060657	Marf1	1258.84	-0.352268	0.233899	-1.50607	0.132049	0.998838
ENSMUSG00000046873	Mbtps2	270.08	0.386949	0.256941	1.50599	0.132071	0.998838
ENSMUSG00000074158	Zfp976	36.7213	0.395826	0.262867	1.5058	0.132118	0.998838
ENSMUSG00000045509	Gpr150	51.3413	-0.383678	0.254875	-1.50536	0.132232	0.998838
ENSMUSG00000023959	Clic5	33.84	0.347571	0.230907	1.50524	0.132261	0.998838
ENSMUSG00000037820	Tgm2	18.9741	-0.295839	0.196555	-1.50512	0.132292	0.998838
ENSMUSG00000033386	Frrs1	90.2013	0.346837	0.230486	1.50481	0.132373	0.998838
ENSMUSG00000033767	D930015E06Rik	1419.87	0.383668	0.25497	1.50476	0.132386	0.998838
ENSMUSG00000057715	A830018L16Rik	992.229	-0.354634	0.235728	-1.50442	0.132473	0.998838
ENSMUSG00000020124	Usp15	3837.51	0.284142	0.188875	1.50439	0.132481	0.998838
ENSMUSG00000028522	Mier1	320.805	0.425774	0.283074	1.50411	0.132553	0.998838
ENSMUSG00000075284	Wipf1	701.643	-0.366371	0.243604	-1.50396	0.132592	0.998838
ENSMUSG00000052056	Zfp217	24.5233	-0.303981	0.202144	-1.50379	0.132635	0.998838
ENSMUSG00000012535	Tnpo3	2339.66	0.291709	0.193987	1.50375	0.132645	0.998838
ENSMUSG00000079057	Cyp4v3	353.842	0.419728	0.279134	1.50368	0.132664	0.998838
ENSMUSG00000052137	Rbm12b2	90.6929	0.433722	0.288447	1.50364	0.132673	0.998838
ENSMUSG00000029780	Nt5c3	717.143	-0.340191	0.226255	-1.50357	0.132692	0.998838
ENSMUSG00000056749	Nfil3	182.842	-0.433634	0.288439	-1.50338	0.132741	0.998838
ENSMUSG00000029442	Wdr66	50.0013	-0.336248	0.223724	-1.50296	0.13285	0.998838
ENSMUSG00000004891	Nes	36.6679	0.24954	0.166077	1.50255	0.132955	0.998838
ENSMUSG00000027291	Vps39	2236.81	0.347847	0.231517	1.50247	0.132976	0.998838
ENSMUSG00000021670	Hmgcr	7288.84	0.32524	0.216471	1.50247	0.132977	0.998838
ENSMUSG00000045031	Cetn4	59.493	0.410352	0.273235	1.50183	0.133142	0.998838
ENSMUSG00000029777	Gars	6584.26	-0.419249	0.279189	-1.50167	0.133183	0.998838
ENSMUSG00000022657	Cd96	40.8495	0.430221	0.286519	1.50155	0.133215	0.998838
ENSMUSG00000040875	Osbpl10	227.228	-0.426197	0.283974	-1.50083	0.133399	0.998838
ENSMUSG00000051695	Pcbp1	2097.82	-0.299926	0.199854	-1.50072	0.133427	0.998838
ENSMUSG00000081225	Cyp2j12	1650.66	0.376474	0.250935	1.50028	0.133541	0.998838
ENSMUSG00000024581	Napg	6749.92	0.297811	0.198511	1.50022	0.133557	0.998838
ENSMUSG00000005045	Chd5	881.176	-0.322954	0.215282	-1.50014	0.133578	0.998838
ENSMUSG00000060992	Copz1	5535.35	0.328615	0.21909	1.49991	0.133637	0.998838
ENSMUSG00000039191	Rbpj	308.825	0.38225	0.254975	1.49917	0.133831	0.998838
ENSMUSG00000027067	Ssrp1	2999.34	0.346531	0.231151	1.49916	0.133832	0.998838
ENSMUSG00000020014	Cfap54	18.7423	0.243245	0.162274	1.49898	0.133879	0.998838
ENSMUSG00000005087	Cd44	18607.1	0.298482	0.199255	1.49799	0.134135	0.998838
ENSMUSG00000041926	Rnpep	366.114	-0.42605	0.284538	-1.49734	0.134305	0.998838
ENSMUSG00000029136	Rbks	185.927	0.372334	0.248676	1.49726	0.134325	0.998838
ENSMUSG00000029003	Mad2l2	462.489	-0.410321	0.274137	-1.49677	0.134453	0.998838
ENSMUSG00000027078	Ube2l6	2910.8	0.379187	0.253338	1.49676	0.134455	0.998838
ENSMUSG00000023110	Prmt5	2912.18	0.316403	0.211435	1.49645	0.134536	0.998838
ENSMUSG00000075602	Ly6a	306.835	0.431332	0.288313	1.49605	0.13464	0.998838
ENSMUSG00000048807	Slc35e4	1356.21	-0.401116	0.268173	-1.49573	0.134723	0.998838
ENSMUSG00000034317	Trim59	27.3094	-0.310392	0.207547	-1.49553	0.134777	0.998838
ENSMUSG00000002820	Atg4d	984.506	-0.414722	0.277314	-1.4955	0.134785	0.998838
ENSMUSG00000033222	Ttf2	348.306	0.388147	0.259565	1.49538	0.134816	0.998838
ENSMUSG00000052942	Glis3	26.1038	0.38154	0.255231	1.49488	0.134946	0.998838
ENSMUSG00000040843	Tiprl	3675.65	0.315538	0.211084	1.49485	0.134955	0.998838
ENSMUSG00000097789	Gm2115	337.839	0.392946	0.262918	1.49456	0.13503	0.998838
ENSMUSG00000106917	Gm7832	25.4774	-0.388476	0.259933	-1.49453	0.135038	0.998838
ENSMUSG00000041491	Cep78	278.114	-0.430871	0.288329	-1.49437	0.135078	0.998838
ENSMUSG00000059975	Zfp74	301.77	0.425926	0.285062	1.49415	0.135136	0.998838
ENSMUSG00000014303	Glis2	123.924	0.430979	0.288456	1.49409	0.135152	0.998838
ENSMUSG00000031521	Aga	574.305	0.358272	0.239877	1.49356	0.13529	0.998838
ENSMUSG00000022771	Ppil2	4730.04	0.302439	0.20255	1.49315	0.135397	0.998838
ENSMUSG00000038126	Mphosph9	322.572	-0.429514	0.287681	-1.49302	0.135432	0.998838
ENSMUSG00000040649	Rimklb	42.4024	-0.423527	0.283695	-1.49289	0.135465	0.998838
ENSMUSG00000050668	Gpatch11	2169.24	0.321218	0.215205	1.49261	0.13554	0.998838
ENSMUSG00000032718	Mansc1	170.794	0.423498	0.283888	1.49178	0.135757	0.998838
ENSMUSG00000028328	Tmod1	8188.41	0.306327	0.205398	1.49138	0.135861	0.998838
ENSMUSG00000030666	Calcb	28322	0.267673	0.179504	1.49118	0.135914	0.998838
ENSMUSG00000002797	Ggct	272.167	-0.397295	0.266569	-1.4904	0.136119	0.998838
ENSMUSG00000027593	Raly	281.089	-0.429539	0.288255	-1.49014	0.136188	0.998838
ENSMUSG00000098076	Gm6981	38.9773	0.335572	0.225223	1.48995	0.136236	0.998838
ENSMUSG00000072849	Serpina1e	750.579	0.369924	0.2483	1.48983	0.136269	0.998838
ENSMUSG00000049122	Frmd3	2675.32	0.313972	0.210744	1.48983	0.13627	0.998838
ENSMUSG00000004631	Sgce	298.829	0.38207	0.256539	1.48933	0.136402	0.998838
ENSMUSG00000037343	Taf2	434.199	-0.414402	0.278328	-1.48889	0.136515	0.998838
ENSMUSG00000034300	Fam53c	2824.3	-0.354851	0.238352	-1.48877	0.136549	0.998838
ENSMUSG00000070493	Chchd2	6823.5	-0.352584	0.236833	-1.48875	0.136554	0.998838
ENSMUSG00000020387	Jade2	444.995	-0.349577	0.234947	-1.4879	0.136777	0.998838
ENSMUSG00000021203	Otub2	284.436	-0.429189	0.288456	-1.48788	0.136782	0.998838
ENSMUSG00000042708	Shcbp1l	12.9355	0.283632	0.19069	1.4874	0.136909	0.998838
ENSMUSG00000038172	Ttc39b	697.22	0.315342	0.212017	1.48735	0.136923	0.998838
ENSMUSG00000098221	Gm27030	15.4295	-0.311771	0.209703	-1.48673	0.137086	0.998838
ENSMUSG00000037306	Man1c1	873.305	-0.325287	0.218845	-1.48638	0.137178	0.998838
ENSMUSG00000063767	S100a7a	34.1737	0.411543	0.276912	1.48619	0.137229	0.998838
ENSMUSG00000026466	Tor1aip1	174.412	0.418623	0.28169	1.48611	0.13725	0.998838
ENSMUSG00000071350	Setdb2	145.433	0.421897	0.283929	1.48592	0.137299	0.998838
ENSMUSG00000002428	Hltf	540.009	0.312245	0.210173	1.48566	0.137369	0.998838
ENSMUSG00000034902	Pip5k1c	2312.01	-0.379439	0.255412	-1.4856	0.137386	0.998838
ENSMUSG00000020190	Mknk2	417.444	-0.387608	0.260936	-1.48545	0.137424	0.998838
ENSMUSG00000037490	Slc2a12	19.0948	-0.25813	0.173869	-1.48462	0.137644	0.998838
ENSMUSG00000036246	Gmip	327.259	0.380276	0.256175	1.48444	0.137693	0.998838
ENSMUSG00000035495	Tstd2	835.185	0.360079	0.242572	1.48442	0.137697	0.998838
ENSMUSG00000055805	Fmnl1	1422.52	-0.333252	0.224526	-1.48425	0.137743	0.998838
ENSMUSG00000104362	Gm37928	170.541	0.426529	0.287435	1.48392	0.137831	0.998838
ENSMUSG00000022656	Nectin3	260.917	-0.378786	0.25534	-1.48346	0.137953	0.998838
ENSMUSG00000027502	Rtfdc1	9945.78	0.340529	0.22968	1.48262	0.138175	0.998838
ENSMUSG00000031791	Tmem38a	5434.01	0.339787	0.229207	1.48245	0.138221	0.998838
ENSMUSG00000041078	Grid1	43.9122	-0.343155	0.231604	-1.48165	0.138434	0.998838
ENSMUSG00000033065	Pfkm	12015.8	0.390154	0.263343	1.48154	0.138462	0.998838
ENSMUSG00000029815	Malsu1	236.694	-0.40539	0.273645	-1.48144	0.138488	0.998838
ENSMUSG00000031575	Ash2l	892.474	-0.394614	0.26644	-1.48106	0.138591	0.998838
ENSMUSG00000016520	Lnx2	188.554	-0.42373	0.286101	-1.48105	0.138593	0.998838
ENSMUSG00000087331	1810021B22Rik	18.8423	0.260419	0.175847	1.48094	0.138622	0.998838
ENSMUSG00000087691	Gm15674	10.7309	-0.293084	0.197921	-1.48081	0.138656	0.998838
ENSMUSG00000039956	Mrap	29.8471	-0.331385	0.223854	-1.48036	0.138777	0.998838
ENSMUSG00000049409	Prokr1	882.288	0.388649	0.262607	1.47996	0.138883	0.998838
ENSMUSG00000020719	Ddx5	4790.5	-0.304985	0.206078	-1.47995	0.138888	0.998838
ENSMUSG00000053769	Lysmd1	261.577	0.389607	0.26327	1.47987	0.138907	0.998838
ENSMUSG00000024431	Nr3c1	479.387	-0.336082	0.227144	-1.4796	0.138979	0.998838
ENSMUSG00000031960	Aars	7175.02	0.301799	0.2041	1.47868	0.139225	0.998838
ENSMUSG00000000088	Cox5a	4039.21	-0.344527	0.233029	-1.47847	0.139281	0.998838
ENSMUSG00000067224	Gm3695	20.8356	0.348057	0.235433	1.47837	0.139308	0.998838
ENSMUSG00000031980	Agt	330.015	0.416751	0.282015	1.47776	0.139472	0.998838
ENSMUSG00000025077	Dclre1a	266.011	0.394124	0.266712	1.47771	0.139484	0.998838
ENSMUSG00000038227	Hoxa9	1073.84	-0.370768	0.251017	-1.47706	0.139659	0.998838
ENSMUSG00000059173	Pde1a	67.1885	-0.360671	0.244193	-1.47699	0.139678	0.998838
ENSMUSG00000066640	Fbxl18	618.9	-0.405006	0.274232	-1.47687	0.139709	0.998838
ENSMUSG00000029775	Klhdc10	725.942	-0.374703	0.253724	-1.47682	0.139725	0.998838
ENSMUSG00000075054	Yae1d1	377.605	0.384379	0.260277	1.47681	0.139728	0.998838
ENSMUSG00000022769	Sdf2l1	620.24	-0.387992	0.262747	-1.47667	0.139763	0.998838
ENSMUSG00000028986	Klhl7	1983.97	0.306441	0.207522	1.47667	0.139764	0.998838
ENSMUSG00000062421	Arf2	651.787	0.377397	0.255584	1.4766	0.139782	0.998838
ENSMUSG00000023892	Zfp51	203.113	0.414059	0.280477	1.47627	0.139873	0.998838
ENSMUSG00000087478	4930506C21Rik	18.2363	-0.360034	0.243912	-1.47608	0.139921	0.998838
ENSMUSG00000019846	Lama4	178.343	0.423594	0.287007	1.4759	0.13997	0.998838
ENSMUSG00000060477	Irak2	260.761	-0.415082	0.281266	-1.47577	0.140007	0.998838
ENSMUSG00000028273	Pdlim5	1114.26	0.286484	0.194143	1.47564	0.140041	0.998838
ENSMUSG00000003458	Ncstn	6630.97	0.367687	0.249253	1.47516	0.140171	0.998838
ENSMUSG00000025050	Pcgf6	61.6328	-0.420586	0.285147	-1.47498	0.140218	0.998838
ENSMUSG00000079038	D130040H23Rik	36.4984	0.337677	0.228939	1.47497	0.140221	0.998838
ENSMUSG00000049532	Sall2	285.465	0.398992	0.270538	1.47481	0.140263	0.998838
ENSMUSG00000030061	Uba3	4171.32	0.295529	0.200417	1.47457	0.140328	0.998838
ENSMUSG00000030393	Zik1	141.137	0.399892	0.27122	1.47442	0.140369	0.998838
ENSMUSG00000021733	Slc4a7	90.4487	-0.404944	0.274679	-1.47424	0.140417	0.998838
ENSMUSG00000043342	Hoxd9	124.827	-0.425196	0.288453	-1.47406	0.140467	0.998838
ENSMUSG00000039231	Suv39h1	579.163	0.357682	0.242654	1.47404	0.14047	0.998838
ENSMUSG00000028282	Casp8ap2	274.467	0.380941	0.258455	1.47391	0.140505	0.998838
ENSMUSG00000025626	Phf6	584.306	0.404339	0.274394	1.47357	0.140596	0.998838
ENSMUSG00000042581	Thsd7b	444.525	0.424904	0.288435	1.47314	0.140714	0.998838
ENSMUSG00000097769	Snhg4	45.0163	0.404918	0.274877	1.47309	0.140727	0.998838
ENSMUSG00000028643	Svbp	506.215	-0.371837	0.252498	-1.47263	0.14085	0.998838
ENSMUSG00000006390	Elovl1	3129.5	0.336597	0.228585	1.47252	0.140881	0.998838
ENSMUSG00000060152	Pop5	3012.78	-0.348403	0.236688	-1.47199	0.141024	0.998838
ENSMUSG00000037225	Fgf2	23.3137	-0.344365	0.233951	-1.47195	0.141033	0.998838
ENSMUSG00000104241	Gm9442	20.4035	-0.301658	0.204955	-1.47183	0.141068	0.998838
ENSMUSG00000082160	Gm11578	44.8432	0.423719	0.287902	1.47175	0.14109	0.998838
ENSMUSG00000103283	Gm37276	42.1079	0.328938	0.223587	1.47119	0.141241	0.998838
ENSMUSG00000062470	Fbxl12os	56.9849	0.409534	0.278402	1.47102	0.141286	0.998838
ENSMUSG00000022822	Abcc5	5203.69	0.247299	0.168119	1.47098	0.141298	0.998838
ENSMUSG00000107118	Gm42986	5.0483	0.227068	0.154416	1.4705	0.141427	0.998838
ENSMUSG00000030725	Lipt2	29.8224	-0.371145	0.252396	-1.47049	0.141429	0.998838
ENSMUSG00000043794	D830025C05Rik	4.90024	-0.229026	0.155775	-1.47024	0.141496	0.998838
ENSMUSG00000032322	Pstpip1	604.444	-0.376275	0.255953	-1.47009	0.141537	0.998838
ENSMUSG00000037580	Gch1	89.312	-0.388562	0.264362	-1.46981	0.141613	0.998838
ENSMUSG00000030283	St8sia1	734.421	0.307528	0.209236	1.46977	0.141625	0.998838
ENSMUSG00000030942	Thumpd1	1600.88	0.299503	0.203796	1.46963	0.141663	0.998838
ENSMUSG00000028057	Rit1	5109.82	0.305634	0.208001	1.46939	0.141728	0.998838
ENSMUSG00000074305	Peak1	342.867	0.344649	0.234568	1.46929	0.141753	0.998838
ENSMUSG00000074220	Zfp382	381.208	0.409481	0.278744	1.46903	0.141826	0.998838
ENSMUSG00000026024	Als2	733.18	0.361921	0.246375	1.46899	0.141836	0.998838
ENSMUSG00000038658	Ric1	204.915	0.423645	0.288396	1.46897	0.141841	0.998838
ENSMUSG00000036368	Rmdn2	249.955	0.393079	0.267699	1.46836	0.142006	0.998838
ENSMUSG00000002910	Arrdc2	135.892	-0.42261	0.287835	-1.46824	0.14204	0.998838
ENSMUSG00000050321	Neto1	152.96	-0.417882	0.2847	-1.4678	0.142159	0.998838
ENSMUSG00000020887	A230052G05Rik	21.1281	-0.308216	0.21004	-1.46741	0.142263	0.998838
ENSMUSG00000038239	Hrc	5.52007	0.234928	0.160126	1.46714	0.142337	0.998838
ENSMUSG00000030499	Kctd15	234.374	-0.421726	0.287548	-1.46663	0.142477	0.998838
ENSMUSG00000054065	Pkp3	681.979	0.421356	0.287317	1.46652	0.142507	0.998838
ENSMUSG00000011179	Odc1	339.012	-0.396157	0.270162	-1.46637	0.142548	0.998838
ENSMUSG00000044968	Napepld	182	0.421961	0.28776	1.46637	0.142548	0.998838
ENSMUSG00000005034	Prkacb	6855.16	0.294708	0.200992	1.46627	0.142576	0.998838
ENSMUSG00000000711	Rab5b	9128.8	0.308659	0.210516	1.4662	0.142594	0.998838
ENSMUSG00000033904	Ccp110	3137.35	0.346212	0.236138	1.46614	0.142609	0.998838
ENSMUSG00000032854	Ugt8a	22.2029	0.238201	0.162489	1.46595	0.142661	0.998838
ENSMUSG00000052423	B4galt3	1325.12	0.367311	0.250571	1.46589	0.142677	0.998838
ENSMUSG00000023067	Cdkn1a	4963.54	-0.285225	0.194634	-1.46544	0.142801	0.998838
ENSMUSG00000027438	Napb	15059.2	0.285101	0.194587	1.46516	0.142878	0.998838
ENSMUSG00000040957	Cables1	21.5608	-0.307221	0.209732	-1.46483	0.142969	0.998838
ENSMUSG00000074102	Rbm15b	333.504	-0.31821	0.217237	-1.46481	0.142973	0.998838
ENSMUSG00000053390	Zfp952	260.691	0.413542	0.282493	1.4639	0.143221	0.998838
ENSMUSG00000017221	Psmd3	1928.36	-0.378129	0.258303	-1.4639	0.143222	0.998838
ENSMUSG00000040918	Slc19a2	174.365	0.412453	0.281769	1.4638	0.143249	0.998838
ENSMUSG00000034579	Pla2g3	1371.82	0.415197	0.283676	1.46363	0.143295	0.998838
ENSMUSG00000030876	Mettl9	63.6373	-0.35725	0.244107	-1.4635	0.14333	0.998838
ENSMUSG00000032388	Spg21	886.71	-0.414082	0.283001	-1.46318	0.143418	0.998838
ENSMUSG00000042797	Aqp11	278.622	0.418933	0.286363	1.46294	0.143484	0.998838
ENSMUSG00000025986	Slc39a10	1438.8	0.271215	0.185448	1.46248	0.143609	0.998838
ENSMUSG00000021929	Kpna3	2255.52	0.307837	0.210566	1.46195	0.143754	0.998838
ENSMUSG00000020456	Ogdh	17843.6	0.35724	0.244407	1.46166	0.143835	0.998838
ENSMUSG00000028911	Srsf4	36.2727	-0.327273	0.223963	-1.46128	0.143939	0.998838
ENSMUSG00000023809	Rps6ka2	4051.5	0.296633	0.203003	1.46122	0.143955	0.998838
ENSMUSG00000043259	Fam13c	398.816	0.350401	0.239911	1.46055	0.14414	0.998838
ENSMUSG00000006641	Slc5a6	927.368	0.417317	0.285766	1.46035	0.144195	0.998838
ENSMUSG00000063160	Numbl	376.937	-0.402334	0.275519	-1.46027	0.144215	0.998838
ENSMUSG00000025173	Wdr45b	1674.01	-0.360819	0.247114	-1.46013	0.144255	0.998838
ENSMUSG00000033182	Kbtbd12	32.6299	0.312029	0.213733	1.4599	0.144317	0.998838
ENSMUSG00000040204	2810417H13Rik	6.62738	0.237494	0.162779	1.459	0.144564	0.998838
ENSMUSG00000045775	Slc16a5	39.4589	0.322206	0.220924	1.45845	0.144717	0.998838
ENSMUSG00000027485	Bpifb1	15.4135	0.243991	0.16732	1.45823	0.144777	0.998838
ENSMUSG00000033578	Tmem35a	1227.02	0.311442	0.213581	1.45819	0.144788	0.998838
ENSMUSG00000031337	Mtm1	694.232	0.342124	0.234676	1.45786	0.14488	0.998838
ENSMUSG00000032360	Hcrtr2	552.644	0.401947	0.27573	1.45775	0.144908	0.998838
ENSMUSG00000021891	Mettl6	403.476	0.36333	0.249257	1.45765	0.144936	0.998838
ENSMUSG00000057469	E2f6	334.423	-0.401171	0.275275	-1.45734	0.145021	0.998838
ENSMUSG00000058709	Egln2	2240.89	-0.355449	0.244054	-1.45643	0.145273	0.998838
ENSMUSG00000022964	Tmem50b	11961.4	0.305	0.209446	1.45622	0.145332	0.998838
ENSMUSG00000060126	Tpt1	6457.1	-0.257175	0.176626	-1.45604	0.145381	0.998838
ENSMUSG00000029201	Ugdh	611.843	0.337223	0.231655	1.45571	0.145473	0.998838
ENSMUSG00000019659	Ccdc12	1071.72	-0.283958	0.195082	-1.45559	0.145507	0.998838
ENSMUSG00000100017	2410022M11Rik	22.9723	-0.342117	0.235047	-1.45553	0.145524	0.998838
ENSMUSG00000037752	Xkr8	148.054	0.392723	0.269883	1.45516	0.145624	0.998838
ENSMUSG00000025993	Slc40a1	167.761	0.374362	0.257286	1.45504	0.145658	0.998838
ENSMUSG00000021886	Gpr65	22.2064	0.318984	0.219291	1.45462	0.145775	0.998838
ENSMUSG00000018340	Anxa6	33671.5	0.334976	0.230313	1.45444	0.145825	0.998838
ENSMUSG00000100927	Gm28536	5.69257	-0.222763	0.153162	-1.45443	0.145828	0.998838
ENSMUSG00000034037	Fgd5	25.3074	-0.30851	0.212164	-1.45411	0.145917	0.998838
ENSMUSG00000034449	Dhrs11	218.696	-0.416098	0.286193	-1.45391	0.145972	0.998838
ENSMUSG00000000078	Klf6	3202.28	-0.300961	0.207014	-1.45382	0.145996	0.998838
ENSMUSG00000032890	Rims3	4641.66	-0.241631	0.166271	-1.45323	0.146159	0.998838
ENSMUSG00000105526	Gm43490	30.5688	-0.264039	0.181694	-1.45321	0.146166	0.998838
ENSMUSG00000042903	Foxo4	26.3897	0.295937	0.203654	1.45314	0.146185	0.998838
ENSMUSG00000039960	Rhou	923.023	-0.296708	0.204276	-1.45249	0.146367	0.998838
ENSMUSG00000085218	BB218582	54.8601	-0.404688	0.278687	-1.45212	0.146467	0.998838
ENSMUSG00000045318	Adra2c	17.9284	-0.293057	0.201818	-1.45208	0.146479	0.998838
ENSMUSG00000097709	2810429I04Rik	39.1516	0.288614	0.198787	1.45188	0.146536	0.998838
ENSMUSG00000041360	Pum3	2678.78	0.337275	0.232307	1.45185	0.146543	0.998838
ENSMUSG00000033436	Armcx2	4236.2	0.309182	0.212963	1.45181	0.146553	0.998838
ENSMUSG00000028402	Mpdz	951.579	0.302049	0.208104	1.45143	0.14666	0.998838
ENSMUSG00000002944	Cd36	27.3512	0.352142	0.242618	1.45143	0.146661	0.998838
ENSMUSG00000078773	Rad54b	15.838	0.244765	0.168649	1.45132	0.146689	0.998838
ENSMUSG00000048720	Tbc1d12	51.1533	0.40153	0.276686	1.45121	0.146722	0.998838
ENSMUSG00000001783	Rtcb	7402.18	0.347367	0.239393	1.45103	0.146771	0.998838
ENSMUSG00000091744	Gm17732	21.4706	-0.320636	0.221094	-1.45023	0.146995	0.998838
ENSMUSG00000099338	2810030D12Rik	14.456	-0.256075	0.176603	-1.45	0.147058	0.998838
ENSMUSG00000085913	Gm15601	54.0823	0.412565	0.284531	1.44998	0.147064	0.998838
ENSMUSG00000022994	Adcy6	110.883	-0.412935	0.284891	-1.44945	0.147212	0.998838
ENSMUSG00000019467	Arhgef25	769.413	-0.400917	0.276627	-1.44931	0.147252	0.998838
ENSMUSG00000036873	2410004B18Rik	345.543	-0.415739	0.286923	-1.44896	0.147349	0.998838
ENSMUSG00000086676	Gm14705	15.2194	0.241711	0.166833	1.44882	0.147388	0.998838
ENSMUSG00000043909	Trp53bp1	2589.99	0.281643	0.194451	1.4484	0.147505	0.998838
ENSMUSG00000051037	Zfp455	24.4279	0.319678	0.220744	1.44818	0.147566	0.998838
ENSMUSG00000026494	Kif26b	805.195	-0.38076	0.262942	-1.44808	0.147596	0.998838
ENSMUSG00000025353	Ormdl2	497.207	0.347698	0.240113	1.44806	0.147601	0.998838
ENSMUSG00000049281	Scn3b	3408.23	0.31459	0.217261	1.44799	0.147621	0.998838
ENSMUSG00000021504	B4galt7	854.533	-0.328978	0.227235	-1.44775	0.147688	0.998838
ENSMUSG00000020034	Tcp11l2	3040.55	0.31214	0.215607	1.44773	0.147693	0.998838
ENSMUSG00000032050	Rdx	1951.37	-0.334631	0.231145	-1.44771	0.147697	0.998838
ENSMUSG00000023022	Lima1	272.807	-0.378322	0.261341	-1.44762	0.147725	0.998838
ENSMUSG00000053134	Supt7l	578.765	0.327135	0.226021	1.44736	0.147796	0.998838
ENSMUSG00000104021	Gm36536	10.0194	-0.261703	0.180837	-1.44717	0.147849	0.998838
ENSMUSG00000052371	Hoxd3os1	62.855	-0.400509	0.276782	-1.44702	0.147891	0.998838
ENSMUSG00000022200	Golph3	696.45	-0.371928	0.257068	-1.44681	0.147951	0.998838
ENSMUSG00000000740	Rpl13	8837.29	-0.227169	0.157035	-1.44661	0.148006	0.998838
ENSMUSG00000028041	Adam15	1321.6	-0.416783	0.288127	-1.44653	0.14803	0.998838
ENSMUSG00000087461	C230014O12Rik	26.0769	-0.242568	0.167692	-1.44651	0.148035	0.998838
ENSMUSG00000042660	Wdr55	732.568	0.364305	0.251921	1.44611	0.148147	0.998838
ENSMUSG00000022793	B4galt4	503.438	0.301784	0.208712	1.44594	0.148195	0.998838
ENSMUSG00000100596	Gm29502	17.9993	0.248607	0.171963	1.4457	0.148262	0.998838
ENSMUSG00000035086	Becn1	2037.66	-0.297779	0.205981	-1.44566	0.148273	0.998838
ENSMUSG00000062761	Zfp512	1127.12	0.350304	0.242331	1.44556	0.148301	0.998838
ENSMUSG00000055305	Zfp93	236.377	0.369009	0.255281	1.4455	0.148317	0.998838
ENSMUSG00000053964	Lgals4	30.0661	-0.317928	0.219951	-1.44545	0.148332	0.998838
ENSMUSG00000042671	Rgs8	3048.29	0.269275	0.186309	1.44531	0.148371	0.998838
ENSMUSG00000055053	Nfic	3041.57	-0.377262	0.261057	-1.44514	0.14842	0.998838
ENSMUSG00000042249	Grk3	582.741	0.362527	0.250904	1.44488	0.148492	0.998838
ENSMUSG00000052459	Atp6v1a	21441.6	0.307112	0.212586	1.44465	0.148557	0.998838
ENSMUSG00000082762	Gm12366	12.02	0.26548	0.183782	1.44454	0.148588	0.998838
ENSMUSG00000004394	Tmed4	5160.04	0.322205	0.223151	1.44389	0.148771	0.998838
ENSMUSG00000068479	Mfap1a	484.796	0.31765	0.219998	1.44387	0.148774	0.998838
ENSMUSG00000058152	Chsy3	6.81857	-0.209419	0.145042	-1.44385	0.148781	0.998838
ENSMUSG00000042804	Gpr153	327.789	-0.391167	0.270952	-1.44368	0.148829	0.998838
ENSMUSG00000021123	Rdh12	58.9187	0.328627	0.227634	1.44366	0.148834	0.998838
ENSMUSG00000037997	Parp11	1068.65	0.286577	0.198535	1.44346	0.148891	0.998838
ENSMUSG00000028059	Arhgef2	326.217	-0.414197	0.287058	-1.44291	0.149047	0.998838
ENSMUSG00000013698	Pea15a	28365.9	0.258647	0.179293	1.44259	0.149135	0.998838
ENSMUSG00000027551	Zfp64	1113.89	-0.338552	0.234704	-1.44246	0.149171	0.998838
ENSMUSG00000021965	Ska3	36.9842	0.297772	0.206437	1.44244	0.149179	0.998838
ENSMUSG00000105691	Gm42876	6.18097	-0.209086	0.144956	-1.4424	0.149188	0.998838
ENSMUSG00000043460	Elfn2	30.4818	-0.242932	0.168447	-1.44218	0.14925	0.998838
ENSMUSG00000017754	Pltp	443.657	0.408758	0.283449	1.44209	0.149278	0.998838
ENSMUSG00000096755	Ftl1-ps2	8.56337	0.267096	0.18523	1.44197	0.149311	0.998838
ENSMUSG00000037638	Zbtb42	218.844	-0.409864	0.284303	-1.44164	0.149403	0.998838
ENSMUSG00000032593	Amigo3	4326.09	0.382012	0.265068	1.44119	0.149532	0.998838
ENSMUSG00000039699	Batf2	15.8185	0.208645	0.144803	1.44088	0.149617	0.998838
ENSMUSG00000025404	R3hdm2	568.836	-0.396801	0.275416	-1.44073	0.14966	0.998838
ENSMUSG00000086368	Gm13830	40.5388	0.321743	0.223347	1.44055	0.149712	0.998838
ENSMUSG00000039801	2410089E03Rik	508.067	-0.398552	0.276679	-1.44048	0.14973	0.998838
ENSMUSG00000086877	A230072C01Rik	170.495	-0.412685	0.286522	-1.44032	0.149776	0.998838
ENSMUSG00000026104	Stat1	718.272	0.37201	0.258301	1.44022	0.149805	0.998838
ENSMUSG00000087586	Gm6938	28.7367	0.364771	0.2533	1.44008	0.149846	0.998838
ENSMUSG00000043510	Hscb	386.178	-0.38882	0.270075	-1.43967	0.14996	0.998838
ENSMUSG00000016181	Diexf	196.337	-0.413224	0.287031	-1.43965	0.149966	0.998838
ENSMUSG00000004360	9330159F19Rik	1925.56	0.323202	0.224508	1.4396	0.149981	0.998838
ENSMUSG00000020859	Spag9	2869.4	0.316696	0.220043	1.43925	0.15008	0.998838
ENSMUSG00000039176	Polg	294.957	-0.389709	0.270845	-1.43887	0.150188	0.998838
ENSMUSG00000026796	Fam129b	4130.05	-0.360526	0.250571	-1.43881	0.150203	0.998838
ENSMUSG00000002222	Rmnd5a	588.275	-0.37592	0.261322	-1.43854	0.150282	0.998838
ENSMUSG00000021224	Numb	2265.01	0.391133	0.27192	1.43841	0.150317	0.998838
ENSMUSG00000072066	6720489N17Rik	85.0583	0.414707	0.28844	1.43776	0.150503	0.998838
ENSMUSG00000038059	Smim3	1292.02	-0.39227	0.272907	-1.43738	0.15061	0.998838
ENSMUSG00000025950	Idh1	10384.8	0.25495	0.177372	1.43737	0.150612	0.998838
ENSMUSG00000061535	C1qtnf7	369.073	-0.370048	0.257562	-1.43673	0.150794	0.998838
ENSMUSG00000073514	Dok6	11.4555	-0.281014	0.195627	-1.43648	0.150867	0.998838
ENSMUSG00000028078	Dclk2	238.625	-0.41059	0.285853	-1.43637	0.150898	0.998838
ENSMUSG00000026698	Pigc	693.727	0.339687	0.236541	1.43606	0.150985	0.998838
ENSMUSG00000063506	Arhgap22	301.024	-0.410591	0.285933	-1.43597	0.151011	0.998838
ENSMUSG00000040435	Ppp1r15a	1691.61	-0.365611	0.254633	-1.43584	0.151049	0.998838
ENSMUSG00000043366	Olfr78	52.6529	-0.314875	0.219303	-1.4358	0.151061	0.998838
ENSMUSG00000037376	Trmt6	672.075	0.3363	0.23428	1.43546	0.151157	0.998838
ENSMUSG00000093577	Gm20632	16.3207	-0.328818	0.229101	-1.43525	0.151215	0.998838
ENSMUSG00000035151	Elmod2	1000.36	0.341542	0.237967	1.43525	0.151216	0.998838
ENSMUSG00000031706	Rfx1	77.3259	-0.409049	0.285228	-1.43411	0.15154	0.998838
ENSMUSG00000038619	Ensa	10621.2	0.278	0.193866	1.43398	0.151577	0.998838
ENSMUSG00000021072	Tmx1	2902.05	0.235996	0.164626	1.43353	0.151707	0.998838
ENSMUSG00000034993	Vat1	2471.26	-0.379741	0.26492	-1.43342	0.151738	0.998838
ENSMUSG00000025255	Zfhx4	462.702	0.41337	0.288382	1.43341	0.151741	0.998838
ENSMUSG00000025058	5430427O19Rik	9.14381	0.24161	0.168563	1.43336	0.151756	0.998838
ENSMUSG00000031007	Atp6ap2	10880.6	0.252551	0.176219	1.43317	0.151811	0.998838
ENSMUSG00000020848	Doc2b	22.0632	-0.316426	0.220805	-1.43305	0.151842	0.998838
ENSMUSG00000035699	Slc51a	847.537	0.413228	0.288388	1.43289	0.15189	0.998838
ENSMUSG00000026469	Xpr1	512.591	-0.371605	0.259343	-1.43287	0.151895	0.998838
ENSMUSG00000030839	Sergef	615.675	0.342585	0.239143	1.43255	0.151986	0.998838
ENSMUSG00000016024	Lbp	83.3353	-0.410664	0.286725	-1.43226	0.15207	0.998838
ENSMUSG00000037017	Zscan21	998.823	0.375906	0.262468	1.4322	0.152087	0.998838
ENSMUSG00000001027	Scn4a	167.92	0.406025	0.283507	1.43215	0.152101	0.998838
ENSMUSG00000035930	Chst4	37.2477	-0.288251	0.201328	-1.43175	0.152216	0.998838
ENSMUSG00000024502	Jakmip2	3301.76	0.325711	0.227509	1.43164	0.152247	0.998838
ENSMUSG00000079014	Serpina3i	531.752	0.407164	0.284427	1.43152	0.15228	0.998838
ENSMUSG00000015846	Rxra	154.721	-0.374017	0.261294	-1.4314	0.152315	0.998838
ENSMUSG00000032607	Amt	112.218	-0.406871	0.284268	-1.43129	0.152347	0.998838
ENSMUSG00000037791	Phf12	113.285	0.408686	0.285657	1.43069	0.15252	0.998838
ENSMUSG00000034786	Gpsm3	108.584	-0.412605	0.288399	-1.43067	0.152524	0.998838
ENSMUSG00000019297	Nop9	241.855	-0.35965	0.25139	-1.43064	0.152532	0.998838
ENSMUSG00000017478	Zc3h18	218.694	-0.40347	0.282163	-1.42992	0.15274	0.998838
ENSMUSG00000087370	Tmem170b	935.944	0.30836	0.215851	1.42858	0.153125	0.998838
ENSMUSG00000032076	Cadm1	28102.9	0.298166	0.208746	1.42836	0.153187	0.998838
ENSMUSG00000038534	Osbpl7	531.732	0.410777	0.287881	1.4269	0.153609	0.998838
ENSMUSG00000041560	Gltscr2	1878.49	-0.32403	0.22709	-1.42688	0.153615	0.998838
ENSMUSG00000025068	Gsto1	1170.49	-0.267982	0.187829	-1.42673	0.153657	0.998838
ENSMUSG00000029173	Sepsecs	352.639	0.408751	0.28655	1.42646	0.153736	0.998838
ENSMUSG00000020170	Frs2	337.561	0.346659	0.243031	1.4264	0.153752	0.998838
ENSMUSG00000020601	Trib2	3199.19	-0.296844	0.208121	-1.4263	0.153781	0.998838
ENSMUSG00000038009	Dnajc22	41.6175	0.260839	0.182883	1.42627	0.153792	0.998838
ENSMUSG00000041695	Kcnj2	40.6216	0.326981	0.229396	1.4254	0.154042	0.998838
ENSMUSG00000032557	Uba5	656.656	-0.403424	0.28303	-1.42537	0.15405	0.998838
ENSMUSG00000020063	Sirt1	51.1516	-0.389772	0.273469	-1.42529	0.154074	0.998838
ENSMUSG00000064797	Gm24357	7.48396	-0.245675	0.172375	-1.42524	0.154088	0.998838
ENSMUSG00000028597	Gpx7	262.309	0.354964	0.249056	1.42524	0.154089	0.998838
ENSMUSG00000021250	Fos	653.775	-0.401522	0.281825	-1.42472	0.154238	0.998838
ENSMUSG00000027206	Cops2	4299.46	0.346601	0.243283	1.42468	0.154249	0.998838
ENSMUSG00000037989	Wnk2	138.056	-0.409804	0.287646	-1.42468	0.154249	0.998838
ENSMUSG00000086196	Gm13571	23.1724	0.285716	0.200596	1.42434	0.154348	0.998838
ENSMUSG00000026674	Ddr2	96.4845	0.40221	0.282452	1.42399	0.154448	0.998838
ENSMUSG00000103891	Gm37941	19.8834	-0.273745	0.192252	-1.42388	0.15448	0.998838
ENSMUSG00000051113	Fam71e1	100.198	-0.402867	0.282951	-1.42381	0.154502	0.998838
ENSMUSG00000001166	Oas1c	299.208	0.38809	0.272615	1.42358	0.154567	0.998838
ENSMUSG00000039156	Stim2	429.809	0.368681	0.259025	1.42334	0.154637	0.998838
ENSMUSG00000087479	Gm16835	49.2489	0.337072	0.236844	1.42318	0.154685	0.998838
ENSMUSG00000075514	Gm13375	76.2337	-0.397122	0.279059	-1.42308	0.154714	0.998838
ENSMUSG00000038508	Gdf15	16.3202	-0.228367	0.160505	-1.42281	0.154792	0.998838
ENSMUSG00000007670	Khsrp	386.345	-0.330218	0.23219	-1.42219	0.154972	0.998838
ENSMUSG00000056666	Retsat	178.978	0.360176	0.253273	1.42209	0.155	0.998838
ENSMUSG00000029309	Sparcl1	996.414	0.362992	0.255279	1.42195	0.155042	0.998838
ENSMUSG00000040759	Cmtm5	17.0178	0.223846	0.15745	1.42169	0.155115	0.998838
ENSMUSG00000040035	Disp2	12652.5	0.318771	0.224253	1.42148	0.155177	0.998838
ENSMUSG00000099722	Gm29154	8.64316	-0.245721	0.172957	-1.42071	0.155402	0.998838
ENSMUSG00000087466	A330041J22Rik	5.80917	-0.246625	0.173635	-1.42036	0.155503	0.998838
ENSMUSG00000036529	Sbf1	1560.68	-0.396037	0.27883	-1.42035	0.155505	0.998838
ENSMUSG00000019877	Serinc1	24975.8	0.255279	0.179733	1.42033	0.155513	0.998838
ENSMUSG00000038648	Creb3l2	438.269	-0.408223	0.287455	-1.42013	0.155569	0.998838
ENSMUSG00000045211	Nudt18	1202.21	-0.33603	0.236637	-1.42002	0.155601	0.998838
ENSMUSG00000005886	Ncoa2	825.845	0.336097	0.236686	1.42001	0.155605	0.998838
ENSMUSG00000047843	Bri3	86.3004	-0.407643	0.287128	-1.41972	0.155688	0.998838
ENSMUSG00000005225	Plekha8	105.356	-0.397984	0.280326	-1.41972	0.15569	0.998838
ENSMUSG00000023913	Pla2g7	11964.9	0.270518	0.190597	1.41932	0.155807	0.998838
ENSMUSG00000043760	Pkhd1	22.5913	0.211106	0.148792	1.4188	0.155956	0.998838
ENSMUSG00000097027	Gm26559	43.4902	-0.337236	0.237692	-1.41879	0.155959	0.998838
ENSMUSG00000102504	Gm21955	28.679	-0.396269	0.279414	-1.41822	0.156128	0.998838
ENSMUSG00000028409	Smu1	3166.95	0.33044	0.233021	1.41807	0.15617	0.998838
ENSMUSG00000072621	Slfn10-ps	69.2501	0.314454	0.221762	1.41798	0.156198	0.998838
ENSMUSG00000086743	Hnrnpa1l2-ps	6.547	-0.243894	0.172011	-1.4179	0.15622	0.998838
ENSMUSG00000078868	Gm14412	57.393	0.302808	0.213571	1.41784	0.156239	0.998838
ENSMUSG00000012609	Ttll5	3078.24	0.267291	0.188589	1.41732	0.156389	0.998838
ENSMUSG00000091264	Smim13	925.975	-0.348917	0.246192	-1.41726	0.156408	0.998838
ENSMUSG00000032870	Smap2	887.723	-0.298754	0.21081	-1.41717	0.156433	0.998838
ENSMUSG00000058239	Usf2	468.306	-0.378604	0.267235	-1.41674	0.156558	0.998838
ENSMUSG00000053483	Usp21	316.61	-0.396861	0.280152	-1.41659	0.156602	0.998838
ENSMUSG00000001700	Gramd3	26.5996	-0.297518	0.210061	-1.41634	0.156676	0.998838
ENSMUSG00000026199	Ankzf1	373.942	-0.382988	0.270423	-1.41625	0.156701	0.998838
ENSMUSG00000001768	Rin2	456.819	0.359038	0.253725	1.41507	0.157048	0.998838
ENSMUSG00000002227	Mov10	178.433	0.395913	0.279794	1.41502	0.157064	0.998838
ENSMUSG00000074892	B3galt5	152.046	0.404446	0.285883	1.41473	0.157149	0.998838
ENSMUSG00000049100	Pcdh10	124.181	-0.399542	0.28247	-1.41446	0.157227	0.998838
ENSMUSG00000020261	Slc36a1	5595.18	-0.257194	0.181869	-1.41417	0.157312	0.998838
ENSMUSG00000050855	Zfp940	143.872	0.405208	0.286559	1.41405	0.157347	0.998838
ENSMUSG00000079884	Gm10698	9.73839	-0.309801	0.219093	-1.41402	0.157356	0.998838
ENSMUSG00000031652	N4bp1	509.34	-0.397462	0.281113	-1.41389	0.157395	0.998838
ENSMUSG00000024392	Bag6	983.889	-0.405724	0.287008	-1.41363	0.15747	0.998838
ENSMUSG00000034674	Tdg	358.831	-0.391395	0.276937	-1.4133	0.157567	0.998838
ENSMUSG00000023927	Satb1	173.877	-0.378989	0.268248	-1.41283	0.157706	0.998838
ENSMUSG00000038349	Plcl1	199.791	-0.403011	0.285308	-1.41255	0.157788	0.998838
ENSMUSG00000040359	Ufl1	821.614	0.307358	0.217715	1.41175	0.158025	0.998838
ENSMUSG00000021671	Poc5	922.002	0.327412	0.231934	1.41166	0.158049	0.998838
ENSMUSG00000000766	Oprm1	508.99	0.368792	0.261338	1.41117	0.158195	0.998838
ENSMUSG00000026430	Rassf5	805.488	-0.306864	0.217465	-1.41109	0.158218	0.998838
[truncated: 44,079 more rows]

## Sheet: FACS_naive_cufflinks
gene_id	gene_short_name	tss_id	locus	avg_male	avg_female	expressed?	sum_male	sum_female	S209_male	S210_male	S211_male	S212_male	S217_male	S218_male	S219_male	S220_male	S225_male	S226_male	S231_male	S213_female	S214_female	S215_female	S216_female	S221_female	S222_female	S223_female	S224_female	S228_female	S229_female	S230_female
ENSMUSG00000023064	Sncg	TSS54545	14:34370273-34374789	14695.9	12233.9	yes	11	11	12359.8	15160.5	16576.2	13386.7	12943.8	10777.6	10834.3	10788.8	17590.6	14685.1	26552	11691	11102.1	12197.2	8731.21	12229.7	12620.4	11632	18608.1	9701.94	12488.6	13570.7
ENSMUSG00000030669	Calca	TSS72902	7:114631479-114636357	11997.9	7912.08	yes	11	11	6918.28	5271.43	23610	16942.5	10834.2	4826.34	17477	14657.7	12104.6	3058.57	16276.2	6731.58	2411.75	16029.2	6096.05	10304.1	6646.08	7876.95	9187.99	10874.3	7897.69	2977.14
ENSMUSG00000072235	Tuba1a	TSS102771,TSS18338	15:98949840-98953551	5742.98	5262.81	yes	11	11	4780.57	4617.18	5314.71	5649.46	5804.3	5242.5	5651.25	6397.03	6872.78	6309.46	6533.59	5305.71	4292.69	5827.65	3850.54	5199.1	3758.75	6164.86	7600.36	4854.92	6259.21	4777.09
ENSMUSG00000049775	Tmsb4x	TSS101049,TSS1362,TSS52579	X:167207092-167209315	5927.67	4718.26	yes	11	11	5364.84	7042.36	11014	7950.54	3817.61	2800.21	6321.75	4164.08	5035.58	3589.64	8103.73	3686.68	4306.74	4949.35	3895.1	5029.45	6769.52	5014.03	5328.89	4898.3	4414.36	3608.47
ENSMUSG00000024661	Fth1	TSS10403	19:9982702-9985092	5425.31	4795.28	yes	11	11	4106.43	4039.73	5215.93	5777.15	5015	4293.82	5295.65	6082.26	4852.65	4426.12	10573.7	5023.18	4158.8	5645.13	5461.03	5530.1	3849.37	4907.39	5603.72	4993.45	3563.54	4012.38
ENSMUSG00000030695	Aldoa	TSS10975,TSS16294,TSS21894,TSS22779,TSS27156,TSS40452,TSS67768,TSS73046,TSS88433,TSS89917	7:126795233-126800751	4833.88	4464.01	yes	11	11	4180.76	4532.99	4340.76	4612.09	4367.34	5356.94	4237.75	4693.29	5127.65	5554.72	6168.38	5028.94	4519.08	4467.38	4006.88	4390.24	3797.42	4685.16	5124.6	4083.6	4200.51	4800.29
ENSMUSG00000059412	Fxyd2	TSS10416	9:45403137-45410278	4872.62	3940.39	yes	11	11	5333.65	6234.68	6381.43	3863.94	3839.96	4370.84	2655.54	3034.56	4737.05	4619.39	8527.73	4355.8	4157.67	3280.13	2339.48	4989.07	3052.95	4009.61	6783.36	2694.07	3018.15	4664.03
ENSMUSG00000014846	Tppp3	TSS35553,TSS46459,TSS54959	8:105467492-105471526	4506.01	3775.93	yes	11	11	3775.49	5750.91	5178.11	4114.57	3038.31	3901.6	3700.82	3069.84	4356.64	5094.01	7585.78	4094.52	4166.8	3115.91	2897.29	4239.61	2934.23	4280.07	5074.58	3549.52	2844.89	4337.81
ENSMUSG00000001175	Calm1	TSS20173,TSS33375,TSS57443,TSS74835	12:100199434-100209806	4242.12	3931.32	yes	11	11	3646.6	4324.21	3927.68	3340.36	2523.18	4786.15	2903.45	3295.59	3885.59	4968.43	9062.06	4414.11	3747.33	3091.51	3258.35	3587.1	3688.42	3806.75	5472.95	3892.65	3638.44	4646.9
ENSMUSG00000041571	Sepw1	TSS86013	7:15917207-15922402	4029.81	3516.27	yes	11	11	3625.57	3899.38	4820.16	4489.93	2870.37	2826.92	3172.15	3573.74	4182.59	3326.7	7540.39	3563.39	2996.45	3488.58	2911.08	3758.85	3811.61	3176.25	4409.09	3520.16	3848.9	3194.61
ENSMUSG00000106106	Rn18s-rs5	TSS54315	17:39846352-39848201	3045.48	2791.93	yes	11	11	2925.39	1671.3	1301.72	1767.6	3172.5	3695.2	5292.94	4058.72	2057.74	2575.38	4981.82	2785.01	3418.33	1588.84	2342.15	1993.41	2474.56	4761.11	3127.56	2668.25	3730.27	1821.72
ENSMUSG00000019505	Ubb	TSS30605,TSS45227	11:62551170-62553213	3044.56	2789.76	yes	11	11	2952.61	3397.23	3272.85	3336.36	2679.32	2395.7	2684.66	2562.27	3258.84	3307.5	3642.79	2223.56	2561.53	3052.86	2315.68	2692.73	2330.98	2578.27	3729.39	2879.63	3013.34	3309.4
ENSMUSG00000002985	Apoe	TSS20762,TSS28234,TSS40020,TSS58380,TSS73919,TSS80505,TSS85514,TSS87013,TSS884	7:19696108-19699166	2643.5	3108.07	yes	11	11	2242.4	3221.79	977.696	1517.11	1196	2820.56	2703.71	4627.33	2522.61	4559.89	2689.37	3953.55	4476.77	1602.95	3766.26	3244.4	1262.53	5625.64	3285.4	3054.71	520.156	3396.44
ENSMUSG00000015656	Hspa8	TSS35174,TSS36136,TSS42681,TSS48825,TSS49546,TSS498,TSS506,TSS80116,TSS93740	9:40800983-40805200	2717.48	2950.07	yes	11	11	2685.4	2950.69	2461.92	2609.43	3313.08	2857.68	2550.58	2712.79	3138.75	3234.03	1377.93	2993.09	3137.47	2783.46	2705.84	2625.54	2499.35	3003.29	3152.93	2948.01	3401.44	3200.31
ENSMUSG00000064370	mt-Cytb	TSS18138	MT:14144-15288	2961.78	2604.84	yes	11	11	3359.69	4370.43	5306.33	3789.22	2001.64	1406.68	2847	2058.76	1397.14	1366.14	4676.58	2651.56	2568.21	2301.03	3963.72	2158.85	3540.86	2246.52	1750.69	2896.8	2743.74	1831.21
ENSMUSG00000036438	Calm2	TSS27995,TSS27996,TSS51705	17:87433411-87446935	2821.08	2426.68	yes	11	11	2580.5	2840.96	4040.32	2888.48	2232.81	2037.56	3175.77	2238.22	2363.6	2424.22	4209.44	2399.6	2172.3	2121.16	2073.79	2197.78	3237.54	2378.37	2729.21	2516.25	2728.1	2139.39
ENSMUSG00000050708	Ftl1	TSS49876,TSS58645,TSS73760,TSS77694,TSS86506	7:45457943-45459884	2486.8	2033.53	yes	11	11	1975.09	2196.4	2684.17	2391.65	2091.3	1978.07	1878.81	2440.25	2693.21	2267.9	4757.9	2249.28	1927.92	2310.76	1957.39	2365.03	1474.94	2034	2690.01	1955.23	1519.68	1884.58
ENSMUSG00000032231	Anxa2	TSS2344,TSS24457,TSS27676,TSS53227,TSS65185,TSS755	9:69453619-69491795	2488.76	2020.34	yes	11	11	1960.36	2207.89	2417.31	2793.04	2664.26	2116.8	2179.59	2517.17	2978.95	2398	3142.95	2067.39	1650.03	2434.91	1630.23	2220.65	1577.29	2128.41	2501.89	2064.63	2144.22	1804.14
ENSMUSG00000071866	Ppia	TSS4437,TSS7007,TSS7008,TSS91180	11:6415442-6419817	2474.43	2002.28	yes	11	11	2241.68	2329.56	3584.5	2480.51	1737.68	2138.34	2173	1766.99	2299.58	2032.32	4434.56	1903.13	1531.93	1898.69	1953.32	1814.16	2616.96	1927.6	2143.75	1982.68	2386.28	1866.53
ENSMUSG00000030342	Cd9	TSS40320,TSS51146,TSS96391	6:125460265-125494791	2354.41	1929.72	yes	11	11	1387.33	1408.11	2597.76	3485.03	2976.26	1307	2191.96	3303.94	2690.58	1339.35	3211.21	1695.61	1090.98	3025.28	2047.27	2162.71	1774.12	1952	2175.9	1808.65	2256.84	1237.52
ENSMUSG00000027712	Anxa5	TSS40162,TSS4613,TSS87569	3:36448922-36475894	2214.27	2068.42	yes	11	11	1889.75	2566.88	2440.27	1832.47	1859.45	2111.44	2010.91	1519.64	3057.08	2876.22	2192.82	2223.97	2177.01	1679.61	2245.03	1790.71	1689.29	1721.45	2320.18	1925.45	2267.31	2712.64
ENSMUSG00000079523	Tmsb10	TSS100342,TSS27571,TSS76857,TSS96997	6:72957346-72958748	2378.55	1791.55	yes	11	11	1883.02	2078.51	3229.65	3059.72	1953.96	1350.14	2565.46	2171.45	2130.28	1473.06	4268.75	1660.88	1291.44	1903.68	1661.85	2067.44	2368.45	1728.94	2021.98	1981.86	1699.87	1320.61
ENSMUSG00000028843	Sh3bgrl3	TSS52653,TSS86699,TSS86701	4:134127405-134128789	2322.64	1841.66	yes	11	11	1746.81	1743.58	2370.5	2249.27	2034.63	1849.39	2150.76	2054.44	2754.49	2091.92	4503.29	1901.63	1350.08	2001.6	1483.39	2142.81	1691.89	1877.9	2683.21	1519.33	1995.44	1611.01
ENSMUSG00000022055	Nefl	TSS86229	14:68083862-68089095	1713.75	2250.83	yes	11	11	1780.91	1771.83	1615.14	1199.62	913.838	2589.85	1749.94	1218.33	1629.19	2471.3	1911.33	2643.03	3274	1411.52	2796.44	1830.81	1303.99	3695.84	2193.09	2145.9	1398.96	2065.59
ENSMUSG00000064339	mt-Rnr2	TSS64442	MT:1093-2675	2205.4	1732.18	yes	11	11	2361.43	2737.77	3980.28	2767.75	1070.02	1040.5	2617.59	1399.73	1334.32	898.167	4051.82	1777.49	1623.25	1386	3062.34	1220.05	2201.23	1689.6	1383.87	1749.92	1890.23	1070.01
ENSMUSG00000027500	Stmn2	TSS30437,TSS33417,TSS57576,TSS71261	3:8509359-8561606	2145.87	1601.92	yes	11	11	1838.92	1913.35	2947.61	2714.37	1935.98	1553.99	2152.6	1849.75	2053.14	1423.2	3221.62	1574.74	1213.23	1953.28	1485.25	1796.86	1597.37	1563.48	1805.52	1763.67	1695.65	1172.08
ENSMUSG00000023944	Hsp90ab1	TSS23153,TSS23723,TSS47576,TSS77588,TSS78757,TSS85681	17:45567774-45573271	1897.91	1783.81	yes	11	11	1592.33	1824.31	1561.43	1658.75	2556.37	1944.93	1635.02	1798.24	1995.12	2119.88	2190.66	1658.63	1718.49	1875.28	1568.28	1692.44	1789.21	1682.4	2049.66	1671.57	2024	1891.94
ENSMUSG00000054428	Atpif1	TSS64992,TSS90502,TSS96356	4:132530554-132533659	1976.14	1697.45	yes	11	11	2038.99	2483.4	2704.53	2334.39	1264.43	1163.77	1480.57	1500.49	1356.7	1467.41	3942.86	1578.52	1474.29	1568.66	1591.97	1541.83	2376.84	1566	1709.53	1841.09	1893.53	1529.66
ENSMUSG00000064341	mt-Nd1	TSS90726	MT:2750-3707	2006.36	1660.71	yes	11	11	2376.57	2812.91	3908.72	2519.61	1143.02	896.33	2358.29	1239.05	943.549	763.187	3108.7	1577.66	1459.29	1544.8	2301.8	1456.7	2446.04	1334.19	1066.85	2120.23	1805.56	1154.74
ENSMUSG00000001025	S100a6	TSS33868,TSS44002,TSS72318,TSS99268	3:90612881-90624181	2151.2	1439.93	yes	11	11	2106.11	2119.85	2661.02	2655.42	2116.14	1429.1	1938.08	2099.17	1877.73	1156.03	3504.51	1655.27	1153.66	1831.22	1584.45	2069.38	1111.24	1585.11	1687.8	1518.44	875.366	767.293
ENSMUSG00000027581	Stmn3	TSS51044	2:181306458-181314500	1942.42	1620.18	yes	11	11	1661.96	1947.14	2101.32	2023.3	1155.26	1550.91	1845.33	1649.03	1690.6	1804.9	3936.84	1788.92	1687.1	1590.36	1377.06	1713.33	1272.63	1936.53	2019.24	1626.19	1276.71	1533.86
ENSMUSG00000029580	Actb	TSS102186,TSS20775,TSS22207,TSS23756,TSS2799,TSS77513,TSS79500,TSS87113,TSS90431	5:142903114-142906754	1801.38	1746.79	yes	11	11	2423.67	1014.04	1155.62	1561.86	3029.82	1675.65	2712	2114.27	1856.95	1401.3	870.015	1628.64	1880.11	2034.24	1629.68	1910	1887.14	1733.71	1850.29	2091.09	1136.49	1433.34
ENSMUSG00000029223	Uchl1	TSS22462,TSS35360,TSS50583,TSS85804	5:66676090-66687234	1928.85	1564.6	yes	11	11	1450.9	1843.21	1965.75	1900.37	1716.23	1596.39	1815.53	1826.87	1722.46	1766.67	3612.94	1678.7	1505.06	1523.01	1446.71	1813.95	1409.04	1798.21	1927.34	1502.94	1228.55	1377.06
ENSMUSG00000102252	Snrpn	TSS28329,TSS73953	7:59982494-60140219	1774.15	1691.28	yes	11	11	1691.94	1937.35	2017.02	1496.18	1521.26	1760.54	1604.91	1513.91	1659.27	1978.01	2335.21	1791.74	1793.88	1583.83	1537.63	1673.55	1624.06	1698.69	1684.44	1691.97	1678.98	1845.32
ENSMUSG00000036564	Ndrg4	TSS18404,TSS23526,TSS35881,TSS40218,TSS43502,TSS44804,TSS67100,TSS69653,TSS69955,TSS94339	8:95676979-95715119	1515.47	1797.2	yes	11	11	1650.19	1515.07	1282.65	1427.26	1558.59	1999.78	1442.58	1502.49	1662.39	2243.71	385.43	1591.63	1966.74	1826.29	1737.15	1544.21	1303.27	2271.39	1980.02	1703.02	1763.89	2081.62
ENSMUSG00000041697	Cox6a1	TSS19001,TSS91642	5:115345641-115348981	1762.49	1531.13	yes	11	11	1535.92	1847.51	1577.75	1671.17	1012.73	1399.94	1233.79	1441.49	1457.01	1705.92	4504.19	1615.63	1580.44	1207.97	1626.15	1491.2	1729.29	1635.13	1823	1265.56	1544.8	1323.28
ENSMUSG00000064351	mt-Co1	TSS73765	MT:5327-6872	1684.23	1526.88	yes	11	11	1830.37	2278.75	2859.12	2204.25	1191.71	902.479	1898.35	1495.41	843.524	839.809	2182.76	1512.39	1374.58	1301.45	2197.11	1631.33	2016.4	1339.06	1096.56	1779.08	1504.23	1043.53
ENSMUSG00000057666	Gapdh	TSS22443,TSS36251,TSS41511,TSS41517,TSS51601,TSS56489,TSS56627,TSS61284,TSS77235,TSS96255	6:125161714-125166467	1712.34	1448.73	yes	11	11	1517.49	1580.8	1309.24	1550.85	1758.36	1813.68	1184.38	1518.28	1739.14	2149.74	2713.75	1639.99	1484.33	1311.78	1221.73	1552.5	1121.86	1607.69	2046.02	1157.55	1395.43	1397.13
ENSMUSG00000061762	Tac1	TSS12024,TSS17681,TSS6568,TSS73826,TSS88953	6:7554878-7565834	1824.03	1334.91	yes	11	11	1341.93	1600.12	1108.51	3728.6	3016.24	778.039	2140.03	3050.49	1581.15	766.155	953.031	1544.18	849.213	3249.58	1378.54	1839.23	895.817	741.48	1065.9	1322.37	951.378	846.303
ENSMUSG00000035242	Oaz1	TSS101257,TSS102068,TSS102074,TSS16870,TSS22083,TSS49951,TSS8113	10:80826655-80829290	1618.1	1525.55	yes	11	11	1550.11	1868.18	1490.87	1417.47	1153.32	1395.19	1176.38	1409	1349.85	1776.4	3212.32	1766.17	1694.15	1303.97	1498.94	1600.26	925.469	1793.69	1980.68	1297.55	1113	1807.2
ENSMUSG00000023048	Prr13	TSS28191,TSS42361,TSS77285,TSS9058,TSS98311	15:102459027-102462806	1663.98	1404.02	yes	11	11	1361.3	1293.68	1221.36	1950.61	1990.82	1345	1347.47	1746.72	1960.61	1846.15	2240.01	1435.26	1393.98	1996.1	910.475	1585.92	1053.34	1195.3	1869.81	1422.67	1187.67	1393.7
ENSMUSG00000030666	Calcb	TSS39045,TSS45242,TSS99426	7:114718642-114723365	1726.56	1319.25	yes	11	11	1379.05	965.518	3214.44	1664.73	1084.35	1029.29	2261.33	1596.8	3010.24	798.191	1988.19	1194.37	727.747	1628.96	841.611	1420.71	1339.03	1181.11	2333.24	1468.92	1420.29	955.801
ENSMUSG00000006356	Crip2	TSS100082,TSS37196,TSS40780,TSS57335,TSS88054,TSS9656	12:113140235-113145506	1613.83	1426.17	yes	11	11	1215.62	1289.32	1293.68	1749.63	1509.46	1533.49	1263.82	1839.51	1880.08	1942.69	2234.81	1608.64	1303.9	1918.34	1022.91	1662.87	1049.19	1373.25	1775.06	1121.76	1330.22	1521.71
ENSMUSG00000020267	Hint1	TSS11958,TSS27852	11:54866382-54870501	1659.2	1343.73	yes	11	11	1627.09	1805.81	2658.84	1980.2	1101.84	899.905	1334.08	1470.43	1205.91	1008.07	3159.08	1306.73	1113.4	1345.04	1356.06	1365.62	1542.77	1486.89	1386.24	1670.61	1163.23	1044.44
ENSMUSG00000102349	Gm37376	TSS47876	19:5801940-5802393	1454.41	1508.86	yes	11	11	2057.69	1849.24	820.405	1738.65	468.381	1354.9	932.607	2043.02	1154.67	1585.29	1993.68	1337.97	1253.18	810.175	2654.97	1114.47	1939.42	768.185	630.352	1067.71	2689.94	2331.13
ENSMUSG00000041959	S100a10	TSS29639,TSS58315,TSS60912	3:93555079-93564643	1681.04	1207.78	yes	11	11	1605.2	1590.4	2918.93	2091.01	1240.66	901.569	1419.01	1379.4	1306.9	893.167	3145.22	1219.72	1015.34	1402.02	1205.02	1306.62	1302.34	1235.64	1201.91	1317.62	1197.94	881.401
ENSMUSG00000028937	Acot7	TSS12251,TSS5978,TSS65682,TSS67606,TSS78769,TSS98074	4:152178133-152271855	1518.94	1360.61	yes	11	11	1194.12	1619.04	1318.31	1613.71	1414.49	1533.7	1314.78	1498.97	1472.8	1898.67	1829.78	1562.46	1402.7	1414.25	996.757	1593.07	924.104	1380.83	1576.65	1213.61	1316.14	1586.17
ENSMUSG00000031633	Slc25a4	TSS40142,TSS64341	8:46206796-46211284	1437.92	1424.36	yes	11	11	1303.61	1662.55	1898.4	1365.26	864.687	1296.17	1245.67	1107.88	1326.51	1462.6	2283.75	1450.29	1491.1	1164.61	1442.86	1335.11	1342.59	1634.49	1664.49	1440.88	1311.33	1390.19
ENSMUSG00000093674	Rpl41	TSS101929,TSS50987,TSS58522,TSS69907,TSS77460,TSS77464,TSS87325	10:128548113-128549305	1617.55	1218.25	yes	11	11	1604.05	2169.34	1914.01	1855.56	972.421	1082.46	1325.39	1303.31	1157.47	1019.15	3389.91	1468.8	1221.1	1203.38	1291.21	1463.46	932.868	1385.94	1398.17	1315.3	802.01	918.529
ENSMUSG00000031708	Tecr	TSS13790,TSS21412	8:83571699-83594491	1485.06	1311.7	yes	11	11	1502.73	1426.77	1462.79	1260.33	1119.75	1554.58	1148.56	940.902	1495.47	1496.92	2926.84	1510.8	1324.64	958.547	1367.43	1305.89	1396.99	1298.19	1485.68	1149.59	1471.89	1159.08
ENSMUSG00000056201	Cfl1	TSS79346	19:5490484-5494029	1477.41	1263.46	yes	11	11	1114.7	1247.24	1270.03	1426.4	1181.05	1300.96	1596.75	1518.75	1545.71	1593.96	2455.92	1387.8	1263.71	1300.39	989.356	1443.28	1004.11	1386.34	1465.22	1362.89	976.266	1318.71
ENSMUSG00000047557	Lxn	TSS14997,TSS27844,TSS7983	3:67457997-67463926	1394.45	1294.98	yes	11	11	1213.73	2041.12	1629.52	1224.76	1248.04	1156.99	813.078	914.248	1512.7	2059.2	1525.56	1255.75	1691.82	1615.25	775.619	1242.93	1048.7	922.301	1307.55	1001.52	1370.95	2012.39
ENSMUSG00000036309	Skp1a	TSS25160,TSS5447,TSS7065,TSS70671,TSS71083	11:52231994-52246858	1521.46	1082.03	yes	11	11	1116.04	976.659	2092.45	2642.44	2697.1	814.614	1038.83	2008.91	1206.15	626.932	1515.98	1031.22	693.467	1889.55	672.367	1358.34	1345.81	1509.24	865.139	837.307	1198.35	501.584
ENSMUSG00000022816	Fstl1	TSS101401,TSS102133,TSS1595,TSS50363,TSS52170,TSS63757	16:37776872-37836514	1293.93	1254.33	yes	11	11	1154.69	686.719	699.495	1550.06	3054.49	1230.54	1400.07	2008.68	1265.32	889.374	293.822	1193.77	909.637	2060.29	1016.55	1191.78	1281.93	1458.68	1166.14	1109.73	1523.36	885.778
ENSMUSG00000037742	Eef1a1	TSS20220,TSS33794,TSS47925,TSS57013,TSS64245,TSS76754,TSS92618	9:78478448-78489151	1269.5	1247.28	yes	11	11	969.009	1343.52	1181.51	1183.13	1583.08	1214.86	1161.61	1503.85	1300.41	1375.68	1147.79	1167.72	1044.49	1290.67	1160.94	1104	1140.54	1413.84	1629.28	1266.55	1399.9	1102.13
ENSMUSG00000036751	Cox6b1	TSS3631	7:30616973-30626151	1360.13	1125.35	yes	11	11	1259.49	1625.49	1924.4	1471.04	833.933	796.151	1158.51	932.929	1062.53	1015.67	2881.25	1040.06	1054.49	995.76	1344.47	1000.69	1483.9	1226	1168.95	1147.4	1027.22	889.919
ENSMUSG00000044894	Uqcrq	TSS47249,TSS77617,TSS88367	11:53427921-53430831	1318.38	1101.66	yes	11	11	1418.43	1625.84	1894.07	1579.42	665.547	771.166	890.113	938.963	894.247	943.764	2880.62	1181.31	1208.07	1066.97	1294.86	1150.25	991.245	1316.02	1286.83	1097.86	757.821	767.019
ENSMUSG00000029632	Ndufa4	TSS9428	6:11900372-11907446	1364.28	1050.42	yes	11	11	1606.59	1650.97	2837.46	1616.78	647.169	640.528	1108.73	850.376	1006.11	632.878	2409.47	1103.55	1102.49	953.012	1399.49	1039.87	1190.78	1137.59	924.75	1262.62	786.783	653.706
ENSMUSG00000046275	Tusc5	TSS89383	11:76679807-76698664	1160.82	1248.57	yes	11	11	1308.17	1063.91	588.627	1297.16	1602.03	1315.59	914.454	1685.37	1443.24	1381.8	168.69	1354.77	1381.38	1590.02	747.194	1392.65	949.431	980.838	1360.45	1245.23	1062.59	1669.73
ENSMUSG00000018217	Pmp22	TSS34025,TSS60393,TSS638,TSS71729,TSS82759	11:63128981-63159547	1123.17	1279.27	yes	11	11	778.261	1367.79	1032.83	732.623	889.732	1291.28	1190.56	864.245	1472.95	1661.04	1073.53	1251.75	1196.98	829.687	2145.19	1128.09	861.37	1057.44	1593.28	1101.53	1172.59	1734.02
ENSMUSG00000032294	Pkm	TSS5203	9:59656367-59679375	1159.09	1212.42	yes	11	11	1162.72	1198.37	916.623	943.619	1093.2	1689.36	959.897	1001.93	1261.59	1649.93	872.725	1264.44	1336.27	1117.43	1247.35	1031.59	1008.18	1396.92	1245.28	1005.06	1375.06	1309.09
ENSMUSG00000071658	Gng3	TSS86392	19:8836928-8839246	1327.66	1034.08	yes	11	11	1032.52	1123.51	1279.78	1430.28	1247.85	1023.47	1204.69	1218.92	1451.84	1254.09	2337.29	1076.4	945.983	1071.02	909.847	1109.56	1078.11	994.094	1232.29	1030.96	1123.97	802.644
ENSMUSG00000062825	Actg1	TSS18456,TSS30870,TSS34873,TSS35234,TSS40327,TSS50532,TSS62013,TSS80963,TSS80968	11:120345689-120348542	1162.74	1166.99	yes	11	11	1090.52	1094.04	995.227	1166.57	1022.48	1338.84	1190.12	1100.27	1443.39	1482.47	866.19	1194.78	1224.51	1146.79	946.923	1228.07	815.309	1288.15	1483.65	1120.95	1095.53	1292.2
ENSMUSG00000019923	Zwint	TSS102495,TSS102497,TSS12829,TSS3106,TSS40311,TSS9881	10:72654844-72674964	1136.69	1150.16	yes	11	11	1184.36	1080.57	1404.57	1157.26	933.715	1100.76	1393.32	1032.6	1306.33	1029.19	880.959	1090.1	939.12	1144.21	1116.65	1044.64	1174.27	1074.19	1262.44	1429.26	1438.47	938.371
ENSMUSG00000020163	Uqcr11	TSS42305,TSS73218,TSS8383	10:80402996-80406830	1189.7	1021.24	yes	11	11	1222.53	1485.49	1506.14	1212.64	509.517	765.214	799.07	846.501	824.357	1012.8	2902.49	1010.77	1082.6	798.916	1139.49	1000.67	1059.76	1220.15	1233.73	946.136	803.318	938.074
ENSMUSG00000055839	Tceb2	TSS64766	17:23824739-23829109	1255.42	943.254	yes	11	11	1030.29	1348.5	1506.58	1197.06	860.892	864.645	979.035	989.433	1377.54	924.44	2731.21	1070.99	846.869	832.926	956.45	1109.91	713.112	1006.76	1455.42	828.306	835.759	719.291
ENSMUSG00000014313	Cox6c	TSS1844,TSS18657,TSS8560,TSS90161,TSS95271	15:35925885-35938246	1200.11	982.325	yes	11	11	1244.56	1364.02	2036.09	1331.32	671.915	630.123	1109.5	916.868	735.25	745.594	2415.97	877.675	919.603	769.138	1171.84	886.193	1434.04	1049.66	908.964	1058.42	947.267	782.776
ENSMUSG00000019179	Mdh2	TSS15521,TSS21847,TSS48667,TSS62753,TSS73602,TSS90733,TSS90735	5:135778479-135790398	1092.87	1088.97	yes	11	11	1030	1141.02	1031.4	866.302	882.621	1168.16	815.721	866.895	1102.31	1439.14	1678.01	1126.9	1162.98	868.555	1049.28	1049.35	1047.83	1140.29	1273.64	904.918	1191.72	1163.25
ENSMUSG00000027273	Snap25	TSS100208,TSS51246,TSS89305	2:136713452-136782428	1028.98	1151.58	yes	11	11	1373.69	1281.16	1265.63	972.739	883.56	1219.67	1000.69	725.564	749.683	1090.54	755.875	1103.03	1296.37	985.734	1348.68	807.029	1423.86	1269.95	903.854	1180.87	1246.38	1101.67
ENSMUSG00000044285	Gm1821	TSS78440	14:46084125-46084815	1092.63	1076.93	yes	11	11	69.9383	1062.69	1237.04	652.447	1056.1	984.992	389.321	1227.07	935.434	1126.44	3277.45	2030.68	978.895	80.5807	907.232	1055.17	964.162	1061.79	1609.39	908.627	1303.6	946.083
ENSMUSG00000064337	mt-Rnr1	TSS30629	MT:69-1024	1266.13	892.095	yes	11	11	1166.13	1762.08	2419.46	1762.56	349.744	561.167	1396.27	783.515	696.787	467.575	2562.18	1023.11	905.164	827.406	1665.01	728.235	958.536	823.472	616.904	817.873	943.396	503.944
ENSMUSG00000050856	Atp5k	TSS23658,TSS4916	5:108433243-108434448	1091.11	1041.34	yes	11	11	1183.01	1421.58	1470.85	1132.64	590.952	624.528	768.494	767.695	696.778	873.225	2472.44	940.538	942.813	734.088	1184.23	855.262	1896.52	986.931	975.037	976.277	1060.22	902.833
ENSMUSG00000022982	Sod1	TSS2534	16:90220741-90226322	992.097	1139.54	yes	11	11	1222.21	634.637	564.852	701.271	1332.61	1087.59	1274.11	1545.74	873.841	976.384	699.827	1037.53	1148.95	1054.84	996.069	1009.38	1344.02	1490.4	1515.03	1125.69	857.547	955.484
ENSMUSG00000092341	Malat1	TSS24232,TSS24233,TSS27183,TSS5137,TSS54768	19:5795689-5802672	1069.37	1060.1	yes	11	11	1252.11	1193.95	951.377	1510.95	445.509	739.911	999.236	1427.12	815.372	971.34	1456.22	799.772	788.502	631.683	1860.11	772.496	1750.69	455.424	366.537	813.504	1976.65	1445.69
ENSMUSG00000036752	Tubb4b	TSS51361,TSS82062	2:25222159-25224702	1105.06	985.083	yes	11	11	838.4	1002.88	1063.57	983.972	1108.46	1134.01	1029.11	1108.31	1254.97	1182.16	1449.77	1012.73	786.077	981.603	924.794	1031.31	869.823	1150.9	1369.24	824.431	993.018	891.985
ENSMUSG00000031760	Mt3	TSS94772	8:94152606-94154148	1205.42	880.315	yes	11	11	1048.63	1083.7	1001.11	1347.68	915.42	809.006	838.045	1052.03	831.378	913.375	3419.26	743.811	613.449	642.56	894.03	881.213	1145.98	1222.76	1206.84	854.244	836.604	641.978
ENSMUSG00000028692	Akr1a1	TSS24778,TSS28457,TSS49873,TSS59430	4:116636509-116651680	1039.33	939.27	yes	11	11	835.467	988.519	886.787	1118.89	1043.23	985.085	990.702	1012.95	1062.96	1138.51	1369.54	963.894	874.476	905.869	823.561	992.289	821.37	1023.72	1085.07	964.573	898.908	978.236
ENSMUSG00000022956	Atp5o	TSS20196,TSS27357,TSS39437,TSS47724,TSS53789,TSS6799,TSS70703	16:91684397-91931687	1015.55	940.273	yes	11	11	1030.22	1167.99	1186.36	869.05	479.671	812.09	784.083	731.292	864.021	997.794	2248.51	961.605	989.419	618.851	1133.56	897.95	998.464	978.482	988.738	821.283	1002.31	952.338
ENSMUSG00000046727	Cystm1	TSS24335,TSS4273,TSS69030,TSS75860,TSS88139	18:36345618-36402980	1052.49	876.171	yes	11	11	863.695	901.619	1519.79	1331.08	851.683	774.763	927.043	941.824	1078.63	877.754	1509.55	830.82	714.999	1031.85	690.534	974.945	954.083	872.943	1136.86	835.695	824.595	770.552
ENSMUSG00000026547	Tagln2	TSS33113,TSS39419,TSS88907	1:172500046-172507380	1115.9	803.139	yes	11	11	713.802	556.07	1196.23	1644.35	1429.26	828.838	1138.19	1484.99	1239	661.053	1383.14	840.336	494.778	1336.4	519.525	991.368	612.262	1083.44	940.22	756.86	846.611	412.731
ENSMUSG00000018286	Psmb6	TSS32596,TSS54007,TSS55198,TSS74535	11:70525366-70527858	980.807	901.391	yes	11	11	947.606	1045.21	1075.17	1017.62	606.012	666.283	717.097	848.791	909.61	848.312	2107.17	921.404	799.953	878.35	880.354	868.502	863.067	959.115	1021.62	825.188	1037.95	859.794
ENSMUSG00000062591	Tubb4a	TSS65113	17:57080065-57087782	910.771	955.528	yes	11	11	991.64	930.863	788.894	927.025	882.888	1189.9	780.452	816.047	868.298	1225.07	617.405	1067.71	1005.62	959.478	664.133	1000.13	710.493	1021.96	966.071	1022.76	958.149	1134.3
ENSMUSG00000024608	Rps14	TSS25394,TSS30553,TSS51996,TSS61132,TSS82719,TSS87204	18:60774509-60778546	976.245	863.617	yes	11	11	966.799	1112.29	1182.74	930.3	527.224	663.778	682.835	833.903	725.616	766.461	2346.75	885.078	875.976	754.989	903.579	921.402	889.497	928.416	1021.9	841.946	748.94	728.065
ENSMUSG00000001525	Tubb5	TSS15694,TSS28103,TSS44079,TSS54403	17:35833920-35838306	939.383	892.452	yes	11	11	1002.52	819.53	703.372	862.758	1148.98	1021.18	847.112	941.117	979.336	1161.23	846.077	939.826	797.573	908.749	720.519	934.447	776.812	886.927	1135.89	883.739	874.037	958.45
ENSMUSG00000058672	Tubb2a	TSS37456	13:34074300-34078008	926.903	901.141	yes	11	11	773.511	981.554	934.193	859.854	867.206	981.862	786.173	824.96	1101.62	1103.16	981.84	964.832	801.685	820.682	709.515	1108.48	727.329	843.284	1188.69	905.368	886.851	955.831
ENSMUSG00000027447	Cst3	TSS18222,TSS54627,TSS56024	2:148871721-148875692	939.186	863.514	yes	11	11	993.347	900.005	774.135	966.348	570.167	679.593	1062.77	836.427	905.525	706.093	1936.64	905.311	700.016	722.482	1210.06	967.409	673.595	896.769	936.087	805.531	922.556	758.835
ENSMUSG00000029622	Arpc1b	TSS1985,TSS19885,TSS22252,TSS23983,TSS30926,TSS48142,TSS50127,TSS69100,TSS85131,TSS98922	5:145114214-145130705	965.627	836.904	yes	11	11	748.458	1050.05	777.705	1112.11	769.86	880.177	784.716	998.957	1262.05	1193.05	1044.76	864.895	865.156	1125.98	783.98	1030.55	191.08	858.984	1351.72	907.603	195.119	1030.88
ENSMUSG00000022048	Dpysl2	TSS51756	14:66802863-66868688	831.335	965.141	yes	11	11	1149.15	661.902	473.148	862.973	873.636	1031.56	1230.28	913.507	1023.54	834.262	90.7311	1034.72	1002	875.544	754.45	826.694	1383.23	700.724	830.93	1198.04	1110.05	900.164
ENSMUSG00000025204	Ndufb8	TSS39113,TSS39114,TSS50788,TSS53180,TSS58335,TSS77274,TSS77275,TSS99580	19:44548571-44555440	939.603	854.274	yes	11	11	944.193	1193.45	1250.16	948.502	362.086	612.197	646.89	731.407	793.46	754.595	2098.69	927.92	986.032	705.132	956.072	878.617	784.211	925.249	994.621	750.272	665.608	823.282
ENSMUSG00000032118	Fez1	TSS12159,TSS12439,TSS225,TSS2987,TSS75969,TSS95060,TSS95354,TSS97264	9:36821938-36878924	933.783	835.019	yes	11	11	796.906	1057.77	828.158	951.227	1039.79	817.041	850.47	805.234	1325.28	1115.07	684.662	854.117	918.786	932.704	540.525	854.635	686.87	770.336	1048.85	599.721	862.799	1115.87
ENSMUSG00000006057	Atp5g1	TSS12355,TSS20632,TSS35910,TSS59078	11:96068851-96075670	955.446	810.048	yes	11	11	876.08	993.306	930.125	812.126	547.208	777.313	548.412	663.272	671.049	916.52	2774.5	786.723	917.653	622.327	965.724	826.644	769.371	1099.42	1017.7	580.396	643.537	681.03
ENSMUSG00000020849	Ywhae	TSS102265,TSS17578,TSS36409,TSS55705,TSS78526	11:75732868-75765845	894.065	852.9	yes	11	11	806.056	836.12	915.327	942.901	1044.3	824.917	1033.37	910.032	1057.01	888.384	576.295	782.383	815.649	918.814	803.601	857.653	849.428	847.338	926.306	905.319	869.829	805.577
ENSMUSG00000035885	Cox8a	TSS64343	19:7215157-7217616	920.66	815.769	yes	11	11	781.866	978.554	839.7	860.859	485.787	774.413	658.882	678.349	694.51	1002.13	2372.21	875.664	811.241	614.765	872.872	840.201	833.336	893.304	918.571	726.919	751.625	834.965
ENSMUSG00000057841	Rpl32	TSS49910	6:115805504-115808747	977.821	735.578	yes	11	11	1020.89	1235.44	1585.46	1113.94	678.778	485.345	839.112	849.267	676.716	554.707	1716.38	784.745	645.495	796.726	921.169	777.689	597.345	756.449	806.941	907.018	541.129	556.655
ENSMUSG00000009013	Dynll1	TSS31835,TSS35482,TSS49497,TSS50815,TSS59227,TSS71569	5:115297109-115300999	963.721	688.046	yes	11	11	773.509	893.944	1652.9	1235.62	679.931	526.728	943.518	768.198	998.885	622.169	1505.53	692.821	611.399	813.087	721.053	684.103	665.195	685.3	911.43	755.77	514.399	513.949
ENSMUSG00000021939	Ctsb	TSS73813	14:63122461-63145919	808.253	838.538	yes	11	11	710.175	898.325	903.157	765.229	828.921	899.865	689.6	709.792	1014.88	922.893	547.945	881.283	876.281	795.034	605.625	824.427	779.945	818.69	961.928	915.341	881.207	884.157
ENSMUSG00000025432	Avil	TSS36508,TSS55802,TSS64548,TSS94482	10:127000708-127020994	759.37	860.113	yes	11	11	759.618	888.227	507.041	711.319	900.93	1118.26	553.446	845.705	868.964	1027.48	172.078	897.194	986.746	930.225	530.614	885.475	555.499	902.996	770.226	852.768	929.29	1220.21
ENSMUSG00000105031	Gm3511	TSS18187	5:113767122-113767326	777.906	837.662	yes	11	11	544.041	747.477	715.871	619.282	580.742	429.854	586.563	458.042	480.325	1048.85	2345.92	463.825	457.931	426.54	866.387	359.63	1809.88	477.686	995.616	530.4	1902.43	923.955
ENSMUSG00000016319	Slc25a5	TSS101250,TSS12455,TSS18999	X:36795650-36798807	826.092	786.502	yes	11	11	897.54	961.944	964.787	759.562	606.999	731.59	582.873	526.327	771.775	943.738	1339.88	832.845	960.588	650.273	860.264	639.405	771.363	837.443	853.718	622.199	853.896	769.532
ENSMUSG00000034892	Rps29	TSS25229,TSS94792	12:69157721-69159186	893.375	707.353	yes	11	11	819.282	957.786	963.724	889.446	663.55	695.791	695.525	801.367	747.133	689.6	1903.92	738.254	642.366	579.595	837.419	752.784	807.792	752.417	793.061	693.885	584.142	599.164
ENSMUSG00000033379	Atp6v0b	TSS102912,TSS19665,TSS32538,TSS45621,TSS55057,TSS55060,TSS72045,TSS8149,TSS85829	4:117884325-117887333	814.696	782.418	yes	11	11	806.29	970.894	915.204	862.264	533.601	595.667	764.395	668.021	838.658	660.248	1346.41	841.915	730.874	707.842	737.199	771.471	758.444	825.935	1036.92	805.257	664.673	726.069
ENSMUSG00000004285	Atp6v1f	TSS12986,TSS55128	6:29467717-29470512	848.06	734.033	yes	11	11	777.64	997.443	1131.92	797.903	533.972	623.747	584.414	661.315	742.634	772.299	1705.37	773.692	718	592.989	675.244	705.483	864.318	671.798	907.216	776.224	665.784	723.618
ENSMUSG00000007891	Ctsd	TSS36830,TSS3764,TSS59285	7:142371147-142388038	785.181	783.804	yes	11	11	725.021	699.772	748.096	736.419	859.028	902.974	654.398	816.064	981.022	832.808	681.387	801.906	697.438	788.165	839.525	843.05	575.093	896.652	884.036	790.126	846.521	659.328
ENSMUSG00000052727	Map1b	TSS85567	13:99421463-99516602	666.617	890.181	yes	11	11	1062.63	701.077	702.414	743.861	543.098	988.809	579.799	604.027	585.585	598.068	223.415	994.21	978.013	858.738	889.65	736.667	1042.98	613.961	547.075	1043.53	1115.56	971.607
ENSMUSG00000037152	Ndufc1	TSS103093,TSS51888,TSS91923,TSS99414	3:51404676-51408988	837.172	707.935	yes	11	11	808.621	929.43	1241.14	785.325	607.937	587.171	749.047	613.073	656.476	604.351	1626.32	724.05	726.922	597.559	810.405	660.442	1005.86	708.379	682.78	676.589	633.957	560.341
ENSMUSG00000038690	Atp5j2	TSS13017,TSS51715,TSS62908,TSS97263	5:145183697-145192062	832.431	707.877	yes	11	11	859.939	1054.62	1332.58	830.794	392.951	472.368	641.321	564.089	567.502	587.177	1853.4	663.254	700.115	531.458	801.561	616.96	1123.58	697.897	690.371	631.89	765.961	563.605
ENSMUSG00000063229	Ldha	TSS20259,TSS24131,TSS33798,TSS39506,TSS5879,TSS649,TSS77673	7:46841474-46855627	813.596	723.085	yes	11	11	692.729	855.193	663.491	695.641	820.419	822.364	864.388	662.144	1010.04	971.963	891.179	825.759	750.288	633.923	660.358	706.504	660.751	644.311	921.147	670.057	732.893	747.949
ENSMUSG00000038530	Rgs4	TSS50169,TSS61678	1:169741476-169747642	781.135	737.75	yes	11	11	662.728	706.999	866.15	639.115	1043.02	736.039	774.518	708.81	1360.79	882.706	211.61	555.659	779.813	973.26	502.159	681.358	606.381	776.332	1016.09	609.1	806.267	808.827
ENSMUSG00000025132	Arhgdia	TSS1528,TSS91821	11:120578103-120581624	769.984	748.095	yes	11	11	702.773	748.783	705.652	824.979	856.275	789.06	666.926	815.858	722.202	975.488	661.823	956.78	759.563	798.189	591.578	900.89	492.62	705.698	812.518	693.92	641.07	876.222
ENSMUSG00000006333	Rps9	TSS35069,TSS46632,TSS61406,TSS68971,TSS7191,TSS76535,TSS76537,TSS79450,TSS93823,TSS98443	7:3703992-3706901	813.14	702.311	yes	11	11	773.823	951.89	833.271	744.191	534.829	645.086	546.325	714.149	771.136	770.498	1659.34	735.055	628.843	583.559	780.812	622.299	646.38	778.267	990.323	572.857	738.879	648.142
ENSMUSG00000005161	Prdx2	TSS101415,TSS102104,TSS1244,TSS44583,TSS51590,TSS57893,TSS75910	8:84969586-84974834	824.374	689.288	yes	11	11	777.825	881.087	1096.38	953.406	582.89	539.252	617.561	674.141	883.045	646.702	1415.82	649.579	631.215	714.317	674.875	750.949	667.184	829.536	852.471	633.57	667.591	510.88
ENSMUSG00000017778	Cox7c	TSS101144,TSS37710,TSS43403,TSS79753	13:86044815-86046904	813.981	672.22	yes	11	11	781.577	932.648	1305.88	903.534	458.444	433.202	637.272	553.037	596.659	535.334	1816.2	599.292	587.171	546.506	771.782	556.328	1008.58	688.604	675.325	715.283	721.108	524.436
ENSMUSG00000040952	Rps19	TSS18995,TSS21579,TSS27330,TSS29869,TSS29871,TSS29872,TSS36435,TSS85402,TSS86769,TSS95569	7:24884370-24889806	742.517	742.243	yes	11	11	965.489	938.7	1025.39	860.564	458.928	437.661	542.905	633.325	504.508	528.262	1271.95	854.272	624.231	672.917	712.713	610.875	1056.86	701.951	656.879	734.048	818.925	721.005
ENSMUSG00000075706	Gpx4	TSS21231,TSS21233,TSS34735,TSS68507,TSS72025,TSS74296,TSS97514	10:80047165-80056439	806.053	676.389	yes	11	11	749.685	931.077	967.057	665.421	395.428	571.589	573.827	614.106	631.032	729.49	2037.87	691.379	701.442	513.603	755.864	645.501	587.332	881.002	920.185	703.144	468.48	572.35
ENSMUSG00000034566	Atp5h	TSS17513,TSS20671,TSS45296,TSS90168,TSS92132,TSS97273,TSS99416	11:115415688-115419962	818.191	654.851	yes	11	11	835.807	967.129	1273.81	865.789	468.897	438.816	673.366	532.819	586.73	564.901	1792.04	651.13	674.064	603.198	931.716	584.537	631.526	750.591	652.775	662.919	578.265	482.643
ENSMUSG00000003072	Atp5d	TSS12759,TSS19565,TSS31173,TSS80457	10:80138631-80145818	768.342	677.776	yes	11	11	588.366	697.47	659.602	646.293	377.79	703.676	600.215	687.892	604.785	1084.58	1801.09	857.816	748.893	519.731	591.041	781.092	419.454	878.628	890.514	573.262	427.193	767.911
ENSMUSG00000003429	Rps11	TSS100553	7:45122387-45124389	787.054	645.062	yes	11	11	705.97	897.164	1194.16	880.477	556.939	433.013	584.899	663.471	674.359	543.625	1523.52	645.895	591.134	589.635	649.145	645.927	714.319	656.2	750.093	637.056	679.673	536.608
ENSMUSG00000028964	Park7	TSS1712,TSS50054,TSS52103,TSS59230,TSS5969,TSS67888,TSS82262,TSS85137,TSS8632,TSS89455	4:150897132-150914437	752.231	674.682	yes	11	11	672.93	806.683	919.321	621.789	546.682	569.44	678.132	561.403	742.5	723.088	1432.57	626.602	622.171	572.832	692.833	660.293	807.791	681.512	803.474	569.563	736.787	647.643
ENSMUSG00000009549	Srp14	TSS45335,TSS53850,TSS61299,TSS94918	2:118475849-118479711	749.167	666.54	yes	11	11	745.097	827.622	1137.59	859.095	477.574	460.558	655.852	531.985	700.197	508.628	1336.64	654.037	595.346	621.579	638.004	695.329	778.934	636.486	764.19	702.47	690.747	554.82
ENSMUSG00000028367	Txn1	TSS12212	4:57943372-57956411	829.459	578.679	yes	11	11	813.89	784.575	869.478	951.793	951.453	493.155	871.755	616.135	1070.89	533.051	1167.87	580.375	505.729	613.384	471.321	593.839	674.718	598.263	806.972	560.568	488.051	472.254
ENSMUSG00000035530	Eif1	TSS10087,TSS22600,TSS46482,TSS59224,TSS61263	11:100319884-100322096	745.152	651.157	yes	11	11	645.98	755.589	734.512	836.229	625.613	583.862	681.872	668.669	713.681	731.302	1219.36	665.466	682.354	617.79	788.278	658.905	626.28	633.603	650.018	693.517	496.378	650.133
ENSMUSG00000024907	Gal	TSS70676	19:3409918-3414472	851.902	540.296	yes	11	11	105.956	121.43	150.819	6493.24	178.888	164.51	523.403	1330.35	145.081	67.8429	89.3974	155.941	72.5379	962.091	333.26	3453.3	49.8931	109.274	225.205	483.727	44.4615	53.5657
ENSMUSG00000001270	Ckb	TSS99337	12:111669354-111672338	669.144	722.997	yes	11	11	652.911	755.694	525.122	469.525	327.455	903.918	416.233	500.82	574.099	1130.31	1104.5	851.873	902.618	539.314	777.471	604.598	474.785	883.758	910.661	652.846	604.415	750.631
ENSMUSG00000068923	Syt11	TSS23572,TSS25314,TSS61780,TSS78696,TSS89140	3:88744699-88775164	620.654	763.193	yes	11	11	746.977	674.327	406.324	440.564	730.499	894.424	427.228	687.009	754.418	824.155	241.271	780.103	825.356	757.756	662.15	695.808	503.974	787.86	802.63	709.74	871.336	998.413
ENSMUSG00000029462	Vps29	TSS11516,TSS11517,TSS38350,TSS60,TSS65782,TSS76518,TSS80803,TSS94712	5:122354368-122364984	685.874	694.771	yes	11	11	643.149	778.325	1215.65	835.353	473.19	393.747	537.098	568.29	597.101	477.752	1024.96	487.574	583.74	712.154	673.244	555.053	1046.7	635.154	725.97	801.496	731.484	689.916
ENSMUSG00000003380	Rabac1	TSS31147	7:24969749-24972728	740.001	640.114	yes	11	11	584.353	729.254	779.157	702.313	527.12	615.586	627.582	704.739	635.726	730.213	1503.97	709.191	607.4	662.705	574.133	694.888	502.15	674.032	761.243	585.806	602.208	667.497
ENSMUSG00000063882	Uqcrh	TSS27042,TSS32837,TSS6055,TSS71084,TSS93987	4:116066964-116075071	744.486	614.294	yes	11	11	827.486	1003.08	1065.9	828.537	423.431	411.391	495.085	502.998	416.253	526.621	1688.56	583.779	685.407	564.472	679.829	542.305	811.895	702.463	605.737	564.766	511.895	504.688
ENSMUSG00000038274	Fau	TSS17780,TSS96497	19:6057887-6059524	736.996	608.267	yes	11	11	661.114	856.166	815.114	714.78	451.965	539.72	577.907	611.839	592.95	647.038	1638.36	644.333	583.005	556.175	496.596	653.538	622.663	631.271	731.396	632.925	554.019	585.02
ENSMUSG00000023236	Scg5	TSS34990,TSS55882	2:113776361-113829121	704.179	633.441	yes	11	11	642.046	886.775	1177.87	642.89	423.81	495.372	681.206	414.791	783.667	585.527	1012.02	614.434	616.215	545.381	663.543	539.4	710.253	667.204	771.433	625.279	632.621	582.083
ENSMUSG00000093989	Rnasek	TSS30252,TSS32941,TSS421	11:70238123-70239842	744.862	591.407	yes	11	11	650.339	650.943	693.837	775.87	640.727	560.419	642.378	614.886	835.598	657.3	1471.18	640.97	475.797	559.242	536.3	595.288	616.602	596.608	743	568.519	642.92	530.234
ENSMUSG00000030844	Rgs10	TSS27582,TSS53949,TSS61676,TSS76963,TSS80642,TSS89193	7:128373620-128418758	740.133	590.959	yes	11	11	670.064	963.748	668.216	782.212	763.351	512.637	758.789	491.608	860.767	721.736	948.33	532.879	625.333	530.654	384.131	572.838	638.101	514.52	784.148	518.492	637.943	761.505
ENSMUSG00000022450	Ndufa6	TSS61293	15:82350138-82354291	714.958	606.25	yes	11	11	744.42	892.793	885.892	701.803	376.621	460.788	609.51	523.611	440.871	642.579	1585.65	631.118	616.879	479.432	648.738	515.539	772.335	610.484	603.14	626.434	606.509	558.138
ENSMUSG00000034868	Myl12b	TSS48628,TSS72690,TSS89550	17:70973919-70990787	710.668	609.119	yes	11	11	605.251	700.458	757.904	683.716	546.904	593.829	626.574	612.199	770.75	649.644	1270.12	644.224	547.513	501.656	614.69	598.865	590.485	594.935	707.016	730.739	626.051	544.132
ENSMUSG00000007892	Rplp1	TSS53046	9:61913283-61914538	732.9	585.321	yes	11	11	649.428	833.968	784.818	701.085	495.277	609.637	521.968	585.894	538.705	643.617	1697.5	705.771	626.42	500.285	605.726	680.814	399.568	694.428	791.203	571.778	380.737	481.798
ENSMUSG00000090841	Myl6	TSS12566	10:128490859-128493875	742.718	559.167	yes	11	11	603.855	706.974	818.102	669.026	551.667	523.884	529.303	679.266	725.015	650.711	1712.09	602.364	515.486	592.174	565.962	612.949	398.066	650.363	790.709	514.024	450.339	458.396
ENSMUSG00000018585	Atox1	TSS46843,TSS82866	11:55446640-55461239	720.877	576.562	yes	11	11	666.226	729.278	1052.33	887.809	547.826	391.405	510.807	602.899	620.023	495.983	1425.06	517.356	419.013	602.395	479.528	568.744	840.78	577.138	682.694	525.27	622.426	506.841
ENSMUSG00000022054	Nefm	TSS99054	14:68082589-68124846	588.268	707.12	yes	11	11	804.776	608.516	532.68	403.768	246.587	1031.51	383.39	306.475	376.682	847.866	928.697	891.049	1098.32	417.85	1096.26	518.003	484.053	1144.14	666.201	505.589	462.299	494.552
ENSMUSG00000020321	Mdh1	TSS12346,TSS22730,TSS56654,TSS59812	11:21556786-21572367	627.12	653.279	yes	11	11	676.532	807.997	637.818	591.914	401.545	641.831	532.01	359.432	508.744	776.615	963.877	651.066	788.185	494.645	767.366	537.815	748.235	758.641	646.791	534.758	660.748	597.823
ENSMUSG00000010376	Nedd8	TSS53481,TSS66403	14:55662264-55671906	717.498	557.188	yes	11	11	655.578	782.368	852.796	683.993	533.167	501.105	669.039	532.62	652.686	597.995	1431.13	571.345	542.104	499.007	594.725	561.28	604.585	552.118	645.752	546.146	518.555	493.452
ENSMUSG00000016252	Atp5e	TSS43378,TSS85836,TSS9351	2:174461071-174464105	678.752	575.925	yes	11	11	717.259	899.177	1214.24	803.787	316.723	291.198	547.657	560.2	432.82	382.016	1301.2	563.934	592.961	532.703	610.328	557.944	742.262	608.447	547.333	610.204	531.427	437.631
ENSMUSG00000047459	Dynlrb1	TSS50385,TSS52248,TSS8855,TSS95182	2:155236532-155250277	701.266	550.949	yes	11	11	629.904	729.838	835.959	744.549	593.81	494.954	522.419	571.238	745.599	573.174	1272.48	618.268	519.423	542.405	531.015	570.813	599.573	544.532	634.239	559.053	509.085	432.03
ENSMUSG00000064215	Ifi27	TSS26289,TSS28426,TSS42450,TSS47664,TSS51800,TSS70661,TSS97515	12:103434210-103440239	689.587	561.653	yes	11	11	572.236	726.584	851.968	659.773	611.65	516.598	589.442	527.63	721.934	626.697	1180.94	636.11	532.184	370.866	537.69	548.366	575.717	555.186	679.073	521.827	688.837	532.329
ENSMUSG00000025393	Atp5b	TSS18047,TSS20526,TSS26056,TSS44393,TSS61130,TSS63243,TSS88701,TSS94628,TSS97516	10:128083272-128090391	606.345	639.333	yes	11	11	552.712	668.908	542.974	502.342	452.439	659.465	649.28	580.073	508.534	839.717	713.348	708.481	755.742	542.313	689.353	641.494	470.312	867.68	647.429	670.778	416.914	622.166
ENSMUSG00000022841	Ap2m1	TSS13681,TSS2306,TSS27879,TSS39937,TSS5502,TSS57703,TSS59509,TSS62479,TSS72391,TSS86479	16:20535477-20544909	574.552	664.501	yes	11	11	658.021	677.045	425.079	483.208	549.382	722.01	402.09	612.103	737.673	750.236	303.228	806.943	781.681	488.318	637.467	747.357	426.091	728.445	735.096	618.132	561.054	778.928
ENSMUSG00000060147	Serpinb6a	TSS101265,TSS13428,TSS15211,TSS26047,TSS26458,TSS28625,TSS45703,TSS57359,TSS57365,TSS68777,TSS6930,TSS72636,TSS7334,TSS7401,TSS87852	13:33917917-34002794	657.444	575.997	yes	11	11	593.272	663.009	855.282	926.844	612.269	432.839	667.921	577.717	729.379	402.86	770.493	526.014	458.554	689.463	589.879	600.342	676.952	576.111	569.388	562.238	657.955	429.067
ENSMUSG00000084786	Ubl5	TSS35071,TSS40284,TSS50558,TSS50729,TSS59507,TSS71289,TSS72508,TSS85985,TSS87143,TSS88164	9:20642877-20647140	651.807	581.068	yes	11	11	601.946	575.61	741.69	516.797	521.535	476.126	424.436	552.818	612.005	632.68	1514.23	511.293	466.412	508.176	532.752	514.191	1032.04	488.2	607.336	400.369	732.629	598.352
ENSMUSG00000027566	Psma7	TSS21651,TSS25810,TSS2599,TSS26052,TSS36732,TSS56110,TSS88901	2:180036372-180042433	650.101	565.611	yes	11	11	624.286	796.552	949.837	777.043	411.471	361.614	540.591	588.857	551.37	432.837	1116.65	514.628	527.138	599.905	599.513	628.067	592.574	581.428	602.35	508.696	581.122	486.305
ENSMUSG00000060143	Gm10076	TSS67303	14:105681827-105682211	581.226	633.385	yes	11	11	479.35	595.24	647.548	700.082	394.968	278.808	531.746	447.335	384.646	543.308	1390.45	397.994	352.953	501.751	510.857	433.657	1280.25	355.439	615.467	508.341	1269.73	740.791
ENSMUSG00000031137	Fgf13	TSS29661,TSS37857,TSS53625,TSS69107,TSS93022,TSS94151,TSS95213,TSS98073	X:59062144-59568071	658.015	556.553	yes	11	11	564.076	528.194	602.651	878.051	1108.03	565.165	754.553	772.3	676.379	560.423	228.338	550.318	524.091	827.68	343.909	578.225	598.569	510.03	596.609	451.797	594.679	546.179
ENSMUSG00000033307	Mif	TSS97027	10:75859352-75860250	672.834	536.459	yes	11	11	517.448	684.987	616.78	514.449	339.07	627.008	581.102	521.747	532.655	825.65	1640.28	601.587	561.197	422.763	584.039	550.669	391.664	648.274	862.757	429.308	370.386	478.4
ENSMUSG00000019874	Fabp7	TSS63045,TSS63722	10:57784880-57788450	661.249	537.814	yes	11	11	654.253	832.326	684.419	412.448	309.865	351.07	663.205	561.85	674.149	445.45	1684.7	565.561	613.123	274.178	687.246	531.249	650.098	657.914	484.951	506.813	514.727	430.099
ENSMUSG00000028249	Sdcbp	TSS13770,TSS24592,TSS2965,TSS43847,TSS43848,TSS44938,TSS85655	4:6365649-6408423	588.576	605.573	yes	11	11	490.366	612.521	524.222	550.292	845.762	550.201	707.857	474.516	822.103	686.82	209.675	515.905	640.122	579.149	479.086	528.941	608.932	606.945	657.334	578.419	736.485	729.99
ENSMUSG00000015291	Gdi1	TSS14070,TSS22276,TSS43852,TSS47094,TSS66247,TSS7467,TSS75167,TSS83688,TSS88033,TSS96270	X:74304997-74311862	567.955	623.323	yes	11	11	582.81	602.123	435.352	555.444	739.25	694.702	580.001	562.709	586.105	710.954	198.053	622.251	654.089	635.275	541.374	551.199	523.389	567.315	587.268	642.891	775.789	755.708
ENSMUSG00000047139	Cd24a	TSS47790	10:43579168-43584262	648.007	531.227	yes	11	11	504.9	555.112	546.821	636.864	755.637	623.159	954.124	478.092	1017.33	652.106	403.928	453.468	526.452	515.813	279.213	553.148	691.009	478.191	847.733	514.814	501.407	482.244
ENSMUSG00000078812	Eif5a	TSS10692,TSS1798,TSS38933,TSS52510,TSS65503,TSS6760,TSS69975,TSS8281,TSS8623	11:69916713-69921958	634.192	543.927	yes	11	11	517.945	554.804	560.053	692.387	642.666	563.654	690.336	663.985	657.241	598.537	834.508	569.116	527.816	697.037	487.769	646.681	424.556	598.768	638.454	480.044	356.481	556.478
ENSMUSG00000017404	Rpl19	TSS34153,TSS47699,TSS67235	11:98026709-98030492	652.071	524.812	yes	11	11	703.772	862.375	904.575	684.693	436.511	406.72	425.025	522.33	511.898	458.759	1256.12	582.37	506.604	498.928	562.613	540.222	378.681	605.839	653.421	644.238	403.534	396.485
ENSMUSG00000023904	Hcfc1r1	TSS41383,TSS79529,TSS98129	17:23673595-23675227	649.156	526.293	yes	11	11	520.3	611.651	630.694	645.793	563.234	509.937	607.308	611.699	544.801	627.525	1267.77	590.63	529.84	503.26	535.253	579.343	595.934	552.876	547.975	371.26	513.82	469.033
ENSMUSG00000063856	Gpx1	TSS100581,TSS17321,TSS33933,TSS54754	9:108338902-108340343	610.017	561.639	yes	11	11	486.518	619.808	632.481	552.281	304.865	405.463	549.063	589.343	586.766	527.518	1456.08	560.795	572.167	512.844	507.756	603.447	450.553	749.729	763.329	467.576	465.193	524.64
ENSMUSG00000021290	2010107E04Rik	TSS25226	12:111961375-111966977	688.316	479.973	yes	11	11	744.551	834.749	1516.82	810.867	375.688	307.206	537.287	489.902	497.108	308.308	1148.99	475.006	493.364	479.649	659.561	464.318	577.041	532	434.807	559.513	320.998	283.447
ENSMUSG00000022658	Tagln3	TSS13335	16:45711229-45724608	574.904	589.451	yes	11	11	603.083	661.247	888.88	327.366	156.834	615.291	802.165	158.591	352.279	604.553	1153.65	695.342	557.703	213.21	781.591	412.519	689.506	744.69	666.134	716.959	590.279	416.026
ENSMUSG00000006360	Crip1	TSS10405,TSS2904,TSS47696,TSS67881,TSS79371,TSS81031	12:113146315-113153879	690.605	467.811	yes	11	11	299.772	504.563	1364.98	1189.78	413.733	425.327	33.3306	1232.07	145.89	290.933	1696.28	539.494	347.618	752.702	346.226	877.74	527.926	264.189	336.82	123.946	662.2	367.058
ENSMUSG00000090137	Uba52	TSS20700,TSS44613,TSS59150,TSS59661,TSS68014,TSS96799,TSS98447,TSS9853	8:70508262-70510801	645.85	508.431	yes	11	11	556.254	669.354	760.585	567.251	445.294	351.824	571.99	526.089	511.514	555.46	1588.73	511.726	424.068	422.781	587.78	501.584	570.704	537.545	665.65	424.416	484.588	461.899
ENSMUSG00000025651	Uqcrc1	TSS4551,TSS55675,TSS64324,TSS86631,TSS86632,TSS88839,TSS89746,TSS98282	9:108936632-108949623	577.871	573.328	yes	11	11	557.712	662.986	515.904	551.26	391.82	637.083	436.315	447.824	592.138	826.21	737.327	596.388	675.476	489.962	595.996	492.118	399.671	729.41	642.063	452.675	564.874	667.973
ENSMUSG00000037894	H2afz	TSS19846,TSS27025,TSS33948,TSS43488,TSS74065,TSS83656,TSS89957	3:137864486-137866922	539.731	607.932	yes	11	11	604.777	708.346	517.741	609.028	320.836	404.248	415.826	537.487	482.298	493.154	843.305	593.529	518.151	496.106	483.547	578.468	701.864	573.744	659.794	624.265	752.525	705.254
ENSMUSG00000074129	Rpl13a	TSS100593,TSS100857,TSS10446,TSS16242,TSS16243,TSS19466,TSS68646,TSS75530,TSS84454	7:45125557-45136231	595.139	548.828	yes	11	11	515.236	816.913	762.07	659.337	377.958	358.099	488.462	480.407	522.621	432.286	1133.14	556.843	467.279	587.608	529.676	606.844	620.653	515.702	605.029	561.473	514.696	471.306
ENSMUSG00000014769	Psmb1	TSS95015	17:15475720-15498276	619.582	519.789	yes	11	11	584.161	638.221	835.674	722.932	484.389	380.991	589.854	570.731	548.884	426.69	1032.87	517.882	496.342	535.631	525.518	527.53	543.906	536.175	564.482	546.906	514.614	408.688
ENSMUSG00000060240	Cend1	TSS44699,TSS76643,TSS90460,TSS94499	7:141426445-141429491	568.956	566.452	yes	11	11	564.122	738.108	609.742	597.175	255.346	630.656	516.456	409.303	529.658	736.239	671.706	638.12	702.428	495.997	595.56	528.358	427.652	612.528	588.331	570.498	426.888	644.612
ENSMUSG00000023484	Prph	TSS61465	15:99055173-99058978	608.506	522.33	yes	11	11	482.1	624.664	454.29	568.035	708.413	562.706	434.786	764.383	561.97	728.92	803.3	549.585	508.339	443.06	409.473	680.777	423.653	493.976	587.118	572.276	424.828	652.546
ENSMUSG00000018865	Sult4a1	TSS20351	15:84076096-84105754	542.086	585.935	yes	11	11	485.945	528.706	506.181	490.25	555.93	650.752	523.352	597.891	568.098	654.855	400.991	630.205	627.27	590.322	515.615	602.607	479.206	688.668	654.947	546.829	487.341	622.274
ENSMUSG00000059534	Uqcr10	TSS6045,TSS62883,TSS93542	11:4701972-4704342	634.855	489.352	yes	11	11	765.683	862.961	885.429	606.524	272.24	366.172	459.041	445.158	409.964	426.098	1484.14	561.918	589.939	385.141	609.574	477.621	467.07	601.007	521.354	490.411	336.369	342.466
ENSMUSG00000069744	Psmb3	TSS38688,TSS40265,TSS95960	11:97703398-97713500	621.629	502.075	yes	11	11	537.339	653.182	675.08	582.259	409.596	468.68	500.391	524.981	503.408	553.593	1429.41	514.731	473.039	482.025	507.649	520.043	406.157	580.355	667.15	422.696	508.16	440.816
ENSMUSG00000023004	Tuba1b	TSS15950,TSS89245	15:98931424-98934565	595.292	524.825	yes	11	11	546.584	547.74	536.968	499.042	610.21	667.107	491.243	497.246	562.001	694.934	895.141	586.533	470.26	516.107	470.174	492.938	465.804	637.212	643.389	463.47	562.179	465.013
ENSMUSG00000059743	Fdps	TSS11992,TSS12499,TSS31664,TSS43,TSS54212,TSS54914,TSS90461	3:89093587-89101959	639.347	476.722	yes	11	11	613.264	464.465	810.727	730.755	1255.28	403.375	487.286	479.847	729.893	382.965	674.96	354.183	295.44	888.276	393.201	629.408	330.634	533.657	547.657	347.272	640.92	283.296
ENSMUSG00000034341	Wbp2	TSS30310,TSS74012,TSS78985	11:116078572-116086995	552.739	550.869	yes	11	11	549.771	529.312	548.998	541.806	421.379	648.882	545.264	562.923	528.025	656.665	547.109	674.381	612.75	541.227	487.85	583.254	428.475	571.437	540.496	649.491	400.796	569.399
ENSMUSG00000019054	Fis1	TSS53707,TSS56741,TSS60583,TSS64209,TSS6715,TSS93719	5:136953274-136966234	576.826	520.552	yes	11	11	501.843	626.367	586.148	595.145	354.489	455.115	585.898	440.773	452.541	602.578	1144.19	512.718	536.934	400.722	529.418	518.929	528.141	537.768	563.76	544.319	468.441	584.925
ENSMUSG00000018293	Pfn1	TSS19375,TSS31008,TSS43064,TSS96088	11:70651849-70654644	557.439	539.871	yes	11	11	473.258	466.771	332.704	602.809	479.527	518.888	686.288	716.741	709.884	711.457	433.5	592.499	570.446	672.46	392.194	608.468	425.451	617.877	694.003	590.888	170.807	603.491
ENSMUSG00000032330	Cox7a2	TSS62138	9:79755240-79759853	579.496	510.108	yes	11	11	669.492	709.444	925.145	635.067	319.764	310.717	488.091	362.681	381.941	378.918	1193.2	486.717	492.46	411.278	563.817	417.123	801.28	556.808	476.869	489.736	505.382	409.713
ENSMUSG00000042750	Bex2	TSS103195	X:136066563-136068236	589.288	500.194	yes	11	11	437.08	541.007	586.177	661.375	511.741	452.185	556.078	597.456	575.293	557.228	1006.55	559.407	439.955	583.62	381.962	565.3	479.686	452.029	506.818	564.438	458.531	510.39
ENSMUSG00000022884	Eif4a2	TSS13672,TSS13675,TSS13679,TSS16511,TSS20287,TSS27390,TSS2866,TSS32161,TSS32872,TSS371,TSS59609,TSS78113,TSS78641,TSS78644,TSS82509,TSS89523,TSS90981,TSS91497,TSS98242	16:23107443-23114136	461.185	620.127	yes	11	11	487.324	520.668	608.631	465.538	440.077	394.851	489.839	437.923	513.511	404.448	310.229	502.801	482.163	568.941	543.656	460.251	1476.54	557.019	521.553	602.031	608.613	497.83
ENSMUSG00000100801	Gm15459	TSS51736	5:5781614-5783555	516.442	551.189	yes	11	11	517.173	571.438	478.874	503.392	614.689	570.559	488.611	526.472	606.852	605.439	197.358	585.356	618.868	536.994	494.002	474.932	406.402	600.68	569.089	574.521	614.741	587.493
ENSMUSG00000042682	Selk	TSS100453,TSS73518	14:29968307-29975074	557.215	509.628	yes	11	11	504.99	585.14	772.607	534.147	429.084	384.027	526.744	446.028	580.779	436.688	929.127	526.746	485.594	535.06	453.579	503.962	581.95	464.759	592.82	483.651	503.159	474.628
ENSMUSG00000025508	Rplp2	TSS100519,TSS24168,TSS32773,TSS39086,TSS70350,TSS78041	7:141447369-141451585	612.779	450.702	yes	11	11	524.673	685.197	708.069	530.36	440.455	452.018	434.553	566.796	497.089	488.956	1412.4	538.875	474.238	399.26	530.603	539.246	272.022	578.651	579.604	452.563	251.03	341.628
ENSMUSG00000019210	Atp6v1e1	TSS73201	6:120795244-120822685	572.044	486.969	yes	11	11	526.561	727.179	747.269	572.961	424.966	445.109	506.913	472.13	550.528	541.221	777.647	512.003	487.246	463.312	513.2	477.384	442.676	502.676	532.685	498.982	486.08	440.417
ENSMUSG00000001289	Pfdn5	TSS21649,TSS48485,TSS56129,TSS63261,TSS74030,TSS86559,TSS93223	15:102326115-102331873	607.417	451.399	yes	11	11	583.329	675.855	1042.53	686.989	253.551	369.064	435.912	505.352	356.131	379.035	1393.84	517.437	502.885	403.891	422.948	437.979	423.919	453.414	476.706	646.44	350.708	329.065
ENSMUSG00000024038	Ndufv3	TSS18361,TSS18363,TSS25944,TSS94987,TSS95046	17:31520114-31531326	564.008	494.664	yes	11	11	471.048	581.54	737.765	670.695	373.774	390.093	495.694	475.586	457.039	490.333	1060.52	535.033	451.953	405.478	521.544	515.639	575.688	467.168	563.6	499.164	472.623	433.412
ENSMUSG00000063524	Eno1	TSS101344,TSS14805,TSS14828,TSS470,TSS52712,TSS53329,TSS60403,TSS61900,TSS67749,TSS91420	4:150236720-150248879	537.789	520.451	yes	11	11	498.165	593.734	467.555	487.093	520.116	624.438	446.991	500.278	579.557	742.712	455.041	588.92	580.523	549.517	500.219	519.187	369.493	532.557	531.629	449.473	516.817	586.631
ENSMUSG00000026385	Dbi	TSS100384,TSS12485,TSS50834,TSS54579,TSS7078,TSS80442,TSS83571	1:120113279-120121078	546.423	507.264	yes	11	11	578.728	609.737	766.01	421.418	270.483	284.477	483.581	371.823	430.823	340.342	1453.23	443.098	403.327	301.341	943.401	413.936	813.881	556.533	455.136	505.917	466.304	277.033
ENSMUSG00000040048	Ndufb10	TSS36879,TSS42616,TSS44517,TSS54862,TSS82622,TSS98779	17:24722059-24724478	555.265	498.37	yes	11	11	516.96	690.327	599.881	487.734	294.696	440.033	266.018	346.983	466.099	576.969	1422.22	507.419	548.28	320.157	577.629	399.361	547.848	559.892	574.701	398.244	518.998	529.544
ENSMUSG00000036427	Gpi1	TSS28634,TSS28640,TSS62572,TSS63514	7:34202121-34230289	510.029	538.934	yes	11	11	487.337	523.227	443.78	564.833	514.34	549.217	470.739	471.615	552.446	670.211	362.573	564.155	506.241	523.256	601.389	511.55	403.687	560.843	581.293	549.287	565.039	561.536
ENSMUSG00000064345	mt-Nd2	TSS94141	MT:3913-4951	602.334	443.511	yes	11	11	590.125	776.51	1296.86	743.892	418.754	215.289	688.606	389.048	253.071	233.984	1019.54	405.941	408.097	432.044	681.732	339.414	739.024	381.709	284.927	505.631	416.373	283.731
ENSMUSG00000064367	mt-Nd5	TSS100006	MT:11741-13565	554.879	484.41	yes	11	11	711.141	805.786	941.546	641.124	412.1	271.634	716.133	383.611	279.258	274.584	666.752	492.891	467.387	455.842	726.486	344.655	549.614	506.313	372.748	502.726	529.963	379.889
ENSMUSG00000064363	mt-Nd4	TSS38139	MT:10166-11544	573.06	458.99	yes	11	11	569.352	782.441	1199.5	687.345	410.97	255.828	686.008	432.319	258.646	238.879	782.374	428.957	409.252	379.695	672.248	428.111	735.926	371.679	307.793	530.933	482.151	302.142
ENSMUSG00000041881	Ndufa7	TSS1064,TSS15710,TSS2442,TSS2447,TSS32398,TSS48780,TSS55623,TSS56723,TSS83969	17:33824590-33838316	555.384	474.451	yes	11	11	628.165	749.507	842.715	564.062	284.351	265.947	397.317	411.317	444.225	359.672	1161.95	433.56	405.019	462.921	582.391	431.149	447.669	556.888	560.44	548.188	393.773	396.962
ENSMUSG00000034683	Ppp1r1c	TSS10250,TSS61538,TSS77691,TSS93027,TSS93028	2:79707779-79818496	551.635	477.456	yes	11	11	511.402	542.429	658.8	694.987	718.432	404.837	473.608	545.771	559.863	505.959	451.894	398.276	401.356	580.325	407.346	418.455	599.115	533.735	529.648	336.517	586.103	461.144
ENSMUSG00000012848	Rps5	TSS26799,TSS26800,TSS43060,TSS89879,TSS9095,TSS91858	7:12922289-12926686	544.822	480.022	yes	11	11	476.106	655.097	648.242	554.217	343.571	360.382	447.05	438.823	477.223	464.549	1127.78	468.771	403.112	450.645	417.495	473.403	504.297	492.783	602.633	475.102	514.108	477.888
ENSMUSG00000031840	Rab3a	TSS15736,TSS20573,TSS26291,TSS75116,TSS78924,TSS94356	8:70754678-70758677	507.765	515.052	yes	11	11	484.447	487.975	440.964	490.186	316.449	573.101	497.674	547.821	420.241	686.005	640.548	633.144	630.63	436.103	462.937	564.612	391.823	599.561	552.129	472.155	315.729	606.746
ENSMUSG00000025794	Rpl14	TSS89240	9:120571516-120574653	575.857	439.781	yes	11	11	566.806	726.598	728.64	692.216	441.555	358.446	483.231	522.199	442.159	379.999	992.579	507.104	439.127	462.497	411.904	438.8	413.469	454.036	470.334	500.111	380.35	359.858
ENSMUSG00000030246	Ldhb	TSS100698,TSS5558,TSS56130	6:142490248-142507957	481.634	528.241	yes	11	11	538.154	734.09	667.5	234.686	111.828	552.963	211.812	161.599	195.941	818.028	1071.37	498.315	902.61	180.02	830.582	398.536	551.811	718.954	558.298	295.743	425.026	450.759
ENSMUSG00000039114	Nrn1	TSS80661,TSS9718	13:36725624-36734477	556.999	451.982	yes	11	11	479.447	472.491	670.506	524.172	660.994	490.173	598.049	480.524	723.99	529.973	496.675	420.87	374.356	507.506	332.045	428.339	433.062	566.674	650.674	386.862	439.801	431.617
ENSMUSG00000018770	Atp5g3	TSS73473,TSS92607,TSS93334,TSS93388,TSS93389	2:73908446-73911326	555.111	451.079	yes	11	11	504.299	605.94	686.054	616.36	308.313	385.556	402.064	357.369	422.839	504.762	1312.66	494.345	531.65	389.8	549.423	485.793	441.083	517.58	474.957	424.309	310.831	342.099
ENSMUSG00000021477	Ctsl	TSS13324	13:64363213-64370306	553.45	451.909	yes	11	11	421.606	478.059	581.2	648.53	468.966	423.44	721.599	561.256	741.38	468.457	573.457	425.612	405.304	572.3	335.189	494.166	383.263	398.286	624.356	462.913	520.094	349.511
ENSMUSG00000059323	Tonsl	TSS13851,TSS33990,TSS37458,TSS55197,TSS61373,TSS61476,TSS85666,TSS91382,TSS9499	15:76622087-76639958	551.722	452.981	yes	11	11	494.885	585.658	512.477	496.273	480.912	475.308	369.258	491.849	540.924	579.131	1042.27	484.205	461.654	390.6	393.971	463.839	396.686	428.643	588.688	409.395	506.334	458.779
ENSMUSG00000025723	Nmb	TSS31955,TSS34386,TSS51261,TSS72633	7:80902226-80905076	599.562	403.803	yes	11	11	481.044	542.877	786.106	459.466	359.172	452.532	706.97	467.88	793.905	407.25	1137.98	420.24	303.94	414.558	256.365	413.579	435.153	384.174	612.708	425.601	426.409	349.103
ENSMUSG00000063065	Mapk3	TSS21424,TSS25275,TSS45182,TSS54298	7:126759600-126765819	518.498	479.275	yes	11	11	443.055	504.209	440.479	605.172	609.033	514.146	367.853	603.459	505.191	547.456	563.43	497.307	449.576	629.235	362.159	633.682	425.76	461.126	435.27	387.723	423.302	566.881
ENSMUSG00000037710	Cisd1	TSS90436	10:71330479-71344954	530.257	466.387	yes	11	11	484.444	567.257	519.259	558.625	429.056	438.286	395.474	431.316	511.27	560.867	936.974	479.309	475.539	418.383	393.593	464.846	545.35	474.354	543.556	402.813	441.639	490.87
ENSMUSG00000033475	Tomm6	TSS32708,TSS55379,TSS60266	17:47686645-47688386	559.568	434.134	yes	11	11	484.106	481.49	506.737	518.104	511.209	392.48	520.41	447.579	564.404	562.396	1166.33	468.387	436.516	373.253	418.318	492.743	503.852	397.438	510.542	378.807	432.532	363.09
ENSMUSG00000024953	Prdx5	TSS23407,TSS29063,TSS72356,TSS90233	19:6906696-6910106	528.877	456.575	yes	11	11	517.032	574.231	527.019	522.105	222.754	490.443	291.099	381.342	402.694	660.873	1228.05	563.985	545.298	402.486	473.712	373.348	402.55	580.912	489.823	373.843	350.792	465.571
ENSMUSG00000032966	Fkbp1a	TSS18870,TSS25158,TSS28461,TSS37542,TSS47090,TSS6060,TSS78252,TSS83861,TSS97561	2:151542482-151561692	494.027	482.751	yes	11	11	448.995	363.757	416.289	544.563	472.573	400.745	627.853	666.953	441.751	518.006	532.811	547.628	492.492	580.175	457.123	584.563	296.686	508.261	557.782	545.351	249.964	490.235
ENSMUSG00000033938	Ndufb7	TSS84688,TSS93167	8:83566670-83571626	516.273	457.237	yes	11	11	441.403	620.385	604.629	486.253	233.544	349.916	354.654	407.421	329.145	521.501	1330.15	456.121	535.985	370.574	458.712	430.352	427.965	536.508	552.366	416.393	348.562	496.071
ENSMUSG00000067274	Rplp0	TSS100782,TSS65657,TSS73867,TSS90047	5:115559466-115563727	519.262	453.816	yes	11	11	450.661	551.227	505.023	464.123	431.325	395.161	463.387	454.893	418.048	544.699	1033.33	442.096	426.488	361.89	485.649	478.064	326.452	540.286	602.893	393.446	507.933	426.781
ENSMUSG00000039197	Adk	TSS12217	14:21052573-21448568	531.107	440.301	yes	11	11	539.631	309.348	434.301	651.726	817.93	496.044	454.61	536.345	788.189	482.041	332.017	521.903	360.394	698.131	271.058	401.184	501.284	478.475	546.37	230.715	483.187	350.612
ENSMUSG00000032399	Rpl4	TSS75667	9:64173386-64178562	504.164	462.189	yes	11	11	393.349	550.931	565.746	432.423	510.154	441.056	433.616	508.221	513.253	511.62	685.433	465.024	409.975	479.853	493.985	427.692	482.254	470.48	532.671	447.658	472.792	401.696
ENSMUSG00000053192	Mllt11	TSS1718,TSS27903,TSS67218,TSS7886,TSS8716	3:95219134-95232171	483.187	476.432	yes	11	11	431.222	479.194	547.424	552.463	492.077	397.731	526.06	516.054	450.909	474.259	447.66	448.516	462.008	522.83	465.249	461.574	409.442	457.998	451.172	519.703	464.608	577.656
ENSMUSG00000073411	H2-D1	TSS23811,TSS27233,TSS30022	17:35262729-35267499	466.236	489.552	yes	11	11	430.008	399.757	270.507	694.764	361.699	368.488	685.285	292.788	816.778	508.95	299.568	382.019	311.644	912.357	740.843	171.339	169.957	566.369	678.986	642.995	221.565	587.002
ENSMUSG00000028832	Stmn1	TSS12679,TSS3360,TSS61360,TSS68824,TSS70895	4:134468319-134473843	511.771	437.892	yes	11	11	377.825	583.458	500.344	668.936	517.199	367.076	423.716	595.982	424.817	465.581	704.544	466.413	406.28	569.522	401.241	525.669	295.421	402.357	474.082	448.157	390.763	436.906
ENSMUSG00000043716	Rpl7	TSS43291,TSS50635,TSS64372,TSS68729,TSS74530,TSS98683	1:16101294-16104662	521.122	426.98	yes	11	11	506.57	623.549	632.224	565.73	364.775	335.002	486.168	456.856	414.432	426.099	920.933	420.388	389.501	453.39	474.832	423.345	365.268	414.912	433.437	478.709	468.797	374.202
ENSMUSG00000028822	Tmem50a	TSS101462,TSS27911	4:134897848-134915024	491.073	446.682	yes	11	11	433.754	477.252	545.448	569.043	504.587	368.958	407.003	454.51	552.216	394.647	694.384	496.769	383.063	451.293	448.291	480.961	459.469	423.995	480.216	385.557	504.155	399.729
ENSMUSG00000024646	Cyb5a	TSS38380,TSS42748,TSS61645,TSS65082,TSS82119	18:84851337-84880401	512.511	424.841	yes	11	11	477.986	510.967	694.958	622.995	589.177	284.63	522.025	471.3	386.678	370.069	706.833	433.066	346.571	500.646	379.77	445.57	559.86	312.695	383.317	466.771	452.674	392.313
ENSMUSG00000007564	Ppp2r1a	TSS102579,TSS40200,TSS41333,TSS49180,TSS59896,TSS93840,TSS98025	17:20945310-20965916	451.683	480.13	yes	11	11	496.137	385.049	432.032	423.324	427.622	568.329	350.44	446.583	649.867	506.586	282.542	472.579	460.194	475.719	465.513	438.872	373.947	540.47	574.813	505.934	528.276	445.116
ENSMUSG00000000088	Cox5a	TSS102420	9:57521231-57532424	420.916	509.636	yes	11	10	551.291	408.039	205.695	494.164	247.226	514.984	591.468	435.985	275.864	660.995	244.364	629.725	649.548	410.71	637.684	519.807	349.841	668.491	584.501	612.919	0	542.774
ENSMUSG00000022890	Atp5j	TSS24547,TSS27789,TSS40968,TSS47365,TSS55228,TSS57652,TSS5848,TSS63447,TSS65491,TSS73708,TSS7854,TSS79134	16:84827865-84835625	495.643	433.61	yes	11	11	505.769	640.12	750.612	505.792	288.352	302.789	447.679	331.78	347.149	386.145	945.887	406.314	463.547	319.41	492.695	365.192	643.035	440.305	367.709	438.808	438.064	394.633
ENSMUSG00000007021	Syngr3	TSS23994,TSS45614	17:24685091-24689955	447.693	477.753	yes	11	11	385.052	437.774	386.972	483.175	442.366	482.256	478.367	506.949	477.472	546.754	297.485	542.144	461.119	549.526	354.086	530.278	304.585	492.061	545.293	497.097	400.533	578.556
ENSMUSG00000006024	Napa	TSS11775,TSS30160,TSS50676,TSS54625,TSS73519,TSS73523,TSS84456	7:16098457-16117975	462.967	461.186	yes	11	11	488.029	544.026	482.796	439.314	433.488	485.827	347.279	418.102	457.13	544.966	451.684	471.564	485.847	494.424	416.804	450.832	377.612	412.043	476.52	471.614	503.189	512.599
ENSMUSG00000025428	Atp5a1	TSS14578,TSS3750,TSS5838,TSS82705,TSS90832	18:77773728-77782869	441.336	482.549	yes	11	11	431.327	503.501	348.054	365.127	438.104	544.255	418.123	411.37	441.84	620.255	332.743	493.493	569.134	399.045	515.858	412.581	391.35	578.633	494.753	424.897	508.459	519.836
ENSMUSG00000024767	Otub1	TSS2131,TSS35981,TSS59135,TSS62928,TSS89483	19:7198201-7206316	452.857	466.959	yes	11	11	544.305	381.014	292.842	391.594	528.697	510.987	460.017	531.147	486.492	512.317	342.01	523.288	522.022	457.034	382.693	447.147	416.96	449.945	524.434	472.022	443.678	497.322
ENSMUSG00000047261	Gap43	TSS58953,TSS74214	16:42248441-42340651	505.983	413.296	yes	11	11	302.44	343.269	912.572	769.343	217.508	343.591	756.566	581.627	422.28	290.692	625.93	419.206	219.806	478.601	388.321	622.426	276.934	342.181	390.456	741.545	391.996	274.789
ENSMUSG00000027602	Map1lc3a	TSS38991,TSS73314,TSS96855	2:155276296-155278073	495.308	419.449	yes	11	11	348.677	509.005	531.084	582.367	353.661	340.331	391.617	573.884	390.049	436.287	991.425	594.588	373.613	419.02	428.802	486.562	403.88	426.321	438.366	416.489	264.111	362.188
ENSMUSG00000021087	Rtn1	TSS21017,TSS3554,TSS45422,TSS65388	12:72211751-72409054	441.209	472.974	yes	11	11	508.346	384.504	483.904	358.702	263.723	575.076	574.389	297.644	377.986	317.327	711.695	630.583	441.233	289.09	562.692	399.992	551.628	479.891	469.052	650.047	331.88	396.625
ENSMUSG00000008682	Rpl10	TSS16312,TSS26442,TSS31891,TSS37942,TSS48837,TSS52651,TSS57173,TSS64681,TSS79139,TSS85264,TSS86910	X:74270811-74273135	494.69	415.65	yes	11	11	445.08	526.847	609.937	474.125	452.699	362.815	402.183	401.544	453.545	393.841	918.975	458.18	375.908	423.178	409.167	445.926	314.013	430.974	502.522	482.784	364.57	364.925
ENSMUSG00000028837	Psmb2	TSS24334,TSS51289,TSS97750	4:126677629-126709714	508.972	400.753	yes	11	11	441.748	510.782	647.598	497.346	364.945	365.305	485.25	402.961	412.884	407.515	1062.36	393.147	347.244	357.099	439.345	418.417	380.785	419.099	473.358	350.652	471.636	357.502
ENSMUSG00000044627	Swi5	TSS16425,TSS39811,TSS49089,TSS68106,TSS81669,TSS87167,TSS94879	2:32278815-32288075	508.571	395.178	yes	11	11	452.292	569.909	530.575	523.146	247.172	405.209	537.881	415.484	507.206	369.241	1036.17	400.695	313.284	340.548	386.591	346.353	514.759	376.097	523.597	380.71	396.066	368.254
ENSMUSG00000057322	Rpl38	TSS11014,TSS12908,TSS49503,TSS65306	11:114668523-114672331	495.63	408.009	yes	11	11	456.322	527.003	718.346	556.967	307.89	272.557	371.912	457.422	328.04	311.13	1144.34	396.206	348.771	366.064	470.201	343.412	584.315	448.518	408.054	426.916	368.064	327.578
ENSMUSG00000022564	Grina	TSS44373	15:76246806-76249904	424.236	478.613	yes	11	11	434.87	418.341	371.203	364.104	309.22	578.507	373.611	398.682	440.533	600.676	376.849	631.34	550.365	435.005	423.549	490.092	350.644	500.798	520.604	516.992	258.459	586.896
ENSMUSG00000002416	Ndufb2	TSS46947,TSS51054,TSS51058,TSS51062,TSS77778,TSS99201	6:39592573-39603382	480.736	417.454	yes	11	11	484.639	547.948	772.374	549.137	219.504	268.829	339.855	384.488	303.014	355.531	1062.78	404.471	399.456	348.834	410.974	420.111	603.297	424.283	377.259	432.489	373.832	396.983
ENSMUSG00000023175	Bsg	TSS22069,TSS31325,TSS36694,TSS40117,TSS40549,TSS59794	10:79704490-79711969	473.25	421.612	yes	11	11	385.419	450.244	371.101	439.072	317.356	453.3	537.461	465.193	463.787	541.498	781.318	520.75	471.641	406.519	479.236	423.97	211.572	541.327	494.923	392.021	287.351	408.421
ENSMUSG00000039347	Atp6v0e2	TSS76951	6:48537568-48541798	466.019	428.274	yes	11	11	426.778	474.39	490.739	467.8	447.348	480.787	395.327	452.713	504.68	511.897	473.747	463.238	415.804	382.951	400.564	373.966	392.138	465.567	485.347	362.276	534.887	434.272
ENSMUSG00000057863	Rpl36	TSS45884	17:56613394-56614243	506.624	384.48	yes	11	11	532.09	665.866	684.6	535.569	232.216	349.595	322.726	409.035	361.003	349.809	1130.35	483.935	397.042	395.775	397.267	446.701	249.202	499.965	464.455	388.049	195.257	311.628
ENSMUSG00000015094	Npdc1	TSS11453,TSS16259,TSS21838,TSS28358,TSS30606,TSS32733,TSS40590,TSS46927,TSS49905,TSS58204,TSS80583,TSS81771,TSS91336,TSS98567	2:25399350-25409494	440.117	446.582	yes	11	11	438.048	461.86	216.977	471.787	392.443	576.726	406.596	533.586	446.647	632.923	263.689	528.981	512.526	476.745	356.625	558.095	283.03	535.026	555.114	478.801	70.3828	557.076
ENSMUSG00000022474	Pmm1	TSS31553,TSS33422,TSS47433,TSS54527,TSS56934,TSS60201,TSS87350	15:81951107-81960930	455.828	428	yes	11	11	414.397	520.902	398.065	419.143	377.864	443.23	363.103	381.995	424.651	570.282	700.481	485.3	448.418	385.758	417.225	438.537	293.016	434.121	510.177	398.609	418.279	478.562
ENSMUSG00000017188	Coa3	TSS83222,TSS97600	11:101277967-101279114	460.627	420.814	yes	11	11	514.245	544.199	656.359	520.332	301.148	278.015	365.983	351.806	420.838	368.866	745.109	420.835	452.235	397.108	381.951	421.541	477.747	383.991	429.757	427.556	408.046	428.185
ENSMUSG00000013698	Pea15a	TSS14647,TSS71152,TSS77612	1:172196727-172206804	416.75	459.121	yes	11	11	369.252	393.882	448.419	430.099	324.3	465.173	462.126	419.863	451.718	489.844	329.578	452.988	446.749	435.33	497.782	443.303	377.757	498.12	495.28	505.47	427.27	470.28
ENSMUSG00000063457	Rps15	TSS45606,TSS51139	10:80292452-80294114	507.043	368.353	yes	11	11	472.967	511.583	583.26	534.278	330.261	362.435	439.834	416.672	438.285	404.955	1082.94	417.25	340.557	399.667	394.958	386.537	272.844	443.496	534.781	301.32	275.707	284.762
ENSMUSG00000005873	Reep5	TSS60890	18:34344888-34373415	423.259	449.718	yes	11	11	411.737	400.013	399.481	411.737	488.433	496.53	517.627	432.336	441.049	401.006	255.905	456.584	450.312	476.4	351.776	449.156	445.684	533.892	448.034	524.072	368.514	442.473
ENSMUSG00000068220	Lgals1	TSS46425	15:78926724-78930465	468.717	401.394	yes	11	11	370.662	325.168	756.341	545.115	249.497	304.789	744.232	380.387	249.171	317.076	913.449	382.697	245.971	397.182	498.621	398.674	440.178	512.247	532.924	486.472	301.491	218.874
ENSMUSG00000016427	Ndufa1	TSS56439	X:37187587-37191163	453.891	413.08	yes	11	11	452.672	549.033	690.314	484.588	236.691	257.404	309.296	341.637	314.05	313.492	1043.62	417.904	401.612	374.772	523.668	396.025	551.552	439.18	383.572	386.667	348.541	320.391
ENSMUSG00000009863	Sdhb	TSS51600,TSS8457,TSS96646	4:140961202-140979193	447.391	418.11	yes	11	11	419.736	573.562	490.725	430.061	275.657	378.833	403.952	354.203	323.068	462.784	808.719	451.708	456.563	355.255	453.517	381.427	417.98	434.77	447.906	368.605	433.425	398.05
ENSMUSG00000018340	Anxa6	TSS17073,TSS9469	11:54979107-55033445	422.215	442.859	yes	11	11	473.002	456.545	368.01	396.172	506.124	546.239	338.543	315.031	535.457	538.137	171.103	436.473	469.36	403.346	369.572	413.462	445.513	424.305	459.662	396.32	541.701	511.74
ENSMUSG00000002580	Mien1	TSS13268	11:98437707-98438991	472.014	392.438	yes	11	11	366.026	518.233	813.168	524.468	308.2	289.044	389.587	371.404	436.549	341.663	833.813	378.102	344.035	387.102	342.196	408.683	466.973	432.818	440.621	462.544	339.114	314.631
ENSMUSG00000022354	Ndufb9	TSS70946	15:58933809-58939489	456.49	403.397	yes	11	11	468.036	600.382	659.309	495.785	233.796	271.322	345.154	262.539	341.634	346.736	996.701	403.77	438.419	344.743	431.368	369.421	470.045	442.866	411.686	370.763	389.652	364.629
ENSMUSG00000023456	Tpi1	TSS103262,TSS40610,TSS43900,TSS49707,TSS98637	6:124810585-124814296	450.172	408.579	yes	11	11	444.577	462.344	487.336	378.747	273.023	427.067	410.547	312.387	462.873	553.545	739.448	424.814	399.831	304.007	408.731	348.976	437.652	441.133	506.383	340.706	496	386.139
ENSMUSG00000018339	Gpx3	TSS198,TSS37726,TSS58913	11:54902452-54910377	528.786	325.411	yes	11	11	284.668	241.236	300.352	1076.61	971.367	314.465	682.124	987.471	317.262	276.244	364.845	430.496	182.045	954.232	306.868	490.801	154.141	191.609	209.585	248.938	196.565	214.241
ENSMUSG00000035674	Ndufa3	TSS25478,TSS44773,TSS44774,TSS44776,TSS82450,TSS86812	7:3617372-3620163	490.586	362.728	yes	11	11	525.477	576.952	673.865	523.26	301.912	350.643	335.606	373.5	394.837	342.339	998.053	448.971	414.301	344.687	521.897	334.508	257.206	458.178	393.613	325.575	233.096	257.973
ENSMUSG00000036578	Fxyd7	TSS7190	7:31042516-31051462	525.174	327.734	yes	11	11	480.598	344.811	643.726	364.229	143.975	526.128	600.052	364.104	393.68	313.059	1602.55	548.335	189.555	230.031	509.365	344.343	336.428	410.784	358.174	321.986	220.085	135.987
ENSMUSG00000090733	Rps27	TSS318,TSS39255,TSS66937,TSS66938,TSS66939,TSS66940,TSS78401,TSS97688,TSS97692	3:90212521-90213651	484.554	368.142	yes	11	11	547.57	714.491	805.233	559.004	282.688	287.938	401.687	397.393	316.076	261.973	756.044	412.315	387.075	390.698	502.82	373.002	345.171	378.313	321.894	461.639	229.695	246.939
ENSMUSG00000028447	Dctn3	TSS30349,TSS38038,TSS57246	4:41714797-41723170	455.241	395.092	yes	11	11	371.789	436.781	478.204	567.903	230.727	240.686	560.831	446.472	357.975	372.336	943.944	330.073	335.474	447.894	402.14	374.226	321.578	487.373	435.187	500.283	294.686	417.102
ENSMUSG00000021520	Uqcrb	TSS5710,TSS75643	13:66900616-66905378	475.788	374.483	yes	11	11	434.617	561.177	776.893	496.398	301.364	210.336	502.411	304.181	358.441	313.277	974.569	337.61	347.736	360.716	449.818	288.726	556.18	352.277	329.886	493.123	347.039	256.198
ENSMUSG00000022205	Sub1	TSS31371,TSS34731,TSS34869,TSS4665	15:11981338-11996983	474.641	373.237	yes	11	11	416.483	496.004	919.698	475.77	340.681	256.175	579.829	269.418	511.256	285.779	669.962	344.179	343.703	353.033	399.432	349.505	529.966	311.26	344.105	400.951	402.278	327.191
ENSMUSG00000015092	Edf1	TSS10152,TSS13950,TSS33157,TSS75340,TSS82081	2:25557846-25562082	441.833	395.981	yes	11	11	356.597	478.106	441.673	507.648	358.243	372.532	380.994	464.721	362.698	434.566	702.381	437.498	456.567	393.578	315.951	458.658	337.903	464.193	418.398	442.856	212.542	417.643
ENSMUSG00000027327	1700037H04Rik	TSS29417,TSS44743,TSS44745,TSS56406,TSS58610,TSS63927	2:131146323-131160081	428.462	408.569	yes	11	11	351.472	396.955	227.692	375.844	474.959	470.126	354.908	451.053	468.356	596.203	545.515	434.64	404.179	394.592	277.436	431.834	309.023	377.612	614.089	336.638	410.85	503.367
ENSMUSG00000050608	Minos1	TSS51810,TSS87255,TSS91747,TSS97068	4:139101813-139131113	487.313	341.123	yes	11	11	562.27	586.418	909.649	528.309	284.166	252.342	341.808	344.146	340.204	303.415	907.721	365.065	346.343	357.666	420.033	400.723	302.316	427.982	379.266	451.164	76.7196	225.074
ENSMUSG00000070394	Tmem256	TSS33718,TSS64449,TSS67643,TSS6948,TSS91114	11:69838513-69839618	444.952	381.844	yes	11	11	456.576	527.913	786.857	651.77	273.568	184.048	325.978	371.766	351.118	244.314	720.569	325.846	311.665	393.844	365.408	403.543	552.303	358.362	400.746	426.091	362.375	300.106
ENSMUSG00000025855	Prkar1b	TSS100905,TSS101404,TSS1826,TSS47116,TSS71834,TSS74519,TSS77344,TSS80249,TSS83489,TSS88811,TSS9558	5:139017305-139150001	403.168	423.621	yes	11	11	372.005	379.805	365.751	352.886	444.974	522.983	506.45	419.304	422.689	466.129	181.877	443.108	414.507	373.052	342.854	429.104	366.177	441.163	434.541	509.208	424.724	481.391
ENSMUSG00000046432	Ngfrap1	TSS34659,TSS3541,TSS92051,TSS96463	X:136270252-136271978	453.984	368.35	yes	11	11	347.768	422.324	401.024	595.806	480.218	297.587	393.877	484.654	558.42	416.124	596.021	359.226	322.79	490.218	238.224	478.594	291.379	342.848	460.491	383.605	288.811	395.668
ENSMUSG00000022108	Itm2b	TSS56683	14:73362230-73385271	395.954	424.903	yes	11	11	351.562	401.894	379.202	351.235	265.078	414.098	571.525	436.63	366.057	428.962	389.246	470.443	474.85	385.518	524.885	419.887	301.403	494.852	395.322	611.06	183.329	412.388
ENSMUSG00000020153	Ndufs7	TSS13822,TSS27327,TSS36979,TSS56272,TSS56730,TSS75218	10:80249120-80256794	426.346	389.773	yes	11	11	414.378	468.812	422.006	318.568	238.203	397.729	266.547	277.435	283.784	557.509	1044.83	398.578	485.37	259.637	480.411	352.501	261.517	451.189	514.464	308	327.119	448.712
ENSMUSG00000046516	Cox17	TSS20708,TSS51527,TSS55494,TSS55496,TSS59033,TSS59158	16:38346990-38352763	419.891	395.277	yes	11	11	434.326	540.368	544.885	452.142	196.195	274.632	403.351	292.198	293.19	357.3	830.209	384.76	385.541	267.638	403.402	342.205	629.799	349.541	394.814	420.578	369.456	400.311
ENSMUSG00000020708	Psmc5	TSS9415	11:106256153-106263120	427.158	382.95	yes	11	11	419.612	497.545	487.991	392.53	366.314	385.768	375.407	375.678	337.556	453.809	606.527	399.138	387.819	380.062	381.842	361.726	360.941	358.958	405.299	395.668	397.657	383.335
ENSMUSG00000025781	Atp5c1	TSS11170,TSS19636,TSS4935,TSS53668,TSS70577,TSS72093,TSS91708	2:10056015-10080510	424.275	383.145	yes	11	11	458.755	558.208	589.36	405.911	265.558	303.044	340.35	298.572	327.118	388.173	731.973	368.361	414.782	324.556	420.823	334.295	390.039	443.049	400.391	390.502	397.396	330.4
ENSMUSG00000018567	Gabarap	TSS102592,TSS33404,TSS41779,TSS93630	11:69991142-69994951	457.109	349.198	yes	11	11	346.214	437.531	472.071	485.638	353.51	311.784	507.071	447.756	439.286	390.374	836.964	388.385	317.098	341.332	332.384	396.241	313.499	363.003	414.746	342.742	304.339	327.409
ENSMUSG00000058254	Tspan7	TSS8309	X:10485157-10596605	403.417	401.646	yes	11	11	350.31	499.248	382.077	386.705	367.186	403.167	327.671	376.533	462.137	537.062	345.486	433.525	484.136	342.308	377.713	355.686	367.192	384.777	448.129	322.905	414.674	487.065
ENSMUSG00000020635	Fkbp1b	TSS36216	12:4833174-4841595	437.139	367.588	yes	11	11	355.4	416.595	354.086	550.281	451.464	295.924	530.056	541.797	319.391	313.225	680.313	365.721	305.29	562.156	309.585	473.555	289.063	391.076	307.467	424.104	271.792	343.654
ENSMUSG00000033615	Cplx1	TSS10807,TSS49293	5:108518553-108550024	356.661	446.073	yes	11	11	426.744	478.808	331.815	270.033	163.233	533.124	290.956	232.696	234.336	622.802	338.719	578.454	715.297	284.822	424.974	316.718	309.648	542.304	380.384	450.375	317.872	585.957
ENSMUSG00000060036	Rpl3	TSS22284,TSS29409,TSS29412,TSS41015,TSS78237	15:80077793-80091868	415.752	384.385	yes	11	11	400.322	575.601	499.73	392.531	297.247	360.445	294.886	391.47	374.164	376.272	610.605	455.097	397.41	335.157	404.93	360.433	259.263	429.827	441.057	392.507	376.722	375.832
ENSMUSG00000026895	Ndufa8	TSS6613	2:36036325-36049406	406.931	393.092	yes	11	11	379.377	487.421	584.581	394.611	221.692	293.176	308.693	313.636	312.323	391.877	788.859	396.349	397.919	325.664	390.702	401.338	477.831	421.56	381.087	323.939	424.496	383.129
ENSMUSG00000028618	Tmem59	TSS16022,TSS2691,TSS52466,TSS57437,TSS7445	4:107178398-107200996	392.41	405.14	yes	11	11	335.088	376.49	381.08	348.063	359.691	385.527	450.971	356.755	421.509	467.374	433.958	464.833	475.286	335.686	377.923	417.951	302.931	418.601	449.984	308.275	435.704	469.37
ENSMUSG00000032181	Scg3	TSS23140	9:75643263-75683996	448.275	348.965	yes	11	11	339.449	322.217	449.465	483.553	668.694	383.522	471.689	390.105	846.757	381.618	193.961	357.451	341.079	504.817	233.985	398.386	340.934	301.359	434.91	293.301	328.888	303.504
ENSMUSG00000030654	Arl6ip1	TSS83784	7:118118890-118129625	391.199	404.561	yes	11	11	403.633	355.778	453.024	355.015	461.276	372.331	435.471	338.832	429.289	349.385	349.155	415.117	376.085	335.174	397.867	353.964	465.207	437.743	409.927	394.678	519.343	345.062
[truncated: 45,675 more rows]

## Sheet: MACS_SNL_cufflinks
gene_id	gene_short_name	tss_id	locus	avg_male	avg_female	expressed?	sum_SNLmale	sum_SNLfemale	SNL_male_249107	SNL_male_252143	SNL_male_256191	SNL_female_253155	SNL_female_258120	SNL_female_260144
[truncated: 45,952 more rows]
