# Supplementary material for: Sex differences in peripheral not central immune responses to pain-inducing injury
Source: Sci Rep. 2017 Nov 28;7:16460. doi: 10.1038/s41598-017-16664-z (PMC5705679; doi:10.1038/s41598-017-16664-z)
Supplement: Supplementary file 5 — Supplementary Dataset 4 [file 41598_2017_16664_MOESM5_ESM.xlsx]

## Sheet: INSTRUCTIONS
	This workbook contains two worksheets:
	expressed		FPKM* values for all genes considered expressed according to the expression cutoff we defined (FPKM >= 1 in at least two samples in either group)
	cufflinks_all		cufflinks file containing the normalised expression values (FPKM) for all samples (4x male and female)
	*FPKM =Fragments Per Kilobase per Million reads mapped
	Please note that FPKM is not an absolute measure of expression. Each dataset will have its own FPKM distribution & consequently different cutoffs may be appropriate. Our cutoff is likely to be lenient, i.e. will overestimate expression

## Sheet: expressed
gene_id	gene_short_name	tss_id	locus	avg_all	expressed?	SNLmale	SNLfemale	SNL_male_249107	SNL_male_252143	SNL_male_256191	SNL_female_253155	SNL_female_258120	SNL_female_260144
ENSMUSG00000105361	Yam1	TSS66747	17:39847112-39848035	11619.4	yes	3	2	6650.13	13250.6	26686	5311.85	17818.1	0
ENSMUSG00000023064	Sncg	TSS54545	14:34370273-34374789	11949.1	yes	3	3	15232.1	11081.4	11104.1	12570.7	12244.6	9461.76
ENSMUSG00000106106	Rn18s-rs5	TSS54315	17:39846352-39848201	6247.45	yes	3	2	3978.76	9449.63	12734.7	4630.87	6690.72	0
ENSMUSG00000072235	Tuba1a	TSS102771,TSS18338	15:98949840-98953551	8530.16	yes	3	3	11158.3	7491.96	7777.85	9649.48	7662.93	7440.46
ENSMUSG00000102349	Gm37376	TSS47876	19:5801940-5802393	1599.82	yes	3	3	914.764	1104.38	1998.25	596.514	1733.6	3251.42
ENSMUSG00000030695	Aldoa	TSS10975,TSS16294,TSS21894,TSS22779,TSS27156,TSS40452,TSS67768,TSS73046,TSS88433,TSS89917	7:126795233-126800751	5163.69	yes	3	3	6266.77	5643.77	4078.85	6640.79	4357.66	3994.33
ENSMUSG00000059412	Fxyd2	TSS10416	9:45403137-45410278	4065.7	yes	3	3	5429.78	3713.89	3539.93	4323.7	4344.87	3042.01
ENSMUSG00000052305	Hbb-bs	TSS40134,TSS47663,TSS51833	7:103826533-103828096	2883.81	yes	3	3	829.493	670.86	8486.54	194.141	4006.64	3115.19
ENSMUSG00000001175	Calm1	TSS20173,TSS33375,TSS57443,TSS74835	12:100199434-100209806	4338.91	yes	3	3	4659.97	4462.77	3840.08	5521.27	4303	3246.36
ENSMUSG00000049775	Tmsb4x	TSS101049,TSS1362,TSS52579	X:167207092-167209315	3403	yes	3	3	1799.42	2320.87	5462.73	1583.21	4614.12	4637.67
ENSMUSG00000030669	Calca	TSS72902	7:114631479-114636357	3986.63	yes	3	3	3447.04	3136.52	4050.4	3731.25	5277.82	4276.77
ENSMUSG00000014846	Tppp3	TSS35553,TSS46459,TSS54959	8:105467492-105471526	3317.71	yes	3	3	3347.96	3354.81	3023.34	3832.44	3442.08	2905.62
ENSMUSG00000097971	Gm26917	TSS35737,TSS84082	17:39843012-39846341	2026.34	yes	3	3	59.6829	890.5	1484.47	319.95	351.016	9052.41
ENSMUSG00000092341	Malat1	TSS24232,TSS24233,TSS27183,TSS5137,TSS54768	19:5795689-5802672	997.644	yes	3	3	427.327	560.877	1423.65	264.492	1093.27	2216.25
ENSMUSG00000069919	Hba-a1	TSS26485,TSS79128	11:32283510-32284465	2226.09	yes	3	3	1137.72	630.144	5867.45	273.286	3163.05	2284.86
ENSMUSG00000024661	Fth1	TSS10403	19:9982702-9985092	3261.48	yes	3	3	2800.43	3671.02	2662.96	3938.75	3334.63	3161.1
ENSMUSG00000041571	Sepw1	TSS86013	7:15917207-15922402	3191.8	yes	3	3	3402.69	2705.97	3232.94	3090.8	3637.16	3081.21
ENSMUSG00000019505	Ubb	TSS30605,TSS45227	11:62551170-62553213	3364.05	yes	3	3	4531.63	3057.37	2660.5	4153.63	3096.06	2685.09
ENSMUSG00000028843	Sh3bgrl3	TSS52653,TSS86699,TSS86701	4:134127405-134128789	2587.77	yes	3	3	3005.1	2556.98	2447.86	2838.28	2678.01	2000.41
ENSMUSG00000015656	Hspa8	TSS35174,TSS36136,TSS42681,TSS48825,TSS49546,TSS498,TSS506,TSS80116,TSS93740	9:40800983-40805200	2678.55	yes	3	3	3550.58	2712.43	2522.91	2709.03	2280.78	2295.57
ENSMUSG00000071866	Ppia	TSS4437,TSS7007,TSS7008,TSS91180	11:6415442-6419817	2272.98	yes	3	3	1620.46	1838.46	2887.07	1994.63	2934.94	2362.31
ENSMUSG00000027712	Anxa5	TSS40162,TSS4613,TSS87569	3:36448922-36475894	2422.63	yes	3	3	2952.19	2283.37	2321.67	2754.47	2200.02	2024.06
ENSMUSG00000036438	Calm2	TSS27995,TSS27996,TSS51705	17:87433411-87446935	2238.09	yes	3	3	2172.66	1836.84	2715.96	1769.69	2544.66	2388.72
ENSMUSG00000023944	Hsp90ab1	TSS23153,TSS23723,TSS47576,TSS77588,TSS78757,TSS85681	17:45567774-45573271	2362.18	yes	3	3	3161.55	2501.37	2019.2	2613.3	2072.53	1805.1
ENSMUSG00000032231	Anxa2	TSS2344,TSS24457,TSS27676,TSS53227,TSS65185,TSS755	9:69453619-69491795	2576.99	yes	3	3	3492.97	2510.41	2286.49	2950.4	2118.52	2103.13
ENSMUSG00000064339	mt-Rnr2	TSS64442	MT:1093-2675	1114.85	yes	3	3	90.5665	1000.81	2291.93	191.194	1259.46	1855.11
ENSMUSG00000079523	Tmsb10	TSS100342,TSS27571,TSS76857,TSS96997	6:72957346-72958748	1943.37	yes	3	3	1382.09	1526.16	2493.62	1542.33	2462.09	2253.94
ENSMUSG00000064370	mt-Cytb	TSS18138	MT:14144-15288	1400.5	yes	3	3	153.452	1261.64	2760.79	256.285	1866.61	2104.24
ENSMUSG00000029223	Uchl1	TSS22462,TSS35360,TSS50583,TSS85804	5:66676090-66687234	1910.29	yes	3	3	1663.7	1766.96	1689.02	2226.03	2221.02	1895
ENSMUSG00000057666	Gapdh	TSS22443,TSS36251,TSS41511,TSS41517,TSS51601,TSS56489,TSS56627,TSS61284,TSS77235,TSS96255	6:125161714-125166467	2183.18	yes	3	3	2885.84	2162.86	1784.72	2903.06	1833.82	1528.77
ENSMUSG00000022055	Nefl	TSS86229	14:68083862-68089095	2045.38	yes	3	3	1461.62	3571.33	1313.89	2534.72	1593.49	1797.22
ENSMUSG00000030342	Cd9	TSS40320,TSS51146,TSS96391	6:125460265-125494791	1956.32	yes	3	3	2118.74	1598.95	1980.03	1774	2286.92	1979.3
ENSMUSG00000027500	Stmn2	TSS30437,TSS33417,TSS57576,TSS71261	3:8509359-8561606	1999.87	yes	3	3	2095.83	1572.81	2200.58	1848.95	2098.99	2182.04
ENSMUSG00000036564	Ndrg4	TSS18404,TSS23526,TSS35881,TSS40218,TSS43502,TSS44804,TSS67100,TSS69653,TSS69955,TSS94339	8:95676979-95715119	1965.6	yes	3	3	2033.02	2392.41	1618.37	2469.72	1679.52	1600.54
ENSMUSG00000050708	Ftl1	TSS49876,TSS58645,TSS73760,TSS77694,TSS86506	7:45457943-45459884	1834.62	yes	3	3	1837.5	1797.4	1623.98	2012.81	2017.25	1718.75
ENSMUSG00000001025	S100a6	TSS33868,TSS44002,TSS72318,TSS99268	3:90612881-90624181	1539.11	yes	3	3	1440.55	1031.94	1812.55	1164.91	2060.28	1724.44
ENSMUSG00000029580	Actb	TSS102186,TSS20775,TSS22207,TSS23756,TSS2799,TSS77513,TSS79500,TSS87113,TSS90431	5:142903114-142906754	1665.92	yes	3	3	1719.66	1453.88	1655.03	1828.67	1793.1	1545.21
ENSMUSG00000041697	Cox6a1	TSS19001,TSS91642	5:115345641-115348981	1560.97	yes	3	3	1545.4	1512.93	1426.32	1682.44	1679.31	1519.42
ENSMUSG00000027581	Stmn3	TSS51044	2:181306458-181314500	1567.84	yes	3	3	1278.96	1525.89	1545.73	1712.84	1705.29	1638.32
ENSMUSG00000006356	Crip2	TSS100082,TSS37196,TSS40780,TSS57335,TSS88054,TSS9656	12:113140235-113145506	1690.05	yes	3	3	1866.49	1981.43	1248.33	2195.7	1539.46	1308.88
ENSMUSG00000102252	Snrpn	TSS28329,TSS73953	7:59982494-60140219	1532.42	yes	3	3	1721.97	1484.37	1407.67	1679.87	1522.19	1378.43
ENSMUSG00000064341	mt-Nd1	TSS90726	MT:2750-3707	935.751	yes	3	3	92.9207	780.893	1692.17	177.052	1388.84	1482.63
ENSMUSG00000073940	Hbb-bt	TSS33389	7:103812523-103813996	1125.14	yes	3	3	197.671	227.327	3647.06	57.2734	1551.44	1070.06
ENSMUSG00000037742	Eef1a1	TSS20220,TSS33794,TSS47925,TSS57013,TSS64245,TSS76754,TSS92618	9:78478448-78489151	1579.8	yes	3	3	2018.24	1244.78	1625.14	1567.95	1576.67	1446.03
ENSMUSG00000028937	Acot7	TSS12251,TSS5978,TSS65682,TSS67606,TSS78769,TSS98074	4:152178133-152271855	1670.9	yes	3	3	1981.62	1724.49	1172.47	2197.51	1512.96	1436.36
ENSMUSG00000023048	Prr13	TSS28191,TSS42361,TSS77285,TSS9058,TSS98311	15:102459027-102462806	1612.92	yes	3	3	2109.74	1628.28	1274.83	1910.62	1471.61	1282.43
ENSMUSG00000018217	Pmp22	TSS34025,TSS60393,TSS638,TSS71729,TSS82759	11:63128981-63159547	1700.31	yes	3	3	2802.95	1915.25	1119.81	2403.26	961.53	999.044
ENSMUSG00000054428	Atpif1	TSS64992,TSS90502,TSS96356	4:132530554-132533659	1314.32	yes	3	3	1069.27	965.995	1872.88	922.787	1651.49	1403.51
ENSMUSG00000036309	Skp1a	TSS25160,TSS5447,TSS7065,TSS70671,TSS71083	11:52231994-52246858	1318.23	yes	3	3	1005.4	878.651	1651.98	757.658	1766.95	1848.72
ENSMUSG00000046275	Tusc5	TSS89383	11:76679807-76698664	1342.82	yes	3	3	1706.06	1409.99	1059.6	1567.14	1246.66	1067.47
ENSMUSG00000032294	Pkm	TSS5203	9:59656367-59679375	1650.9	yes	3	3	2281.47	1941.57	1226.29	2098.42	1182.61	1175.04
ENSMUSG00000105031	Gm3511	TSS18187	5:113767122-113767326	1271.19	yes	3	3	744.995	987.064	2085.24	748.611	1404.51	1656.75
ENSMUSG00000029064	Gnb1	TSS103136,TSS32058,TSS37415,TSS53637,TSS53640,TSS54834,TSS68697,TSS72515,TSS95943	4:155491360-155559269	1387.24	yes	3	3	1591.98	1289.46	1366.61	1447.74	1433.35	1194.28
ENSMUSG00000056201	Cfl1	TSS79346	19:5490484-5494029	1363.46	yes	3	3	1091.01	1510.25	1259.97	1567.2	1323.09	1429.24
ENSMUSG00000062825	Actg1	TSS18456,TSS30870,TSS34873,TSS35234,TSS40327,TSS50532,TSS62013,TSS80963,TSS80968	11:120345689-120348542	1512.96	yes	3	3	1815.36	1515.78	1302.48	1823.74	1378.38	1242
ENSMUSG00000047557	Lxn	TSS14997,TSS27844,TSS7983	3:67457997-67463926	1319.75	yes	3	3	1447.15	1166.1	1324.98	1272.31	1419.42	1288.53
ENSMUSG00000035242	Oaz1	TSS101257,TSS102068,TSS102074,TSS16870,TSS22083,TSS49951,TSS8113	10:80826655-80829290	1341.26	yes	3	3	1654.62	1296.77	884.489	1573.88	1449.93	1187.86
ENSMUSG00000020267	Hint1	TSS11958,TSS27852	11:54866382-54870501	1197.69	yes	3	3	823.049	776.744	1649.7	777.823	1655.8	1503.02
ENSMUSG00000022816	Fstl1	TSS101401,TSS102133,TSS1595,TSS50363,TSS52170,TSS63757	16:37776872-37836514	1358.02	yes	3	3	1513.53	1400.61	1301.4	1384.55	1274.9	1273.1
ENSMUSG00000031633	Slc25a4	TSS40142,TSS64341	8:46206796-46211284	1292.72	yes	3	3	1428.51	1222.82	1263.13	1352.73	1334.95	1154.19
ENSMUSG00000064351	mt-Co1	TSS73765	MT:5327-6872	831.484	yes	3	3	95.249	779.954	1404.42	157.998	909.472	1641.81
ENSMUSG00000001525	Tubb5	TSS15694,TSS28103,TSS44079,TSS54403	17:35833920-35838306	1368.3	yes	3	3	1745.29	1268.03	1226.85	1692	1194.98	1082.65
ENSMUSG00000022982	Sod1	TSS2534	16:90220741-90226322	1203.75	yes	3	3	1116.29	1264.89	956.242	1371.74	1244.16	1269.18
ENSMUSG00000098973	Mir6236	TSS95836	9:110281286-110281409	1169.38	yes	3	3	2375.33	963.026	733.918	1576.6	589.001	778.41
ENSMUSG00000038530	Rgs4	TSS50169,TSS61678	1:169741476-169747642	1184.4	yes	3	3	1348.3	1204.82	1378.17	942.109	1069.56	1163.45
ENSMUSG00000058672	Tubb2a	TSS37456	13:34074300-34078008	1345.9	yes	3	3	1822.52	1374.55	984.818	1774.83	1165.57	953.128
ENSMUSG00000063524	Eno1	TSS101344,TSS14805,TSS14828,TSS470,TSS52712,TSS53329,TSS60403,TSS61900,TSS67749,TSS91420	4:150236720-150248879	1354.5	yes	3	3	1751.97	1469.06	1018.97	1751.27	1088.48	1047.22
ENSMUSG00000064337	mt-Rnr1	TSS30629	MT:69-1024	608.601	yes	3	3	37.3942	418.983	1379.77	72.163	744.743	998.554
ENSMUSG00000031708	Tecr	TSS13790,TSS21412	8:83571699-83594491	1174.17	yes	3	3	1424	1163.08	998.363	1298.25	1115.62	1045.7
ENSMUSG00000029622	Arpc1b	TSS1985,TSS19885,TSS22252,TSS23983,TSS30926,TSS48142,TSS50127,TSS69100,TSS85131,TSS98922	5:145114214-145130705	1165.56	yes	3	3	1234.22	1406.29	812.452	1416.68	1237.1	886.592
ENSMUSG00000025432	Avil	TSS36508,TSS55802,TSS64548,TSS94482	10:127000708-127020994	1199.82	yes	3	3	1553.77	1408.29	994.608	1284.69	969.599	987.936
ENSMUSG00000019923	Zwint	TSS102495,TSS102497,TSS12829,TSS3106,TSS40311,TSS9881	10:72654844-72674964	1182.82	yes	3	3	1472.68	1047.06	1214	1181.6	1060.33	1121.22
ENSMUSG00000036752	Tubb4b	TSS51361,TSS82062	2:25222159-25224702	1172.33	yes	3	3	1444.72	1211.65	986.635	1415.51	1064.67	910.824
ENSMUSG00000071658	Gng3	TSS86392	19:8836928-8839246	1091.12	yes	3	3	1338.39	1181.31	1004.15	1210.53	928.444	883.885
ENSMUSG00000028692	Akr1a1	TSS24778,TSS28457,TSS49873,TSS59430	4:116636509-116651680	1047.54	yes	3	3	1127.24	1005.96	958.134	1239.16	998.003	956.728
ENSMUSG00000062591	Tubb4a	TSS65113	17:57080065-57087782	1164.76	yes	3	3	1577.72	1273.01	955.75	1505.54	863.177	813.346
ENSMUSG00000041959	S100a10	TSS29639,TSS58315,TSS60912	3:93555079-93564643	897.504	yes	3	3	593.523	617.385	1241.97	546.716	1201.03	1184.4
ENSMUSG00000030666	Calcb	TSS39045,TSS45242,TSS99426	7:114718642-114723365	975.049	yes	3	3	1108.25	993.129	1008.99	856.344	1062.37	821.214
ENSMUSG00000055839	Tceb2	TSS64766	17:23824739-23829109	930.085	yes	3	3	1119.84	781.145	864.198	896.902	1083.81	834.613
ENSMUSG00000032118	Fez1	TSS12159,TSS12439,TSS225,TSS2987,TSS75969,TSS95060,TSS95354,TSS97264	9:36821938-36878924	961.79	yes	3	3	1218.4	1033.6	836.849	1011.26	866.597	804.036
ENSMUSG00000046727	Cystm1	TSS24335,TSS4273,TSS69030,TSS75860,TSS88139	18:36345618-36402980	922.666	yes	3	3	837.317	871.404	899.564	914.318	1124.91	888.48
ENSMUSG00000021939	Ctsb	TSS73813	14:63122461-63145919	1063.38	yes	3	3	1423.23	1080.51	989.987	1138.84	888.796	858.915
ENSMUSG00000093674	Rpl41	TSS101929,TSS50987,TSS58522,TSS69907,TSS77460,TSS77464,TSS87325	10:128548113-128549305	850.341	yes	3	3	854.877	678.118	879.377	834.448	972.542	882.685
ENSMUSG00000007891	Ctsd	TSS36830,TSS3764,TSS59285	7:142371147-142388038	1021.8	yes	3	3	1251.81	1037.12	977.23	1120	881.453	863.211
ENSMUSG00000019179	Mdh2	TSS15521,TSS21847,TSS48667,TSS62753,TSS73602,TSS90733,TSS90735	5:135778479-135790398	974.653	yes	3	3	1301.07	1020.15	771.774	1187.18	850.539	717.205
ENSMUSG00000063229	Ldha	TSS20259,TSS24131,TSS33798,TSS39506,TSS5879,TSS649,TSS77673	7:46841474-46855627	936.28	yes	3	3	1233.91	962.453	817.683	1075.91	813.7	714.026
ENSMUSG00000031760	Mt3	TSS94772	8:94152606-94154148	807.035	yes	3	3	644.061	791.308	929.641	735.337	922.132	819.731
ENSMUSG00000023484	Prph	TSS61465	15:99055173-99058978	869.603	yes	3	3	698.312	1297.99	515.856	1064.8	683.921	956.739
ENSMUSG00000068923	Syt11	TSS23572,TSS25314,TSS61780,TSS78696,TSS89140	3:88744699-88775164	971.298	yes	3	3	1365.47	1123.22	818.248	1057.95	755.489	707.413
ENSMUSG00000028249	Sdcbp	TSS13770,TSS24592,TSS2965,TSS43847,TSS43848,TSS44938,TSS85655	4:6365649-6408423	856.74	yes	3	3	1032.5	765.999	975.196	795.292	849.294	722.16
ENSMUSG00000022048	Dpysl2	TSS51756	14:66802863-66868688	903.258	yes	3	3	1082.45	872.314	921.99	924.516	819.787	798.488
ENSMUSG00000035885	Cox8a	TSS64343	19:7215157-7217616	798.714	yes	3	3	659.818	795.617	725.003	872.121	928.558	811.166
ENSMUSG00000036751	Cox6b1	TSS3631	7:30616973-30626151	746.744	yes	3	3	639.153	527.874	867.661	572.411	973.5	899.867
ENSMUSG00000006333	Rps9	TSS35069,TSS46632,TSS61406,TSS68971,TSS7191,TSS76535,TSS76537,TSS79450,TSS93823,TSS98443	7:3703992-3706901	780.969	yes	3	3	892.417	549.271	789.066	762.764	939.542	752.756
ENSMUSG00000020849	Ywhae	TSS102265,TSS17578,TSS36409,TSS55705,TSS78526	11:75732868-75765845	876.548	yes	3	3	1035.7	799.966	857.826	904.084	858.927	802.786
ENSMUSG00000047139	Cd24a	TSS47790	10:43579168-43584262	798.643	yes	3	3	764.276	691.112	1053.68	700.428	885.893	696.471
ENSMUSG00000024608	Rps14	TSS25394,TSS30553,TSS51996,TSS61132,TSS82719,TSS87204	18:60774509-60778546	754.075	yes	3	3	752.306	447.32	940.261	545.796	999.719	839.05
ENSMUSG00000021477	Ctsl	TSS13324	13:64363213-64370306	908.612	yes	3	3	1108.19	966.361	878.721	877.852	860.831	759.719
ENSMUSG00000025132	Arhgdia	TSS1528,TSS91821	11:120578103-120581624	839.422	yes	3	3	870.949	915.295	657.403	1129.37	770.717	692.8
ENSMUSG00000050856	Atp5k	TSS23658,TSS4916	5:108433243-108434448	636.466	yes	3	3	359.727	420.879	974.429	364.99	886.508	812.264
ENSMUSG00000034868	Myl12b	TSS48628,TSS72690,TSS89550	17:70973919-70990787	876.162	yes	3	3	1055.16	805.961	896.494	921.14	782.401	795.817
ENSMUSG00000084786	Ubl5	TSS35071,TSS40284,TSS50558,TSS50729,TSS59507,TSS71289,TSS72508,TSS85985,TSS87143,TSS88164	9:20642877-20647140	678.495	yes	3	3	506.56	545.427	969.781	501.263	810.252	737.686
ENSMUSG00000061762	Tac1	TSS12024,TSS17681,TSS6568,TSS73826,TSS88953	6:7554878-7565834	773.93	yes	3	3	741.153	605.893	827.886	677.094	987.531	804.021
ENSMUSG00000027273	Snap25	TSS100208,TSS51246,TSS89305	2:136713452-136782428	722.526	yes	3	3	805.88	662.212	755.885	652.677	738.477	720.022
ENSMUSG00000014313	Cox6c	TSS1844,TSS18657,TSS8560,TSS90161,TSS95271	15:35925885-35938246	659.878	yes	3	3	379.1	397.528	994.947	342.715	947.693	897.287
ENSMUSG00000030844	Rgs10	TSS27582,TSS53949,TSS61676,TSS76963,TSS80642,TSS89193	7:128373620-128418758	593.569	yes	3	3	676.998	467.867	676.704	542.506	708.373	488.965
ENSMUSG00000018286	Psmb6	TSS32596,TSS54007,TSS55198,TSS74535	11:70525366-70527858	720.867	yes	3	3	829.863	561.579	752.393	644.582	852.838	683.95
ENSMUSG00000004285	Atp6v1f	TSS12986,TSS55128	6:29467717-29470512	669.435	yes	3	3	726.863	549.099	699.43	653.848	794.962	592.411
ENSMUSG00000003380	Rabac1	TSS31147	7:24969749-24972728	674.988	yes	3	3	562.642	693.245	643.505	735.202	749.642	665.692
ENSMUSG00000034892	Rps29	TSS25229,TSS94792	12:69157721-69159186	656.869	yes	3	3	507.236	561.693	812.343	557.451	825.56	676.93
ENSMUSG00000024121	Atp6v0c	TSS41821,TSS54293,TSS70987,TSS81006,TSS87507,TSS98537	17:24163865-24169702	827.323	yes	3	3	1183.01	772.281	628.43	1100.81	693.089	586.318
ENSMUSG00000026547	Tagln2	TSS33113,TSS39419,TSS88907	1:172500046-172507380	770.205	yes	3	3	997.618	770.129	523.367	999.493	628.687	701.938
ENSMUSG00000040952	Rps19	TSS18995,TSS21579,TSS27330,TSS29869,TSS29871,TSS29872,TSS36435,TSS85402,TSS86769,TSS95569	7:24884370-24889806	601.039	yes	3	3	460.165	304.226	888.05	293.516	894.277	766.001
ENSMUSG00000015291	Gdi1	TSS14070,TSS22276,TSS43852,TSS47094,TSS66247,TSS7467,TSS75167,TSS83688,TSS88033,TSS96270	X:74304997-74311862	737.574	yes	3	3	953.633	695.74	680.179	769.423	659.475	666.995
ENSMUSG00000024907	Gal	TSS70676	19:3409918-3414472	1203.65	yes	3	3	2248.34	372.834	1277.67	1176.51	1081.08	1065.48
ENSMUSG00000023004	Tuba1b	TSS15950,TSS89245	15:98931424-98934565	777.143	yes	3	3	964.558	734.865	667.83	969.425	690.275	635.907
ENSMUSG00000059743	Fdps	TSS11992,TSS12499,TSS31664,TSS43,TSS54212,TSS54914,TSS90461	3:89093587-89101959	717.21	yes	3	3	884.556	601.778	875.116	679.753	756.691	505.364
ENSMUSG00000020163	Uqcr11	TSS42305,TSS73218,TSS8383	10:80402996-80406830	619.313	yes	3	3	527.586	536.116	687.907	540.763	833.757	589.747
ENSMUSG00000035530	Eif1	TSS10087,TSS22600,TSS46482,TSS59224,TSS61263	11:100319884-100322096	712.008	yes	3	3	604.836	641.025	752.259	722.104	780.548	771.275
ENSMUSG00000031137	Fgf13	TSS29661,TSS37857,TSS53625,TSS69107,TSS93022,TSS94151,TSS95213,TSS98073	X:59062144-59568071	684.462	yes	3	3	782.458	570.576	754.54	629.02	721.425	648.755
ENSMUSG00000022956	Atp5o	TSS20196,TSS27357,TSS39437,TSS47724,TSS53789,TSS6799,TSS70703	16:91684397-91931687	600.798	yes	3	3	655.699	461.242	589.094	612.484	690.505	595.765
ENSMUSG00000006057	Atp5g1	TSS12355,TSS20632,TSS35910,TSS59078	11:96068851-96075670	649.24	yes	3	3	639.263	567.63	604.267	629.715	813.519	641.046
ENSMUSG00000052727	Map1b	TSS85567	13:99421463-99516602	722.49	yes	3	3	669.107	847.076	697.536	644.711	698.849	777.66
ENSMUSG00000025393	Atp5b	TSS18047,TSS20526,TSS26056,TSS44393,TSS61130,TSS63243,TSS88701,TSS94628,TSS97516	10:128083272-128090391	565.855	yes	3	3	403.683	655.106	526.321	661.39	571.163	577.465
ENSMUSG00000093989	Rnasek	TSS30252,TSS32941,TSS421	11:70238123-70239842	641.376	yes	3	3	677.529	628.232	602.143	672.598	673.593	594.159
ENSMUSG00000033379	Atp6v0b	TSS102912,TSS19665,TSS32538,TSS45621,TSS55057,TSS55060,TSS72045,TSS8149,TSS85829	4:117884325-117887333	597.84	yes	3	3	665.61	481.795	574.296	538.813	739.854	586.669
ENSMUSG00000018585	Atox1	TSS46843,TSS82866	11:55446640-55461239	607.42	yes	3	3	460.12	547.733	674.846	481.782	836.293	643.744
ENSMUSG00000029632	Ndufa4	TSS9428	6:11900372-11907446	530.037	yes	3	3	251.035	297.586	772.431	229.695	890.789	738.684
ENSMUSG00000001270	Ckb	TSS99337	12:111669354-111672338	737.935	yes	3	3	705.315	901.032	567.567	1045.7	639.04	568.958
ENSMUSG00000028367	Txn1	TSS12212	4:57943372-57956411	553.662	yes	3	3	461.592	479.707	679.009	458.697	655.05	587.919
ENSMUSG00000007892	Rplp1	TSS53046	9:61913283-61914538	592.596	yes	3	3	568.211	495.175	618.678	587.737	751.319	534.455
ENSMUSG00000032181	Scg3	TSS23140	9:75643263-75683996	655.864	yes	3	3	657.458	845.564	645.556	596.406	627.45	562.748
ENSMUSG00000078812	Eif5a	TSS10692,TSS1798,TSS38933,TSS52510,TSS65503,TSS6760,TSS69975,TSS8281,TSS8623	11:69916713-69921958	655.182	yes	3	3	582.771	624.684	630.62	722.918	727.687	642.41
ENSMUSG00000009013	Dynll1	TSS31835,TSS35482,TSS49497,TSS50815,TSS59227,TSS71569	5:115297109-115300999	606.734	yes	3	3	455.468	489.395	846.22	422.966	809.423	616.931
ENSMUSG00000003429	Rps11	TSS100553	7:45122387-45124389	565.685	yes	3	3	442.808	317.539	770.09	342.77	776.358	744.544
ENSMUSG00000039197	Adk	TSS12217	14:21052573-21448568	635.999	yes	3	3	725.683	611.859	681.664	564.725	690.539	541.524
ENSMUSG00000042750	Bex2	TSS103195	X:136066563-136068236	605.689	yes	3	3	558.041	632.665	507.832	678.48	680.567	576.55
ENSMUSG00000018293	Pfn1	TSS19375,TSS31008,TSS43064,TSS96088	11:70651849-70654644	641.03	yes	3	3	546.538	720.687	451.73	825.803	661.179	640.241
ENSMUSG00000036427	Gpi1	TSS28634,TSS28640,TSS62572,TSS63514	7:34202121-34230289	700.361	yes	3	3	927.761	709.599	544.947	879.375	593.032	547.453
ENSMUSG00000027602	Map1lc3a	TSS38991,TSS73314,TSS96855	2:155276296-155278073	557.946	yes	3	3	471.177	483.702	524.417	547.478	645.45	675.452
ENSMUSG00000060147	Serpinb6a	TSS101265,TSS13428,TSS15211,TSS26047,TSS26458,TSS28625,TSS45703,TSS57359,TSS57365,TSS68777,TSS6930,TSS72636,TSS7334,TSS7401,TSS87852	13:33917917-34002794	594.684	yes	3	3	540.502	420.943	807.064	423.157	712.436	663.999
ENSMUSG00000015094	Npdc1	TSS11453,TSS16259,TSS21838,TSS28358,TSS30606,TSS32733,TSS40590,TSS46927,TSS49905,TSS58204,TSS80583,TSS81771,TSS91336,TSS98567	2:25399350-25409494	636.672	yes	3	3	596.006	768.57	402.056	896.134	622.937	534.328
ENSMUSG00000018865	Sult4a1	TSS20351	15:84076096-84105754	635.718	yes	3	3	634.481	686.84	529.314	726.425	590.429	646.82
ENSMUSG00000016319	Slc25a5	TSS101250,TSS12455,TSS18999	X:36795650-36798807	605.433	yes	3	3	704.156	585.103	601.573	612.967	603.889	524.909
ENSMUSG00000003072	Atp5d	TSS12759,TSS19565,TSS31173,TSS80457	10:80138631-80145818	657.899	yes	3	3	491.529	803.837	446.565	867.972	677.41	660.081
ENSMUSG00000060143	Gm10076	TSS67303	14:105681827-105682211	530.64	yes	3	3	373.693	372.881	821.498	347.641	657.189	610.941
ENSMUSG00000041737	Tmem45b	TSS52733	9:31426198-31464238	614.648	yes	3	3	813.275	566.914	600.748	609.722	586.703	510.528
ENSMUSG00000017778	Cox7c	TSS101144,TSS37710,TSS43403,TSS79753	13:86044815-86046904	520.127	yes	3	3	326.85	376.283	786.721	320.434	729.465	581.008
ENSMUSG00000058070	Eml1	TSS11258,TSS14740,TSS21311,TSS25188,TSS33660,TSS60673,TSS84483,TSS97501	12:108370956-108539617	580.85	yes	3	3	824.896	634.095	473.336	579.096	527.55	446.128
ENSMUSG00000028964	Park7	TSS1712,TSS50054,TSS52103,TSS59230,TSS5969,TSS67888,TSS82262,TSS85137,TSS8632,TSS89455	4:150897132-150914437	581.975	yes	3	3	662.735	523.622	500.581	614.551	632.718	557.644
ENSMUSG00000063065	Mapk3	TSS21424,TSS25275,TSS45182,TSS54298	7:126759600-126765819	512.406	yes	3	3	506.912	466.521	413.981	608.203	590.938	487.881
ENSMUSG00000039114	Nrn1	TSS80661,TSS9718	13:36725624-36734477	541.42	yes	3	3	561.528	523.894	568.717	612.178	495.207	486.998
ENSMUSG00000025204	Ndufb8	TSS39113,TSS39114,TSS50788,TSS53180,TSS58335,TSS77274,TSS77275,TSS99580	19:44548571-44555440	508.971	yes	3	3	522.15	368.625	547.286	434.087	636.321	545.357
ENSMUSG00000022841	Ap2m1	TSS13681,TSS2306,TSS27879,TSS39937,TSS5502,TSS57703,TSS59509,TSS62479,TSS72391,TSS86479	16:20535477-20544909	668.981	yes	3	3	1035.86	542.095	536.286	871.708	518.837	509.097
ENSMUSG00000044894	Uqcrq	TSS47249,TSS77617,TSS88367	11:53427921-53430831	510.88	yes	3	3	448.446	360.975	583.069	416.953	692.61	563.224
ENSMUSG00000039347	Atp6v0e2	TSS76951	6:48537568-48541798	581.421	yes	3	3	752.648	557.503	583.865	614.74	535.145	444.627
ENSMUSG00000057841	Rpl32	TSS49910	6:115805504-115808747	485.575	yes	3	3	419.237	291.293	636.283	322.737	704.901	538.999
ENSMUSG00000005873	Reep5	TSS60890	18:34344888-34373415	530.567	yes	3	3	467.001	522.748	524.323	543.09	548.446	577.796
ENSMUSG00000022884	Eif4a2	TSS13672,TSS13675,TSS13679,TSS16511,TSS20287,TSS27390,TSS2866,TSS32161,TSS32872,TSS371,TSS59609,TSS78113,TSS78641,TSS78644,TSS82509,TSS89523,TSS90981,TSS91497,TSS98242	16:23107443-23114136	678.925	yes	3	3	535.325	358.988	1675.31	372.125	639.075	492.725
ENSMUSG00000047459	Dynlrb1	TSS50385,TSS52248,TSS8855,TSS95182	2:155236532-155250277	510.321	yes	3	3	503.92	427.674	554.82	463.494	589.47	522.548
ENSMUSG00000022564	Grina	TSS44373	15:76246806-76249904	558.998	yes	3	3	574.991	701.735	417.929	702.588	544.648	412.099
ENSMUSG00000034341	Wbp2	TSS30310,TSS74012,TSS78985	11:116078572-116086995	568.805	yes	3	3	499.176	664.823	450.981	764.662	483.418	549.771
ENSMUSG00000037152	Ndufc1	TSS103093,TSS51888,TSS91923,TSS99414	3:51404676-51408988	490.706	yes	3	3	382.746	444.655	609.229	378.65	593.431	535.525
ENSMUSG00000027327	1700037H04Rik	TSS29417,TSS44743,TSS44745,TSS56406,TSS58610,TSS63927	2:131146323-131160081	597.133	yes	3	3	761.48	620.81	399.33	775.619	525.364	500.196
ENSMUSG00000029462	Vps29	TSS11516,TSS11517,TSS38350,TSS60,TSS65782,TSS76518,TSS80803,TSS94712	5:122354368-122364984	488.45	yes	3	3	388.369	366.477	710.15	332.995	607.626	525.082
ENSMUSG00000060036	Rpl3	TSS22284,TSS29409,TSS29412,TSS41015,TSS78237	15:80077793-80091868	522.557	yes	3	3	648.832	353.821	578.009	454.968	570.661	529.051
ENSMUSG00000025651	Uqcrc1	TSS4551,TSS55675,TSS64324,TSS86631,TSS86632,TSS88839,TSS89746,TSS98282	9:108936632-108949623	566.116	yes	3	3	616.315	636.091	453.963	678.66	505.649	506.018
ENSMUSG00000064215	Ifi27	TSS26289,TSS28426,TSS42450,TSS47664,TSS51800,TSS70661,TSS97515	12:103434210-103440239	515.953	yes	3	3	541.723	341.136	658.475	484.556	567.634	502.192
ENSMUSG00000034994	Eef2	TSS34028	10:81176630-81182507	590.717	yes	3	3	760.418	578.256	487.059	718.297	521.889	478.385
ENSMUSG00000007021	Syngr3	TSS23994,TSS45614	17:24685091-24689955	576.619	yes	3	3	662.441	693.516	418.231	768.649	488.816	428.059
ENSMUSG00000060240	Cend1	TSS44699,TSS76643,TSS90460,TSS94499	7:141426445-141429491	511.321	yes	3	3	479.065	616.588	424.537	625.212	465.263	457.262
ENSMUSG00000053192	Mllt11	TSS1718,TSS27903,TSS67218,TSS7886,TSS8716	3:95219134-95232171	570.839	yes	3	3	751.861	567.086	549.407	694.38	410.176	452.124
ENSMUSG00000028832	Stmn1	TSS12679,TSS3360,TSS61360,TSS68824,TSS70895	4:134468319-134473843	531.156	yes	3	3	613.645	349.77	561.28	524.583	533.093	604.565
ENSMUSG00000034683	Ppp1r1c	TSS10250,TSS61538,TSS77691,TSS93027,TSS93028	2:79707779-79818496	490.285	yes	3	3	492.865	425.839	597.451	417.42	538.691	469.445
ENSMUSG00000038274	Fau	TSS17780,TSS96497	19:6057887-6059524	503.925	yes	3	3	496.283	422.731	496.774	512.914	553.072	541.774
ENSMUSG00000012848	Rps5	TSS26799,TSS26800,TSS43060,TSS89879,TSS9095,TSS91858	7:12922289-12926686	494.705	yes	3	3	476.609	360.916	611.289	419.924	548.083	551.41
ENSMUSG00000064345	mt-Nd2	TSS94141	MT:3913-4951	316.329	yes	3	3	29.5299	258.828	637.948	52.9279	455.433	463.308
ENSMUSG00000042682	Selk	TSS100453,TSS73518	14:29968307-29975074	477.468	yes	3	3	482.492	347.165	569.996	349.385	610.89	504.881
ENSMUSG00000090841	Myl6	TSS12566	10:128490859-128493875	514.545	yes	3	3	664.462	474.705	370.723	623.635	522.461	431.284
ENSMUSG00000010376	Nedd8	TSS53481,TSS66403	14:55662264-55671906	478.161	yes	3	3	511.079	401.411	514.612	467.895	526.8	447.172
ENSMUSG00000019087	Atp6ap1	TSS101537,TSS101538,TSS15024,TSS17125,TSS28027,TSS31645,TSS36304,TSS53330,TSS61075,TSS99703	X:74297096-74304721	556.454	yes	3	3	713.718	588.367	502.903	614.897	481.71	437.129
ENSMUSG00000025855	Prkar1b	TSS100905,TSS101404,TSS1826,TSS47116,TSS71834,TSS74519,TSS77344,TSS80249,TSS83489,TSS88811,TSS9558	5:139017305-139150001	504.665	yes	3	3	608.05	560.103	409.218	628.818	397.944	423.858
ENSMUSG00000063856	Gpx1	TSS100581,TSS17321,TSS33933,TSS54754	9:108338902-108340343	424.68	yes	3	3	305.471	355.006	509.12	339.368	572.961	466.152
ENSMUSG00000036305	Rpl39-ps	TSS24799,TSS40144	15:102634981-102635336	401.918	yes	3	3	125.573	181.321	879.363	142.751	507.433	575.066
ENSMUSG00000024038	Ndufv3	TSS18361,TSS18363,TSS25944,TSS94987,TSS95046	17:31520114-31531326	462.217	yes	3	3	389.983	405.612	517.534	405.583	620.274	434.317
ENSMUSG00000015092	Edf1	TSS10152,TSS13950,TSS33157,TSS75340,TSS82081	2:25557846-25562082	465.905	yes	3	3	354.367	457.246	366.307	530.403	549.563	537.542
ENSMUSG00000046432	Ngfrap1	TSS34659,TSS3541,TSS92051,TSS96463	X:136270252-136271978	454.769	yes	3	3	441.17	457.882	379.97	480.383	517.627	451.579
ENSMUSG00000032966	Fkbp1a	TSS18870,TSS25158,TSS28461,TSS37542,TSS47090,TSS6060,TSS78252,TSS83861,TSS97561	2:151542482-151561692	467.911	yes	3	3	256.259	536.436	419.122	558.889	534.587	502.172
ENSMUSG00000000214	Th	TSS11658,TSS42460,TSS42461,TSS74039,TSS74042,TSS85384	7:142892751-142931128	429.271	yes	3	3	623.315	466.204	361.462	569.233	265.084	290.327
ENSMUSG00000028822	Tmem50a	TSS101462,TSS27911	4:134897848-134915024	439.909	yes	3	3	516.388	333.751	521.187	404.29	464.655	399.185
ENSMUSG00000025428	Atp5a1	TSS14578,TSS3750,TSS5838,TSS82705,TSS90832	18:77773728-77782869	490.217	yes	3	3	551.556	508.206	465.362	572.441	432.541	411.194
ENSMUSG00000074129	Rpl13a	TSS100593,TSS100857,TSS10446,TSS16242,TSS16243,TSS19466,TSS68646,TSS75530,TSS84454	7:45125557-45136231	413.797	yes	3	3	348.287	281.124	550.453	272.785	550.182	479.951
ENSMUSG00000013698	Pea15a	TSS14647,TSS71152,TSS77612	1:172196727-172206804	479.353	yes	3	3	512.391	521.447	488.804	484.639	425.979	442.858
ENSMUSG00000031840	Rab3a	TSS15736,TSS20573,TSS26291,TSS75116,TSS78924,TSS94356	8:70754678-70758677	457.059	yes	3	3	392.232	529.431	337.466	594.977	441.059	447.189
ENSMUSG00000022450	Ndufa6	TSS61293	15:82350138-82354291	420.976	yes	3	3	364.287	353.573	500.842	340.078	507.516	459.56
ENSMUSG00000064360	mt-Nd3	TSS4001	MT:9458-9806	310.325	yes	3	3	16.8662	186.479	725.63	37.7722	383.991	511.21
ENSMUSG00000064363	mt-Nd4	TSS38139	MT:10166-11544	283.743	yes	3	3	28.1605	254.762	483.566	53.6887	431.746	450.535
ENSMUSG00000019054	Fis1	TSS53707,TSS56741,TSS60583,TSS64209,TSS6715,TSS93719	5:136953274-136966234	430.442	yes	3	3	435.895	377.504	439.859	453.403	481.758	394.234
ENSMUSG00000022474	Pmm1	TSS31553,TSS33422,TSS47433,TSS54527,TSS56934,TSS60201,TSS87350	15:81951107-81960930	455.738	yes	3	3	554.964	474.503	388.479	541.285	403.078	372.117
ENSMUSG00000033307	Mif	TSS97027	10:75859352-75860250	519.531	yes	3	3	619.631	539.888	286.181	792.472	476.19	402.825
ENSMUSG00000006024	Napa	TSS11775,TSS30160,TSS50676,TSS54625,TSS73519,TSS73523,TSS84456	7:16098457-16117975	486.14	yes	3	3	612.564	462.404	421.555	551.863	465.098	403.357
ENSMUSG00000037894	H2afz	TSS19846,TSS27025,TSS33948,TSS43488,TSS74065,TSS83656,TSS89957	3:137864486-137866922	486.44	yes	3	3	432.946	379.286	608.071	380.112	596.454	521.771
ENSMUSG00000022054	Nefm	TSS99054	14:68082589-68124846	496.496	yes	3	3	410.474	784.463	299.476	770.643	333.624	380.297
ENSMUSG00000064367	mt-Nd5	TSS100006	MT:11741-13565	316.625	yes	3	3	33.4937	293.15	631.057	69.9657	462.932	409.149
ENSMUSG00000004207	Psap	TSS19881,TSS28090,TSS9595	10:60277626-60302597	513.899	yes	3	3	437.836	320.308	631.956	546.607	706.643	440.045
ENSMUSG00000032399	Rpl4	TSS75667	9:64173386-64178562	452.988	yes	3	3	584.766	391.208	456.806	475.908	413.594	395.645
ENSMUSG00000090137	Uba52	TSS20700,TSS44613,TSS59150,TSS59661,TSS68014,TSS96799,TSS98447,TSS9853	8:70508262-70510801	408.963	yes	3	3	360.105	366.632	489.522	385.9	487.443	364.178
ENSMUSG00000027447	Cst3	TSS18222,TSS54627,TSS56024	2:148871721-148875692	428.75	yes	3	3	433.935	386.11	392.322	445.759	455.786	458.585
ENSMUSG00000019210	Atp6v1e1	TSS73201	6:120795244-120822685	448.687	yes	3	3	514.81	362.9	423.746	454.192	523.945	412.529
ENSMUSG00000000088	Cox5a	TSS102420	9:57521231-57532424	441.656	yes	3	3	263.899	472.662	358.726	483.851	490.111	580.687
ENSMUSG00000073411	H2-D1	TSS23811,TSS27233,TSS30022	17:35262729-35267499	495.795	yes	3	3	461.587	747.912	338.065	627.932	408.848	390.424
ENSMUSG00000023904	Hcfc1r1	TSS41383,TSS79529,TSS98129	17:23673595-23675227	434.413	yes	3	3	470.01	451.121	381.022	496.591	487.411	320.32
ENSMUSG00000007564	Ppp2r1a	TSS102579,TSS40200,TSS41333,TSS49180,TSS59896,TSS93840,TSS98025	17:20945310-20965916	497.488	yes	3	3	657.929	498.972	411.852	624.31	414.368	377.5
ENSMUSG00000021087	Rtn1	TSS21017,TSS3554,TSS45422,TSS65388	12:72211751-72409054	445.271	yes	3	3	418.515	404.58	414.967	513.226	474.379	445.96
ENSMUSG00000024767	Otub1	TSS2131,TSS35981,TSS59135,TSS62928,TSS89483	19:7198201-7206316	451.084	yes	3	3	537.802	421.615	390.118	524.198	434.709	398.065
ENSMUSG00000032076	Cadm1	TSS12819,TSS32016,TSS34993,TSS5283,TSS7296,TSS73194	9:47530172-47857637	436.423	yes	3	3	513.004	535.517	372.414	502.654	378.251	316.695
ENSMUSG00000033475	Tomm6	TSS32708,TSS55379,TSS60266	17:47686645-47688386	402.195	yes	3	3	365.405	360.637	460.427	378.718	448.82	399.165
ENSMUSG00000008668	Rps18	TSS34536,TSS47805,TSS49446,TSS50912,TSS60289,TSS67362,TSS80284,TSS80352,TSS96650	17:33951998-33956001	397.132	yes	3	3	417.273	269.64	430.363	316.401	543.794	405.324
ENSMUSG00000037710	Cisd1	TSS90436	10:71330479-71344954	413.548	yes	3	3	409.432	409.736	360.144	453.229	464.565	384.183
ENSMUSG00000021288	Klc1	TSS14761,TSS18019,TSS30660,TSS5915,TSS73305,TSS73511,TSS77486,TSS88648,TSS9327	12:111758848-111807844	441.818	yes	3	3	244.271	594.617	310.889	524.924	485.155	491.054
ENSMUSG00000020321	Mdh1	TSS12346,TSS22730,TSS56654,TSS59812	11:21556786-21572367	443.208	yes	3	3	527.3	379.617	426.38	462.698	427.292	435.96
ENSMUSG00000044627	Swi5	TSS16425,TSS39811,TSS49089,TSS68106,TSS81669,TSS87167,TSS94879	2:32278815-32288075	447.661	yes	3	3	441.795	325.31	571.535	313.022	530.427	503.875
ENSMUSG00000025503	Taldo1	TSS24218,TSS37659,TSS42819	7:141392198-141402968	467.742	yes	3	3	545.831	394.663	518.267	490.089	463.909	393.691
ENSMUSG00000067274	Rplp0	TSS100782,TSS65657,TSS73867,TSS90047	5:115559466-115563727	440.502	yes	3	3	545.102	352.426	362.888	472.41	471.534	438.651
ENSMUSG00000022285	Ywhaz	TSS17527,TSS19283,TSS26108,TSS28851,TSS31353,TSS43556,TSS75013	15:36770769-36794547	434.46	yes	3	3	424.963	407.541	470.515	439.794	424.635	439.309
ENSMUSG00000031428	Zcchc18	TSS35793,TSS37890,TSS37893	X:136993154-136998472	421.553	yes	3	3	515.411	419.898	357.441	428.811	403.541	404.219
ENSMUSG00000008682	Rpl10	TSS16312,TSS26442,TSS31891,TSS37942,TSS48837,TSS52651,TSS57173,TSS64681,TSS79139,TSS85264,TSS86910	X:74270811-74273135	398.379	yes	3	3	428.04	294.885	382.641	379.36	466.988	438.36
ENSMUSG00000058254	Tspan7	TSS8309	X:10485157-10596605	477.037	yes	3	3	618.581	442.415	477.2	500.023	441.902	382.1
ENSMUSG00000063882	Uqcrh	TSS27042,TSS32837,TSS6055,TSS71084,TSS93987	4:116066964-116075071	349.799	yes	3	3	274.272	240.803	533.136	220.684	511.693	318.205
ENSMUSG00000075706	Gpx4	TSS21231,TSS21233,TSS34735,TSS68507,TSS72025,TSS74296,TSS97514	10:80047165-80056439	376.193	yes	3	3	398.954	316.031	339.858	376.696	431.023	394.598
ENSMUSG00000059323	Tonsl	TSS13851,TSS33990,TSS37458,TSS55197,TSS61373,TSS61476,TSS85666,TSS91382,TSS9499	15:76622087-76639958	428.798	yes	3	3	575.091	373.728	345.604	536.692	393.252	348.42
ENSMUSG00000034566	Atp5h	TSS17513,TSS20671,TSS45296,TSS90168,TSS92132,TSS97273,TSS99416	11:115415688-115419962	366.425	yes	3	3	358.989	234.742	422.449	271.38	494.322	416.669
ENSMUSG00000027523	Gnas	TSS19293,TSS22793,TSS27,TSS28099,TSS37376,TSS41990,TSS43109,TSS47328,TSS52913,TSS58637,TSS68066,TSS80124,TSS81476,TSS87224,TSS95072,TSS96705	2:174284319-174346744	364.909	yes	3	3	350.864	309.568	342.738	378.5	482.595	325.189
ENSMUSG00000022174	Dad1	TSS100833,TSS42787	14:54235478-54254104	410.486	yes	3	3	490.31	414.346	357.341	475.064	417.973	307.879
ENSMUSG00000023175	Bsg	TSS22069,TSS31325,TSS36694,TSS40117,TSS40549,TSS59794	10:79704490-79711969	424.496	yes	3	3	392.304	474.015	364.008	495.466	427.29	393.895
ENSMUSG00000038690	Atp5j2	TSS13017,TSS51715,TSS62908,TSS97263	5:145183697-145192062	369.253	yes	3	3	276.328	258.83	482.496	218.361	479.999	499.503
ENSMUSG00000021268	Meg3	TSS10815,TSS18462,TSS18942,TSS27050,TSS28919,TSS3984,TSS3985,TSS3987,TSS40406,TSS65025,TSS98910	12:109541000-109571726	199.408	yes	3	3	45.1463	251.061	183.448	132.583	198.708	385.501
ENSMUSG00000027566	Psma7	TSS21651,TSS25810,TSS2599,TSS26052,TSS36732,TSS56110,TSS88901	2:180036372-180042433	385.199	yes	3	3	371.237	249.415	466.437	276.25	527.622	420.232
ENSMUSG00000020612	Prkar1a	TSS13666,TSS1990,TSS28794,TSS87529	11:109649404-109669656	440.614	yes	3	3	540.283	444.633	437.539	469.362	344.528	407.336
ENSMUSG00000030654	Arl6ip1	TSS83784	7:118118890-118129625	403.987	yes	3	3	456.318	378.676	448.648	356.944	395.307	388.028
ENSMUSG00000065685	Gm23732	TSS75875	12:116173312-116173419	189.317	yes	2	0	0	460.141	675.762	0	0	0
ENSMUSG00000005161	Prdx2	TSS101415,TSS102104,TSS1244,TSS44583,TSS51590,TSS57893,TSS75910	8:84969586-84974834	397.506	yes	3	3	415.54	290.467	416.121	350.592	497.707	414.606
ENSMUSG00000069744	Psmb3	TSS38688,TSS40265,TSS95960	11:97703398-97713500	421.079	yes	3	3	496.343	340.988	400.995	456.3	475.095	356.752
ENSMUSG00000024646	Cyb5a	TSS38380,TSS42748,TSS61645,TSS65082,TSS82119	18:84851337-84880401	375.203	yes	3	3	352.413	297.152	451.31	325.585	424.98	399.779
ENSMUSG00000051391	Ywhag	TSS5549,TSS76294,TSS76297,TSS99522,TSS99524	5:135908408-135934616	417.581	yes	3	3	270.554	500.002	337.072	574.298	391.397	432.162
ENSMUSG00000017404	Rpl19	TSS34153,TSS47699,TSS67235	11:98026709-98030492	381.707	yes	3	3	410.17	236.934	414.923	312.101	496.594	419.519
ENSMUSG00000030161	Gabarapl1	TSS1806	6:129533199-129542331	406.743	yes	3	3	326.098	386.936	422.046	411.871	418.916	474.592
ENSMUSG00000018340	Anxa6	TSS17073,TSS9469	11:54979107-55033445	445.153	yes	3	3	596.729	471.764	415.418	485.438	357.371	344.199
ENSMUSG00000014769	Psmb1	TSS95015	17:15475720-15498276	380.156	yes	3	3	386.501	288.148	441.33	315.254	468.634	381.067
ENSMUSG00000028745	Capzb	TSS13673,TSS13674,TSS23799,TSS24075,TSS35567,TSS61594,TSS66815,TSS75553,TSS81091,TSS90247,TSS94185	4:139192898-139291818	412.137	yes	3	3	387.197	426.932	408.491	467.219	393.829	389.154
ENSMUSG00000039661	Dusp26	TSS18593,TSS20269,TSS40194,TSS56686,TSS89525	8:31089470-31097047	399.714	yes	3	3	367.141	429.647	314.499	478.567	432.802	375.625
ENSMUSG00000018567	Gabarap	TSS102592,TSS33404,TSS41779,TSS93630	11:69991142-69994951	388.826	yes	3	3	346.924	315.471	462.282	370.969	447.598	389.711
ENSMUSG00000025151	Maged1	TSS11596,TSS15497,TSS18937,TSS30105,TSS64577,TSS79548,TSS94379	X:94535473-94542143	476.834	yes	3	3	552.48	461.414	445.556	543.265	421.02	437.267
ENSMUSG00000091204	Gm7271	TSS60454,TSS68618	5:76484039-76516628	323.777	yes	3	3	415.307	260.145	328.458	285.395	328.766	324.591
ENSMUSG00000025723	Nmb	TSS31955,TSS34386,TSS51261,TSS72633	7:80902226-80905076	353.22	yes	3	3	349.207	380.027	403.178	304.983	420.173	261.753
ENSMUSG00000020917	Acly	TSS11880,TSS15166,TSS31823,TSS51093,TSS66521,TSS7744	11:100476352-100528000	378.596	yes	3	3	556.028	393.597	333.55	387.662	305.18	295.557
ENSMUSG00000033938	Ndufb7	TSS84688,TSS93167	8:83566670-83571626	368.334	yes	3	3	317.317	307.582	386.37	353.34	444.433	400.962
ENSMUSG00000025508	Rplp2	TSS100519,TSS24168,TSS32773,TSS39086,TSS70350,TSS78041	7:141447369-141451585	390.029	yes	3	3	401.818	311.089	384.116	416.868	456.639	369.646
ENSMUSG00000028618	Tmem59	TSS16022,TSS2691,TSS52466,TSS57437,TSS7445	4:107178398-107200996	409.517	yes	3	3	499.845	442.426	343.96	442.874	370.958	357.041
ENSMUSG00000059714	Flot1	TSS11693,TSS15539,TSS19428,TSS5084,TSS68613,TSS71831,TSS7956,TSS80355,TSS88075,TSS88178,TSS91475	17:35823229-35832791	377.754	yes	3	3	333.894	396.536	302.665	492.333	382.381	358.715
ENSMUSG00000069917	Hba-a2	TSS17447,TSS57340	11:32296488-32297298	253.671	yes	3	3	119.225	67.9209	641.127	27.6404	393.286	272.829
ENSMUSG00000025794	Rpl14	TSS89240	9:120571516-120574653	359.428	yes	3	3	376.507	243.457	417.787	298.847	408.282	411.689
ENSMUSG00000009863	Sdhb	TSS51600,TSS8457,TSS96646	4:140961202-140979193	397.541	yes	3	3	435.188	343.128	415.354	405.039	417.552	368.987
ENSMUSG00000021270	Hsp90aa1	TSS11737,TSS16707,TSS2782,TSS35125,TSS59048,TSS62646,TSS65833,TSS71592	12:110690604-110702728	372.187	yes	3	3	344.662	349.594	434.71	329.333	411.735	363.087
ENSMUSG00000035202	Lars2	TSS89230	9:123366939-123462664	329.892	yes	3	3	297.734	281.634	350.199	294.237	360.094	395.457
ENSMUSG00000057322	Rpl38	TSS11014,TSS12908,TSS49503,TSS65306	11:114668523-114672331	319.273	yes	3	3	188.708	232.416	478.699	192.804	437.28	385.733
ENSMUSG00000026238	Ptma	TSS42984,TSS52663,TSS71579,TSS71580,TSS90690	1:86526725-86530712	419.932	yes	3	3	603.82	381.315	348.033	502.332	380.19	303.901
ENSMUSG00000040048	Ndufb10	TSS36879,TSS42616,TSS44517,TSS54862,TSS82622,TSS98779	17:24722059-24724478	366.077	yes	3	3	377.139	301.91	381.567	361.736	464.884	309.227
ENSMUSG00000044349	Snhg11	TSS11075,TSS18666,TSS26988,TSS7111,TSS7837	2:158375637-158386145	171.801	yes	3	3	79.6675	97.4711	205.041	55.1654	252.109	341.35
ENSMUSG00000003970	Rpl8	TSS81291	15:76904070-76906318	362.973	yes	3	3	428.996	292.07	329.399	404.327	382.052	340.995
ENSMUSG00000028837	Psmb2	TSS24334,TSS51289,TSS97750	4:126677629-126709714	361.869	yes	3	3	354.824	274.406	392.931	339.872	390.122	419.059
ENSMUSG00000018770	Atp5g3	TSS73473,TSS92607,TSS93334,TSS93388,TSS93389	2:73908446-73911326	326.051	yes	3	3	210.1	276.885	357.156	289.157	406.253	416.754
ENSMUSG00000043004	Gng2	TSS13476,TSS15248,TSS16341,TSS36361,TSS43574,TSS47888	14:19872558-19977627	379.045	yes	3	3	436.349	381.744	446.461	358.994	354.816	295.903
ENSMUSG00000033585	Ndn	TSS5512	7:62348276-62349928	357.471	yes	3	3	310.448	413.473	309.731	385.518	354.915	370.743
ENSMUSG00000063457	Rps15	TSS45606,TSS51139	10:80292452-80294114	349.34	yes	3	3	381.254	316.034	338.873	381.101	384.506	294.271
ENSMUSG00000023456	Tpi1	TSS103262,TSS40610,TSS43900,TSS49707,TSS98637	6:124810585-124814296	406.754	yes	3	3	446.671	434.757	342.428	466.047	406.128	344.492
ENSMUSG00000006699	Cdc42	TSS73847,TSS93755	4:137319695-137357720	360.007	yes	3	3	381.035	274.99	462.606	309.214	358	374.197
ENSMUSG00000024571	Gm16286	TSS100992,TSS11250,TSS1886,TSS1889,TSS23505,TSS23511,TSS58678,TSS76363,TSS92477	18:80206764-80212741	373.023	yes	3	3	443.019	396.423	272.358	459.574	378.867	287.897
ENSMUSG00000074884	Serf2	TSS2890,TSS39783,TSS48833,TSS86905,TSS95296	2:121449194-121458313	365.015	yes	3	3	357.261	331.441	409.128	315.923	406.331	370.007
ENSMUSG00000020737	Hn1	TSS101961,TSS23304,TSS78247,TSS80337,TSS80625	11:115497352-115514387	415.168	yes	3	3	434.621	345.692	374.465	494.405	442.049	399.775
ENSMUSG00000032330	Cox7a2	TSS62138	9:79755240-79759853	279.508	yes	3	3	148.6	176.83	367.781	143.644	467.034	373.161
ENSMUSG00000043716	Rpl7	TSS43291,TSS50635,TSS64372,TSS68729,TSS74530,TSS98683	1:16101294-16104662	350.846	yes	3	3	375.413	263.182	389.237	302.731	412.185	362.327
ENSMUSG00000025410	Dctn2	TSS82588	10:127266261-127281959	367.976	yes	3	3	377.23	362.61	346.069	417.555	366.634	337.76
ENSMUSG00000050359	Sprr1a	TSS30351	3:92483951-92485895	569.19	yes	3	3	441.975	338.988	634.806	596.732	486.35	916.289
ENSMUSG00000029465	Arpc3	TSS16438,TSS41900,TSS46962,TSS47946,TSS49528,TSS55510,TSS59331,TSS6736	5:122391877-122414184	341.308	yes	3	3	411.355	304.633	324.733	307.316	442.213	257.597
ENSMUSG00000048758	Rpl29	TSS6903,TSS72662	9:106429453-106431568	338.756	yes	3	3	334.399	283.585	377.332	350.682	366.001	320.537
ENSMUSG00000020708	Psmc5	TSS9415	11:106256153-106263120	360.944	yes	3	3	448.489	321.799	353.298	379.189	352.631	310.258
ENSMUSG00000001120	Pcbp3	TSS21504,TSS32788,TSS47975,TSS58486,TSS59077,TSS67426,TSS74613,TSS91377,TSS98185	10:76761856-76961887	374.438	yes	3	3	349.702	419.845	303.391	474.348	350.113	349.229
ENSMUSG00000015837	Sqstm1	TSS26046,TSS39303,TSS42879,TSS75759,TSS8586,TSS92998,TSS9785	11:50199365-50210827	308.343	yes	3	3	198.478	311.355	326.076	333.825	357.417	322.904
ENSMUSG00000048070	Pirt	TSS63908	11:66911980-66929876	353.036	yes	3	3	433.231	357.534	336.958	335.259	338.627	316.607
ENSMUSG00000040385	Ppp1ca	TSS37968	19:4192157-4195419	348.769	yes	3	3	376.705	312.053	339.438	353.372	369.385	341.662
ENSMUSG00000009549	Srp14	TSS45335,TSS53850,TSS61299,TSS94918	2:118475849-118479711	330.511	yes	3	3	263.754	235.654	420.262	226.665	466.408	370.323
ENSMUSG00000022108	Itm2b	TSS56683	14:73362230-73385271	362.295	yes	3	3	306.385	377.452	349.477	427.545	356.768	356.142
ENSMUSG00000002102	Psmc3	TSS101618,TSS15921,TSS22810,TSS26574,TSS3204,TSS37640,TSS46102,TSS57730,TSS64404,TSS6849	2:91054008-91066369	367.191	yes	3	3	453.576	369.593	309.193	393.535	342.052	335.195
ENSMUSG00000017188	Coa3	TSS83222,TSS97600	11:101277967-101279114	314.83	yes	3	3	268.973	223.306	396.529	231.45	392.134	376.59
ENSMUSG00000047261	Gap43	TSS58953,TSS74214	16:42248441-42340651	478.581	yes	3	3	503.973	337.383	494.936	504.879	458.084	572.232
ENSMUSG00000061518	Cox5b	TSS2158,TSS2160,TSS48072,TSS50733,TSS59548,TSS93914	1:36691483-36693681	303.832	yes	3	3	236.715	246.146	376.232	250.624	389.661	323.616
ENSMUSG00000028546	Elavl4	TSS16057,TSS16842,TSS17149,TSS36080,TSS46211,TSS47652,TSS6365,TSS67454,TSS98047	4:110203721-110351909	353.206	yes	3	3	457.385	340.347	322.056	384.421	367.944	247.082
ENSMUSG00000027506	Tpd52	TSS13035,TSS19904,TSS28157,TSS28160,TSS28268,TSS62078,TSS62083,TSS68909,TSS78532	3:8925592-9004723	344.929	yes	3	3	374.1	339.73	313.139	332.308	355.684	354.611
ENSMUSG00000070394	Tmem256	TSS33718,TSS64449,TSS67643,TSS6948,TSS91114	11:69838513-69839618	286.859	yes	3	3	119.635	148.793	497.391	102.041	442.301	410.996
ENSMUSG00000026399	Cd55	TSS12246,TSS38321,TSS58259,TSS58362,TSS72681	1:130439026-130462744	332.694	yes	3	3	400.83	307.016	426.455	249.509	361.574	250.781
ENSMUSG00000105388	Rpl36a-ps2	TSS6528	3:145879019-145879340	317.497	yes	3	3	207.733	206.349	525.957	195.055	427.563	342.322
ENSMUSG00000028447	Dctn3	TSS30349,TSS38038,TSS57246	4:41714797-41723170	311.212	yes	3	3	229.441	283.407	304.527	300.652	393.294	355.95
ENSMUSG00000023224	Serping1	TSS59455,TSS85925,TSS90770	2:84765386-84775444	355.182	yes	3	3	476.332	446.845	301.805	340.358	301.826	263.928
ENSMUSG00000022234	Cct5	TSS42860,TSS5214,TSS75355,TSS76752,TSS86263	15:31590799-31601847	360.862	yes	3	3	414.051	301.812	399.945	341.538	376.375	331.453
ENSMUSG00000056296	Synpr	TSS16760,TSS28365,TSS32335,TSS55262,TSS80767	14:13284779-13615459	300.678	yes	3	3	314.962	235.908	411.571	190.727	327.168	323.729
ENSMUSG00000022890	Atp5j	TSS24547,TSS27789,TSS40968,TSS47365,TSS55228,TSS57652,TSS5848,TSS63447,TSS65491,TSS73708,TSS7854,TSS79134	16:84827865-84835625	291.742	yes	3	3	198.461	229.941	396.669	206.837	361.854	356.687
ENSMUSG00000009894	Snap47	TSS21008,TSS46005,TSS47835,TSS80619,TSS95850,TSS95853	11:59407133-59451186	358.952	yes	3	3	482.289	319.388	314.77	404.215	306.98	326.07
ENSMUSG00000055681	Cope	TSS17607,TSS19788,TSS34973,TSS3788,TSS42638,TSS56834,TSS56838,TSS99019	8:70302517-70312993	340.359	yes	3	3	427.407	337.398	284.608	430.006	331.142	231.596
ENSMUSG00000070493	Chchd2	TSS41623,TSS96500	5:129881155-129887470	323.78	yes	3	3	156.568	292.845	348.731	278.318	453.308	412.908
ENSMUSG00000020635	Fkbp1b	TSS36216	12:4833174-4841595	330.994	yes	3	3	270.559	347.559	323.443	368.373	338.964	337.064
ENSMUSG00000025221	Kcnip2	TSS32631,TSS37401,TSS51408,TSS64321,TSS71793,TSS71794,TSS78544,TSS8374,TSS97838	19:45791838-45816061	328.405	yes	3	3	521.389	365.469	269.771	314.435	255.453	243.911
ENSMUSG00000041881	Ndufa7	TSS1064,TSS15710,TSS2442,TSS2447,TSS32398,TSS48780,TSS55623,TSS56723,TSS83969	17:33824590-33838316	300.814	yes	3	3	226.087	185.701	341.663	177.811	488.61	385.009
ENSMUSG00000021423	Ly86	TSS35307	13:37345344-37419036	312.919	yes	3	3	313.263	324.1	342.427	236.967	374.994	285.762
ENSMUSG00000033615	Cplx1	TSS10807,TSS49293	5:108518553-108550024	309.413	yes	3	3	251.392	395.96	255.6	370.846	264.106	318.575
ENSMUSG00000031781	Ciapin1	TSS22930,TSS34521,TSS37620,TSS3786,TSS3803,TSS51580,TSS51583,TSS64789,TSS81280,TSS92862	8:94819817-94838358	354.323	yes	3	3	446.5	349.388	186.636	454.176	361.315	327.926
ENSMUSG00000051234	Rnf7	TSS20230,TSS33603,TSS52825	9:96470936-96478675	301.166	yes	3	3	292.261	223.311	378.05	218.115	386.695	308.566
ENSMUSG00000029621	Arpc1a	TSS10450,TSS25100,TSS48151,TSS63051,TSS91128,TSS97497	5:145083829-145108761	321.95	yes	3	3	358.529	268.894	380.856	296.988	347.384	279.051
ENSMUSG00000002416	Ndufb2	TSS46947,TSS51054,TSS51058,TSS51062,TSS77778,TSS99201	6:39592573-39603382	270.712	yes	3	3	142.962	227.234	352.275	172.004	420.061	309.734
ENSMUSG00000044287	Nrn1l	TSS36951,TSS3934	8:105893566-105895023	334.305	yes	3	3	321.466	361.4	328.942	329.797	384.017	280.206
ENSMUSG00000031149	Praf2	TSS53271	X:7728438-7731064	336.485	yes	3	3	356.676	408.218	288.849	406.128	313.858	245.184
ENSMUSG00000021178	Psmc1	TSS28729	12:100110185-100123364	339.567	yes	3	3	401.447	277.228	345.61	318.141	355.056	339.921
ENSMUSG00000037852	Cpe	TSS32968	8:64592557-64693040	300.903	yes	3	3	250.941	334.973	284.972	319.179	363.252	252.101
ENSMUSG00000060152	Pop5	TSS13100,TSS51991,TSS51993,TSS61305,TSS70774,TSS82364	5:115235835-115245351	281.71	yes	3	3	130.772	301.74	276.458	264.721	374.06	342.507
ENSMUSG00000018965	Ywhah	TSS30856,TSS39952,TSS51252,TSS90630	5:33018815-33027966	274.549	yes	3	3	214.505	261.11	258.718	272.324	352.488	288.146
ENSMUSG00000025362	Rps26	TSS14345	10:128624529-128626506	307.351	yes	3	3	318.008	240.931	337.616	287.723	336.807	323.022
ENSMUSG00000048349	Pou4f1	TSS93975,TSS99336	14:104461675-104467999	293.329	yes	3	3	302.06	255.734	337.213	251.082	309.079	304.804
ENSMUSG00000025135	Anapc11	TSS32119,TSS5946,TSS78019,TSS81276	11:120598420-120608198	316.162	yes	3	3	343.552	271.904	290.092	354.227	381.02	256.179
ENSMUSG00000002332	Dhrs1	TSS40442,TSS46587,TSS61471,TSS81000	14:55739019-55745690	368.907	yes	3	3	409.86	313.947	357.598	403.717	361.443	366.875
ENSMUSG00000030647	Ndufc2	TSS36176,TSS52256	7:97400002-97407802	280.257	yes	3	3	210.563	235.526	349.68	202.829	377.733	305.211
ENSMUSG00000068220	Lgals1	TSS46425	15:78926724-78930465	399.361	yes	3	3	382.236	329.3	487.141	444.54	351.022	401.925
ENSMUSG00000030432	Rpl28	TSS4181,TSS48551,TSS77108,TSS99534	7:4792873-4794562	300.406	yes	3	3	382.094	271.458	238.408	355.244	307.49	247.741
ENSMUSG00000060938	Rpl26	TSS16816,TSS53310,TSS53624,TSS54112,TSS62828,TSS81763	11:68901582-68906989	276.395	yes	3	3	239.703	189.879	334.672	198.949	380.479	314.686
ENSMUSG00000074800	Gm4149	TSS43142	13:75644863-75645226	267.586	yes	3	3	161.376	189.608	370.376	166.383	349.458	368.317
ENSMUSG00000067847	Romo1	TSS27709,TSS55733,TSS74690,TSS79680	2:156144038-156145797	278.502	yes	3	3	182.504	216.117	356.228	234.445	355.738	325.981
ENSMUSG00000036062	N28178	TSS18232,TSS31494,TSS60381,TSS66774,TSS69695,TSS79312,TSS81973,TSS85898,TSS93981	4:42916659-42944752	261.92	yes	3	3	257.327	317.867	238.758	279.587	269.274	208.708
ENSMUSG00000062753	AI413582	TSS21263,TSS28804,TSS48059,TSS97185	17:27563574-27565749	261.608	yes	3	3	180.76	225.597	332.365	215.685	330.824	284.418
ENSMUSG00000046516	Cox17	TSS20708,TSS51527,TSS55494,TSS55496,TSS59033,TSS59158	16:38346990-38352763	249.77	yes	3	3	157.365	194.059	354.026	173.254	316.264	303.653
ENSMUSG00000059534	Uqcr10	TSS6045,TSS62883,TSS93542	11:4701972-4704342	269.39	yes	3	3	236.136	188.563	301.57	197.746	393.908	298.418
ENSMUSG00000039105	Atp6v1g1	TSS69801	4:63544771-63550750	299.707	yes	3	3	257.82	239.911	364.346	250.567	377.711	307.889
ENSMUSG00000093930	Hmgcs1	TSS90958	13:119690461-119708086	336.878	yes	3	3	428.885	358.726	367.788	330.376	268.293	267.2
ENSMUSG00000020153	Ndufs7	TSS13822,TSS27327,TSS36979,TSS56272,TSS56730,TSS75218	10:80249120-80256794	319.504	yes	3	3	409.67	304.115	243.035	439.938	266.684	253.581
ENSMUSG00000048076	Arf1	TSS12976,TSS58959	11:59211411-59228270	322.072	yes	3	3	373.201	300.974	302.581	362.374	308.458	284.841
ENSMUSG00000030007	Cct7	TSS82818	6:85451504-85468477	331.764	yes	3	3	414.138	317.25	300.556	337.896	308.867	311.877
ENSMUSG00000069372	Ctxn3	TSS1002	18:57468485-57478134	271.116	yes	3	3	276.069	211.875	295.068	199.356	338.601	305.726
ENSMUSG00000035674	Ndufa3	TSS25478,TSS44773,TSS44774,TSS44776,TSS82450,TSS86812	7:3617372-3620163	277.908	yes	3	3	254.735	223.899	299.475	232.835	372.983	283.518
ENSMUSG00000046721	Rpl14-ps1	TSS25670	7:45324940-45325651	273.759	yes	3	3	184.256	180.922	454.517	160.703	350.732	311.422
ENSMUSG00000100755	Rps23-ps1	TSS85572	3:37714739-37715164	261.919	yes	3	3	123.526	131.562	486.264	101.607	451.387	277.168
ENSMUSG00000039126	Prune2	TSS91815	19:16956117-17223932	274.125	yes	3	3	251.414	272.359	302.195	208.785	329.915	280.084
ENSMUSG00000030603	Psmc4	TSS16838,TSS25892,TSS43254,TSS47609,TSS67523	7:28041706-28050101	329.938	yes	3	3	461.523	263.214	336.163	403.728	249.529	265.473
ENSMUSG00000029752	Asns	TSS11459,TSS12401,TSS12402,TSS17107,TSS26506,TSS8478,TSS86310	6:7675168-7693254	328.878	yes	3	3	366.594	299.479	331.465	334.992	330.951	309.789
ENSMUSG00000001289	Pfdn5	TSS21649,TSS48485,TSS56129,TSS63261,TSS74030,TSS86559,TSS93223	15:102326115-102331873	251.101	yes	3	3	331.674	130.22	261.201	141.418	398.261	243.833
ENSMUSG00000061981	Flot2	TSS2100,TSS74709,TSS76883,TSS97864	11:78037930-78060434	302.28	yes	3	3	286.05	345.044	235.039	369.311	317.512	260.722
ENSMUSG00000032657	Fam189b	TSS12806,TSS21229,TSS22909,TSS45307,TSS53831,TSS59909,TSS65626,TSS79498,TSS88119,TSS94224	3:89183142-89189295	281.867	yes	3	3	153.429	439.591	197.396	362.969	270.424	267.395
ENSMUSG00000001794	Capns1	TSS101690,TSS18389,TSS27407,TSS29625,TSS36504,TSS57667,TSS64763	7:30186941-30195164	268.028	yes	3	3	236.761	260.597	239.593	302.641	326	242.576
ENSMUSG00000022658	Tagln3	TSS13335	16:45711229-45724608	281.006	yes	3	3	297.12	316.218	243.991	332.761	249.97	245.974
ENSMUSG00000020857	Nme2	TSS101205,TSS49203	11:93949813-93956259	289.693	yes	3	3	127.437	199.78	336.304	138.202	484.503	451.931
ENSMUSG00000019362	D8Ertd738e	TSS82647	8:84246236-84249761	289.04	yes	3	3	301.828	291.932	254.182	309.305	310.441	266.55
ENSMUSG00000022354	Ndufb9	TSS70946	15:58933809-58939489	257.929	yes	3	3	211.298	167.353	342.059	175.123	334.749	316.99
ENSMUSG00000045136	Tubb2b	TSS7741	13:34127007-34130354	335.94	yes	3	3	345.032	278.8	290.892	363.417	473.082	264.415
ENSMUSG00000003161	Sri	TSS1453,TSS20508,TSS3524,TSS60589,TSS88251,TSS94231,TSS98704	5:8046077-8069379	295.951	yes	3	3	323.938	290.167	279.789	299.842	330.668	251.302
ENSMUSG00000026895	Ndufa8	TSS6613	2:36036325-36049406	277.568	yes	3	3	247.471	242.627	283.652	251.532	306.529	333.596
ENSMUSG00000019877	Serinc1	TSS10602,TSS11334,TSS22237,TSS3107,TSS41999	10:57515773-57532530	306.339	yes	3	3	332.342	274.152	371.147	265.558	283.011	311.821
ENSMUSG00000022205	Sub1	TSS31371,TSS34731,TSS34869,TSS4665	15:11981338-11996983	261.217	yes	3	3	204.949	207.353	344.391	167.898	346.754	295.956
ENSMUSG00000024501	Dpysl3	TSS102498,TSS60134,TSS62108,TSS89473,TSS95232,TSS95519	18:43320978-43438286	322.913	yes	3	3	403.6	339.054	279.258	330.066	309.011	276.492
ENSMUSG00000002580	Mien1	TSS13268	11:98437707-98438991	265.447	yes	3	3	202.799	235.817	273.306	222.588	338.885	319.29
ENSMUSG00000006095	Tbcb	TSS53257,TSS80692,TSS94978	7:30224130-30232272	273.782	yes	3	3	283.422	261.511	229.06	307.35	307.902	253.45
ENSMUSG00000024953	Prdx5	TSS23407,TSS29063,TSS72356,TSS90233	19:6906696-6910106	264.693	yes	3	3	283.841	253.254	231.822	293.495	273.194	252.553
ENSMUSG00000021520	Uqcrb	TSS5710,TSS75643	13:66900616-66905378	257.943	yes	3	3	175.79	161.012	363.066	153.403	394.334	300.055
ENSMUSG00000072772	Grcc10	TSS49103,TSS58070,TSS72578,TSS95613	6:124739182-124741374	272.781	yes	3	3	321.254	234.51	238.728	269.71	344.428	228.057
ENSMUSG00000028081	Rps3a1	TSS41172	3:86137939-86142702	263.303	yes	3	3	220.925	169.356	372.478	177.73	298.922	340.404
ENSMUSG00000027805	Pfn2	TSS24432,TSS37447,TSS51182,TSS66217	3:57841894-57848079	286.617	yes	3	3	279.083	234.554	379.386	236.122	302.212	288.343
ENSMUSG00000059278	Naa38	TSS35548,TSS38094,TSS41745,TSS53867	11:69395486-69396680	270.562	yes	3	3	173.666	222.646	336.401	192.324	345.589	352.749
ENSMUSG00000047215	Rpl9	TSS30249,TSS30250,TSS36117,TSS40503,TSS49553,TSS49554,TSS6499,TSS71397,TSS77942,TSS84557,TSS97221	5:65388363-65391444	240.853	yes	3	3	176.656	110.253	360.954	109.855	362.936	324.465
ENSMUSG00000022452	Smdt1	TSS14071,TSS25419,TSS69265,TSS75599,TSS81958	15:82338958-82349091	258.784	yes	3	3	191.188	253.064	255.031	267.737	299.922	285.765
ENSMUSG00000038650	Rnh1	TSS24478,TSS76814	7:141160327-141172851	343.361	yes	3	3	445.798	276.313	316.965	409.889	289.652	321.547
ENSMUSG00000016252	Atp5e	TSS43378,TSS85836,TSS9351	2:174461071-174464105	214.29	yes	3	3	100.46	102.49	291.584	78.1389	370.88	342.189
ENSMUSG00000002980	Bcam	TSS2126,TSS26348,TSS4239,TSS69693	7:19756130-19771016	296.562	yes	3	3	136.329	499.763	208.917	345.27	264.201	324.889
ENSMUSG00000025781	Atp5c1	TSS11170,TSS19636,TSS4935,TSS53668,TSS70577,TSS72093,TSS91708	2:10056015-10080510	275.168	yes	3	3	254.62	209.14	353.524	210.358	352.341	271.026
ENSMUSG00000037916	Ndufv1	TSS103054,TSS1120,TSS14660,TSS15983,TSS34317,TSS34319,TSS48320,TSS80793,TSS82047,TSS88424,TSS88753	19:4007496-4012806	281.293	yes	3	3	297.173	300.966	263.221	339.026	259.492	227.88
ENSMUSG00000021660	Btf3	TSS23074,TSS23164,TSS4031,TSS68367,TSS77760	13:98309895-98317006	275.519	yes	3	3	248.602	189.606	343.622	209.643	343.517	318.126
ENSMUSG00000021196	Pfkp	TSS12319,TSS21342,TSS21791,TSS35396,TSS43042,TSS46740,TSS57127,TSS69136,TSS74116,TSS889	13:6579767-6648777	308.243	yes	3	3	404.372	361.4	293.086	332.14	237.414	221.047
ENSMUSG00000021493	Pdlim7	TSS28628,TSS31229,TSS66981,TSS70776,TSS90892,TSS9501,TSS9506,TSS9507	13:55495794-55513676	284.285	yes	3	3	236.254	335.119	217.884	374.43	278.02	264.002
ENSMUSG00000041028	Ghitm	TSS23822,TSS58856	14:37120443-37135322	293.307	yes	3	3	331.736	283.371	324.839	273.031	283.719	263.149
ENSMUSG00000016427	Ndufa1	TSS56439	X:37187587-37191163	238.59	yes	3	3	173.582	169.053	304.849	162.184	336.141	285.731
ENSMUSG00000073616	Myeov2	TSS61034,TSS93566,TSS96674,TSS9733	1:92637144-92641985	223.368	yes	3	3	100.947	130.251	304.147	99.9522	360.856	344.055
ENSMUSG00000039195	1110008P14Rik	TSS47800,TSS82640	2:32377096-32381938	257.869	yes	3	3	175.636	315.023	248.011	276.007	319.114	213.425
ENSMUSG00000022935	Grik1	TSS75889	16:87896195-88056176	270.864	yes	3	3	365.503	300.446	256.3	263.77	227.851	211.313
ENSMUSG00000023913	Pla2g7	TSS28908,TSS39502,TSS64741,TSS65532,TSS84848,TSS95829	17:43568097-43612201	260.92	yes	3	3	319.293	258.845	267.356	240.413	256.437	223.174
ENSMUSG00000028062	Lamtor2	TSS103062,TSS31610,TSS45449,TSS48802,TSS71751	3:88549818-88553074	282.804	yes	3	3	296.214	261.032	256.912	288.647	343.15	250.867
ENSMUSG00000037563	Rps16	TSS15397,TSS44220,TSS85186	7:28350651-28352696	248.714	yes	3	3	191.953	175.426	353.196	161.132	327.808	282.769
ENSMUSG00000027012	Dync1i2	TSS13738,TSS23874,TSS28916,TSS32935,TSS37015,TSS42548,TSS47726,TSS62983,TSS66823,TSS80681,TSS94782	2:71211705-71263303	287.811	yes	3	3	340.129	274.042	323.73	265.522	277.563	245.883
ENSMUSG00000090733	Rps27	TSS318,TSS39255,TSS66937,TSS66938,TSS66939,TSS66940,TSS78401,TSS97688,TSS97692	3:90212521-90213651	222.641	yes	3	3	175.048	104.645	274.91	114.489	348.17	318.585
ENSMUSG00000021290	2010107E04Rik	TSS25226	12:111961375-111966977	217.992	yes	3	3	123.989	148.817	279.382	119.064	347.37	289.332
ENSMUSG00000024758	Rtn3	TSS29046,TSS48926,TSS59895	19:7425900-7483289	243.566	yes	3	3	158.232	247.06	268.334	213.16	290.728	283.884
ENSMUSG00000024158	Hagh	TSS22354,TSS2563,TSS27669,TSS27674,TSS71464,TSS88936,TSS91981	17:24840142-24864450	270.9	yes	3	3	275.832	257.804	289.238	281.158	296.312	225.056
ENSMUSG00000021486	Prelid1	TSS65513	13:55322054-55325271	260.823	yes	3	3	269.098	290.977	212.706	305.738	258.007	228.411
ENSMUSG00000062006	Rpl34	TSS243,TSS246,TSS59245,TSS59253,TSS63664,TSS84217,TSS91937,TSS95918	3:130726830-130730398	221.432	yes	3	3	133.413	130.451	298.072	127.557	359.53	279.569
ENSMUSG00000031748	Gnao1	TSS15996,TSS23829,TSS23959,TSS27004,TSS42710,TSS43066,TSS46730,TSS69896,TSS82683,TSS96736	8:93809965-93969388	233.71	yes	3	3	194.579	238.909	223.281	232.524	295.48	217.487
ENSMUSG00000030744	Rps3	TSS48835,TSS70041,TSS75756,TSS7599	7:99477895-99483738	244.601	yes	3	3	237.386	150.213	341.452	187.391	304.975	246.189
ENSMUSG00000001420	Tmem79	TSS26912,TSS41712,TSS58622,TSS93351	3:88328654-88336148	257.892	yes	3	3	255.481	400.056	175.089	316.513	191.358	208.856
ENSMUSG00000008658	Rbfox1	TSS32126,TSS93071	16:6809221-7412479	280.309	yes	3	3	373.36	288.84	267.189	335.804	223.842	192.816
ENSMUSG00000062580	Timm17a	TSS65181,TSS69130,TSS94906,TSS98274	1:135295212-135313778	274.815	yes	3	3	334.243	213.769	272.928	267.369	317.148	243.433
ENSMUSG00000019494	Cops6	TSS160,TSS44332,TSS76681,TSS76684,TSS79934	5:138161070-138164646	267.999	yes	3	3	285.063	249.051	244.949	280.765	276.168	271.996
ENSMUSG00000091537	Tma7	TSS24831,TSS35039,TSS44119	9:109074567-109082587	223.581	yes	3	3	136.446	146.929	335.577	124.562	365.138	232.833
ENSMUSG00000004267	Eno2	TSS14388,TSS17057,TSS17058,TSS35087,TSS37412,TSS54094,TSS61901,TSS61902,TSS61905,TSS66591,TSS70875,TSS71485,TSS83562,TSS94833	6:124760052-124769673	273.706	yes	3	3	350.553	274.81	249.519	319.995	224.095	223.265
ENSMUSG00000035199	Arl6ip5	TSS7229	6:97210688-97233315	270.574	yes	3	3	242.192	172.849	349.835	218.796	354.125	285.646
ENSMUSG00000021606	Ndufs6	TSS67430,TSS98556	13:73319873-73328542	229.478	yes	3	3	188.902	153.806	331.825	150.905	299.654	251.776
ENSMUSG00000057863	Rpl36	TSS45884	17:56613394-56614243	245.027	yes	3	3	252.379	171.437	240.674	226.866	311.457	267.35
ENSMUSG00000021218	Gdi2	TSS43905	13:3538074-3566261	272.324	yes	3	3	263.062	257.718	305.628	251.513	252.272	303.754
ENSMUSG00000023832	Acat2	TSS102416,TSS55114,TSS95193	17:12942889-12960747	278.057	yes	3	3	375.517	300.583	272.321	288.355	216.247	215.317
ENSMUSG00000061904	Slc25a3	TSS100840,TSS22146,TSS22879,TSS39069,TSS58372,TSS68871,TSS89021,TSS96717	10:91116573-91124059	246.368	yes	3	3	185.833	244.986	255.187	261.678	264.777	265.745
ENSMUSG00000032112	Trappc4	TSS60347	9:44403760-44407548	257.51	yes	3	3	284.939	224.858	274.787	257.657	285.567	217.254
ENSMUSG00000025203	Scd2	TSS61309	19:44293675-44306864	257.78	yes	3	3	300.473	291.564	258.868	243.722	241.789	210.266
ENSMUSG00000001123	Lgals9	TSS17436,TSS24084,TSS63011,TSS75142	11:78962973-78984946	294.86	yes	3	3	383.753	305.287	235.621	330.213	300.74	213.543
ENSMUSG00000021273	Fdft1	TSS84458	14:63145152-63177793	263.971	yes	3	3	333.428	244.449	258.078	282.632	257.494	207.743
ENSMUSG00000053291	Rab4b	TSS45122,TSS45125,TSS54600,TSS77881,TSS79306,TSS83227,TSS90894,TSS98613	7:27168423-27178896	261.382	yes	3	3	214.899	287.811	263.702	301.963	277.153	222.763
ENSMUSG00000025959	Klf7	TSS10105,TSS6707,TSS94316	1:64029446-64122282	263.678	yes	3	3	301.863	279.176	212.556	331.156	243.832	213.482
ENSMUSG00000024847	Aip	TSS12686,TSS19527,TSS27632,TSS563,TSS78648	19:4114445-4125858	252.363	yes	3	3	306.402	239.962	189.219	300.547	259.204	218.844
ENSMUSG00000048307	Ankrd46	TSS99126	15:36477667-36496791	278.097	yes	3	3	336.096	256.663	287.998	281.569	246.274	259.984
ENSMUSG00000078695	Cisd3	TSS43906,TSS69792,TSS88207,TSS99936	11:97685825-97688621	252.366	yes	3	3	289.366	263.433	231.34	258.247	263.712	208.1
ENSMUSG00000024261	Syt4	TSS65650	18:31437807-31447415	281.165	yes	3	3	310.375	249.658	354.261	250.764	249.933	271.998
ENSMUSG00000003363	Pld3	TSS14952,TSS17642,TSS17645,TSS48990,TSS53561,TSS66883,TSS74492,TSS89224	7:27531999-27553218	265.265	yes	3	3	372.144	274.437	191.779	334.576	188.871	229.783
ENSMUSG00000031996	Aplp2	TSS15714	9:31149556-31211815	244.638	yes	3	3	244.956	324.949	222.173	242.858	218.512	214.378
ENSMUSG00000090667	Gm765	TSS67792	6:98238013-98342754	259.959	yes	3	3	327.757	274.823	292.139	231.919	221.418	211.699
ENSMUSG00000027907	S100a11	TSS22872	3:93520487-93526287	336.145	yes	3	3	336.233	194.589	336.63	351.83	374.996	422.59
ENSMUSG00000051207	Mrgprd	TSS79743	7:145314834-145324059	218.663	yes	3	3	257.182	309.499	159.601	237.873	182.855	164.966
ENSMUSG00000026860	Sh3glb2	TSS100787,TSS100788,TSS17120,TSS35472,TSS35647,TSS43974,TSS43976,TSS54945,TSS6453,TSS67269,TSS69064,TSS82087,TSS82090,TSS92024	2:30344808-30359337	239.602	yes	3	3	222.377	277.256	213.801	313.634	227.191	183.352
ENSMUSG00000087679	C330006A16Rik	TSS102124,TSS92516	2:26136813-26140521	247.222	yes	3	3	281.309	240.423	239.924	255.079	227.613	238.984
ENSMUSG00000024966	Stip1	TSS25949	19:7020695-7040026	234.341	yes	3	3	279.987	252.699	229.673	217.284	202.971	223.432
ENSMUSG00000047547	Cltb	TSS2074,TSS82773,TSS9065	13:54592400-54611344	262.247	yes	3	3	176.285	281.654	281.319	273.961	261.823	298.438
ENSMUSG00000071644	Eef1g	TSS6858,TSS70090,TSS77048,TSS77261	19:8967040-8978479	250.583	yes	3	3	285.064	218.155	241.607	260.539	245.649	252.485
ENSMUSG00000037960	1110007C09Rik	TSS96805	13:49202950-49216026	262.915	yes	3	3	214.563	274.302	242.904	358.412	237.852	249.455
ENSMUSG00000020444	Guk1	TSS100110,TSS102999,TSS29217,TSS34231,TSS56049,TSS90224	11:59183874-59192212	244.048	yes	3	3	259.006	199.652	197.267	252.88	317.385	238.098
ENSMUSG00000031422	Morf4l2	TSS102667,TSS13779,TSS14329,TSS27168,TSS27171,TSS43120,TSS52245,TSS71048,TSS96783,TSS98783,TSS99320,TSS99924	X:136732941-136743690	251.061	yes	3	3	258.607	218.965	293.52	235.461	214.085	285.728
ENSMUSG00000074657	Kif5a	TSS7244	10:127225695-127263363	240.158	yes	3	3	324.534	281.449	201.753	244.604	191.893	196.714
ENSMUSG00000053565	Eif3k	TSS1415	7:28971372-28981814	240.704	yes	3	3	319.478	200.621	215.756	272.217	216.812	219.341
ENSMUSG00000060126	Tpt1	TSS101230,TSS30881,TSS3326,TSS33953,TSS33954,TSS87346,TSS91352,TSS99090	14:75845092-75848525	227.323	yes	3	3	176.481	202.56	244.331	226.497	256.812	257.258
ENSMUSG00000045128	Rpl18a	TSS42968	8:70894721-70897443	239.309	yes	3	3	277.824	197.051	238.829	254.135	247.319	220.696
ENSMUSG00000037058	Paip2	TSS101050,TSS26271,TSS32834,TSS65521,TSS71091,TSS90219,TSS94003	18:35598616-35617186	227.404	yes	3	3	201.131	167.017	286.795	171.107	272.558	265.815
ENSMUSG00000062647	Rpl7a	TSS12230,TSS25084,TSS29013,TSS44366,TSS71526,TSS814,TSS85694	2:26910763-26913318	221.997	yes	3	3	250.654	185.76	224.465	225.568	224.563	220.975
ENSMUSG00000025630	Hprt	TSS21730	X:52988136-53021659	232.796	yes	3	3	194.393	138.102	307.082	147.872	265.777	343.548
ENSMUSG00000028932	Psmc2	TSS82288,TSS97441	5:21785282-21803787	243.877	yes	3	3	284.07	204.652	272.453	233.336	217.618	251.133
ENSMUSG00000021190	Lgmn	TSS39240,TSS65605,TSS95946	12:102394083-102439813	276.129	yes	3	3	320.57	417.94	171.858	400.007	156.639	189.76
ENSMUSG00000050043	Tmx2	TSS20783,TSS34624,TSS51693,TSS53992,TSS53995,TSS73903	2:84671315-84679140	237.795	yes	3	3	289.837	255.578	244.933	237.464	207.607	191.352
ENSMUSG00000030707	Coro1a	TSS101498,TSS14333,TSS34761,TSS53446,TSS58644,TSS60243,TSS61503,TSS71186,TSS83196,TSS98691,TSS99272	7:126699772-126707787	221.014	yes	3	3	229.628	252.841	149.577	305.139	228.79	160.106
ENSMUSG00000098274	Rpl24	TSS61622,TSS66742,TSS7287,TSS77928	16:55966274-55971435	226.397	yes	3	3	162.073	146.859	324.891	145.089	283.746	295.723
ENSMUSG00000020585	Laptm4a	TSS34246	12:8921663-8938742	245.221	yes	3	3	265.437	200.024	278.854	209.253	295.209	222.552
ENSMUSG00000022193	Psmb5	TSS40446	14:54614119-54617995	220.758	yes	3	3	202.497	199.141	183.584	235.919	241.175	262.23
ENSMUSG00000023010	Tmbim6	TSS13897,TSS24675,TSS30418,TSS50454,TSS75754,TSS80506,TSS91372,TSS95430	15:99392881-99410049	273.421	yes	3	3	345.128	281.678	214.323	316.768	237.301	245.329
ENSMUSG00000007041	Clic1	TSS6634,TSS89884	17:35049965-35058749	259.004	yes	3	3	273.293	204.41	300.947	235.463	257.853	282.061
ENSMUSG00000005610	Eif4g2	TSS11428,TSS23111,TSS23118,TSS35318,TSS44335,TSS49779,TSS49973,TSS52781,TSS59770,TSS62439,TSS64770,TSS76390,TSS82312,TSS88046	7:111070567-111083030	250.844	yes	3	3	286.585	224.192	313.515	221.261	220.879	238.631
ENSMUSG00000036398	Ppp1r11	TSS35503,TSS6923,TSS87889	17:36948355-36951741	226.47	yes	3	3	294.445	202.8	201.05	243.796	227.753	188.973
ENSMUSG00000006941	Eif1b	TSS10291	9:120492605-120495327	223.242	yes	3	3	178.594	186.865	312.323	191.758	227.534	242.38
ENSMUSG00000031176	Dynlt3	TSS39864,TSS55692,TSS8750	X:9654266-9663003	230.955	yes	3	3	214.484	168.332	310.059	154.18	285.513	253.16
ENSMUSG00000030057	Cnbp	TSS11729,TSS15793,TSS38548,TSS92625	6:87842614-87851106	254.095	yes	3	3	278.983	187.954	310.732	223.535	250.439	272.926
ENSMUSG00000028648	Ndufs5	TSS1216,TSS20619,TSS99052,TSS99056	4:123712709-123718202	206.264	yes	3	3	155.538	173.394	240.741	186.283	259.882	221.747
ENSMUSG00000024639	Gnaq	TSS23888,TSS59782,TSS77967	19:16132830-16387463	219.853	yes	3	3	294.294	241.929	232.145	182.203	227.926	140.619
ENSMUSG00000001416	Cct3	TSS19496,TSS23489,TSS50218,TSS60085,TSS84470,TSS9028,TSS9066,TSS94580,TSS96141,TSS96142	3:88297115-88321767	231.105	yes	3	3	273.682	207.492	254.056	226.203	199.124	226.07
ENSMUSG00000071379	Hpcal1	TSS44534	12:17690813-17791926	255.746	yes	3	3	227.926	266.238	213.985	295.612	281.813	248.901
ENSMUSG00000029088	Kcnip4	TSS30033,TSS35589,TSS50034,TSS54889,TSS59401,TSS80707,TSS92498,TSS98665	5:48389501-49524907	227.567	yes	3	3	281.849	201.036	277.508	190.169	204.585	210.255
ENSMUSG00000032412	Atp1b3	TSS33762,TSS63025,TSS68599	9:96332654-96364442	205.908	yes	3	3	67.8199	302.575	147.513	248.345	250.364	218.829
ENSMUSG00000027533	Fabp5	TSS58512,TSS93764	3:10012547-10016607	229.675	yes	3	3	228.219	176.576	292.226	205.955	240.172	234.904
ENSMUSG00000028691	Prdx1	TSS27575,TSS35316,TSS73514,TSS85347,TSS97102	4:116685543-116700822	230.463	yes	3	3	211.222	150.229	307.948	140.44	312.729	260.209
ENSMUSG00000020219	Timm13	TSS63374	10:80899449-80900969	204.152	yes	3	3	188.466	213.328	162.791	238.004	226.36	195.964
ENSMUSG00000049299	Trappc1	TSS21517,TSS2396,TSS36858,TSS59226,TSS87917	11:69323979-69325793	220.785	yes	3	3	238.398	202.885	216.522	225.472	253.831	187.6
ENSMUSG00000032383	Ppib	TSS62068	9:66060168-66066629	231.025	yes	3	3	264.181	189.56	264.179	226.545	260.964	180.72
ENSMUSG00000059734	Ndufs8	TSS26879	19:3908869-3912717	219.29	yes	3	3	253.979	181.588	161.329	229.968	268.326	220.551
ENSMUSG00000027131	Emc4	TSS37735,TSS37738	2:112363010-112368027	231.431	yes	3	3	169.472	236.196	233.438	223.906	246.795	278.779
ENSMUSG00000002768	Mea1	TSS27009	17:46681136-46683105	242.991	yes	3	3	237.132	216.226	290.485	221.424	258.491	234.19
ENSMUSG00000051851	Cxx1c	TSS1878	X:53608031-53608432	239.395	yes	3	3	304.091	227.998	199.376	296.543	212.424	195.936
ENSMUSG00000029993	Nfu1	TSS4376,TSS56088,TSS93793,TSS98002	6:87009235-87028461	203.76	yes	3	3	225.748	183.555	205.31	205.189	235.906	166.85
ENSMUSG00000018326	Ywhab	TSS78864,TSS87188	2:163994959-164018588	211.289	yes	3	3	167.206	206.976	216.364	214.374	224.671	238.142
ENSMUSG00000038633	Degs1	TSS27792,TSS53745	1:182275771-182282804	235.158	yes	3	3	239.439	234.208	255.221	228.023	231.1	222.955
ENSMUSG00000031672	Got2	TSS50683,TSS62059	8:95864133-95888547	251.132	yes	3	3	326.506	248.102	223.801	291.348	232.622	184.411
ENSMUSG00000008892	Vdac3	TSS36599	8:22577074-22593813	231.867	yes	3	3	228.021	175.204	276.183	191.184	263.041	257.57
ENSMUSG00000016541	Atxn10	TSS28464	15:85336380-85463836	241.129	yes	3	3	253.145	231.005	231.122	259.083	231.569	240.851
ENSMUSG00000031059	Ndufb11	TSS76304	X:20615325-20617619	201.813	yes	3	3	160.014	147.213	254.721	159.203	289.886	199.841
ENSMUSG00000037351	Actr1b	TSS10716,TSS19217,TSS28987,TSS44450,TSS4791,TSS60846,TSS71463	1:36698113-36714422	238.592	yes	3	3	280.654	247.866	192.249	257.424	241.675	211.686
ENSMUSG00000000563	Atp5f1	TSS23985,TSS38012,TSS42587,TSS57227,TSS63067,TSS72481	3:105942697-105960099	218.918	yes	3	3	214.71	173.295	273.181	179.639	251.856	220.825
ENSMUSG00000034187	Nsf	TSS14433,TSS26511,TSS33680,TSS4191,TSS43008,TSS59159,TSS64456,TSS69348	11:103821781-103954056	244.792	yes	3	3	332.631	282.184	240.237	261.78	173.622	178.301
ENSMUSG00000034731	Dgkh	TSS89726	14:78569608-78725089	223.302	yes	3	3	320.567	195.981	230.26	193.411	212.811	186.782
ENSMUSG00000036299	BC031181	TSS83925	18:75005899-75009933	213.349	yes	3	3	209.636	191.197	221.727	201.106	234.444	221.983
ENSMUSG00000025967	Eef1b2	TSS29560,TSS66286,TSS66408,TSS77862,TSS8296,TSS89431,TSS89432,TSS97135	1:63176824-63180486	216.248	yes	3	3	198.242	146.595	285.002	169.161	243.852	254.637
ENSMUSG00000050711	Scg2	TSS1605,TSS23948	1:79434668-79440120	257.075	yes	3	3	320.585	212.898	252.902	252.743	272.568	230.755
ENSMUSG00000028495	Rps6	TSS14382,TSS23795,TSS33562,TSS63902	4:86854659-86857412	216.871	yes	3	3	250.57	147.29	246.637	193.236	239.399	224.092
ENSMUSG00000037072	Sep15	TSS102520,TSS62599,TSS792,TSS8970,TSS92443,TSS99749	3:144570303-144597680	201.002	yes	3	3	201.292	162.884	232.482	157.521	234.319	217.516
ENSMUSG00000020402	Vdac1	TSS11720,TSS23749,TSS29973,TSS66803,TSS97449	11:52360859-52389397	241.051	yes	3	3	331.312	274.972	166.163	270.307	249.027	154.524
ENSMUSG00000021917	Spcs1	TSS22977,TSS3842,TSS54304,TSS68804,TSS8130,TSS8132,TSS8133	14:30999825-31001672	196.509	yes	3	3	179.736	144.675	274.487	134.355	240.951	204.85
ENSMUSG00000020230	Prmt2	TSS12279,TSS16840,TSS25049,TSS36328,TSS70975,TSS70979,TSS70980	10:76207221-76237865	243.911	yes	3	3	312.891	243.106	221.697	284.658	191.555	209.557
ENSMUSG00000038555	Reep2	TSS67010	18:34840588-34847463	238.188	yes	3	3	205.08	331.012	156.663	311.892	211.484	212.999
ENSMUSG00000021957	Tkt	TSS10295,TSS17818,TSS34073,TSS50703,TSS84528	14:30548358-30574722	244.437	yes	3	3	318.228	277.932	192.175	300.119	205.876	172.294
ENSMUSG00000024944	Arl2	TSS30176,TSS75580,TSS76845	19:6134373-6141406	222.058	yes	3	3	253.247	213.796	174.931	274.966	199.254	216.155
ENSMUSG00000050608	Minos1	TSS51810,TSS87255,TSS91747,TSS97068	4:139101813-139131113	192.7	yes	3	3	161.19	133.954	166.901	141.488	289.213	263.454
ENSMUSG00000019795	Pcmt1	TSS1211,TSS43151,TSS43152,TSS45879,TSS4707,TSS50555,TSS803,TSS85940	10:7629372-7681136	218.427	yes	3	3	244.741	187.42	226.474	209.925	211.971	230.028
ENSMUSG00000020736	Nt5c	TSS101680,TSS27559,TSS44120,TSS70734,TSS71433	11:115490419-115491862	202.773	yes	3	3	187.984	151.853	179.41	192.288	266.401	238.705
ENSMUSG00000099560	Mrgprx3-ps	TSS95123	7:47309377-47310295	213.839	yes	3	3	286.182	244.449	166.568	220.478	165.146	200.213
ENSMUSG00000042043	Tbca	TSS80517	13:94788942-94842899	188.003	yes	3	3	128.545	126.845	256.579	115.825	257.759	242.464
ENSMUSG00000018287	Spag7	TSS40061,TSS55402,TSS78175,TSS93523	11:70663770-70669416	222.855	yes	3	3	257.51	178.442	206.832	237.252	237.074	220.021
ENSMUSG00000005103	Wdr1	TSS11918,TSS31094,TSS32671,TSS34042,TSS3823,TSS57517,TSS5837,TSS66453,TSS79111,TSS96145	5:38526812-38563221	254.701	yes	3	3	324.102	298.781	231.56	294.667	191.416	187.682
ENSMUSG00000042712	Wbp5	TSS28730,TSS56269	X:136245078-136247139	178.126	yes	3	3	172.587	136.38	213.251	137.359	234.228	174.95
ENSMUSG00000034006	Pqlc1	TSS18371,TSS22390,TSS30635,TSS52964,TSS5616,TSS80854,TSS83190,TSS9021,TSS93818,TSS99922	18:80253291-80292725	251.847	yes	3	3	243.163	293.582	250.376	275.235	212.627	236.097
ENSMUSG00000023089	Ndufa5	TSS31723,TSS34194,TSS75251,TSS77534	6:24518665-24528013	188.155	yes	3	3	153.749	140.094	221.441	132.594	266.397	214.658
ENSMUSG00000004032	Gstm5	TSS15201,TSS34428,TSS61951,TSS69495,TSS79844,TSS80910	3:107895820-107898686	213.648	yes	3	3	193.452	152.274	276.154	171.735	240.146	248.129
ENSMUSG00000018042	Cyb5r3	TSS48231,TSS64574,TSS65893	15:83153493-83172592	238.928	yes	3	3	223.607	252.27	184.49	336.031	204.284	232.887
ENSMUSG00000025228	Actr1a	TSS96462	19:46376813-46395735	226.732	yes	3	3	228.076	260.633	171.007	255.285	203.274	242.115
ENSMUSG00000003033	Ap1m1	TSS16573,TSS17334,TSS20010,TSS38732,TSS80664	8:72240017-72257385	228.479	yes	3	3	280.706	241.885	177.421	276.271	211.176	183.416
ENSMUSG00000021024	Psma6	TSS23884,TSS2686,TSS62271,TSS67664	12:55384221-55418454	187.055	yes	3	3	161.141	122.547	247.112	119.226	248.38	223.925
ENSMUSG00000022400	Rbx1	TSS18005	15:81466315-81476369	199.698	yes	3	3	211.295	158.944	223.876	166.011	224.925	213.14
ENSMUSG00000016534	Lamp2	TSS67184,TSS7139,TSS83646	X:38401356-38456454	234.578	yes	3	3	272.184	239.299	243.41	206.954	242.494	203.129
ENSMUSG00000031667	Aktip	TSS26867,TSS26869,TSS56612,TSS60727,TSS75137,TSS75357	8:91112040-91134465	206.856	yes	3	3	188.982	201.39	232.49	184.923	215.255	218.096
ENSMUSG00000058546	Rpl23a	TSS15381,TSS19059,TSS45431	11:78180931-78183584	193.208	yes	3	3	184.789	139.172	224.708	159.143	234.272	217.161
ENSMUSG00000039706	Ldb2	TSS27170,TSS35784,TSS36986,TSS86712,TSS94422,TSS9605,TSS99794	5:44472131-44799680	229.976	yes	3	3	339.316	252.369	158.054	343.822	151.997	134.299
ENSMUSG00000065990	Aurkaip1	TSS12987,TSS32613,TSS50759,TSS5842,TSS63406,TSS63411	4:155831271-155833130	210.979	yes	3	3	208.573	191.536	189.742	229.257	241.225	205.539
ENSMUSG00000075702	Selm	TSS10784,TSS44877,TSS85302	11:3514683-3517351	205.197	yes	3	3	154.944	211.027	205.816	234.313	236.58	188.503
ENSMUSG00000049751	Rpl36al	TSS43877,TSS53011,TSS74508	12:69182730-69184083	186.842	yes	3	3	140.37	126.586	280.684	126.509	252.588	194.314
ENSMUSG00000090000	Ier3ip1	TSS31474,TSS33598,TSS73399,TSS79559	18:76930016-76941605	235.234	yes	3	3	56.3414	198.294	285.162	229.178	310.727	331.704
ENSMUSG00000015671	Psma2	TSS30215	13:14613241-14625671	215.146	yes	3	3	207.155	155.344	222.783	163.351	274.766	267.479
ENSMUSG00000024425	Ndfip1	TSS54686	18:38418974-38464399	207.075	yes	3	3	33.111	334.349	59.9975	306.246	138.336	370.411
ENSMUSG00000020022	Ndufa12	TSS13173,TSS63152,TSS82086,TSS94776	10:94198954-94221443	179.024	yes	3	3	145.54	144.131	233.025	141.851	219.138	190.458
ENSMUSG00000024587	Nars	TSS20650	18:64499664-64516557	250.807	yes	3	3	280.778	255.036	282.116	227.238	225.892	233.779
ENSMUSG00000026750	Psmb7	TSS3732,TSS85840	2:38588035-38644087	206.603	yes	3	3	202.542	159.116	227.888	184.303	230.657	235.111
ENSMUSG00000027248	Pdia3	TSS18099,TSS64489,TSS69958,TSS74858	2:121413774-121438687	207.285	yes	3	3	198.574	258.749	199.138	227.214	152.862	207.176
ENSMUSG00000004070	Hmox2	TSS23370,TSS54277,TSS64043,TSS64952,TSS74275,TSS82945	16:4726360-4766742	220.601	yes	3	3	295.155	200.505	185.516	228.075	269.867	144.487
ENSMUSG00000033940	Brk1	TSS57539	6:113604771-113616948	206.177	yes	3	3	201.784	167.91	229.174	182.583	242.803	212.806
ENSMUSG00000079477	Rab7	TSS1825,TSS47749,TSS53231,TSS90975	6:87999105-88045270	220.862	yes	3	3	233.545	216.455	207.974	241.044	211.995	214.162
ENSMUSG00000026864	Hspa5	TSS13344,TSS13450,TSS13455,TSS28813,TSS29256,TSS91940	2:34771969-34777547	228.792	yes	3	3	225.89	265.706	242.737	241.351	179.157	217.909
ENSMUSG00000034120	Srsf2	TSS2183,TSS23538,TSS70428,TSS71739,TSS7964	11:116849900-116853094	63.6046	yes	2	2	0	21.2628	92.9257	0	72.8284	194.611
ENSMUSG00000071014	Ndufb6	TSS34839,TSS44101	4:40270590-40279421	180.557	yes	3	3	79.6606	122.988	253.023	104.359	285.9	237.412
ENSMUSG00000032959	Pebp1	TSS42250,TSS57489,TSS58618,TSS83950	5:117282653-117287625	201.549	yes	3	3	180.821	182.039	207.734	207.978	235.82	194.901
ENSMUSG00000060802	B2m	TSS71287	2:122147685-122153083	215.265	yes	3	3	201.364	168.141	237.963	169.44	274.588	240.096
ENSMUSG00000004849	Ap1s1	TSS36665,TSS47009,TSS53604,TSS60070,TSS97174	5:137034992-137046135	220.122	yes	3	3	180.282	212.083	185.279	234.149	232.056	276.884
ENSMUSG00000029066	Mrpl20	TSS12517,TSS65464,TSS75465,TSS84364,TSS89534,TSS96749	4:155802877-155809975	186.784	yes	3	3	135.182	122.699	313.8	117.784	210.747	220.491
ENSMUSG00000028797	Tmem234	TSS11757,TSS11761,TSS30899,TSS30901,TSS46952,TSS47968,TSS49473,TSS49474,TSS49475,TSS49476,TSS49478,TSS51475,TSS70967,TSS76739,TSS81829,TSS89804,TSS9796	4:129600667-129624059	211.574	yes	3	3	209.742	185.172	222.232	208.479	234.88	208.941
ENSMUSG00000005054	Cstb	TSS25826	10:78425669-78427619	190.505	yes	3	3	126.239	146.939	272.986	122.985	223.671	250.21
ENSMUSG00000041453	Rpl21	TSS12811,TSS53305,TSS58038,TSS69523,TSS82619,TSS8806	5:146832889-146837032	195.487	yes	3	3	210.143	155.372	208.789	184.725	229.432	184.462
ENSMUSG00000021091	Serpina3n	TSS9596	12:104406728-104414329	228.777	yes	3	3	328.591	240.726	198.635	255.596	186.883	162.233
ENSMUSG00000073155	1810058I24Rik	TSS100128,TSS73000,TSS83986	6:35252653-35263496	190.544	yes	3	3	210.694	178.115	162.256	209.525	214.132	168.545
ENSMUSG00000031839	Hsbp1	TSS100701	8:119344537-119348927	193.871	yes	3	3	199.948	153.981	185.024	172.076	239.526	212.669
ENSMUSG00000031320	Rps4x	TSS102694,TSS10685,TSS53511	X:102184940-102189394	195.144	yes	3	3	185.23	147.93	242.755	166.213	236.628	192.109
ENSMUSG00000040479	Dgkz	TSS100652,TSS1790,TSS22771,TSS27177,TSS28275,TSS3620,TSS43768,TSS47448,TSS49654,TSS52297,TSS53317,TSS91673,TSS97597	2:91932823-91975864	142.788	yes	3	3	98.864	145.332	128.188	157.312	206.166	120.867
ENSMUSG00000025613	Cct8	TSS11925,TSS22817,TSS23269,TSS26299,TSS50032,TSS61435,TSS71142,TSS76108,TSS907	16:87483325-87495873	210.75	yes	3	3	234.43	194.074	226.901	198.952	214.081	196.061
ENSMUSG00000077450	Rab11b	TSS25584,TSS60763,TSS62856,TSS65140,TSS95085	17:33742483-33760530	217.268	yes	3	3	312.364	208.529	169.096	265.452	169.634	178.533
ENSMUSG00000031604	Msmo1	TSS10330,TSS23728,TSS77912,TSS86835,TSS87759,TSS94553	8:64718138-64733792	209.98	yes	3	3	189.215	201.217	275.168	187.366	213.919	192.993
ENSMUSG00000090247	Bloc1s1	TSS44057,TSS61943,TSS62634	10:128917881-128924035	171.74	yes	3	3	176.846	128.717	188.024	157.035	210.818	169.001
ENSMUSG00000070304	Scn2b	TSS37223,TSS40564	9:45117875-45130070	195.638	yes	3	3	260.799	178.489	193.935	186.792	195.855	157.956
ENSMUSG00000008036	Ap2s1	TSS25919,TSS54820	7:16738409-16749294	186.123	yes	3	3	129.196	237.876	155.715	223.681	167.495	202.774
ENSMUSG00000031950	Gabarapl2	TSS12364,TSS32906,TSS4834	8:111940702-111953612	187.283	yes	3	3	179.828	121.749	236.943	147.565	231.528	206.082
ENSMUSG00000007721	Ccdc124	TSS47920	8:70868226-70873490	204.957	yes	3	3	143.753	264.057	135.542	313.636	193.009	179.743
ENSMUSG00000020894	Vamp2	TSS33968,TSS40214,TSS53283,TSS79760,TSS99101	11:69088489-69092384	174.901	yes	3	3	51.6344	252.255	86.5388	237.891	182.205	238.88
ENSMUSG00000006273	Atp6v1b2	TSS101964,TSS40474,TSS47645,TSS55964,TSS64740,TSS82568	8:69088645-69113711	198.299	yes	3	3	187.63	215.661	207.018	197.363	195.213	186.907
ENSMUSG00000038803	Ost4	TSS41545,TSS7574	5:30905884-30907788	171.474	yes	3	3	134.958	163.87	193.716	148.741	222.487	165.07
ENSMUSG00000071072	Ptges3	TSS51704,TSS56656,TSS63225	10:128058953-128077272	179.5	yes	3	3	150.304	156.286	209.75	131.608	235.407	193.643
ENSMUSG00000005625	Psmd4	TSS18934,TSS24572,TSS28325,TSS28326,TSS30061,TSS55805,TSS9197,TSS9205	3:95032693-95042614	185.619	yes	3	3	197.377	194.231	153.141	224.035	153.011	191.919
ENSMUSG00000033916	Chmp2a	TSS31306	7:13032005-13034777	192.001	yes	3	3	197.023	136.693	191.425	174.178	235.586	217.1
ENSMUSG00000034403	Pja1	TSS19831,TSS39103,TSS5294,TSS62600,TSS8299	X:99465733-99471273	206.813	yes	3	3	267.208	229.097	151.229	243.633	173.826	175.887
ENSMUSG00000028478	Clta	TSS20077,TSS31677,TSS50986,TSS54971,TSS77471	4:44004451-44032846	167.503	yes	3	3	101.874	165.077	178.24	148.96	189.868	220.997
ENSMUSG00000038717	Atp5l	TSS60880	9:44913249-44920742	163.002	yes	3	3	90.7603	112.683	241.008	86.1243	246.989	200.448
ENSMUSG00000028049	Scamp3	TSS26817,TSS42180,TSS42181,TSS47860,TSS54100,TSS61965,TSS73389,TSS80958	3:89177472-89182765	209.584	yes	3	3	244.229	283.823	142.349	256.39	180.651	150.062
ENSMUSG00000036199	Ndufa13	TSS15238	8:69894187-69902558	195.065	yes	3	3	197.767	172.462	202.197	206.019	196.136	195.807
ENSMUSG00000068749	Psma5	TSS40368,TSS73317	3:108256925-108279974	191.38	yes	3	3	165.068	121.37	267.011	121.713	260.883	212.236
ENSMUSG00000096472	Cdkn2d	TSS91773	9:21288462-21291209	203.645	yes	3	3	233.212	185.43	145.088	247.803	188.912	221.424
ENSMUSG00000025647	Shisa5	TSS103273,TSS18430,TSS19624,TSS23139,TSS24285,TSS24286,TSS35860,TSS35867,TSS37249,TSS39855,TSS4807,TSS5814,TSS59069,TSS61375,TSS76135,TSS77089,TSS89958,TSS93069,TSS99112	9:109038564-109057777	213.582	yes	3	3	251.108	248.316	178.411	238.304	195.756	169.599
ENSMUSG00000039016	Timm8b	TSS56804	9:50603900-50605320	179.36	yes	3	3	98.6552	121.569	269.356	91.3439	270.048	225.189
ENSMUSG00000024387	Csnk2b	TSS25597,TSS25634,TSS26260,TSS361,TSS50708,TSS53890,TSS55258,TSS63768,TSS70744,TSS89892	17:35116195-35122053	214.259	yes	3	3	260.709	175.352	226.35	264.175	227.664	131.302
ENSMUSG00000060803	Gstp1	TSS30378	19:4035406-4037921	206.537	yes	3	3	278.359	167.364	190.754	224.704	201.529	176.51
ENSMUSG00000014077	Chp1	TSS1810,TSS18429,TSS48437,TSS6297,TSS91238	2:119547696-119587027	205.868	yes	3	3	232.581	179.431	241.472	193.813	197.564	190.345
ENSMUSG00000024248	Cox7a2l	TSS11078	17:83501918-83514333	192.994	yes	3	3	187.952	135.409	241.049	156.166	203.691	233.694
ENSMUSG00000015932	Dstn	TSS14323	2:143915319-143943324	191.451	yes	3	3	190.127	138.859	228.023	163.005	198.053	230.641
ENSMUSG00000032826	Ank2	TSS10336,TSS1150,TSS1584,TSS20657,TSS26647,TSS31530,TSS33565,TSS37888,TSS38706,TSS46674,TSS46954,TSS47695,TSS53457,TSS60907,TSS67816,TSS76444,TSS76855,TSS79339,TSS86576,TSS87099,TSS90880,TSS93590,TSS93591,TSS94046	3:126921611-127499350	182.826	yes	3	3	155.477	179.34	232.484	116.5	243.892	169.263
ENSMUSG00000076441	Ass1	TSS32403,TSS47360,TSS52981,TSS85336	2:31470206-31520672	194.909	yes	3	3	229.709	153.735	171.366	213.371	201.019	200.254
ENSMUSG00000019428	Fkbp8	TSS11637,TSS18664,TSS18962,TSS21162,TSS33310,TSS3834,TSS60737,TSS63288,TSS73980,TSS95339,TSS99798	8:70527723-70535328	194.349	yes	3	3	107.643	254.212	136.31	300.27	160.361	207.298
ENSMUSG00000037822	Smim14	TSS102095,TSS21966,TSS40341,TSS52021,TSS64216,TSS78841,TSS92321,TSS98146	5:65446843-65537184	173.23	yes	3	3	192.018	146.942	170.992	199.033	167.973	162.419
ENSMUSG00000030868	Dctn5	TSS100166,TSS46681,TSS831,TSS84816	7:122133040-122149044	199.512	yes	3	3	226.909	169.087	210.143	188.958	192.185	209.788
ENSMUSG00000027952	Pmvk	TSS18203,TSS29089,TSS5415,TSS87634	3:89454540-89469013	196.077	yes	3	3	242.771	186.832	218.404	217.696	195.79	114.97
ENSMUSG00000059070	Rpl18	TSS101799,TSS14896,TSS20450,TSS23883,TSS24645,TSS26483,TSS34744,TSS70450,TSS96670	7:45715456-45720835	196.103	yes	3	3	216.652	156.917	182.984	198.323	232.893	188.85
ENSMUSG00000028410	Dnaja1	TSS2210,TSS24490,TSS28587,TSS44921,TSS45698,TSS57366,TSS57432,TSS94926,TSS95443	4:40722149-40737149	201.715	yes	3	3	214.273	201.26	242.104	175.227	195.32	182.106
ENSMUSG00000000399	Ndufa9	TSS42577,TSS61719	6:126821953-126849136	197.965	yes	3	3	251.741	169.356	199.815	198.048	180.623	188.208
ENSMUSG00000031516	Dctn6	TSS101073,TSS15644,TSS18268,TSS22735,TSS41935,TSS45112,TSS55050,TSS77956,TSS7851,TSS90942	8:34090419-34108796	190.005	yes	3	3	212.96	156.662	218.447	180.365	223.21	148.387
ENSMUSG00000022351	Sqle	TSS30132,TSS75037,TSS76822,TSS84341	15:59315076-59331192	192.911	yes	3	3	172.573	239.743	192.824	214.902	158.711	178.71
ENSMUSG00000022964	Tmem50b	TSS102937,TSS68199	16:91574502-91597800	182.945	yes	3	3	225.158	191.012	181.882	186.781	166.928	145.907
ENSMUSG00000013160	Atp6v0d1	TSS28526,TSS80509	8:105524464-105566047	187.251	yes	3	3	178.691	187.54	164.647	203.97	199.44	189.219
ENSMUSG00000009927	Rps25	TSS98754	9:44407713-44410405	157.609	yes	3	3	91.0623	83.2727	224.409	73.0103	248.593	225.306
ENSMUSG00000052852	Reep1	TSS47153	6:71707560-71810710	212.189	yes	3	3	199.192	261.132	205.069	225.05	180.916	201.774
ENSMUSG00000033059	Pygb	TSS100389,TSS43871,TSS56925,TSS89498,TSS97946	2:150786734-150831758	198.851	yes	3	3	245.845	224.537	165.147	229.666	139.859	188.053
ENSMUSG00000026797	Stxbp1	TSS100499,TSS11228,TSS23637,TSS50529	2:32787601-32847245	193.976	yes	3	3	212.722	218.514	162.924	212.53	185.01	172.155
ENSMUSG00000041548	Hspb8	TSS73731,TSS95742	5:116408490-116422864	178.954	yes	3	3	168.359	173.21	154.29	199.411	203.975	174.481
ENSMUSG00000060073	Psma3	TSS22141,TSS29735,TSS41323,TSS7240,TSS7241,TSS87473,TSS87750,TSS95481	12:70974620-70996347	173.391	yes	3	3	126.541	100.087	255.145	96.2047	224.725	237.643
ENSMUSG00000006342	Susd2	TSS62656	10:75636618-75644008	198.129	yes	3	3	174.095	289.246	143.76	243.145	170.608	167.918
ENSMUSG00000000171	Sdhd	TSS80732	9:50596337-50603849	178.711	yes	3	3	200.638	142.209	184.048	162.79	214.488	168.093
ENSMUSG00000032026	Rexo2	TSS66138	9:48468513-48480611	178.312	yes	3	3	140.904	180.891	164.223	170.493	187.058	226.304
ENSMUSG00000068823	Csde1	TSS1655,TSS22823,TSS32181,TSS37219,TSS45228,TSS49826,TSS72026,TSS79331,TSS80829,TSS82133,TSS8270,TSS82947,TSS85441,TSS85991,TSS95323,TSS99655	3:103020425-103058186	203.784	yes	3	3	246.749	183.988	241.699	184.728	163.788	201.752
ENSMUSG00000037071	Scd1	TSS23924	19:44394450-44407709	197.78	yes	3	3	224.942	270.22	189.855	172.959	166.214	162.488
ENSMUSG00000026914	Psmd14	TSS100810,TSS102391,TSS24406,TSS40898,TSS66092,TSS79067,TSS84964,TSS93106	2:61711693-61800376	188.344	yes	3	3	202.844	131.184	256.199	146.288	242.914	150.636
ENSMUSG00000029614	Rpl6	TSS21592,TSS42535,TSS59966,TSS69853,TSS69918,TSS70413,TSS75028,TSS81313	5:121204480-121209241	174.122	yes	3	3	178.537	119.955	209.205	145.191	191.375	200.469
ENSMUSG00000002015	Bcap31	TSS16012	X:73686177-73716175	178.058	yes	3	3	218.339	148.375	185.03	170.991	173.913	171.7
ENSMUSG00000021771	Vdac2	TSS100763,TSS15561,TSS4342,TSS64408,TSS64939,TSS7242,TSS78832,TSS86237,TSS90778	14:21831268-21845879	189.506	yes	3	3	181.967	179.961	193.831	191.704	196.629	192.946
ENSMUSG00000014294	Ndufa2	TSS88314	18:36742331-36744557	175.339	yes	3	3	202.974	132.111	147.793	191.621	208.104	169.433
ENSMUSG00000006998	Psmd2	TSS12368,TSS33015,TSS33390,TSS73512,TSS92139,TSS92647	16:20651651-20663414	203.289	yes	3	3	259.688	234.793	183.335	228.705	158.879	154.336
ENSMUSG00000068739	Sars	TSS22071,TSS24948,TSS5851,TSS82357,TSS90005	3:108424864-108445209	220.597	yes	3	3	248.835	205.885	220.401	225.92	167.664	254.877
ENSMUSG00000044533	Rps2	TSS102412,TSS30994,TSS34936,TSS67201,TSS68163,TSS93903,TSS96117,TSS99138	17:24718115-24721929	171.01	yes	3	3	113.29	164.614	159.227	161.594	223.233	204.105
ENSMUSG00000029757	Dync1i1	TSS22615,TSS40815,TSS40820,TSS41830,TSS78898	6:5725638-6028039	199.507	yes	3	3	259.454	239.346	158.185	226.697	153.054	160.305
ENSMUSG00000047721	Bola2	TSS3563,TSS44974,TSS78144,TSS90112	7:126695400-126697058	159.427	yes	3	3	39.3964	55.0278	289.82	66.0366	229.595	276.685
ENSMUSG00000029405	G3bp2	TSS10314,TSS12310,TSS27960,TSS44149,TSS44155,TSS56397,TSS66504,TSS9230,TSS93443,TSS95368	5:92052145-92083719	185.008	yes	3	3	228.587	201.561	187.739	192.869	168.854	130.44
ENSMUSG00000041481	Serpina3g	TSS42403,TSS47266,TSS8866,TSS93089	12:104236244-104241939	182.567	yes	3	3	247.607	214.477	159.368	166.63	153.632	153.688
ENSMUSG00000004610	Etfb	TSS39894,TSS76361,TSS92387	7:43444107-43457800	187.23	yes	3	3	191.655	182.482	189.62	193.2	215.884	150.538
ENSMUSG00000021948	Prkcd	TSS22769,TSS25392,TSS42001,TSS4243,TSS44679,TSS48288,TSS75457,TSS83770,TSS97480	14:30595355-30626210	171.764	yes	3	3	161.888	197.719	131.047	173.057	216.014	150.857
ENSMUSG00000025875	Tspan17	TSS19204,TSS42586,TSS43514,TSS54226,TSS6296,TSS63156,TSS71340,TSS7968	13:54789376-54796776	167.41	yes	3	3	112.869	222.312	131.623	204.538	168.189	164.931
ENSMUSG00000032561	Acpp	TSS3075,TSS37013,TSS41400,TSS5040	9:104288315-104337728	172.42	yes	3	3	244.249	176.198	174.323	153.064	159.533	127.155
ENSMUSG00000046671	Mtfr1l	TSS102574,TSS30832,TSS34109,TSS50936,TSS60257,TSS76662	4:134525549-134535387	189.026	yes	3	3	232.938	180.088	147.161	230.231	166.535	177.204
ENSMUSG00000022090	Pdlim2	TSS12213,TSS26928,TSS31419,TSS37725,TSS43736,TSS56975,TSS60827,TSS6502,TSS69723	14:70164217-70177681	176.626	yes	3	3	241.992	106.577	142.026	185.923	209.365	173.87
ENSMUSG00000002844	Adprh	TSS4312	16:38445398-38452689	183.122	yes	3	3	183.174	205.269	150.983	224.878	186.115	148.311
ENSMUSG00000033793	Atp6v1h	TSS13016,TSS32202,TSS43801,TSS70414,TSS74128,TSS88832,TSS89574	1:5070017-5162529	189.86	yes	3	3	181.356	167.81	183.659	192.564	201.363	212.41
ENSMUSG00000025137	Pcyt2	TSS10434,TSS18928,TSS3119,TSS38187,TSS48891,TSS57401,TSS70706,TSS76155,TSS76357,TSS76358,TSS81920,TSS8618	11:120610086-120617936	182.575	yes	3	3	212.374	213.392	173.928	205.855	146.028	143.874
ENSMUSG00000023861	Mpc1	TSS102932,TSS1202,TSS17037,TSS33728,TSS45603,TSS87811,TSS96567	17:8282903-8297661	186.599	yes	3	3	158.544	132.17	226.973	143.244	227.216	231.444
ENSMUSG00000022037	Clu	TSS15894,TSS3173,TSS40720,TSS55087,TSS65635,TSS689,TSS92512,TSS9378,TSS93798	14:65968482-65981548	198.466	yes	3	3	232.803	235.212	171.955	198.826	160.171	191.832
ENSMUSG00000023967	Mrps18a	TSS100428,TSS13551,TSS19798,TSS36114,TSS69053,TSS809	17:46110985-46128910	178.93	yes	3	3	193.648	165.115	185.671	175.876	182.936	170.335
ENSMUSG00000020372	Gnb2l1	TSS10788,TSS14791,TSS29980,TSS42861,TSS68287,TSS7763	11:48800331-48806434	164.715	yes	3	3	162.559	115.61	191.177	141.037	200.115	177.793
ENSMUSG00000058833	2810428I15Rik	TSS29563,TSS48866,TSS52900,TSS71806,TSS72269,TSS94661,TSS96520,TSS97933	8:70504291-70506752	174.108	yes	3	3	130.216	167	151.686	220.437	171.378	203.931
ENSMUSG00000005354	Txn2	TSS25035,TSS28123,TSS36674,TSS52493,TSS5942,TSS85924,TSS8974,TSS90067	15:77915046-77929006	182.262	yes	3	3	216.839	190.177	136.199	235.518	177.914	136.926
ENSMUSG00000008393	Carhsp1	TSS97505	16:8658586-8672153	198.335	yes	3	3	189.396	189.749	189.397	199.903	208.227	213.337
ENSMUSG00000036850	Mrpl41	TSS100886,TSS18961	2:24974116-24975098	161.717	yes	3	3	119.643	98.9594	243.907	89.9559	232.683	185.152
ENSMUSG00000027673	Ndufb5	TSS10055,TSS10056,TSS36133,TSS48418,TSS58898,TSS66813,TSS70575,TSS91255	3:32736989-32751566	154.386	yes	3	3	139.669	125.638	188.459	131.56	165.862	175.131
ENSMUSG00000002395	Use1	TSS40636,TSS44336,TSS51550,TSS53509,TSS59219,TSS67248,TSS95239,TSS98113,TSS98574	8:71366847-71369732	162.378	yes	3	3	171.648	124.806	204.599	148.723	173.112	151.377
ENSMUSG00000031207	Msn	TSS27905,TSS47109,TSS73773	X:96096041-96168552	215.615	yes	3	3	267.563	255.709	224.736	218.167	153.606	173.911
ENSMUSG00000023020	Cox14	TSS52607	15:99725617-99728136	165.005	yes	3	3	124.548	168.526	170.377	174.692	181.01	170.874
ENSMUSG00000008475	Arpc5	TSS16694,TSS72280	1:152766541-152775597	169.91	yes	3	3	140.364	165.24	175.529	154.369	212.695	171.263
ENSMUSG00000038429	Usp5	TSS101800,TSS11634,TSS3612,TSS45220,TSS47053,TSS48219,TSS55901,TSS86054,TSS90421	6:124815018-124829484	197.495	yes	3	3	235.663	225.033	133.709	250.537	166.568	173.459
ENSMUSG00000039067	Psmd7	TSS28063	8:107580380-107588482	181.49	yes	3	3	178.412	163.825	178.18	193.201	189.381	185.941
ENSMUSG00000030682	Cdipt	TSS11300	7:126976348-126980499	182.56	yes	3	3	143.983	232.91	157.674	210.176	194.81	155.81
ENSMUSG00000038301	Snx10	TSS10510,TSS12828,TSS12831,TSS14254,TSS39653,TSS52740,TSS64168	6:51523900-51590679	180.369	yes	3	3	184.493	145.68	212.15	183.212	174.986	181.692
ENSMUSG00000056629	Fkbp2	TSS49404,TSS9218	19:6977740-6980461	157.065	yes	3	3	139.001	166.723	102.509	200.033	171.616	162.51
ENSMUSG00000061477	Rps7	TSS36387	12:28630846-28635953	154.421	yes	3	3	127.734	100.292	201.078	101.87	212.434	183.116
ENSMUSG00000037601	Nme1	TSS1749,TSS73885,TSS81397	11:93956978-93968521	215.481	yes	3	3	394.579	109.855	143.245	412.11	122.977	110.119
ENSMUSG00000021114	Atp6v1d	TSS71706	12:78842988-78861638	177.083	yes	3	3	202.411	159.258	198.612	170.115	181.231	150.869
ENSMUSG00000005881	Ergic3	TSS50794,TSS50926,TSS58513,TSS68336,TSS71890,TSS76597,TSS76882,TSS83776,TSS96896,TSS98403	2:156008044-156018279	190.551	yes	3	3	252.739	177.346	144.02	219.12	186.084	163.999
ENSMUSG00000040591	1110051M20Rik	TSS13494,TSS15830,TSS19776,TSS27788,TSS39056,TSS50979,TSS786,TSS92742	2:91275067-91444704	173.417	yes	3	3	226.776	156.513	163.837	181.485	179.857	132.034
ENSMUSG00000027455	Nsfl1c	TSS33634,TSS35319,TSS35958,TSS37064,TSS40314,TSS43723,TSS55248,TSS61204,TSS91141,TSS97909	2:151494181-151511414	185.542	yes	3	3	214.449	164.849	186.264	204.883	162.391	180.413
ENSMUSG00000021996	Esd	TSS15289,TSS29947,TSS3268,TSS35160,TSS40113,TSS60781,TSS7572,TSS75786,TSS82614	14:74732296-74750765	187.139	yes	3	3	146.645	111.182	270.153	129.637	230.323	234.897
ENSMUSG00000029038	Ssu72	TSS14409,TSS64637,TSS83573	4:155704799-155733879	174.623	yes	3	3	166.504	136.411	184.362	164.745	199	196.718
ENSMUSG00000068039	Tcp1	TSS101505,TSS39716,TSS48402,TSS49458,TSS49595,TSS68589,TSS81948,TSS95435,TSS97376	17:12915700-12925067	181.928	yes	3	3	203.098	167.135	215.994	163.367	166.082	175.894
ENSMUSG00000087260	Lamtor5	TSS13385,TSS92941	3:107278857-107284082	153.556	yes	3	3	119.386	117.157	222.296	106.304	196.045	160.151
ENSMUSG00000025868	Higd2a	TSS31874	13:54590206-54591158	170.012	yes	3	3	179.028	144.686	197.619	169.461	175.535	153.746
ENSMUSG00000054312	Mrps21	TSS43475,TSS51221,TSS87395,TSS91842	3:95862633-95871519	163.848	yes	3	3	141.359	129.863	209.514	137.789	215.234	149.328
ENSMUSG00000028234	Rps20	TSS62686,TSS69085,TSS86675	4:3831333-3835665	153.593	yes	3	3	132.002	103.877	175.948	114.278	227.514	167.941
ENSMUSG00000040212	Emp3	TSS28967,TSS86884	7:45918022-45921426	184.565	yes	3	3	194.293	131.973	179.18	221.879	221.436	158.628
ENSMUSG00000028798	Eif3i	TSS24085,TSS31728,TSS56567,TSS94946	4:129591959-129600648	170.484	yes	3	3	196.418	121.59	179.025	150.358	201.245	174.267
ENSMUSG00000025190	Got1	TSS20501,TSS31773,TSS41144,TSS49744	19:43499751-43524605	181.606	yes	3	3	225.31	182.176	166.441	203.96	162.803	148.947
ENSMUSG00000020460	Rps27a	TSS12507,TSS31672,TSS49558,TSS69904,TSS89922	11:29545845-29548109	141.896	yes	3	3	90.4689	74.6643	234.772	69.1117	229.564	152.797
ENSMUSG00000027215	Cd82	TSS13618,TSS30651,TSS35395,TSS46919,TSS51000,TSS5939,TSS60039,TSS78632,TSS85269,TSS85739,TSS93477	2:93419110-93463140	188.779	yes	3	3	237.82	163.917	178.422	203.22	219.984	129.311
ENSMUSG00000022110	Sucla2	TSS40416,TSS51390,TSS52010,TSS5343,TSS53478,TSS62127,TSS93049	14:73525318-73596142	168.958	yes	3	3	171.342	167.124	171.411	168.314	151.164	184.391
ENSMUSG00000021598	Med10	TSS22269	13:69809881-69816094	164.875	yes	3	3	165.477	129.553	192.105	130.884	196.142	175.088
ENSMUSG00000036078	Sigmar1	TSS26546,TSS38490,TSS45658,TSS63349,TSS73569,TSS81645,TSS9133	4:41738492-41756157	187.37	yes	3	3	220.757	232.246	138.973	226.226	133.656	172.364
ENSMUSG00000059355	Wdr83os	TSS2816,TSS42217,TSS7773	8:85080739-85082339	172.285	yes	3	3	191.339	152.84	159.901	167.739	216.98	144.913
ENSMUSG00000021360	Gcnt2	TSS64658,TSS74104,TSS77072	13:40859767-40960891	191.137	yes	3	3	210.995	175.497	230.064	174.764	176.111	179.392
ENSMUSG00000090862	Rps13	TSS26120	7:116331506-116334190	157.11	yes	3	3	116.294	105.893	198.446	108.76	217.085	196.184
ENSMUSG00000037032	Apbb1	TSS101334,TSS14403,TSS17393,TSS20753,TSS22869,TSS22901,TSS30232,TSS30820,TSS42671,TSS43328,TSS43770,TSS44289,TSS47669,TSS52045,TSS88209,TSS89088,TSS9139,TSS97759	7:105558482-105581653	161.422	yes	3	3	160.314	184.851	109.63	202.34	149.249	162.149
ENSMUSG00000034744	Nagk	TSS102322,TSS17353,TSS23940,TSS2624,TSS30966,TSS81298,TSS82508,TSS98033	6:83794981-83803420	176.931	yes	3	3	195.508	152.816	175.167	175.255	205.917	156.925
ENSMUSG00000027603	Ggt7	TSS2598,TSS31126,TSS3409,TSS90671,TSS99780	2:155490378-155518237	187.504	yes	3	3	197.593	262.014	114.128	273.868	144.964	132.456
ENSMUSG00000015759	Cnih1	TSS22533	14:46775581-46788411	165.141	yes	3	3	144.403	116.855	215.925	117.728	190.641	205.296
ENSMUSG00000079426	Arpc4	TSS10887	6:113378112-113390447	173.348	yes	3	3	167.85	154.493	174.362	201.356	167.759	174.268
ENSMUSG00000052459	Atp6v1a	TSS24726,TSS42880,TSS52545,TSS56796,TSS77826,TSS80916	16:44085401-44139705	181.793	yes	3	3	235.498	188.228	172.292	182.127	162.071	150.545
ENSMUSG00000030357	Fkbp4	TSS27043,TSS6057,TSS92567	6:128429734-128438677	164.836	yes	3	3	102.239	229.428	92.0328	229.558	152.049	183.708
ENSMUSG00000079037	Prnp	TSS50516,TSS88603	2:131909927-131938429	162.566	yes	3	3	119.998	204.205	141.912	178.62	162.04	168.619
ENSMUSG00000086316	2210013O21Rik	TSS100329,TSS1365,TSS54519,TSS69098	X:153723589-153741920	163.719	yes	3	3	143.64	134.391	178.209	139.371	218.297	168.406
ENSMUSG00000018858	Ict1	TSS28244,TSS28549,TSS28553,TSS46234,TSS47803,TSS61067,TSS66892,TSS66893,TSS91710,TSS97075	11:115403751-115412674	153.803	yes	3	3	161.082	129.762	131.463	161.059	176.784	162.669
ENSMUSG00000018339	Gpx3	TSS198,TSS37726,TSS58913	11:54902452-54910377	183.516	yes	3	3	217.668	138.686	113.566	293.288	182.463	155.422
ENSMUSG00000056596	Trnp1	TSS100496,TSS24032	4:133491099-133498550	107.511	yes	3	3	69.0917	90.7175	124.302	92.5039	165	103.451
ENSMUSG00000040430	Pitpnc1	TSS29967,TSS34354,TSS9118,TSS96895	11:107207891-107470699	162.472	yes	3	3	197.932	177.07	164.547	144.248	141.572	149.463
ENSMUSG00000020803	Txndc17	TSS70519,TSS94126	11:72207546-72210015	162.841	yes	3	3	121.715	123.682	199.144	126.19	202.437	203.877
ENSMUSG00000060450	Rnf14	TSS25199,TSS76274	18:38296634-38317847	168.534	yes	3	3	203.867	175.748	154.775	179.514	142.377	154.925
ENSMUSG00000031532	Saraf	TSS60942	8:34154562-34170845	176.451	yes	3	3	148.951	184.308	163.348	192.353	198.835	170.913
ENSMUSG00000025290	Rps24	TSS41010	14:24490680-24496146	158.328	yes	3	3	92.1046	97.003	227.015	76.2843	220.704	236.856
ENSMUSG00000032518	Rpsa	TSS96535	9:120127765-120132369	164.899	yes	3	3	177.702	121.629	175.118	147.343	191.175	176.425
ENSMUSG00000078656	Vps25	TSS15173,TSS53752,TSS53755,TSS72591,TSS7547,TSS99510	11:101253706-101259549	175.453	yes	3	3	156.354	158.488	163.036	176.574	174.988	223.276
ENSMUSG00000015806	Qdpr	TSS17238,TSS23978,TSS37672,TSS51592,TSS52852,TSS55761,TSS63328,TSS67313,TSS82275,TSS91494	5:45434020-45450236	158.91	yes	3	3	139.228	182.272	141.376	175.498	175.665	139.422
ENSMUSG00000021577	Sdha	TSS15895,TSS16318,TSS29104,TSS45680,TSS69190,TSS74998,TSS75004,TSS82517	13:74322253-74350280	179.824	yes	3	3	253.673	189.657	129.979	205.949	145.191	154.495
ENSMUSG00000026374	Tsn	TSS12488,TSS19791,TSS31089,TSS85701,TSS88355,TSS98991	1:118294777-118311739	173.404	yes	3	3	174.543	137.565	199.484	145.086	171.841	211.907
ENSMUSG00000029291	Rufy3	TSS29835,TSS31653,TSS31660,TSS44649,TSS57291,TSS60059,TSS69897	5:88565039-88651392	171.017	yes	3	3	212.876	159.865	185.717	161.488	135.893	170.265
ENSMUSG00000001127	Araf	TSS10895,TSS18380,TSS37625,TSS37630,TSS41629,TSS43235,TSS56875,TSS56876,TSS59617,TSS74341	X:20797813-20860519	165.116	yes	3	3	200.499	128.543	202.856	155.382	154.791	148.623
ENSMUSG00000059291	Rpl11	TSS14460,TSS30211,TSS32950,TSS38733,TSS52943,TSS63002,TSS66500,TSS95545,TSS96161,TSS98762	4:136028264-136053428	146.536	yes	3	3	144.567	100.336	157.454	115.272	190.858	170.731
ENSMUSG00000036966	Spryd3	TSS36076,TSS58674,TSS72171,TSS74963	15:102116527-102136234	181.172	yes	3	3	222.625	160.112	190.824	212.538	163.42	137.515
ENSMUSG00000019804	Snx3	TSS43118,TSS8552,TSS8553	10:42502029-42535381	156.158	yes	3	3	121.761	167.628	155.252	167.482	169.719	155.106
ENSMUSG00000034981	Parm1	TSS87910	5:91517614-91626894	161.523	yes	3	3	180.849	200.549	144.059	179.914	148.898	114.868
ENSMUSG00000028057	Rit1	TSS28983,TSS32298,TSS47507,TSS47508,TSS48244,TSS5565,TSS78355,TSS89948	3:88716837-88731049	186.258	yes	3	3	171.963	135.155	332.396	156.594	214.957	106.486
ENSMUSG00000024026	Glo1	TSS98399	17:30592865-30612659	171.078	yes	3	3	189.014	167.731	181.334	160.634	161.194	166.562
ENSMUSG00000029076	Sdf4	TSS18459,TSS26909,TSS56755,TSS77641,TSS8139,TSS84157	4:155992871-156013610	161.518	yes	3	3	180.739	149.602	166.976	169.152	158.862	143.777
ENSMUSG00000023036	Pcdhga8	TSS23933,TSS3421,TSS82208	18:37815078-37841873	186.502	yes	3	3	127.015	134.082	251.5	258.041	225.898	122.475
ENSMUSG00000036578	Fxyd7	TSS7190	7:31042516-31051462	172.176	yes	3	3	164.423	200.472	108.215	248.346	161.547	150.05
ENSMUSG00000001924	Uba1	TSS1258,TSS20283,TSS21627,TSS22868,TSS52608,TSS53934	X:20658325-20683179	170.475	yes	3	3	179.524	188.849	145.345	186.324	178.607	144.2
ENSMUSG00000025579	Gaa	TSS35814,TSS56470,TSS56471,TSS58454,TSS80973,TSS8499,TSS85736,TSS89392	11:119267886-119285454	169.355	yes	3	3	162.661	255.155	134.266	208.064	141.512	114.472
ENSMUSG00000021037	Ahsa1	TSS69731	12:87266745-87273997	162.641	yes	3	3	176.922	173.22	139.306	170.669	140.702	175.029
ENSMUSG00000003062	Stard3nl	TSS101467,TSS18399,TSS1991,TSS21070,TSS35385,TSS39781,TSS85999,TSS90523	13:19357675-19395795	148.548	yes	3	3	124.773	120.941	201.197	118.473	183.755	142.151
ENSMUSG00000035964	Tmem59l	TSS36205	8:70483875-70487358	165.933	yes	3	3	172.562	200.378	98.9032	246.701	131.058	145.994
ENSMUSG00000026456	Cyb5r1	TSS102134,TSS11009,TSS25553,TSS25557,TSS35653,TSS35740,TSS52432,TSS7587	1:134405558-134411740	179.397	yes	3	3	205.447	154.392	174.499	183.019	149.898	209.128
ENSMUSG00000059518	Znhit1	TSS1338,TSS3390,TSS70316,TSS75787,TSS84140,TSS97145	5:136982163-136988021	156.268	yes	3	3	146.633	146.42	137.166	174.973	182.484	149.93
ENSMUSG00000027472	Pdrg1	TSS35483,TSS52927,TSS52928,TSS59925,TSS62982,TSS71836,TSS90947	2:153008889-153015427	172.746	yes	3	3	150.978	146.199	189.201	182.937	201.534	165.626
ENSMUSG00000027502	Rtfdc1	TSS14989,TSS38597,TSS82908	2:172440555-172469908	165.549	yes	3	3	215.173	162.15	175.268	180.226	142.058	118.417
ENSMUSG00000027133	Nop10	TSS373	2:112261925-112263269	156.605	yes	3	3	116.227	125.036	199.404	109.733	190.694	198.537
ENSMUSG00000022551	Cyc1	TSS3327	15:76343522-76345934	162.275	yes	3	3	155.544	175.409	117.869	230.696	135.953	158.178
ENSMUSG00000026260	Ndufa10	TSS10126,TSS19851,TSS2446,TSS44134,TSS48544,TSS65742,TSS6735,TSS68526	1:92439009-92473860	169.606	yes	3	3	149.054	164.718	156.559	237.714	166.886	142.705
ENSMUSG00000021546	Hnrnpk	TSS14807,TSS26595,TSS29280,TSS29730,TSS4007,TSS45825,TSS45828,TSS48441,TSS48829,TSS51643,TSS52999,TSS60667,TSS71811,TSS73684,TSS75708,TSS7980,TSS8,TSS89803,TSS91401	13:58391141-58403343	168.487	yes	3	3	184.998	159.193	173.971	173.568	146.017	173.177
ENSMUSG00000028931	Kcnab2	TSS13810,TSS24147,TSS40737,TSS48369,TSS51608,TSS56067,TSS59410,TSS66064,TSS66242,TSS85777,TSS86040,TSS97527	4:152390741-152477871	159.82	yes	3	3	113.626	184.975	137.628	222.682	162.834	137.178
ENSMUSG00000072694	1500011B03Rik	TSS25129,TSS6073	5:114808195-114813976	143.308	yes	3	3	145.958	145.793	133.515	160.688	156.234	117.661
ENSMUSG00000029447	Cct6a	TSS18533,TSS3295,TSS42122,TSS45367,TSS4725,TSS88764,TSS91252	5:129786997-129846371	177.947	yes	3	3	253.137	119.433	151.346	254.134	135.479	154.154
ENSMUSG00000026123	Plekhb2	TSS2851,TSS51959,TSS58740,TSS59107	1:34849975-34879580	171.277	yes	3	3	227.14	179.987	172.09	181.696	130.607	136.14
ENSMUSG00000061111	Fam195b	TSS103187,TSS38044	11:120542887-120549727	160.132	yes	3	3	172.726	138.586	142.164	179.12	185.699	142.496
ENSMUSG00000003518	Dusp3	TSS2081,TSS37989,TSS46845,TSS82145,TSS89662,TSS92189	11:101971142-101987013	161.328	yes	3	3	170.825	161.742	146.639	157.774	157.576	173.414
ENSMUSG00000071528	Usmg5	TSS44406	19:47083470-47090625	122.123	yes	3	3	51.7391	60.0832	178.536	45.5688	219.956	176.857
ENSMUSG00000033629	Hacd3	TSS15325	9:64986984-65021717	164.319	yes	3	3	170.796	166.374	165.278	162.868	141.546	179.051
ENSMUSG00000025337	Sbds	TSS20352,TSS39583,TSS50468,TSS54879,TSS93732	5:130245730-130255530	165.7	yes	3	3	205.59	142.12	161.811	170.53	160.757	153.394
ENSMUSG00000030890	Ilk	TSS12546,TSS28265,TSS34924,TSS4817,TSS53546,TSS56615,TSS77504,TSS83921,TSS88299,TSS91393,TSS98640,TSS99962	7:105736591-105742925	162.731	yes	3	3	165.377	148.329	164.808	169.36	185.1	143.409
ENSMUSG00000027942	4933434E20Rik	TSS1446,TSS14797,TSS26793,TSS27381,TSS41096,TSS41640,TSS53365,TSS72255,TSS79795,TSS85219	3:90051635-90068347	178.209	yes	3	3	175.257	128.594	245.592	143.069	191.486	185.259
ENSMUSG00000034533	Scn10a	TSS3049	9:119608455-119719032	142.786	yes	3	3	112.88	194.026	129.103	137.167	158.646	124.896
ENSMUSG00000030751	Psma1	TSS34576,TSS54071,TSS54803,TSS62225	7:114264605-114276118	159.135	yes	3	3	151.706	123.647	177.554	127.867	206.239	167.799
ENSMUSG00000040907	Atp1a3	TSS1964,TSS21037,TSS21045,TSS78407,TSS96978	7:24978166-25005958	164.251	yes	3	3	156.961	248.584	129.807	186.804	153.219	110.131
ENSMUSG00000047675	Rps8	TSS10511,TSS17948,TSS34328,TSS34708,TSS5562,TSS93703	4:117153826-117156243	128.679	yes	3	3	104.51	78.5981	162.613	94.806	176.396	155.152
ENSMUSG00000039607	Rbms3	TSS14339,TSS30293,TSS42013,TSS5403,TSS5404,TSS5431,TSS77950,TSS90488,TSS90872,TSS91538,TSS97236	9:116572745-117629913	168.274	yes	3	3	243.566	158.119	143.143	193.613	133.568	137.636
ENSMUSG00000021134	Srsf5	TSS138,TSS141,TSS15732,TSS26714,TSS26716,TSS43447,TSS45954,TSS7583,TSS95761	12:80945503-80950507	149.519	yes	3	3	156.876	175.225	143.066	162.207	131.865	127.877
ENSMUSG00000062070	Pgk1	TSS30570,TSS39723,TSS98710	X:106187099-106203699	171.306	yes	3	3	205.737	154.829	151.639	176.702	156.92	182.011
ENSMUSG00000062963	Ufc1	TSS33013,TSS33502,TSS354,TSS355,TSS37091	1:171288562-171295024	147.071	yes	3	3	144.516	120.693	165.464	125.795	182.654	143.302
ENSMUSG00000073702	Rpl31	TSS11150,TSS25153,TSS25629,TSS57230,TSS75960	1:39367841-39371911	144.462	yes	3	3	111.956	110.932	180.211	107.196	177.396	179.078
ENSMUSG00000040276	Pacsin1	TSS50896,TSS53414,TSS59957,TSS8023,TSS81625	17:27655508-27711106	145.936	yes	3	3	106.113	214.787	72.4533	204.671	152.337	125.252
ENSMUSG00000066551	Hmgb1	TSS102152,TSS34774,TSS48308,TSS54093,TSS63444,TSS63816,TSS69174,TSS71275,TSS71276,TSS78937	5:149046701-149184489	154.742	yes	3	3	192.143	129.557	145.076	168.001	154.15	139.525
ENSMUSG00000039461	Tcta	TSS22388,TSS43593,TSS89044	9:108302957-108306160	154.257	yes	3	3	169.898	127.694	176.942	143.92	149.744	157.346
ENSMUSG00000070858	Gm1673	TSS12008,TSS50968,TSS76986,TSS77444,TSS77447	5:33983432-33985013	139.884	yes	3	3	76.0739	151.105	85.7851	162.419	185.629	178.294
ENSMUSG00000027406	Idh3b	TSS27283,TSS30496,TSS90529,TSS92307	2:130279308-130284547	155.282	yes	3	3	166.307	134.62	160.129	147.305	156.877	166.455
ENSMUSG00000058297	Spock2	TSS29704,TSS70517	10:60106218-60135198	139.054	yes	3	3	100.827	167.623	118.971	155.678	159.49	131.735
ENSMUSG00000032479	Map4	TSS102893,TSS17164,TSS28731,TSS37368,TSS38689,TSS39315,TSS43089,TSS43093,TSS69820,TSS76846,TSS77746,TSS83383,TSS86953,TSS9394,TSS94388,TSS98709	9:109931459-110083955	148.078	yes	3	3	132.076	127.079	167.79	144.405	164.363	152.753
ENSMUSG00000046330	Rpl37a	TSS79315	1:72711259-72713809	141.876	yes	3	3	133.371	104.77	141.613	116.945	198.052	156.503
ENSMUSG00000004961	Syt5	TSS13201	7:4539767-4546567	148.59	yes	3	3	125.733	161.892	129.531	183.545	145.936	144.902
ENSMUSG00000020152	Actr2	TSS4664,TSS80447,TSS99808	11:20062303-20112913	152.483	yes	3	3	157.099	137.279	169.041	134.595	166.517	150.368
ENSMUSG00000032549	Rab6b	TSS60420,TSS66144	9:103111786-103185276	149.476	yes	3	3	153.326	150.751	156.249	149.331	170.072	117.126
ENSMUSG00000020315	Sptbn1	TSS25354,TSS44026,TSS44647,TSS58882,TSS73533,TSS91489,TSS97800,TSS99525	11:30099394-30268175	138.25	yes	3	3	107.231	120.01	181.586	92.8586	194.173	133.641
ENSMUSG00000039001	Rps21	TSS57689,TSS76398,TSS82140	2:180257376-180258445	125.962	yes	3	3	86.5765	75.5953	176.327	58.7109	200.837	157.727
ENSMUSG00000036748	Cuedc2	TSS10615	19:46329811-46338660	155.852	yes	3	3	154.076	179.147	120.896	201.368	143.181	136.447
ENSMUSG00000031431	Tsc22d3	TSS19532,TSS25479,TSS26318,TSS54149,TSS90269,TSS99815	X:140539527-140600659	147.38	yes	3	3	170.03	143.782	143.007	137.717	133.202	156.539
ENSMUSG00000030879	Mrpl17	TSS18223,TSS31443,TSS49050,TSS55473,TSS55479	7:105806657-105811099	149.306	yes	3	3	137.541	126.031	117.991	174.892	211.72	127.66
ENSMUSG00000029482	Aacs	TSS35037,TSS73906,TSS78598,TSS80550,TSS80811,TSS99322	5:125475813-125517410	166.501	yes	3	3	163.341	230.922	127.145	228.514	119.91	129.175
ENSMUSG00000029103	Lrpap1	TSS23219,TSS39205,TSS53440,TSS72325,TSS87725	5:35091500-35105766	171.474	yes	3	3	204.749	164.434	138.253	253.66	153.637	114.11
ENSMUSG00000032278	Paqr5	TSS51100,TSS82306,TSS89949	9:61953480-62026856	144.778	yes	3	3	223.853	147.059	119.882	161.406	112.673	103.792
ENSMUSG00000005087	Cd44	TSS30952,TSS35555,TSS50241,TSS51001,TSS55324,TSS77482,TSS8747,TSS96034	2:102811140-102901665	166.997	yes	3	3	214.009	173.399	166.209	164.095	154.888	129.383
ENSMUSG00000028328	Tmod1	TSS10893,TSS32664,TSS57875,TSS58683,TSS99041	4:46038934-46116032	154.831	yes	3	3	173.679	153.095	166.656	155.819	164.194	115.542
ENSMUSG00000002524	Puf60	TSS9737	15:76070183-76080946	164.355	yes	3	3	147.899	171.58	145.329	193.907	166.435	160.982
ENSMUSG00000019432	Ddx39b	TSS18953,TSS33487,TSS4200,TSS83223,TSS93657,TSS9425	17:35241745-35253707	164.86	yes	3	3	215.756	148.632	150.742	199.056	115.363	159.611
ENSMUSG00000063171	Rps4l	TSS77032	6:148354655-148355598	159.234	yes	3	3	229.367	147.443	111.721	202.62	127.852	136.403
ENSMUSG00000013921	Clip3	TSS57180,TSS60126,TSS75845,TSS79054,TSS79055,TSS84231,TSS93375	7:30291671-30308367	158.267	yes	3	3	155.887	180.534	133.532	176.727	160.855	142.065
ENSMUSG00000030327	Necap1	TSS90036	6:122874556-122888934	156.238	yes	3	3	171.636	139.049	155.864	150.55	144.194	176.135
ENSMUSG00000030842	Lamtor1	TSS25912,TSS75610	7:101905903-101926675	155.881	yes	3	3	168.727	164.886	119.366	182.788	164.882	134.636
ENSMUSG00000026576	Atp1b1	TSS17837,TSS29601,TSS83502,TSS91912	1:164437108-164458355	139.048	yes	3	3	61.892	198.07	87.7704	154.852	144.493	187.21
ENSMUSG00000020225	Tmbim4	TSS1240,TSS26018,TSS42670,TSS5135,TSS70132,TSS83346,TSS96617,TSS96968,TSS99290	10:120201589-120224917	161.621	yes	3	3	143.901	138.179	214.941	150.816	176.898	144.992
ENSMUSG00000030037	Mrpl53	TSS29574,TSS9750	6:83109094-83109939	139.435	yes	3	3	104.551	114.824	139.465	103.281	192.627	181.864
ENSMUSG00000031231	Cox7b	TSS56380,TSS61273,TSS98228	X:106015699-106022450	124.032	yes	3	3	50.251	71.0474	206.652	51.5442	210.516	154.182
ENSMUSG00000024181	Mrpl28	TSS20340,TSS47394,TSS70769	17:26123519-26126613	137.789	yes	3	3	129.912	123.537	148.5	135.329	172.607	116.85
ENSMUSG00000053332	Gas5	TSS103066,TSS1502,TSS29405,TSS29406,TSS29408,TSS29414,TSS32557,TSS35590,TSS48703,TSS48707,TSS50105,TSS54957,TSS59013,TSS60325,TSS67744,TSS67750,TSS67751,TSS71687,TSS92824,TSS94526	1:161034421-161038539	113.376	yes	3	3	108.887	67.9079	144.843	77.535	148.838	132.244
ENSMUSG00000031007	Atp6ap2	TSS96984	X:12587800-12617049	162.512	yes	3	3	174.764	146.012	195.524	136.284	164.947	157.542
ENSMUSG00000028452	Vcp	TSS19856,TSS29365,TSS42225,TSS89456,TSS97765	4:42979962-43000507	149.208	yes	3	3	101.71	192.441	132.294	159.256	141.808	167.736
ENSMUSG00000033047	Eif3l	TSS34902	15:79075222-79094400	169.141	yes	3	3	212.088	164.403	163.481	174.103	157.842	142.93
ENSMUSG00000002064	Sdf2	TSS103294,TSS93867,TSS99376	11:78245745-78255496	160.674	yes	3	3	179.545	126.292	173.951	140.962	189.102	154.191
ENSMUSG00000027642	Rpn2	TSS1259,TSS1558,TSS22241,TSS27963,TSS37903,TSS38432,TSS47783,TSS54450,TSS59801,TSS87238,TSS93618	2:157279016-157326319	156.925	yes	3	3	205.522	171.331	141.067	176.415	125.972	121.245
ENSMUSG00000090223	Pcp4	TSS86797	16:96467605-96525793	125.248	yes	3	3	81.9003	86.4757	177.498	88.4173	141.519	175.676
ENSMUSG00000020949	Fkbp3	TSS43883	12:65062435-65073944	130.625	yes	3	3	111.544	94.7135	143.682	87.8022	172.291	173.719
ENSMUSG00000061576	Dpp6	TSS103009,TSS13120,TSS37669,TSS42257,TSS43838,TSS4882,TSS74445,TSS99446	5:26817202-27727505	151.701	yes	3	3	209.14	185.815	132.216	149.016	123.781	110.239
ENSMUSG00000029152	Ociad1	TSS26007,TSS26008,TSS34356,TSS36707,TSS45265,TSS59417,TSS68260,TSS82523,TSS94915,TSS9927	5:73292783-73314069	157.946	yes	3	3	123.163	97.3183	245.856	106.122	230.514	144.7
ENSMUSG00000016559	H3f3b	TSS54262,TSS58795,TSS74036,TSS74547	11:116021911-116027962	155.733	yes	3	3	130.109	121.514	187.674	151.141	162.172	181.788
ENSMUSG00000052146	Rps10	TSS20732,TSS31527,TSS38526,TSS43164,TSS50841,TSS86053,TSS94749	17:27630421-27636629	148.458	yes	3	3	117.587	127.855	160.45	164.95	157.455	162.448
ENSMUSG00000079658	Tceb1	TSS15582,TSS34226,TSS612,TSS84870,TSS874,TSS875,TSS88171,TSS91634,TSS92124,TSS99353	1:16641724-16657042	135.511	yes	3	3	106.839	96.1493	182.62	85.8442	187.293	154.319
ENSMUSG00000051359	Ncald	TSS103232,TSS1482,TSS17370,TSS18696,TSS26261,TSS64693,TSS66592,TSS74796,TSS87273,TSS99834	15:37366174-37792570	160.083	yes	3	3	214.547	155.221	154.436	161.345	149.88	125.068
ENSMUSG00000049517	Rps23	TSS52094	13:90923130-90924942	132.563	yes	3	3	107.68	75.9787	169.21	85.5876	200.325	156.594
ENSMUSG00000021963	Sap18	TSS29975,TSS31182,TSS45309,TSS49260,TSS6184,TSS83938	14:57798179-57804980	146.147	yes	3	3	118.734	125	189.702	147.535	170.362	125.546
ENSMUSG00000032301	Psma4	TSS32685,TSS33630,TSS56094,TSS56098,TSS67995,TSS87040	9:54950789-54958030	147.116	yes	3	3	152.99	108.031	166.909	119.715	181.672	153.38
ENSMUSG00000042747	Krtcap2	TSS29732,TSS65852,TSS82160	3:89245965-89249906	147.383	yes	3	3	124.039	136.539	173.554	142.398	171.55	136.216
ENSMUSG00000027071	P2rx3	TSS23418,TSS39057,TSS57095,TSS73897,TSS95648	2:84998582-85037462	166.409	yes	3	3	177.885	139.041	164.049	150.552	225.96	140.969
ENSMUSG00000025980	Hspd1	TSS38858,TSS81998	1:55077834-55088243	155.843	yes	3	3	175.683	177.905	153.05	151.057	144.879	132.483
ENSMUSG00000013593	Ndufs2	TSS2159,TSS31386,TSS48201,TSS78315,TSS86808,TSS96927	1:171234852-171251388	143.782	yes	3	3	155.684	140.102	133.603	152.394	148.892	132.018
ENSMUSG00000020368	Canx	TSS43917,TSS48111,TSS87508,TSS97266	11:50293960-50325673	141.601	yes	3	3	145.879	148.782	145.277	125.952	152.815	130.899
ENSMUSG00000020458	Rtn4	TSS10473,TSS38536,TSS6356,TSS65556,TSS70204,TSS71473,TSS98970,TSS98976	11:29692946-29744331	134.59	yes	3	3	87.7408	102.269	180.851	99.1788	185.262	152.239
ENSMUSG00000044117	2900011O08Rik	TSS55530,TSS63033,TSS93680	16:13986603-14101500	168.851	yes	3	3	232.964	186.766	143.099	195.012	123.921	131.347
ENSMUSG00000012405	Rpl15	TSS59861,TSS71243,TSS80911,TSS84526,TSS86339	14:18267822-18271391	135.601	yes	3	3	124.401	87.4818	162.555	101.241	182.551	155.376
ENSMUSG00000025950	Idh1	TSS5991,TSS63737,TSS68058,TSS69158,TSS72425,TSS7375	1:65158615-65186500	162.715	yes	3	3	185.799	162.146	171.609	150.845	157.57	148.318
ENSMUSG00000022295	Atp6v1c1	TSS52689	15:38661903-38692443	143.624	yes	3	3	163.257	135.889	162.286	141.008	136.657	122.648
ENSMUSG00000021124	Vti1b	TSS100183,TSS23179,TSS83317,TSS94794	12:79156016-79172667	131.71	yes	3	3	108.629	116.667	137.024	119.821	146.949	161.17
ENSMUSG00000047786	Lix1	TSS5441,TSS62016	17:17402671-17459387	156.109	yes	3	3	178.177	169.916	174.744	143.942	136.39	133.484
ENSMUSG00000029810	Tmem176b	TSS20212,TSS42595,TSS75709	6:48833810-48841374	160.415	yes	3	3	189.078	112.205	135.596	217.08	177.945	130.584
ENSMUSG00000026727	Rsu1	TSS30235,TSS34603,TSS34604,TSS356,TSS46183,TSS77696,TSS83582,TSS90122,TSS95314	2:13076820-13271415	152.182	yes	3	3	187.804	149.288	156.371	160.144	133.691	125.796
ENSMUSG00000024414	Mrpl27	TSS101475,TSS61583,TSS63090,TSS80523	11:94653766-94660089	131.808	yes	3	3	156.635	105.573	123.045	126.554	152.185	126.857
ENSMUSG00000024208	Uqcc2	TSS33219,TSS4501,TSS92552,TSS92555	17:27122662-27133916	134.408	yes	3	3	85.9232	81.3777	169.286	80.9131	207.566	181.383
ENSMUSG00000021675	F2rl2	TSS84159	13:95696852-95702739	162.052	yes	3	3	221.011	189.624	126.006	181.849	147.816	106.007
ENSMUSG00000021737	Psmd6	TSS37964,TSS70901,TSS83276,TSS93696	14:14112183-14120984	142.828	yes	3	3	123.789	131.161	156.939	132.878	164.325	147.873
ENSMUSG00000022103	Gfra2	TSS6413	14:70890129-70979838	132.312	yes	3	3	147.4	196	93.109	149.263	102.545	105.553
ENSMUSG00000033065	Pfkm	TSS100191,TSS62500	15:98092588-98132447	139.648	yes	3	3	209.889	168.179	105.512	156.447	115.557	82.3044
ENSMUSG00000001666	Ddt	TSS86791,TSS88312	10:75771229-75773414	135.428	yes	3	3	123.259	118.012	132.926	130.938	178.153	129.281
ENSMUSG00000062981	Mrpl42	TSS8511	10:95480805-95501927	134.251	yes	3	3	130.675	105.946	157.701	111.814	168.138	131.232
ENSMUSG00000015804	Med28	TSS102471,TSS53381,TSS5738,TSS71547,TSS76144	5:45520228-45529276	132.614	yes	3	3	124.747	112.508	152.96	125.238	158.965	121.263
ENSMUSG00000052560	Cpne8	TSS33579,TSS41924,TSS45796,TSS45798,TSS64888	15:90487481-90679432	143.193	yes	3	3	117.809	144.68	187.124	126.066	158.075	125.403
ENSMUSG00000006299	Aamp	TSS26987,TSS28047,TSS4582,TSS71386,TSS81689,TSS94663	1:74279839-74284738	159.035	yes	3	3	158.629	177.033	119.207	211.001	131.826	156.511
ENSMUSG00000028603	Scp2	TSS21235,TSS2557,TSS42292,TSS42635,TSS89310,TSS9031,TSS93721,TSS9495,TSS97608	4:108043838-108144998	141.402	yes	3	3	152.937	124.479	170.193	136.845	147.491	116.469
ENSMUSG00000057113	Npm1	TSS12029,TSS34427,TSS38750,TSS44203,TSS44204,TSS44205	11:33152286-33163206	145.351	yes	3	3	158.012	98.6008	198.28	124.629	158.291	134.296
ENSMUSG00000030127	Cops7a	TSS11136,TSS26338,TSS37993,TSS44369,TSS60892,TSS71106,TSS7887	6:124958412-124965538	147.482	yes	3	3	173.635	157.025	139.369	182.273	126.606	105.983
ENSMUSG00000079641	Rpl39	TSS31791,TSS37361,TSS83077	X:37082519-37085402	123.661	yes	3	3	61.4527	74.7962	189.554	65.6043	176.426	174.13
ENSMUSG00000057098	Ebf1	TSS21590,TSS24862,TSS43777,TSS58852,TSS63318	11:44617316-45008091	146.539	yes	3	3	191.406	147.503	109.04	152.996	150.226	128.064
ENSMUSG00000030663	1110004F10Rik	TSS103373,TSS26523,TSS91282,TSS91597	7:116093300-116105210	143.425	yes	3	3	163.175	107.606	164.516	127.177	161.283	136.791
ENSMUSG00000005683	Cs	TSS91391	10:128337831-128362479	155.462	yes	3	3	206.502	151.317	139.894	171.92	133.242	129.895
ENSMUSG00000028419	Chmp5	TSS45721	4:40948406-40965303	142.11	yes	3	3	154.283	111.698	180.104	125.017	136.592	144.966
ENSMUSG00000022139	Mbnl2	TSS6998	14:120275668-120431697	135.71	yes	3	3	137.49	134.582	163.926	120.515	137.498	120.249
ENSMUSG00000026701	Prdx6	TSS41649,TSS51466,TSS60775,TSS62894,TSS89496,TSS89501,TSS89503	1:161240111-161251219	148.718	yes	3	3	167.234	102.969	151.092	140.763	158.011	172.237
ENSMUSG00000025510	Cd151	TSS19505,TSS87707	7:141467361-141471479	135.514	yes	3	3	115.344	77.629	163.009	112.427	247.728	96.9494
ENSMUSG00000021748	Pdhb	TSS103277	14:8165990-8172992	134.93	yes	3	3	154.316	125.638	131.357	135.357	145.193	117.72
ENSMUSG00000006304	Arpc2	TSS58379,TSS6581,TSS82387,TSS83073	1:74236083-74268209	132.961	yes	3	3	86.8294	151.252	119.214	162.887	131.992	145.593
ENSMUSG00000000308	Ckmt1	TSS101551,TSS27263,TSS27264,TSS28425,TSS35156,TSS541,TSS54284,TSS61258,TSS89753,TSS95649	2:121357713-121363737	132.278	yes	3	3	186.193	137.307	126.21	157.143	91.2446	95.5726
ENSMUSG00000053898	Ech1	TSS44036,TSS53551,TSS58318,TSS61705,TSS67770,TSS90871	7:28825216-28832247	134.512	yes	3	3	161.655	112.702	118.97	142.517	149.03	122.2
ENSMUSG00000042675	Ypel3	TSS102786,TSS16027,TSS19765,TSS2570,TSS43000,TSS43002,TSS4768,TSS58260,TSS89424,TSS96344	7:126776954-126780514	121.749	yes	3	3	24.238	193.583	50.0079	184.225	93.3712	185.067
ENSMUSG00000019528	Gyg	TSS50108,TSS72430,TSS90512,TSS96299	3:20122083-20155317	134.658	yes	3	3	144.427	146.521	110.456	132.663	133.176	140.705
ENSMUSG00000022010	Tsc22d1	TSS12926,TSS22050,TSS22824,TSS23215,TSS34939,TSS4084,TSS43786,TSS57642,TSS59807,TSS68182,TSS81577,TSS90617,TSS92839,TSS9356,TSS95585,TSS97485	14:76414960-76507765	146.931	yes	3	3	56.2706	82.7619	207.098	100.675	255.06	179.719
ENSMUSG00000000827	Tpd52l2	TSS1051,TSS22633,TSS30167,TSS30168,TSS32207,TSS41839,TSS41840,TSS41843,TSS52697,TSS68475,TSS90736,TSS97368	2:181497141-181517966	149.573	yes	3	3	151.964	99.1971	183.499	138.098	164.483	160.198
ENSMUSG00000001380	Hars	TSS56041	18:36766529-36783205	147.163	yes	3	3	173.403	157.174	116.511	159.274	149.726	126.893
ENSMUSG00000060636	Rpl35a	TSS30696,TSS35302,TSS65326,TSS65327,TSS73334,TSS81067,TSS92650	16:33056452-33060189	121.88	yes	3	3	80.9859	87.2222	155.337	62.7002	190.912	154.124
ENSMUSG00000016308	Ube2a	TSS102406,TSS20064,TSS50421,TSS52654,TSS58535,TSS77479,TSS83544,TSS90403	X:36873899-36884222	137.085	yes	3	3	113.606	124.858	186.032	121.048	138.795	138.173
ENSMUSG00000022892	App	TSS74608	16:84954439-85173707	129.426	yes	3	3	83.4024	142.829	122.674	141.168	165.343	121.138
ENSMUSG00000071415	Rpl23	TSS102164,TSS16249,TSS64194,TSS67392,TSS75624	11:97777526-97782437	129.93	yes	3	3	117.921	102.116	149.958	110.103	145.418	154.064
ENSMUSG00000062997	Rpl35	TSS18989,TSS23437,TSS39374	2:39001579-39005624	123.877	yes	3	3	103.669	71.6064	172.182	80.7127	179.867	135.222
ENSMUSG00000036860	Mrpl55	TSS23864,TSS69716,TSS9090,TSS93309,TSS93310	11:59202485-59206134	135.403	yes	3	3	141.453	109.785	149.191	136.438	143.701	131.85
ENSMUSG00000010097	Nxf1	TSS14391,TSS40344,TSS44756,TSS47039,TSS55937,TSS72387,TSS84911,TSS86105,TSS88062,TSS89192,TSS97120	19:8757072-8772475	131.104	yes	3	3	138.268	116.896	143.055	138.335	121.02	129.048
ENSMUSG00000003464	Pex19	TSS1621,TSS20696,TSS20699,TSS24981,TSS85613	1:172126754-172136493	146.04	yes	3	3	197.783	156.133	164.417	151.69	91.0151	115.199
ENSMUSG00000036242	3632451O06Rik	TSS102661,TSS12294,TSS34969	14:49681559-49783383	161.706	yes	3	3	234.875	161.627	158.905	161.694	122.581	130.551
ENSMUSG00000024870	Rab1b	TSS52255	19:5099206-5106996	142.837	yes	3	3	85.385	187.849	90.1571	195.327	130.85	167.452
ENSMUSG00000076432	Ywhaq	TSS101077,TSS53862,TSS53872,TSS609,TSS6839,TSS68771	12:21390070-21417637	132.175	yes	3	3	97.7299	113.948	157.79	122.884	145.799	154.897
ENSMUSG00000061315	Naca	TSS62866	10:128035345-128048637	127.66	yes	3	3	126.144	83.063	155.272	97.1607	173.495	130.827
ENSMUSG00000000346	Dazap2	TSS20859	15:100615627-100620731	143.819	yes	3	3	185.571	119.904	135.857	153.782	122.936	144.863
ENSMUSG00000061032	Rrp1	TSS87614	10:78400361-78413043	140.604	yes	3	3	117.981	166.569	129.988	159.276	119.694	150.115
ENSMUSG00000026688	Mgst3	TSS40244	1:167371965-167393841	114.761	yes	3	3	124.345	81.5352	104.709	102.474	133.115	142.387
ENSMUSG00000029713	Gnb2	TSS101525,TSS19954,TSS20947,TSS22757,TSS31316,TSS34313,TSS4324,TSS46774,TSS58281,TSS6028,TSS8137,TSS83059,TSS85806,TSS90569,TSS91709	5:137528126-137533510	94.0491	yes	3	3	36.6609	117.232	66.8056	121.699	118.06	103.837
ENSMUSG00000030591	Psmd8	TSS16269,TSS40420,TSS58258	7:29174187-29180701	140.121	yes	3	3	128.759	119.884	161.978	135.28	128.853	165.975
ENSMUSG00000025917	Cops5	TSS100808,TSS102782,TSS25976,TSS46071,TSS55117,TSS85465,TSS91027	1:10024600-10038168	136.964	yes	3	3	132.089	97.0902	165.368	100.315	158.985	167.939
ENSMUSG00000029472	Anapc5	TSS14472,TSS3582,TSS41570,TSS48535,TSS49646,TSS59696,TSS5972,TSS64756,TSS64758,TSS64760,TSS68659,TSS68660,TSS71196,TSS78127,TSS78922	5:122787458-122821339	127.26	yes	3	3	109.93	138.079	98.8569	141.52	124.319	150.856
ENSMUSG00000000326	Comt	TSS36876,TSS89504,TSS97523	16:18406885-18426852	153.515	yes	3	3	151.763	181.998	121.685	208.55	129.741	127.352
ENSMUSG00000001783	Rtcb	TSS17541,TSS20794	10:85938636-85957823	145.197	yes	3	3	201.636	141.406	148.269	159.837	118.127	101.908
ENSMUSG00000030246	Ldhb	TSS100698,TSS5558,TSS56130	6:142490248-142507957	135.652	yes	3	3	133.873	160.448	94.8894	171.124	141.109	112.469
ENSMUSG00000041115	Iqsec2	TSS37306,TSS48966,TSS76322	X:152144267-152225236	115.927	yes	3	3	134.441	113.27	101.299	122.74	119.711	104.1
ENSMUSG00000022540	Rogdi	TSS15144,TSS22107,TSS26697,TSS35062,TSS53723,TSS71395,TSS88682,TSS93499,TSS95017	16:5008729-5013553	138.727	yes	3	3	164.367	136.88	102.333	170.646	131.324	126.814
ENSMUSG00000020265	Sumo3	TSS24930,TSS41607,TSS44153,TSS4439,TSS74055,TSS76759,TSS82279,TSS95752	10:77606096-77641543	151.821	yes	3	3	193.856	157.988	157.435	169.787	132.628	99.2349
ENSMUSG00000025351	Cd63	TSS44268,TSS989	10:128908918-128912816	161.945	yes	3	3	160.333	94.5261	187.931	139.565	193.177	196.139
ENSMUSG00000023186	Vwa5a	TSS23621,TSS30533,TSS4511,TSS55074,TSS61828,TSS81405,TSS82335	9:38718267-38743337	156.405	yes	3	3	187.002	171.967	166.609	145.173	139.545	128.133
ENSMUSG00000034115	Scn11a	TSS97913	9:119753762-119825456	129.996	yes	3	3	146.055	154.272	143.368	102.625	135.192	98.4669
ENSMUSG00000031144	Syp	TSS11605,TSS36605,TSS45373,TSS73361,TSS83566,TSS98847	X:7638470-7653256	127.941	yes	3	3	113.558	186.209	92.536	149.209	107.911	118.224
ENSMUSG00000031299	Pdha1	TSS28555,TSS34459,TSS80438,TSS88047	X:160122208-160138413	148.833	yes	3	3	178.275	136.159	158.525	148.595	129.414	142.028
ENSMUSG00000000958	Slc7a7	TSS101899,TSS19991,TSS28403,TSS54426,TSS56488,TSS61202,TSS94273,TSS99473	14:54369441-54417780	155.287	yes	3	3	203.039	174.609	134.478	173.498	140.849	105.252
ENSMUSG00000081534	Slc48a1	TSS46487,TSS55432	15:97784354-97792692	135.561	yes	3	3	124.75	152.411	104.286	151.18	146.112	134.629
ENSMUSG00000026154	Sdhaf4	TSS68186,TSS79674	1:23995938-24005656	126.746	yes	3	3	86.3873	85.871	202.774	73.4101	167.897	144.138
ENSMUSG00000018677	Slc25a39	TSS102218,TSS12763,TSS17619,TSS30555,TSS33061,TSS42788,TSS42792,TSS47225,TSS50071,TSS62702,TSS76626,TSS84868,TSS872,TSS89434,TSS97002	11:102402984-102407946	135.091	yes	3	3	101.057	173.865	83.707	192.427	144.794	114.695
ENSMUSG00000013539	Tango2	TSS100903,TSS15387,TSS24695,TSS30945,TSS37259,TSS38580,TSS44475,TSS96025,TSS97652	16:18300824-18348103	124.171	yes	3	3	141.085	118.967	106.77	132.227	129.683	116.292
ENSMUSG00000020456	Ogdh	TSS10960,TSS16532,TSS29805,TSS35765,TSS56903,TSS74003,TSS74004	11:6291632-6356642	144.288	yes	3	3	206.491	161.61	117.786	152.225	110.915	116.704
ENSMUSG00000020571	Pdia6	TSS51504,TSS67365,TSS84976,TSS90021	12:17266544-17284770	140.707	yes	3	3	180.168	142.201	133.044	150.072	115.629	123.127
ENSMUSG00000032299	Commd4	TSS95007	9:57155040-57158299	127.213	yes	3	3	152.639	115.447	108.413	146.479	134.857	105.444
ENSMUSG00000024309	Pfdn6	TSS101715,TSS10549,TSS24868,TSS36519,TSS55808	17:33938820-33940343	113.501	yes	3	3	119.437	110.423	102.256	142.161	101.355	105.373
ENSMUSG00000078566	Bnip3	TSS44543,TSS56707,TSS61040,TSS69730,TSS71757	7:138890835-138909519	131.83	yes	3	3	119.059	159.138	172.593	94.361	121.737	124.092
ENSMUSG00000042258	Isl1	TSS10288,TSS15301,TSS15303,TSS58316,TSS58812	13:116298280-116309689	141.282	yes	3	3	196.674	162.224	81.1216	218.515	126.837	62.3215
ENSMUSG00000022312	Eif3h	TSS54724	15:51786557-51865481	131.736	yes	3	3	119.119	95.9683	160.309	109.256	149.152	156.611
ENSMUSG00000062270	Morf4l1	TSS100646,TSS101390,TSS35128,TSS36938,TSS38092,TSS38776,TSS59088,TSS78001,TSS8693,TSS90464,TSS91172,TSS92903	9:90091664-90114774	136.387	yes	3	3	163.619	109.118	159.268	131.278	136.764	118.273
ENSMUSG00000027669	Gnb4	TSS20992,TSS40196,TSS40198,TSS40199,TSS50458,TSS55492,TSS58698	3:32580331-32616585	136.314	yes	3	3	210.055	148.397	86.6485	171.817	108.95	92.0136
ENSMUSG00000021066	Atl1	TSS47701	12:69893104-69964085	146.144	yes	3	3	177.385	135.496	151.679	140.293	127.269	144.74
ENSMUSG00000011114	Tbrg1	TSS32254,TSS76922,TSS81271,TSS96177	9:37649181-37657312	136.242	yes	3	3	159.564	122.917	125.426	137.872	134.042	137.633
ENSMUSG00000018565	Elp5	TSS25615,TSS31995,TSS46395,TSS46396,TSS65589,TSS71058,TSS77008,TSS91138,TSS91820,TSS9367	11:69968221-69982517	135.383	yes	3	3	150.086	113.159	114.349	143.207	144.838	146.659
ENSMUSG00000024844	Banf1	TSS26323,TSS47255	19:5364640-5366645	123.104	yes	3	3	119.305	97.284	114.216	132.788	149.8	125.23
ENSMUSG00000002504	Slc9a3r2	TSS11293,TSS81891	17:24639281-24650305	118.065	yes	3	3	105.748	149.601	98.8207	132.548	126.614	95.0563
ENSMUSG00000030298	Sec13	TSS29763,TSS62624	6:113728066-113740743	130.823	yes	3	3	177.557	111.592	102.434	136.144	138.278	118.931
ENSMUSG00000030284	Creld1	TSS103131,TSS18673,TSS55953,TSS69446,TSS82917	6:113483296-113493338	116.936	yes	3	3	85.5125	164.651	105.552	141.866	103.614	100.419
ENSMUSG00000052419	2610001J05Rik	TSS34167,TSS80653,TSS80654	6:13867734-13871518	130.028	yes	3	3	142.499	97.8802	138.421	121.234	169.953	110.183
ENSMUSG00000024277	Mapre2	TSS15483,TSS15487,TSS17307,TSS24185,TSS37283,TSS3771,TSS43020,TSS58039	18:23752332-23893861	132.798	yes	3	3	176.948	134.35	122.171	141.26	108.486	113.574
ENSMUSG00000026202	Tuba4a	TSS12953,TSS15528,TSS26230,TSS29919,TSS30254,TSS32198,TSS68231	1:75214227-75219865	150.664	yes	3	3	178.931	176.067	115.634	202.397	131.591	99.3623
ENSMUSG00000072214	Sept5	TSS44847	16:18621810-18629938	135.954	yes	3	3	92.0807	174.277	103.129	184.115	132.093	130.031
ENSMUSG00000024697	Gna14	TSS68941	19:16435666-16610818	136.997	yes	3	3	155.632	137.668	151.947	124.148	126.922	125.666
ENSMUSG00000032366	Tpm1	TSS10640,TSS1349,TSS17738,TSS17854,TSS19060,TSS2008,TSS28649,TSS29822,TSS29823,TSS29824,TSS30697,TSS51281,TSS5238,TSS53251,TSS58,TSS63186,TSS75671,TSS76521,TSS82737,TSS89328,TSS94892	9:67022589-67049406	137.92	yes	3	3	132.793	189.876	125.434	170.649	100.879	107.891
ENSMUSG00000027430	Dtd1	TSS10233,TSS44485,TSS70094,TSS74041,TSS96340	2:144599896-144768758	121.325	yes	3	3	165.552	116.785	105.055	147.409	104.572	88.5772
ENSMUSG00000024099	Ndufv2	TSS5002,TSS62436,TSS76804,TSS89752	17:66078794-66101559	119.272	yes	3	3	101.719	77.6701	161.18	84.2706	148.154	142.639
ENSMUSG00000041020	Map7d2	TSS44045,TSS56912,TSS70854,TSS90007	X:159414571-159498757	144.104	yes	3	3	155.692	157.876	126.068	171.71	129.225	124.054
ENSMUSG00000020457	Drg1	TSS35411,TSS3929,TSS55091,TSS55168,TSS55169,TSS82895	11:3187359-3266415	126.604	yes	3	3	136.786	101.341	130.702	109.311	141.242	140.244
ENSMUSG00000052139	Bre	TSS10863,TSS16365,TSS32050,TSS38068,TSS43243,TSS43244,TSS53593,TSS54890,TSS55141,TSS69399,TSS79888,TSS86167,TSS90501	5:31697683-32084962	133.817	yes	3	3	159.576	127.736	112.839	153.609	127.561	121.579
ENSMUSG00000016833	Mrps18c	TSS16789,TSS34457,TSS55959,TSS56978,TSS56981	5:100798626-100804471	106.419	yes	3	3	81.5896	83.1888	168.826	63.3795	119.041	122.489
ENSMUSG00000028755	Cda	TSS15120,TSS8938	4:138338423-138367992	131.604	yes	3	3	146.359	122.04	134.577	160.278	118.559	107.809
ENSMUSG00000006736	Tspan31	TSS18585	10:127067316-127070261	135.313	yes	3	3	163.501	126.508	133.697	136.604	138.091	113.476
ENSMUSG00000021607	Mrpl36	TSS88287	13:73331008-73332175	122.401	yes	3	3	125.965	101.617	100.565	120.399	154.39	131.472
ENSMUSG00000026810	Dpm2	TSS22235,TSS56722,TSS65341	2:32570857-32573579	126.697	yes	3	3	139.182	109.562	122.064	134.375	118.664	136.337
ENSMUSG00000030847	Bag3	TSS60872	7:128523582-128546977	135.642	yes	3	3	91.3404	189.812	115.788	152.485	127.372	137.054
ENSMUSG00000066705	Fxyd6	TSS86089	9:45370184-45396158	127.168	yes	3	3	182.67	83.4533	134.617	147.047	112.64	102.578
ENSMUSG00000027777	Schip1	TSS17559,TSS26521,TSS35929,TSS40459,TSS43567,TSS51463,TSS53772	3:68064801-68626481	129.669	yes	3	3	130.579	105.063	155.552	102.019	141.827	142.975
ENSMUSG00000022217	Emc9	TSS13147,TSS29370,TSS67951,TSS69667	14:55581515-55585302	130.914	yes	3	3	107.386	148.693	101.849	153.573	129.603	144.378
ENSMUSG00000038412	Higd1a	TSS24466	9:121848559-121858000	104.523	yes	3	3	94.3377	79.5252	120.058	78.1427	122.949	132.126
ENSMUSG00000039515	Ppp2r4	TSS100995,TSS20578,TSS37080,TSS4166,TSS42191,TSS53023,TSS56366,TSS56572,TSS60071,TSS75664,TSS80170,TSS82282,TSS83515	2:30416038-30447806	126.531	yes	3	3	124.584	113.979	104.517	156.209	137.213	122.681
ENSMUSG00000061887	Ssbp3	TSS15199,TSS17484,TSS22776,TSS29532,TSS33535,TSS34211,TSS37856,TSS47057,TSS5550,TSS58268,TSS64478,TSS67868,TSS78448,TSS83844,TSS85490,TSS9418,TSS95267	4:106910700-107049694	113.771	yes	3	3	144.002	109.673	101.607	121.359	112.05	93.9362
ENSMUSG00000033061	Resp18	TSS22548,TSS40775,TSS43359,TSS65433	1:75272198-75278415	118.288	yes	3	3	114.959	83.0688	126.171	103.478	175.251	106.803
ENSMUSG00000022477	Aco2	TSS102180,TSS60245,TSS64927,TSS97799,TSS98771	15:81872308-81915133	137.962	yes	3	3	174.323	158.486	125.551	171.09	122.589	75.7328
ENSMUSG00000030120	Mlf2	TSS59242	6:124931387-124936138	115.195	yes	3	3	71.8041	152.994	106.392	134.555	130.598	94.828
ENSMUSG00000055850	Rnf181	TSS13048,TSS19932,TSS19933,TSS19934,TSS56991,TSS58398,TSS65930,TSS68989,TSS73642,TSS84893,TSS85477,TSS97287	6:72359713-72362721	119.115	yes	3	3	138.001	123.518	134.309	124.481	88.0546	106.326
ENSMUSG00000031391	L1cam	TSS10754,TSS11000,TSS16370,TSS28013,TSS50291,TSS53882,TSS58179,TSS67765,TSS70491,TSS73303,TSS84615,TSS92677,TSS98559	X:73853777-73896105	126.372	yes	3	3	121.191	153.641	125.724	122.311	122.308	113.06
ENSMUSG00000005779	Psmb4	TSS15665,TSS24265,TSS38868,TSS6199,TSS84047	3:94884092-94886961	111.331	yes	3	3	77.8952	102.745	122.665	103.05	116.628	145.001
ENSMUSG00000057411	Fam173a	TSS6671	17:25790507-25792284	126.05	yes	3	3	132.153	129.94	85.2625	150.134	137.606	121.202
ENSMUSG00000042312	S100a13	TSS89730	3:90514434-90524581	123.759	yes	3	3	99.1423	95.0029	136.795	103.189	160.097	148.325
ENSMUSG00000023827	Agpat4	TSS16993,TSS2293,TSS26971,TSS54651,TSS61391,TSS63222	17:12118703-12219645	150.442	yes	3	3	162.154	184.676	131.733	172.045	147.411	104.633
ENSMUSG00000002032	Tmem25	TSS101293,TSS34439	9:44793775-44799307	138.545	yes	3	3	182.867	146.228	131.719	155.864	105.057	109.537
ENSMUSG00000061787	Rps17	TSS13040,TSS19834,TSS32226,TSS51552,TSS51554	7:81342731-81345254	114.788	yes	3	3	95.67	62.2305	153.666	73.3861	159.858	143.917
ENSMUSG00000018451	6330403K07Rik	TSS98081	11:71031940-71033513	113.266	yes	3	3	78.9972	56.466	130.467	119.152	141.773	152.739
ENSMUSG00000079278	Tmem233	TSS9223	5:116038754-116083244	111.434	yes	3	3	118.985	99.3281	133.841	107.339	115.713	93.3953
ENSMUSG00000018322	Tomm34	TSS35428,TSS74922,TSS9887	2:164053539-164071169	129.952	yes	3	3	158.937	147.68	111.782	157.12	118.034	86.1607
ENSMUSG00000020390	Ube2b	TSS40479,TSS69266,TSS9740	11:51985496-52000762	107.003	yes	3	3	97.3866	81.2899	131.888	89.0431	126.414	115.998
ENSMUSG00000029433	Diablo	TSS24359,TSS30142,TSS33623,TSS41622,TSS529,TSS54235,TSS60525,TSS60527,TSS67902,TSS98746	5:123509764-123525488	125.902	yes	3	3	92.6269	131.115	119.235	112.417	135.627	164.392
ENSMUSG00000028007	Snx7	TSS25048,TSS3012,TSS48752,TSS920,TSS97732	3:117781646-117868936	121.162	yes	3	3	103.854	127.918	138.327	104.948	131.397	120.526
ENSMUSG00000070319	Eif3g	TSS91463	9:20894351-20898600	124.412	yes	3	3	110.281	126.117	118.522	147.063	130.484	114.004
ENSMUSG00000025532	Crcp	TSS12720,TSS13358,TSS31897,TSS5134,TSS61701,TSS80961	5:130029289-130060789	133.849	yes	3	3	139.939	104.53	140.401	118.66	147.971	151.595
ENSMUSG00000032679	Cd59a	TSS36731,TSS9900	2:104095800-104115354	115.837	yes	3	3	120.766	87.5965	136.218	100.144	128.417	121.883
ENSMUSG00000052337	Immt	TSS17512,TSS17516,TSS17519,TSS43772,TSS43773,TSS47698,TSS70389,TSS94191	6:71831330-71875257	137.105	yes	3	3	168.789	143.596	141.736	138.788	114.862	114.856
ENSMUSG00000022212	Cpne6	TSS10550,TSS24874,TSS25979,TSS34142,TSS49672,TSS81289,TSS82277	14:55510444-55517431	115.188	yes	3	3	96.966	184.496	73.4817	155.873	86.192	94.1189
ENSMUSG00000026229	Psmd1	TSS1001,TSS30036,TSS46147,TSS46854,TSS47871,TSS54649,TSS96507	1:86064386-86139151	131.369	yes	3	3	151.206	137.462	138.906	127.266	116.139	117.233
ENSMUSG00000014504	Srp19	TSS37574,TSS56823,TSS70916,TSS88268,TSS95003	18:34330846-34336599	112.04	yes	3	3	99.1987	88.4509	138.605	88.6656	136.558	120.76
ENSMUSG00000020149	Rab1	TSS76421,TSS84546,TSS84551,TSS98879,TSS98881	11:20201431-20226856	125.002	yes	3	3	113.011	114.436	139.16	100.252	123.392	159.758
ENSMUSG00000055430	Nap1l5	TSS93144	6:58905233-58907126	111.082	yes	3	3	76.327	129.563	120.062	102.72	111.449	126.368
ENSMUSG00000032333	Stoml1	TSS3561	9:58253163-58262523	115.861	yes	3	3	102.463	155.091	75.3213	143.795	114.083	104.413
ENSMUSG00000015478	Rnf5	TSS63703,TSS80774,TSS86300	17:34601090-34603690	114.395	yes	3	3	107.69	115.406	102.264	122.965	147.483	90.56
ENSMUSG00000003813	Rad23a	TSS3467,TSS47689,TSS49421,TSS68423,TSS79872,TSS86350	8:84834018-84840665	132.086	yes	3	3	165.834	126.41	117.957	158.627	128.449	95.2379
ENSMUSG00000003352	Cacnb3	TSS27001,TSS64981	15:98632219-98644530	113.6	yes	3	3	63.9383	156.56	75.7248	143.012	115.348	127.016
ENSMUSG00000027944	Hax1	TSS10858,TSS24848,TSS25571,TSS49894,TSS5762,TSS5765,TSS58270,TSS65035,TSS69650,TSS79756,TSS823,TSS97579	3:89995445-89998780	129.213	yes	3	3	116.7	97.3674	180.864	106.714	127.755	145.88
ENSMUSG00000003814	Calr	TSS62888,TSS71034,TSS83140,TSS90160	8:84841849-84846934	133.902	yes	3	3	151.42	135.014	110.123	149.1	123.586	134.167
ENSMUSG00000032435	Dync1li1	TSS24840	9:114688789-114724302	118.551	yes	3	3	92.4963	132.336	121.069	118.197	117.739	129.466
ENSMUSG00000047879	Usp14	TSS14891,TSS17951,TSS1961,TSS20083,TSS20979,TSS32556,TSS67191,TSS97646	18:9995431-10045119	117.1	yes	3	3	129.08	114.169	122.17	105.563	116.065	115.551
ENSMUSG00000067288	Rps28	TSS46432,TSS52043,TSS52674,TSS59118,TSS70913,TSS9818	17:33819026-33824562	102.606	yes	3	3	69.0134	72.5245	131.534	81.6084	113.385	147.573
ENSMUSG00000027282	Mtch2	TSS12121,TSS18857,TSS30439,TSS43419,TSS46209,TSS61403,TSS75029,TSS87804,TSS9511,TSS95520,TSS97708	2:90847154-90866810	121.842	yes	3	3	120.843	93.3664	161.246	100.015	137.719	117.863
ENSMUSG00000053768	Chchd3	TSS23709,TSS52298,TSS52299,TSS57447,TSS59817,TSS61458,TSS61463,TSS68903,TSS81415,TSS90338	6:32790975-33060260	117.83	yes	3	3	118.365	113.368	120.75	116.43	114.577	123.492
ENSMUSG00000028969	Cdk5	TSS72811,TSS96363,TSS99520	5:24418240-24423530	135.647	yes	3	3	157.544	135.366	113.294	172.742	116.249	118.689
ENSMUSG00000073676	Hspe1	TSS24863,TSS35874	1:55088131-55091307	92.829	yes	1	2	0	0	227.001	0	172.89	157.083
ENSMUSG00000007815	Rhoa	TSS30951,TSS32292,TSS40918,TSS49216,TSS85354	9:108306128-108337934	119.056	yes	3	3	105.56	104.516	123.733	136.894	121.984	121.648
ENSMUSG00000039771	Polr2j	TSS10563,TSS7307	5:136116630-136122947	116.214	yes	3	3	104.797	95.2845	175.494	91.9921	127.856	101.861
ENSMUSG00000018395	Kif3a	TSS100285,TSS12870,TSS62423,TSS66632,TSS77856,TSS87979,TSS88912	11:53567378-53601967	121.706	yes	3	3	119.192	132.732	123.772	120.665	119.189	114.689
ENSMUSG00000031785	Adgrg1	TSS54172,TSS73352	8:94977108-95014208	140.964	yes	3	3	205.588	167.28	122.432	162.796	97.4261	90.2616
ENSMUSG00000004771	Rab11a	TSS26690,TSS29361,TSS34501,TSS64555,TSS64557,TSS75968,TSS81265,TSS86242,TSS88828	9:64715298-64737758	116.337	yes	3	3	89.9953	108.046	127.268	103.817	121.867	147.03
ENSMUSG00000006050	Sra1	TSS33079,TSS62328,TSS73001,TSS92204,TSS99933,TSS99934	18:36666680-36679366	109.716	yes	3	3	102.548	90.1474	125.404	95.9909	113.39	130.813
ENSMUSG00000040813	Tex264	TSS19708,TSS51974,TSS5833,TSS5839,TSS65410,TSS74780,TSS89991,TSS89997,TSS9111	9:106658745-106685927	125.578	yes	3	3	131.773	141.554	84.1317	160.876	115.997	119.139
ENSMUSG00000026385	Dbi	TSS100384,TSS12485,TSS50834,TSS54579,TSS7078,TSS80442,TSS83571	1:120113279-120121078	106.479	yes	3	3	69.827	90.2776	142.502	73.6709	158.4	104.199
ENSMUSG00000039615	Stub1	TSS46177	17:25830635-25833361	116.582	yes	3	3	89.8848	142.171	92.8228	140.973	136.812	96.8278
ENSMUSG00000001833	Sept7	TSS4330	9:25252438-25308571	115.889	yes	3	3	116.633	90.4711	152.958	87.7939	126.438	121.037
ENSMUSG00000042380	Smim12	TSS53301	4:127243783-127247809	113.258	yes	3	3	119.386	113.127	100.216	134.339	123.487	88.9955
ENSMUSG00000026087	Mrpl30	TSS27161,TSS41411,TSS41412,TSS42144,TSS6208,TSS64257,TSS72046	1:37890476-37898535	113.263	yes	3	3	107.002	78.5303	123.729	91.8418	153.629	124.845
ENSMUSG00000015733	Capza2	TSS101557,TSS16767,TSS21286,TSS21287,TSS67178,TSS82924,TSS98624	6:17636233-17666972	121.167	yes	3	3	117.248	98.2311	128.829	97.1048	139.928	145.66
ENSMUSG00000032606	Nicn1	TSS13244,TSS21563,TSS32445,TSS82336	9:108290428-108296498	123.981	yes	3	3	148.118	106.982	115.627	135.289	125.089	112.781
ENSMUSG00000068566	Myadm	TSS31111,TSS53649	7:3289037-3299345	134.029	yes	3	3	157.887	144.398	111.6	145.452	124.644	120.194
ENSMUSG00000051154	Commd3	TSS102609,TSS14300,TSS14302,TSS20588,TSS25431,TSS46842,TSS53367,TSS57804,TSS75605,TSS82570,TSS94114,TSS98589	2:18672383-18676231	122.287	yes	3	3	100.411	82.4226	183.576	89.9159	144.762	132.635
ENSMUSG00000024146	Cript	TSS41943,TSS41947,TSS45697	17:87025549-87035810	103.026	yes	3	3	86.4195	69.8269	132.606	71.4021	140.995	116.907
ENSMUSG00000003421	Nosip	TSS1327,TSS38701,TSS43423,TSS51164,TSS55077,TSS75820,TSS87611	7:45062428-45078503	134.392	yes	3	3	162.671	144.522	97.3563	177.719	119.283	104.802
ENSMUSG00000029649	Pomp	TSS13250,TSS13460,TSS16021,TSS6537,TSS80980,TSS97156	5:147860460-147876456	112.508	yes	3	3	113.801	86.7319	131.702	90.5785	138.587	113.645
ENSMUSG00000024446	Rpp21	TSS15409,TSS15410,TSS20469,TSS34616,TSS49832,TSS68420	17:36255644-36258069	108.576	yes	3	3	97.925	82.4353	111.124	97.3974	132.255	130.32
ENSMUSG00000034932	Mrpl54	TSS69882,TSS92090	10:81264712-81266934	104.015	yes	3	3	89.9169	78.1293	89.4994	107.799	134.467	124.28
ENSMUSG00000005656	Snx6	TSS81995	12:54746348-54795703	126.409	yes	3	3	141.209	113.513	147.145	112.953	110.617	133.02
ENSMUSG00000018507	Trpv2	TSS101429,TSS18943,TSS27431,TSS65880,TSS71031	11:62574485-62600515	129.762	yes	3	3	176.75	159.906	98.8167	137.4	97.8465	107.855
ENSMUSG00000002228	Ppm1j	TSS18100,TSS21014	3:104781055-104786018	103.83	yes	3	3	69.6742	152.43	73.7738	112.4	112.982	101.718
ENSMUSG00000024194	Cuta	TSS22073,TSS41231	17:26937972-26939478	117.726	yes	3	3	132.961	115.049	110.092	137.797	104.077	106.378
ENSMUSG00000022201	Zfr	TSS21974,TSS30624,TSS33354,TSS66139,TSS74399,TSS74402,TSS84647,TSS85792,TSS93547	15:12117830-12185683	127.635	yes	3	3	129.686	148.881	89.2212	167.794	85.3258	144.901
ENSMUSG00000006315	Tmem147	TSS44303	7:30727700-30729534	119.03	yes	3	3	112.785	100.456	124.923	106.06	136.492	133.462
ENSMUSG00000017428	Psmd11	TSS100224,TSS11986,TSS23508,TSS23510,TSS31159,TSS35075,TSS35077,TSS37243,TSS45378,TSS47393,TSS58832,TSS77713,TSS80858	11:80428614-80473248	128.894	yes	3	3	149.067	105.154	148.417	114.765	132.33	123.631
ENSMUSG00000065145	Vaultrc5	TSS65238	18:36801865-36802008	147.498	yes	2	3	0	62.721	194.95	16.5356	251.563	359.216
ENSMUSG00000023236	Scg5	TSS34990,TSS55882	2:113776361-113829121	111.765	yes	3	3	128.185	70.8923	149.48	86.7069	126.26	109.066
ENSMUSG00000053931	Cnn3	TSS10277,TSS13998,TSS55039,TSS55625,TSS55646,TSS67398,TSS74725,TSS82734	3:121426496-121458207	121.189	yes	3	3	109.197	144.421	112.997	132.895	120.519	107.108
ENSMUSG00000062328	Rpl17	TSS15078	18:75000476-75003381	95.1323	yes	3	3	62.1366	46.8324	131.291	46.0627	141.042	143.429
ENSMUSG00000024826	Dpf2	TSS23349,TSS32770,TSS3526,TSS36684,TSS52138,TSS54321,TSS5793,TSS66429,TSS69176	19:5896515-5913010	125.498	yes	3	3	160.425	121.375	116.467	134.314	113.965	106.44
ENSMUSG00000052833	Sae1	TSS16621	7:16327052-16387797	112.004	yes	3	3	126.299	121.686	94.9035	123.799	100.691	104.643
ENSMUSG00000003873	Bax	TSS2845	7:45461694-45466898	115.593	yes	3	3	110.217	113.195	94.9281	118.782	129.536	126.9
ENSMUSG00000051355	Commd1	TSS102970,TSS19246,TSS27599,TSS35462,TSS84544,TSS97158	11:22896135-22982382	102.415	yes	3	3	78.0585	49.0545	125.414	65.7105	127.245	169.006
ENSMUSG00000039485	Tspyl4	TSS74831	10:34297441-34301320	119.235	yes	3	3	118.898	138.953	104.521	145.116	100.408	107.512
ENSMUSG00000027404	Snrpb	TSS50636,TSS52055,TSS8900	2:130171413-130179403	111.818	yes	3	3	64.7835	141.506	72.068	147.638	129.976	114.937
ENSMUSG00000023232	Serinc2	TSS26364,TSS42579,TSS60917,TSS74137,TSS83747	4:130253494-130279205	125.434	yes	3	3	144.507	158.105	71.6217	154.247	113.716	110.406
ENSMUSG00000027546	Atp9a	TSS23082,TSS23085,TSS23673,TSS30739,TSS4991,TSS53383,TSS59422,TSS59603,TSS83066,TSS8940	2:168634437-168742409	115.165	yes	3	3	84.5749	158.744	74.7029	165.613	119.804	87.5517
ENSMUSG00000015668	Pdzd11	TSS34564,TSS34569,TSS36199,TSS40694	X:100622882-100626568	108.017	yes	3	3	118.704	88.461	136.615	98.4525	97.8545	108.016
ENSMUSG00000019370	Calm3	TSS18022,TSS22060,TSS23448,TSS85807	7:16915378-16924114	108.37	yes	3	3	52.0705	92.7673	99.5495	133.794	154.565	117.474
ENSMUSG00000014602	Kif1a	TSS102291,TSS13980,TSS14650,TSS17844,TSS19619,TSS21244,TSS78182,TSS81319,TSS84821,TSS84822,TSS98527	1:93015463-93101951	113.5	yes	3	3	99.3444	119.469	121.335	100.77	142.133	97.9484
ENSMUSG00000015790	Surf1	TSS16382,TSS33057,TSS54917,TSS57300,TSS62398,TSS67706,TSS7170,TSS73850,TSS96775	2:26913380-26916530	112.493	yes	3	3	129.37	80.8584	150.549	85.5125	114.93	113.736
ENSMUSG00000033917	Gde1	TSS14948,TSS85730	7:118688544-118705778	118.416	yes	3	3	48.7865	154.168	109.186	134.001	127.084	137.271
ENSMUSG00000018574	Acadvl	TSS21488,TSS37049,TSS38698,TSS44489,TSS49733,TSS63668,TSS76850	11:70010182-70015411	113.142	yes	3	3	128.481	131.136	81.772	127.568	101.175	108.719
ENSMUSG00000005952	Trpv1	TSS63093,TSS66423,TSS75127,TSS88431,TSS9330	11:73234291-73261242	153.811	yes	3	3	208.296	104.091	124.047	180.066	155.253	151.112
ENSMUSG00000029616	Erp29	TSS21349,TSS55477,TSS59295,TSS90998	5:121428589-121452506	109.497	yes	3	3	102.237	105.157	122.817	120.509	107.58	98.6825
ENSMUSG00000053119	Chmp3	TSS18918,TSS21072,TSS24673,TSS31479,TSS43512,TSS65228	6:71543796-71582609	126.431	yes	3	3	138.55	107.375	137.459	113.716	112.595	148.888
ENSMUSG00000022391	Rangap1	TSS17803,TSS77403	15:81704247-81729919	118.374	yes	3	3	89.7105	156.694	89.712	153.05	94.8627	126.213
ENSMUSG00000021814	Anxa7	TSS16417	14:20455260-20480133	116.239	yes	3	3	107.789	124.306	117.928	128.442	117.344	101.625
ENSMUSG00000028149	Rap1gds1	TSS11388,TSS19250,TSS32818,TSS41584,TSS54021,TSS68134,TSS68139,TSS77551	3:138925901-139075201	120.678	yes	3	3	117.82	128.572	135.827	119.084	111.241	111.522
ENSMUSG00000008206	Cers4	TSS14019,TSS2318,TSS31689,TSS32290,TSS42597,TSS6951,TSS83032,TSS84136,TSS88340	8:4493025-4531680	120.187	yes	3	3	171.699	123.381	102.54	135.729	97.7228	90.0479
ENSMUSG00000036611	Eepd1	TSS6733,TSS79369	9:25481546-25604110	116.428	yes	3	3	114.455	143.452	81.3424	140.686	120.518	98.117
ENSMUSG00000032314	Etfa	TSS14313,TSS28944,TSS46319,TSS5820	9:55454507-55512243	108.616	yes	3	3	106.748	91.7261	126.428	92.8827	135.424	98.4876
ENSMUSG00000071662	Polr2g	TSS70105	19:8793128-8798557	113.481	yes	3	3	123.647	97.0347	120.189	109.483	106.727	123.804
ENSMUSG00000034285	Nipsnap1	TSS19187,TSS30123,TSS5255,TSS57665,TSS7653,TSS94618	11:4873950-4894200	116.435	yes	3	3	143.237	100.057	126.089	110.668	106.756	111.802
ENSMUSG00000035960	Apex1	TSS22613,TSS22614,TSS23707,TSS44265	14:50924967-50927139	125.062	yes	3	3	111.634	135.642	121.112	131.531	84.9821	165.47
ENSMUSG00000021832	Psmc6	TSS87148	14:45329823-45349071	114.608	yes	3	3	98.4984	75.9189	172.095	71.9503	142.747	126.438
ENSMUSG00000032261	Sh3bgrl2	TSS23702,TSS69548,TSS69549,TSS69554,TSS8996	9:83548326-83638801	113.199	yes	3	3	153.159	113.067	124.511	108.085	91.1569	89.214
ENSMUSG00000025270	Alas2	TSS11619,TSS47903,TSS62559,TSS78662	X:150547374-150570638	85.8843	yes	3	3	38.2993	21.8165	248.9	8.35106	108.288	89.6511
ENSMUSG00000000753	Serpinf1	TSS17608,TSS47596,TSS4831,TSS59703,TSS64815,TSS89290,TSS93985,TSS94179	11:75409768-75422701	134.902	yes	3	3	120.141	144.983	109.058	201.83	109.601	123.797
ENSMUSG00000037236	Matr3	TSS29051,TSS31082,TSS33850,TSS38218,TSS38220,TSS38221,TSS63098,TSS68740,TSS71961,TSS72294,TSS80224,TSS8123,TSS92304,TSS97753,TSS99575	18:35562145-35593835	118.445	yes	3	3	135.202	99.9595	143.157	96.8289	118.733	116.789
ENSMUSG00000046709	Mapk10	TSS13676,TSS3090,TSS37643,TSS38398,TSS48363,TSS50186,TSS58313,TSS79918,TSS92068	5:102907947-103211334	128.024	yes	3	3	158.951	137.841	131.198	124.152	94.4539	121.547
ENSMUSG00000040824	Snrpd2	TSS84784	7:19149721-19152735	103.986	yes	3	3	105.88	76.7668	128.315	87.2778	121.64	104.037
ENSMUSG00000000120	Ngfr	TSS59809	11:95568817-95587735	126.067	yes	3	3	77.6157	163.309	89.6973	192.051	136.842	96.89
ENSMUSG00000059119	Nap1l4	TSS57981	7:143513578-143549090	118.261	yes	3	3	122.845	121.808	101.279	127.331	123.431	112.869
ENSMUSG00000019302	Atp6v0a1	TSS40518,TSS52110,TSS5567,TSS69572,TSS78917,TSS8461,TSS99706	11:101009451-101063719	122.449	yes	3	3	130.797	154.467	106.5	141.873	108.392	92.662
ENSMUSG00000027827	Kcnab1	TSS35519,TSS48386,TSS63300,TSS80743,TSS84890	3:65109383-65378223	124.132	yes	3	3	163.847	141.949	138.799	113.583	104.169	82.444
ENSMUSG00000005362	Crbn	TSS9091,TSS9094,TSS9096,TSS93311,TSS99109	6:106778248-106800074	112.208	yes	3	3	142.069	92.7966	120.36	92.8865	107.931	117.206
ENSMUSG00000068328	Aup1	TSS78352	6:83054652-83057680	109.043	yes	3	3	93.9077	111.064	91.6665	142.526	90.2233	124.873
ENSMUSG00000054728	Phactr1	TSS101521,TSS12622,TSS17410,TSS28258,TSS31799,TSS38405,TSS3841,TSS57289,TSS59027,TSS62530,TSS6611,TSS72104,TSS87669,TSS90477,TSS93360	13:42680622-43138526	113.653	yes	3	3	155.455	132.761	102.915	121.487	97.419	71.8835
ENSMUSG00000021728	Emb	TSS48757	13:117220624-117274098	110.106	yes	3	3	103.54	116.171	102.136	108.151	115.549	115.09
ENSMUSG00000026411	Tmem9	TSS20601,TSS70753,TSS72688,TSS90468,TSS9843	1:136008149-136035342	119	yes	3	3	135.433	105.097	120.211	127.378	123.19	102.689
ENSMUSG00000026966	Ssna1	TSS22304,TSS53609,TSS72494,TSS7450	2:25271038-25272438	101.489	yes	3	3	95.3936	84.1452	101.876	87.3481	134.089	106.081
ENSMUSG00000022757	Tfg	TSS2305,TSS3726,TSS40328,TSS52657,TSS58773,TSS60579,TSS71572	16:56690331-56717450	116.502	yes	3	3	138.174	128.5	94.0743	141.855	108.165	88.2449
ENSMUSG00000031948	Kars	TSS43996,TSS44665,TSS59982	8:111993439-112011323	120.211	yes	3	3	157.774	116.944	109.793	124.732	103.755	108.266
ENSMUSG00000015290	Ubl4	TSS2076,TSS29682,TSS49821,TSS75310,TSS78534,TSS82813,TSS97830	X:74365717-74373218	114.469	yes	3	3	134.145	112.237	116.639	108.537	103.656	111.602
ENSMUSG00000024500	Ppp2r2b	TSS10830,TSS20348,TSS27827,TSS39174,TSS39848,TSS60237	18:42637431-43059471	114.341	yes	3	3	120.666	115.472	115.542	107.989	114.311	112.068
ENSMUSG00000002014	Ssr4	TSS36156,TSS40553,TSS40554,TSS43147,TSS67933,TSS71000,TSS90078	X:73787027-73790830	91.1689	yes	3	3	72.0923	66.282	105.014	67.8358	121.468	114.321
ENSMUSG00000035297	Cops4	TSS39295,TSS41424,TSS47614,TSS5397,TSS58518,TSS63972,TSS84540	5:100518308-100547803	117.44	yes	3	3	125.989	99.2184	134.524	97.0897	118.905	128.913
ENSMUSG00000030884	Uqcrc2	TSS101508,TSS27912,TSS28034,TSS552,TSS96599,TSS98056	7:120635175-120659478	116.66	yes	3	3	123.089	88.6734	153.555	101.132	110.264	123.246
ENSMUSG00000027187	Cat	TSS64320,TSS90940	2:103453848-103485160	118.736	yes	3	3	152.445	126.139	101.602	132.221	108.601	91.4089
ENSMUSG00000030058	Copg1	TSS100105,TSS15054,TSS21481,TSS2467,TSS36917,TSS6875,TSS82665,TSS8601	6:87887813-87913595	127.277	yes	3	3	188.088	137.514	97.9453	142.017	89.3905	108.71
ENSMUSG00000026078	Pdcl3	TSS52397,TSS57192,TSS80408,TSS90425	1:38985607-38997238	109.35	yes	3	3	141.656	91.296	90.7234	116.931	115.159	100.333
ENSMUSG00000015575	Atp6v0e	TSS61310,TSS87358	17:26676395-26699644	111.287	yes	3	3	89.2283	79.481	144.784	79.2587	132.737	142.236
ENSMUSG00000036502	Tmem255a	TSS24870,TSS40510,TSS59761	X:38196572-38252439	109.793	yes	3	3	147.448	102.465	99.929	97.9182	113.301	97.6997
ENSMUSG00000020415	Pttg1	TSS10507,TSS22148,TSS46280,TSS48100,TSS62363,TSS65457,TSS65459,TSS92084,TSS94343	11:43420249-43426251	105.273	yes	3	3	113.987	82.9709	118.577	91.7786	139.073	85.2504
ENSMUSG00000060992	Copz1	TSS22129	15:103272910-103299862	109.013	yes	3	3	135.745	104.418	121.044	119.069	98.2378	75.5649
ENSMUSG00000063253	Scoc	TSS13073,TSS23681	8:83434492-83458391	107.468	yes	3	3	97.3899	89.2257	142.505	82.7465	123.017	109.925
ENSMUSG00000036599	Chst12	TSS32655,TSS70836	5:140505549-140525724	117.778	yes	3	3	108.39	147.856	95.6401	145.637	114.61	94.5345
ENSMUSG00000051483	Cbr1	TSS98670	16:93607836-93610505	103.992	yes	3	3	101.761	81.2751	109.51	102.589	105.964	122.853
ENSMUSG00000023092	Fhl1	TSS22733,TSS24047,TSS26609,TSS35015,TSS38328,TSS50710,TSS52688,TSS6703,TSS69644,TSS74309	X:56731786-56793346	114.233	yes	3	3	189.333	96.4242	97.8093	99.2787	91.9948	110.555
ENSMUSG00000004535	Tax1bp1	TSS31768,TSS32077,TSS49419,TSS51388,TSS58909,TSS89817,TSS9381	6:52713728-52766780	108.328	yes	3	3	100.759	91.967	179.26	87.5896	99.1616	91.2323
ENSMUSG00000017760	Ctsa	TSS116,TSS13584,TSS19706,TSS29843,TSS35752,TSS56791,TSS57572,TSS59644,TSS68335,TSS76503,TSS84073,TSS88197,TSS91915,TSS99271	2:164832872-164841032	115.955	yes	3	3	153.546	120.969	120.987	127.334	90.6325	82.2623
ENSMUSG00000062444	Ap3b2	TSS32271,TSS34985,TSS411,TSS48419,TSS85631	7:81460398-81493925	115.326	yes	3	3	91.5575	117.481	113.306	125.263	127.557	116.792
ENSMUSG00000016382	Pls3	TSS100753,TSS35322,TSS61679,TSS62538,TSS73180,TSS73904	X:75785653-75875182	113.734	yes	3	3	143.453	117.954	128.798	96.0164	95.7374	100.447
ENSMUSG00000031513	Leprotl1	TSS68642	8:34135571-34147033	107.807	yes	3	3	115.25	100.249	112.056	104.945	114.362	99.9798
ENSMUSG00000058569	Tmed9	TSS62862	13:55593134-55597663	112.226	yes	3	3	182.973	156.105	105.734	107.522	79.2173	41.8038
ENSMUSG00000040883	Tmem205	TSS92774	9:21921009-21927535	100.458	yes	3	3	111.082	103.827	93.8498	120.132	108.654	65.2009
ENSMUSG00000037805	Rpl10a	TSS22470,TSS24281,TSS24282,TSS31235,TSS54017,TSS66932,TSS74539	17:28328470-28331032	93.7727	yes	3	3	90.8111	72.0348	92.8924	90.1318	108.379	108.387
ENSMUSG00000063316	Rpl27	TSS38915,TSS55611,TSS84592,TSS92302,TSS97727	11:101442297-101445529	104.561	yes	3	3	93.6555	82.1559	126.121	82.5983	142.077	100.756
ENSMUSG00000037012	Hk1	TSS27615,TSS31634,TSS31886,TSS3894,TSS3930,TSS57438,TSS61574,TSS70104,TSS79582,TSS80247,TSS88593,TSS91622	10:62268854-62379908	120.86	yes	3	3	80.8136	175.899	84.6351	160.921	110.851	112.041
ENSMUSG00000028466	Creb3	TSS22122,TSS2669,TSS3286,TSS71071,TSS77731,TSS98395	4:43562331-43567060	112.886	yes	3	3	139.479	109.591	107.605	115.937	107.236	97.468
ENSMUSG00000063694	Cycs	TSS4,TSS89939	6:50562562-50566538	101.905	yes	3	3	93.3932	84.6033	113.162	85.32	126.267	108.685
ENSMUSG00000032018	Sc5d	TSS28455,TSS60129	9:42254176-42264300	108.057	yes	3	3	134.758	124.944	113.475	109.202	84.4762	81.4869
ENSMUSG00000027438	Napb	TSS3917,TSS72115,TSS91229	2:148693984-148732467	114.795	yes	3	3	128.068	96.9453	145.914	99.4168	106.365	112.06
ENSMUSG00000023147	Wrb	TSS57744,TSS76673	16:96145406-96157852	108.454	yes	3	3	117.593	96.9922	112.948	96.7976	116.635	109.76
ENSMUSG00000043388	Tmem130	TSS30996,TSS5424	5:144735914-144761818	115.998	yes	3	3	134.908	139.433	80.4118	119.222	108.102	113.911
ENSMUSG00000002031	Ift46	TSS102273,TSS12649,TSS13650,TSS20944,TSS20946,TSS32497,TSS61438,TSS68901,TSS80828,TSS86824,TSS91450,TSS98694	9:44767907-44792714	110.745	yes	3	3	151.883	87.4728	108.912	143.944	94.7551	77.5059
ENSMUSG00000026817	Ak1	TSS19345,TSS19403,TSS38248,TSS52237,TSS57863,TSS64170	2:32621757-32635058	108.46	yes	3	3	96.6725	110.628	77.506	151.397	90.578	123.978
ENSMUSG00000034024	Cct2	TSS88627	10:117050997-117063814	111.714	yes	3	3	116.147	97.987	130.825	101.204	104.566	119.552
ENSMUSG00000058600	Rpl30	TSS13936,TSS3491,TSS65044,TSS85475,TSS98214,TSS99754	15:34440504-34443640	90.253	yes	3	3	63.2716	63.5005	139.807	59.3849	104.75	110.804
ENSMUSG00000000902	Smarcb1	TSS103028,TSS18450,TSS27345,TSS27346,TSS46858,TSS80383	10:75896768-75921617	118.675	yes	3	3	146.651	116.074	82.2989	143.568	111.134	112.322
ENSMUSG00000079562	Maea	TSS21997,TSS47676,TSS5794,TSS67918,TSS9567,TSS9569	5:33335508-33373296	113.184	yes	3	3	125.622	121.791	99.0602	132.277	107.734	92.617
ENSMUSG00000002808	Epdr1	TSS36564	13:19591708-19619830	98.5802	yes	3	3	62.4489	112.744	114.972	83.528	101.303	116.485
ENSMUSG00000030588	Yif1b	TSS1113,TSS27775,TSS44889,TSS6501,TSS85091	7:29238328-29247593	97.6503	yes	3	3	104.135	107.474	56.1876	136.623	106.005	75.4772
ENSMUSG00000017390	Aldoc	TSS16879,TSS22096,TSS69843,TSS76121,TSS83728,TSS92260	11:78322967-78327781	108.627	yes	3	3	158.552	92.2945	74.0875	140.889	97.885	88.0512
ENSMUSG00000031556	Tm2d2	TSS48969	8:25017210-25023259	112.833	yes	3	3	114.248	92.4283	105.497	115.739	127.721	121.362
ENSMUSG00000062683	Atp5g2	TSS3187,TSS50370,TSS50995,TSS86103	15:102662863-102672352	110.318	yes	3	3	142.93	93.5195	82.4507	140.337	116.894	85.7775
ENSMUSG00000024835	Coro1b	TSS101157,TSS21239,TSS2135,TSS4769,TSS59380,TSS78606,TSS86163,TSS91460	19:4148618-4154035	100.061	yes	3	3	103.422	113.131	79.1585	123.136	91.4295	90.0883
ENSMUSG00000032324	Tspan3	TSS102628	9:56135884-56161070	104.695	yes	3	3	66.7171	125.79	84.7104	128.111	83.3223	139.522
ENSMUSG00000025791	Pgm2	TSS10783,TSS75773	4:99929413-99987294	107.074	yes	3	3	107.552	127.939	89.6303	121.949	95.8842	99.4892
ENSMUSG00000045948	Mrps12	TSS16967,TSS20243,TSS43860,TSS53195	7:28739640-28741820	96.5566	yes	3	3	58.6878	100.105	77.1206	122.538	114.56	106.328
ENSMUSG00000038812	Trmt112	TSS17027,TSS57864,TSS71043,TSS79284	19:6909697-6911049	112.376	yes	3	3	115.742	113.888	89.059	131.868	100.369	123.332
ENSMUSG00000078578	Ube2d3	TSS17533,TSS20307,TSS25666,TSS27684,TSS32146,TSS36711,TSS41886,TSS42669,TSS48438,TSS52853,TSS56063,TSS73916,TSS75020,TSS82538,TSS86948,TSS96482	3:135438148-135468198	103.276	yes	3	3	81.9139	97.3062	128.455	83.1073	116.794	112.08
ENSMUSG00000079197	Psme2	TSS12095,TSS13732,TSS16014,TSS30578,TSS33982,TSS35203,TSS39897,TSS40596,TSS77793,TSS96330	14:55587440-55591113	101.561	yes	3	3	113.979	70.1276	117.91	78.4871	143.062	85.8021
ENSMUSG00000037266	Rsrp1	TSS100317,TSS16503,TSS28485,TSS28486,TSS30389,TSS5081,TSS91861	4:134923591-134927671	63.2202	yes	3	3	10.9013	62.2067	48.6485	99.4047	50.5692	107.591
ENSMUSG00000022403	St13	TSS32892,TSS41471,TSS78665,TSS78668,TSS88653	15:81363668-81400077	103.249	yes	3	3	101.064	95.9008	134.68	87.7763	103.152	96.9226
ENSMUSG00000025212	Sfxn3	TSS101000	19:45047575-45056383	108.816	yes	3	3	149.545	105.082	93.5564	119.483	91.2828	93.9485
ENSMUSG00000044734	Serpinb1a	TSS47518	13:32842091-32851185	154.053	yes	3	3	212.432	87.0308	155.723	128.143	146.758	194.229
ENSMUSG00000027620	Rbm39	TSS10601,TSS16037,TSS23259,TSS27269,TSS34286,TSS38223,TSS4510,TSS4574,TSS46471,TSS50582,TSS51892,TSS59998,TSS69532,TSS71573,TSS73868,TSS77497,TSS86876,TSS8819,TSS88652,TSS88984,TSS96295,TSS96300,TSS96321	2:156147238-156180238	99.7986	yes	3	3	71.6941	108.021	111.503	94.6688	86.6129	126.292
ENSMUSG00000062661	Ncs1	TSS13456,TSS95518	2:31245822-31295989	111.749	yes	3	3	113.875	127.806	110.56	114.664	96.1655	107.424
ENSMUSG00000063787	Chchd1	TSS23134	14:20703026-20704417	93.5146	yes	3	3	49.3566	50.7402	137.018	40.7598	156.881	126.332
ENSMUSG00000035268	Pkig	TSS16606,TSS3558,TSS55720,TSS66380,TSS69071,TSS74672,TSS85522,TSS93273	2:163658385-163726158	115.62	yes	3	3	100.464	118.862	110.282	120.071	126.817	117.226
ENSMUSG00000039542	Ncam1	TSS15536,TSS2267,TSS23175,TSS5715,TSS7944,TSS91412	9:49502135-49798925	109.088	yes	3	3	140.692	115.857	88.4297	122.703	109.335	77.5132
ENSMUSG00000032186	Tmod2	TSS16359,TSS32900,TSS72110	9:75565620-75611325	106.403	yes	3	3	136.615	105.552	100.51	116.818	101.266	77.655
ENSMUSG00000020485	Supt4a	TSS5062,TSS5063	11:87737551-87743623	92.1841	yes	3	3	82.2294	57.7288	113.167	59.8393	130.152	109.988
ENSMUSG00000028945	Rheb	TSS1950,TSS3128,TSS36376,TSS41455	5:24802822-24842624	94.2816	yes	3	3	67.3001	103.203	80.6484	100.741	102.976	110.821
ENSMUSG00000004040	Stat3	TSS17659,TSS20102,TSS27305,TSS29423,TSS40490,TSS60303,TSS62424,TSS7774,TSS78775,TSS78956,TSS82742,TSS89278,TSS90126,TSS94558	11:100885097-100939540	106.992	yes	3	3	84.3422	128.205	94.8543	111.193	104.961	118.397
ENSMUSG00000038683	Pak1ip1	TSS49614,TSS50366,TSS50367,TSS81878,TSS81881	13:41001022-41013019	114.438	yes	3	3	118.72	110.348	107.357	109.366	125.012	115.826
ENSMUSG00000033460	Armcx1	TSS13474,TSS24954,TSS32681,TSS46476,TSS47286,TSS62014,TSS79145,TSS91520	X:134717962-134721917	104.018	yes	3	3	131.533	105.463	118.898	97.9744	91.4062	78.8356
ENSMUSG00000025156	Gps1	TSS10842,TSS3815,TSS57661,TSS57662,TSS63413,TSS69112	11:120784271-120789102	109.161	yes	3	3	150.28	113.433	53.3179	144.787	105.801	87.3455
ENSMUSG00000031865	Dctn1	TSS18114,TSS18177,TSS47447,TSS47947,TSS53066,TSS53067,TSS56395,TSS58814,TSS6218,TSS75918,TSS78480,TSS99931	6:83165919-83200117	104.668	yes	3	3	46.5536	169.065	75.078	135.506	90.0826	111.725
ENSMUSG00000022516	Nudt16l1	TSS66165	16:4939110-4941020	99.0818	yes	3	3	124.43	97.6723	84.5847	111.41	95.095	81.2987
ENSMUSG00000026628	Atf3	TSS38742,TSS79988,TSS83321	1:191170295-191218039	156.79	yes	3	3	94.7863	62.3275	275.613	103.817	131.759	272.436
ENSMUSG00000020720	Psmd12	TSS62028,TSS74776,TSS82298	11:107479483-107504362	105.761	yes	3	3	108.253	95.0147	106.149	98.0596	110.542	116.545
ENSMUSG00000039041	Adrm1	TSS1212,TSS12552,TSS47660,TSS61776,TSS69262,TSS85705,TSS88365	2:180171484-180176286	106.055	yes	3	3	85.4415	138.337	58.7	161.594	94.105	98.1546
ENSMUSG00000033161	Atp1a1	TSS18539,TSS24492,TSS89743	3:101576218-101604684	83.6288	yes	3	3	56.0564	93.6357	68.5218	83.286	127.929	72.3438
ENSMUSG00000041939	Mvk	TSS25246,TSS3190,TSS3252,TSS3256,TSS44533,TSS6148	5:114444268-114460591	108.174	yes	3	3	101.343	138.251	79.51	152.903	90.4773	86.5622
ENSMUSG00000006373	Pgrmc1	TSS31648	X:36598205-36606079	101.719	yes	3	3	81.1695	98.9278	121.541	101.601	103.431	103.644
ENSMUSG00000021361	Tmem14c	TSS66473	13:41016249-41022575	99.8409	yes	3	3	94.7814	80.8146	117.828	80.6613	113.114	111.846
ENSMUSG00000056185	Snx32	TSS10626	19:5495277-5510489	102.286	yes	3	3	137.07	93.7417	91.078	115.506	100.944	75.3777
ENSMUSG00000027954	Efna1	TSS33395,TSS77206,TSS77208	3:89271732-89281142	108.217	yes	3	3	135.575	96.2741	129.803	97.6092	100.696	89.3447
ENSMUSG00000011589	Fsd1	TSS13949	17:55986510-55996881	110.343	yes	3	3	139.605	129.946	79.9894	148.154	96.4816	67.8804
ENSMUSG00000019461	Plscr3	TSS102557,TSS24998,TSS90804	11:69846375-69852058	120.61	yes	3	3	116.624	146.228	124.126	170.222	99.016	67.4444
ENSMUSG00000041645	Ddx24	TSS55204,TSS68146	12:103407975-103425867	111.734	yes	3	3	139.123	116.537	92.2268	110.899	103.058	108.562
ENSMUSG00000002379	Ndufa11	TSS86132	17:56717761-56724248	91.221	yes	3	3	88.2724	70.4624	98.748	77.3695	126.182	86.2916
ENSMUSG00000014856	Tmem208	TSS163,TSS22967,TSS42174,TSS86072,TSS87880	8:105326353-105335219	95.2879	yes	3	3	90.063	78.2283	107.864	74.5398	118.888	102.144
ENSMUSG00000023067	Cdkn1a	TSS22030,TSS26461,TSS3539	17:29090978-29100722	122.014	yes	3	3	116.348	96.5198	96.492	169.309	101.293	152.121
ENSMUSG00000014551	Mrps25	TSS31626,TSS39800,TSS7765	6:92169524-92184033	102.519	yes	3	3	124.456	87.8255	96.021	106.011	90.9584	109.841
ENSMUSG00000005510	Ndufs3	TSS32098,TSS36514,TSS53045,TSS74779,TSS86617,TSS9342	2:90894633-90904827	91.9687	yes	3	3	92.9532	90.6056	72.8176	104.737	97.3552	93.3439
ENSMUSG00000024644	Cndp2	TSS16533,TSS99274	18:84667469-84685633	111.012	yes	3	3	115.118	122.387	79.2615	133.128	95.9471	120.232
ENSMUSG00000003992	Ssbp2	TSS10736,TSS25959,TSS37575,TSS64894,TSS65252,TSS67530,TSS74629,TSS81070,TSS94317	13:91460282-91703429	110.593	yes	3	3	134.576	86.8952	126.332	107.635	105.524	102.595
ENSMUSG00000031068	Glrx3	TSS81798	7:137437647-137468594	104.213	yes	3	3	97.4682	83.7831	136.836	88.8797	125.244	93.0698
ENSMUSG00000009731	Kcnd1	TSS15212,TSS80914	X:7822288-7838280	106.99	yes	3	3	109.214	160.431	82.4229	116.844	86.2075	86.8216
ENSMUSG00000026109	Tmeff2	TSS47387,TSS65221,TSS77608	1:50900646-51187270	102.403	yes	3	3	110.413	129.508	72.4977	127.147	82.4703	92.3823
ENSMUSG00000018102	Hist1h2bc	TSS90795	13:23684198-23692488	110.93	yes	3	3	60.4354	118.652	131.624	100.191	112.619	142.06
ENSMUSG00000063802	Hspbp1	TSS40535	7:4660520-4684963	104.435	yes	3	3	55.6956	137.485	67.5155	160.954	91.4091	113.55
ENSMUSG00000026179	Pnkd	TSS12928,TSS22036,TSS22038,TSS26377,TSS26447,TSS29188,TSS34128,TSS41234	1:74284929-74353694	91.3794	yes	3	3	89.714	90.3045	85.9857	99.9406	108.259	74.0724
ENSMUSG00000004980	Hnrnpa2b1	TSS55289,TSS97382	6:51460433-51469894	105.429	yes	3	3	128.26	99.2309	119.975	104.777	76.8467	103.486
ENSMUSG00000029430	Ran	TSS10328,TSS31953,TSS70309	5:129020068-129024323	102.009	yes	3	3	87.0808	91.6891	110.421	94.2155	108.976	119.673
ENSMUSG00000024997	Prdx3	TSS35723	19:60864050-60874556	106.778	yes	3	3	113.219	79.4694	105.613	96.9551	129.621	115.79
ENSMUSG00000032279	Idh3a	TSS30725	9:54586510-54604661	115.013	yes	3	3	131.856	106.889	101.72	108.363	117.56	123.692
ENSMUSG00000055720	Ubl7	TSS92256	9:57910985-57929968	103.237	yes	3	3	117.735	113.878	65.5195	136.348	91.6891	94.2495
ENSMUSG00000030417	Pdcd5	TSS101623,TSS19556,TSS4524,TSS47875,TSS600,TSS91529,TSS99956	7:35641981-35647521	88.3174	yes	3	3	58.2653	72.0941	105.197	70.6638	122.68	101.004
ENSMUSG00000028161	Ppp3ca	TSS20533,TSS51823,TSS52790,TSS62381,TSS69665,TSS83810,TSS93624	3:136670123-136937727	91.7426	yes	3	3	69.1564	77.5052	105.635	81.8629	120.251	96.0449
ENSMUSG00000046573	Lyrm4	TSS2959	13:35978796-36117357	85.7092	yes	3	3	73.776	68.5558	93.6843	65.6458	103.544	109.049
ENSMUSG00000024083	Pja2	TSS53306,TSS6608,TSS9873	17:64281004-64331916	109.78	yes	3	3	142.477	114.435	120.047	106.204	81.6603	93.8584
ENSMUSG00000032193	Ldlr	TSS57762	9:21723575-21749916	117.998	yes	3	3	148.739	152.987	93.7376	135.217	84.5876	92.7208
ENSMUSG00000086841	2410006H16Rik	TSS41299	11:62602876-62604807	93.946	yes	3	3	70.9592	56.2205	147.323	50.8755	108.302	129.996
ENSMUSG00000030772	Dkk3	TSS80791	7:112116018-112159057	92.5093	yes	3	3	121.268	81.4654	86.6672	105.02	90.7744	69.8608
ENSMUSG00000036835	Psenen	TSS38844	7:30561867-30563184	99.0077	yes	3	3	106.043	79.6286	103.515	93.7074	109.32	101.832
ENSMUSG00000031696	Vps35	TSS47819	8:85260396-85299513	108.61	yes	3	3	126.367	98.1753	141.913	90.1662	93.042	101.998
ENSMUSG00000029162	Khk	TSS10707,TSS18513,TSS47525,TSS75070,TSS83479	5:30921430-30931248	89.7998	yes	3	3	141.893	77.9052	60.5871	108.417	80.9932	69.0033
ENSMUSG00000006717	Acot13	TSS188	13:24817947-24831517	84.5488	yes	3	3	70.9003	59.035	104.647	60.0457	125.362	87.3029
ENSMUSG00000026032	Ndufb3	TSS17886	1:58586383-58595964	85.16	yes	3	3	64.6663	61.6768	107.767	58.7836	120.402	97.6642
ENSMUSG00000046500	Fam19a4	TSS38407	6:96831208-97060411	95.1957	yes	3	3	141.754	89.4339	113.229	96.7275	43.929	86.1005
ENSMUSG00000029106	Add1	TSS10012,TSS13236,TSS16147,TSS32410,TSS3437,TSS36059,TSS38071,TSS52124,TSS5372,TSS54851,TSS69138,TSS81618,TSS81834,TSS87448,TSS89469	5:34573663-34632308	95.2936	yes	3	3	86.1128	100.532	87.9229	111.103	99.5332	86.5576
ENSMUSG00000025586	Cpeb1	TSS13506,TSS22081,TSS24187,TSS2503,TSS39400,TSS52069,TSS68769,TSS86773	7:81347025-81455465	104.231	yes	3	3	141.422	108.241	107.584	103.068	71.5906	93.4789
ENSMUSG00000014606	Slc25a11	TSS102280,TSS41217,TSS44418,TSS7138,TSS78471	11:70644195-70647479	94.7949	yes	3	3	102.975	91.1012	87.7948	110.85	90.591	85.4576
ENSMUSG00000020111	Micu1	TSS46484,TSS516,TSS58146,TSS60015,TSS657,TSS71383,TSS76426,TSS77093,TSS83486,TSS91019,TSS95045,TSS99371	10:59702476-59864132	98.8107	yes	3	3	119.358	109.79	100.635	107.813	77.0152	78.2528
ENSMUSG00000014402	Tsg101	TSS13252,TSS20918,TSS32747,TSS76005,TSS79468	7:46888948-46919969	102.912	yes	3	3	104.478	81.7637	128.979	90.2807	102.017	109.953
ENSMUSG00000026023	Cdk15	TSS43920,TSS43921,TSS47692,TSS63680	1:59256905-59352993	96.0761	yes	3	3	139.26	73.0404	101.429	101.714	85.1889	75.8245
ENSMUSG00000034345	Gtf2h5	TSS36881,TSS70183,TSS70250	17:6079785-6086517	95.631	yes	3	3	103.419	76.7486	92.5827	85.1849	113.499	102.352
ENSMUSG00000016554	Eif3d	TSS27814	15:77958997-77970824	110.079	yes	3	3	147.132	110.784	102.629	125.922	86.2214	87.7845
ENSMUSG00000052738	Suclg1	TSS23684,TSS23686,TSS4578,TSS52448,TSS52777	6:73248381-73276911	99.8427	yes	3	3	123.267	92.3082	100.615	106.736	97.2241	78.9059
ENSMUSG00000032216	Nedd4	TSS102513,TSS44318,TSS569,TSS61890,TSS67990,TSS67992,TSS85680,TSS87036,TSS94467,TSS97370	9:72662345-72749852	107.914	yes	3	3	136.033	114.796	103.191	103.206	102.976	87.2802
ENSMUSG00000016344	Ppdpf	TSS10146,TSS102368,TSS16477,TSS25993,TSS29263,TSS68320	2:181187246-181188771	100.109	yes	3	3	57.8697	112.793	82.2773	103.234	98.4907	145.991
ENSMUSG00000025731	0610011F06Rik	TSS13499,TSS62766,TSS81533,TSS97777	17:25875463-25886007	101.332	yes	3	3	93.3119	96.3432	114.435	112.44	102.952	88.51
ENSMUSG00000042406	Atf4	TSS39905	15:80255183-80257540	103.405	yes	3	3	80.409	95.2665	121.649	107.395	108.47	107.238
ENSMUSG00000005732	Ranbp1	TSS1231,TSS44865,TSS48623,TSS74772	16:18239783-18248732	88.0158	yes	3	3	66.5097	78.7368	96.0022	88.4546	108.412	89.9797
ENSMUSG00000036112	Metap2	TSS100998,TSS12404,TSS15482,TSS20378,TSS31566,TSS47807,TSS58402,TSS69807,TSS74426,TSS75711,TSS77116,TSS8821,TSS93029,TSS96835,TSS99692	10:93858488-93897093	104.55	yes	3	3	140.193	131.232	78.3115	89.7278	107.484	80.3524
ENSMUSG00000056938	Acbd4	TSS23146,TSS29834,TSS34393,TSS35042,TSS35045,TSS383,TSS39386,TSS3996,TSS49555,TSS53751,TSS80373,TSS94967,TSS96069,TSS96071	11:103101681-103112200	90.8662	yes	3	3	93.0028	118.935	74.3945	110.787	62.5216	85.5561
ENSMUSG00000008035	Mid1ip1	TSS36907,TSS38961,TSS38966,TSS41564	X:10715012-10719690	104.202	yes	3	3	54.5374	125.093	88.2147	121.989	115.44	119.939
ENSMUSG00000079317	Trappc2	TSS102732,TSS24739,TSS83186	X:166440573-166453140	89.3182	yes	3	3	94.3335	71.5503	103.008	74.4239	97.6383	94.9549
ENSMUSG00000030869	Ndufab1	TSS1045,TSS10505,TSS20125,TSS20472,TSS46890,TSS67947,TSS74834,TSS83051,TSS94470,TSS9486	7:122085402-122101886	62.3295	yes	3	3	72.0699	23.4471	87.081	23.0954	135.636	32.6473
ENSMUSG00000050335	Lgals3	TSS26281,TSS26979,TSS44115,TSS91501,TSS92014	14:47367750-47386160	108.149	yes	3	3	59.7468	74.9957	126.926	104.883	120.592	161.753
ENSMUSG00000022337	Emc2	TSS50801	15:43477228-43527777	98.0703	yes	3	3	98.3047	78.1798	129.684	77.1891	105.147	99.9174
ENSMUSG00000071533	Pcnp	TSS21081,TSS24027,TSS35169,TSS61986,TSS62414,TSS81384,TSS88579	16:56007244-56029739	93.0164	yes	3	3	89.1197	72.493	119.482	70.4729	103.456	103.075
ENSMUSG00000039770	Ypel5	TSS34912	17:72836703-72851195	93.9368	yes	3	3	91.7972	71.2835	121.663	72.4782	106.459	99.9398
ENSMUSG00000024366	Gfra3	TSS100547	18:34689902-34720387	129.007	yes	3	3	167.293	88.0328	98.743	178.585	117.671	123.719
ENSMUSG00000002010	Idh3g	TSS11179,TSS17622,TSS24052,TSS39797,TSS40032,TSS43082,TSS64797,TSS80125	X:73778962-73786897	97.851	yes	3	3	121.038	89.7609	93.8283	102.009	82.6665	97.8034
ENSMUSG00000031078	Cttn	TSS28076,TSS34295,TSS55181,TSS55636,TSS62933,TSS69503,TSS76370	7:144435732-144471009	114.788	yes	3	3	115.544	120.588	106.867	125.645	99.1819	120.901
ENSMUSG00000029073	Cptp	TSS20982,TSS66451,TSS82785,TSS97649	4:155864722-155869440	116.819	yes	3	3	161.489	128.474	116.616	133.127	78.1957	83.0144
ENSMUSG00000030782	Tgfb1i1	TSS101108,TSS40428,TSS56416,TSS69846,TSS88969,TSS9180	7:128246811-128253712	108.335	yes	3	3	147.188	106.359	74.413	143.507	85.7499	92.7925
ENSMUSG00000004667	Polr2e	TSS13394,TSS44166,TSS5903,TSS63336,TSS85516	10:80035948-80039795	92.2354	yes	3	3	110.763	80.5413	83.5687	99.0636	96.8296	82.6461
ENSMUSG00000061461	Smim20	TSS40109	5:53267105-53278539	101.892	yes	3	3	88.3339	73.9249	157.634	66.0627	109.484	115.911
ENSMUSG00000021453	Gadd45g	TSS10514,TSS4438	13:51846677-51848468	124.189	yes	3	3	68.3075	70.1026	104.724	157.234	152.77	191.994
ENSMUSG00000078765	U2af1l4	TSS11557,TSS11560,TSS117,TSS12098,TSS122,TSS126,TSS127,TSS19095,TSS19096,TSS19097,TSS26748,TSS34821,TSS34826,TSS45982,TSS45987,TSS46388,TSS60688,TSS60692,TSS65145,TSS68153,TSS69848,TSS7614,TSS7615,TSS7617,TSS7620,TSS7621,TSS84080,TSS84081,TSS91808,TSS91809,TSS91811	7:30563300-30567960	97.4872	yes	3	3	109.197	77.7739	107.895	98.2196	93.7237	98.1139
ENSMUSG00000041730	Prrxl1	TSS28686,TSS50139,TSS50143,TSS92022	14:32599406-32649246	90.8712	yes	3	3	66.8882	120.424	70.0496	121.309	86.7895	79.7669
ENSMUSG00000024740	Ddb1	TSS24911	19:10605624-10629813	110.453	yes	3	3	143.902	113.408	118.178	112.475	95.5222	79.2339
ENSMUSG00000031954	Cfdp1	TSS10215	8:111768472-111854310	89.5682	yes	3	3	103.861	78.5342	94.9036	87.8808	98.2072	74.0226
ENSMUSG00000067194	Eif1ax	TSS89124	X:159372177-159389928	103.825	yes	3	3	116.643	112.614	38.3805	110.25	122.467	122.593
ENSMUSG00000031167	Rbm3	TSS101859,TSS11724,TSS42523,TSS77401,TSS78694,TSS92668,TSS92669,TSS93941,TSS98336	X:8138974-8145880	96.6766	yes	3	3	92.0149	53.4119	135.379	68.0615	124.293	106.899
ENSMUSG00000016256	Ctsz	TSS22524	2:174427492-174439039	109.055	yes	3	3	123.408	116.138	108.304	127.707	80.642	98.1293
ENSMUSG00000020089	Ppa1	TSS14542,TSS25763,TSS32396,TSS9057	10:61648551-61674168	106.902	yes	3	3	109.143	124.612	96.6711	115.19	100.631	95.1677
ENSMUSG00000030335	Mrpl51	TSS2180,TSS3679,TSS78004	6:125191800-125195583	86.8675	yes	3	3	86.9451	71.8563	108.574	77.0048	116.476	60.3489
ENSMUSG00000020778	Ten1	TSS16785,TSS17451,TSS53396,TSS97852	11:116198854-116215318	83.476	yes	3	3	74.8745	79.7812	84.7734	82.7245	89.6642	89.0381
ENSMUSG00000034757	Tmub2	TSS101778,TSS29606,TSS94692,TSS99009	11:102284930-102289237	91.942	yes	3	3	107.45	100.934	65.6295	102.688	102.162	72.7882
ENSMUSG00000020098	Pcbd1	TSS74678	10:61089342-61094328	84.4773	yes	3	3	92.7569	71.3869	65.69	95.4874	90.7564	90.786
ENSMUSG00000032336	Nptn	TSS12099,TSS19534,TSS23361,TSS24748,TSS27164,TSS40752,TSS5678,TSS5679,TSS66257,TSS82137,TSS83801,TSS83802	9:58582239-58657955	88.0809	yes	3	3	90.9949	74.4345	81.8499	93.6278	82.1296	105.449
ENSMUSG00000024423	Impact	TSS19467	18:12972251-12992948	93.2443	yes	3	3	94.5782	80.3086	115.029	72.4214	97.0716	100.057
ENSMUSG00000014195	Dnajc7	TSS15028,TSS30656,TSS3144,TSS41406,TSS48648,TSS75432,TSS86724,TSS86726,TSS8988,TSS92940	11:100582817-100620168	98.8219	yes	3	3	102.78	101.813	96.107	104.148	88.3023	99.7811
ENSMUSG00000036372	Tmem258	TSS100077,TSS1862,TSS33567	19:10204013-10207824	82.1436	yes	3	3	80.5708	70.0473	81.5229	77.1016	123.245	60.374
ENSMUSG00000058454	Dhcr7	TSS19796,TSS26809,TSS29672,TSS39133,TSS52363,TSS7247,TSS84778,TSS865,TSS92519	7:143823144-143848410	103.958	yes	3	3	137.777	138.81	97.0041	116.727	73.8021	59.6305
ENSMUSG00000078713	Tomm5	TSS18950,TSS38214,TSS8120	4:45105207-45108114	88.739	yes	3	3	55.8745	52.936	110.762	44.9075	137.274	130.68
ENSMUSG00000073423	Zfp414	TSS2418,TSS31072,TSS5524,TSS67416,TSS73783,TSS85719	17:33629089-33631779	91.0429	yes	3	3	93.3586	72.9611	147.091	93.1412	62.8203	76.8851
ENSMUSG00000021987	Mtmr6	TSS46357	14:60265204-60302370	103.202	yes	3	3	114.633	88.2307	135.296	79.7906	100.593	100.666
ENSMUSG00000000303	Cdh1	TSS12031,TSS46761,TSS76797	8:106603350-106670246	99.5168	yes	3	3	137.43	133.521	87.4846	96.015	77.61	65.0403
ENSMUSG00000030082	Sec61a1	TSS103416,TSS12084,TSS13231,TSS17091,TSS23050,TSS74079,TSS79927,TSS94234,TSS96840	6:88503600-88518905	108.522	yes	3	3	137.288	112.723	105.845	122.945	73.3656	98.963
ENSMUSG00000028779	Pef1	TSS34385,TSS36247	4:130102557-130128135	88.5063	yes	3	3	91.5406	87.2389	53.2369	116.115	102.344	80.5623
ENSMUSG00000050552	Lamtor4	TSS60063,TSS68954	5:138255481-138259398	92.2997	yes	3	3	77.1063	99.891	83.252	100.765	100.321	92.4627
ENSMUSG00000072940	Gm10443	TSS58007	6:86334030-86334240	77.669	yes	3	3	27.8278	66.6391	116.053	29.82	90.4861	135.188
ENSMUSG00000026426	Arl8a	TSS22026,TSS26083,TSS26803,TSS80540	1:135146823-135156269	85.0003	yes	3	3	63.8033	74.4941	78.8867	84.1796	114.532	94.1059
ENSMUSG00000015536	Mocs2	TSS100717,TSS101602,TSS102462,TSS102463,TSS41818,TSS49422,TSS60199,TSS60200,TSS68343,TSS71533,TSS79115,TSS82990,TSS85281,TSS98417,TSS98420	13:114818235-114832275	98.2087	yes	3	3	94.9581	64.9625	134.483	74.7617	105.861	114.226
ENSMUSG00000025066	Sfr1	TSS14072	19:47731755-47735588	97.6785	yes	3	3	111.246	80.412	89.5972	97.271	98.9956	108.549
ENSMUSG00000106918	Mrpl33	TSS101590,TSS16360,TSS16831,TSS46375,TSS65250,TSS65251,TSS81782,TSS85696,TSS87444,TSS92356,TSS93444	5:31596934-31664384	64.0277	yes	1	2	0	0	120.781	0	119.373	144.012
ENSMUSG00000058076	Sdhc	TSS2964,TSS36836,TSS86970	1:171127164-171150603	103.794	yes	3	3	114.182	85.8975	104.921	114.649	110.915	92.2004
ENSMUSG00000024403	Atp6v1g2	TSS2566,TSS35918,TSS42218,TSS65584,TSS66549,TSS83970	17:35233659-35238767	93.7656	yes	3	3	78.1701	102.928	93.4122	104.367	85.1107	98.6058
ENSMUSG00000062014	Gmfb	TSS53556,TSS74836	14:46808148-46822242	91.4236	yes	3	3	96.8737	74.7224	114.787	68.609	96.4514	97.098
ENSMUSG00000041608	Entpd3	TSS102803,TSS93279	9:120539817-120568318	95.1648	yes	3	3	133.107	107.417	74.5587	102.591	80.9018	72.4132
ENSMUSG00000027613	Eif6	TSS12736,TSS17402,TSS31963,TSS34532,TSS36240	2:155819831-155826925	94.9205	yes	3	3	80.301	95.6235	103.539	108.597	114.716	66.7468
ENSMUSG00000031879	Fam96b	TSS25648,TSS3673,TSS50215	8:104639838-104641965	94.5645	yes	3	3	80.4172	74.3213	113.833	83.4287	113.436	101.951
ENSMUSG00000024959	Bad	TSS18001,TSS28735,TSS41211,TSS47049,TSS91945	19:6941860-6951898	82.8644	yes	3	3	56.6266	46.3012	89.5604	68.7646	142.521	93.4128
ENSMUSG00000028138	Adh5	TSS100143,TSS101279,TSS3203,TSS38273,TSS4339,TSS72100	3:138443092-138455499	99.2659	yes	3	3	117.763	86.1931	100.001	99.8433	95.2913	96.5039
ENSMUSG00000037149	Ddx1	TSS66609	12:13219307-13249213	98.7651	yes	3	3	111.685	100.771	91.799	95.4624	84.8303	108.043
ENSMUSG00000041958	Pigs	TSS91688	11:78328414-78342782	106.615	yes	3	3	146.832	127.794	61.0276	133.942	78.4243	91.673
ENSMUSG00000034432	Cops8	TSS12882,TSS29503,TSS38529,TSS6087,TSS67880,TSS84924,TSS99976,TSS99978	1:90602980-90613341	99.1311	yes	3	3	108.48	98.4213	82.6388	106.156	96.1772	102.913
ENSMUSG00000032507	Fbxl2	TSS29291,TSS48593,TSS56236,TSS56241,TSS56576,TSS76942	9:113963636-114046191	92.2895	yes	3	3	125.632	83.8179	91.524	105.626	83.7233	63.4138
ENSMUSG00000021241	Isca2	TSS6398	12:84773269-84775089	88.5831	yes	3	3	73.4571	72.6278	110.393	68.0758	93.1487	113.796
ENSMUSG00000029146	Snx17	TSS12508,TSS49484,TSS56979,TSS74043,TSS74125,TSS81588,TSS85500,TSS89452,TSS93970,TSS96514	5:31193226-31199143	98.2882	yes	3	3	105.518	89.9103	95.6237	111.748	83.6312	103.298
ENSMUSG00000047617	BC029214	TSS15999,TSS27566,TSS3333,TSS38567,TSS41655,TSS46780,TSS60844,TSS73510,TSS79803,TSS8404,TSS84259,TSS925,TSS97098	2:25455140-25461094	77.3068	yes	3	3	65.9184	73.7752	75.9637	70.2054	84.7608	93.2171
ENSMUSG00000024163	Mapk8ip3	TSS16809,TSS17381,TSS22821,TSS24135,TSS30436,TSS32533,TSS32558,TSS36023,TSS44135,TSS44637,TSS55700,TSS55791,TSS55798,TSS64253,TSS70842,TSS74489,TSS78837,TSS81755,TSS9204	17:24892152-24936977	80.5549	yes	3	3	68.3532	123.451	65.9543	70.9377	84.5536	70.0795
ENSMUSG00000028070	Apoa1bp	TSS73418	3:88056519-88058495	86.6355	yes	3	3	73.4681	65.899	99.3851	76.8826	102.704	101.474
ENSMUSG00000020048	Hsp90b1	TSS28305,TSS28766,TSS32168,TSS71925,TSS87353	10:86690208-86705509	92.1719	yes	3	3	95.1619	97.0683	100.486	86.8157	89.6584	83.8413
ENSMUSG00000031505	Carkd	TSS101193,TSS25806,TSS32108,TSS39313,TSS51430,TSS9256,TSS9259	8:11497505-11514960	95.7514	yes	3	3	111.006	81.6907	65.5426	113.556	117.397	85.3163
ENSMUSG00000054452	Aes	TSS32527	10:81559493-81566362	74.3941	yes	3	3	33.2421	98.114	50.48	96.3149	87.3934	80.82
ENSMUSG00000024150	Mcfd2	TSS102536,TSS18086,TSS3039,TSS33019,TSS52362,TSS87064	17:87254657-87265935	99.0072	yes	3	3	127.287	84.262	106.279	88.741	106.068	81.4064
ENSMUSG00000063063	Ctnna2	TSS13654,TSS37833,TSS56062,TSS6727,TSS75023	6:76881636-77979699	93.8924	yes	3	3	130.02	126.515	60.8735	90.3839	87.4872	68.0748
ENSMUSG00000030718	Ppme1	TSS43817	7:100326736-100371896	92.0671	yes	3	3	75.8585	96.1024	85.0795	97.2468	82.6123	115.503
ENSMUSG00000039530	Tusc3	TSS56640,TSS98325	8:39005866-39165112	94.7585	yes	3	3	67.2514	86.4258	102.827	83.251	126.671	102.125
ENSMUSG00000034930	Rtkn	TSS102376,TSS27555,TSS33642,TSS47375,TSS65811,TSS71047,TSS7989	6:83135462-83152579	87.0506	yes	3	3	91.65	96.9618	64.2811	94.7487	66.4079	108.254
ENSMUSG00000038619	Ensa	TSS11549,TSS13190,TSS13192,TSS97463	3:95624992-95632102	96.0881	yes	3	3	110.994	85.5856	113.602	92.4002	89.6811	84.266
ENSMUSG00000022442	Ttll1	TSS3908,TSS41736,TSS51360,TSS56092,TSS60908	15:83483771-83510893	98.8992	yes	3	3	130.461	100.317	82.309	121.143	77.4422	81.723
ENSMUSG00000021643	Serf1	TSS102573,TSS26428,TSS57727,TSS60934,TSS64137,TSS99948	13:100107996-100114571	66.825	yes	3	3	46.53	61.5709	61.9795	46.5577	108.632	75.6801
ENSMUSG00000039221	Rpl22l1	TSS17152,TSS18982,TSS34976,TSS36382,TSS38617,TSS4185,TSS63892,TSS70670,TSS80665	3:28805435-28807424	73.9014	yes	3	3	20.4744	27.3011	136.787	19.1438	115.186	124.516
ENSMUSG00000073468	Sft2d1	TSS33091,TSS33095,TSS40389,TSS44640,TSS5426,TSS61856,TSS71274,TSS72713,TSS90408	17:8311101-8396852	83.846	yes	3	3	74.3209	70.242	100.93	74.8921	100.909	81.782
ENSMUSG00000028156	Eif4e	TSS12542,TSS17245,TSS24776,TSS76527,TSS99757	3:138526178-138559696	99.2215	yes	3	3	116.693	78.3927	116.897	89.1677	89.4979	104.681
ENSMUSG00000017943	Gdap1l1	TSS2779,TSS52113,TSS52116	2:163438475-163455324	105.287	yes	3	3	87.4604	124.951	94.1027	130.044	87.4366	107.726
ENSMUSG00000020476	Dbnl	TSS37184,TSS56462,TSS57168	11:5788487-5800962	91.0484	yes	3	3	78.3592	114.292	70.8965	108.984	94.2931	79.4658
ENSMUSG00000054263	Lifr	TSS33202,TSS59787,TSS98281	15:7129558-7197489	92.8991	yes	3	3	116.231	99.1456	100.594	78.8383	85.5735	77.0122
ENSMUSG00000026021	Sumo1	TSS28627,TSS33212,TSS62022	1:59586557-59670834	88.9503	yes	3	3	72.0955	57.9287	137.608	55.3455	96.9631	113.761
ENSMUSG00000006360	Crip1	TSS10405,TSS2904,TSS47696,TSS67881,TSS79371,TSS81031	12:113146315-113153879	87.1324	yes	3	3	66.0721	68.0924	81.9247	53.3707	162.078	91.2564
ENSMUSG00000024725	Ostf1	TSS2027,TSS60367,TSS9534	19:18579327-18631789	89.6991	yes	3	3	85.7982	82.6046	92.409	84.0798	90.1021	103.201
ENSMUSG00000041355	Ssr2	TSS14183,TSS40993,TSS4600,TSS50619,TSS55004,TSS79157,TSS98463	3:88575875-88588419	86.9464	yes	3	3	96.5614	76.8267	106.913	84.3233	91.7016	65.3525
ENSMUSG00000004937	Sgta	TSS60646	10:81044074-81060178	94.4963	yes	3	3	95.5475	113.522	66.0459	130.614	82.956	78.2926
ENSMUSG00000054405	Dnajc8	TSS102197,TSS102198,TSS15608,TSS40180,TSS44641,TSS61707,TSS73068,TSS79693,TSS80676,TSS82736	4:132535549-132553742	89.2764	yes	3	3	98.9509	64.9056	96.5931	80.5736	111.822	82.8133
ENSMUSG00000027170	Eif3m	TSS11906,TSS24247,TSS65991,TSS88929	2:104999655-105017080	84.7744	yes	3	3	92.678	65.9761	117.713	67.7295	85.2985	79.2511
ENSMUSG00000034880	Mrpl34	TSS95032	8:71464925-71465752	90.0842	yes	3	3	67.4853	85.9605	86.8787	89.1887	107.295	103.697
ENSMUSG00000027247	Arhgap1	TSS20151,TSS21982,TSS37904,TSS42376,TSS61571,TSS73222,TSS88601,TSS99963	2:91649859-91672326	95.8084	yes	3	3	134.281	94.7646	90.377	103.117	73.3028	79.0081
ENSMUSG00000047714	Ppp1r2	TSS37564,TSS84656	16:31251536-31275277	89.3555	yes	3	3	48.508	109.234	84.7117	95.1997	94.4969	103.983
ENSMUSG00000029777	Gars	TSS1901	6:55038000-55079504	96.9862	yes	3	3	34.5929	130.994	52.6761	129.904	93.3623	140.388
ENSMUSG00000021266	Wars	TSS19982,TSS51836,TSS58807,TSS68144,TSS68876,TSS89426,TSS97884	12:108860029-108894174	104.061	yes	3	3	135.544	101.394	103.921	120.846	80.4334	82.2254
ENSMUSG00000004096	Cwc15	TSS30623	9:14500616-14510577	89.7664	yes	3	3	86.8794	73.8019	115.109	75.8863	100.577	86.3446
ENSMUSG00000025487	Psmd13	TSS100239,TSS32735,TSS45686,TSS46016,TSS62952,TSS65178,TSS67029,TSS7650,TSS84106,TSS91843,TSS92791	7:140881967-140898643	93.6165	yes	3	3	103.256	78.1945	90.2197	89.8306	103.179	97.0192
ENSMUSG00000023939	Mrpl14	TSS47890,TSS58947,TSS67002	17:45686321-45698495	76.9186	yes	3	3	72.3107	61.9249	84.7421	67.2485	110.142	65.1432
ENSMUSG00000026767	Fam188a	TSS101280,TSS101282,TSS10231,TSS17660,TSS23810,TSS30536,TSS55396,TSS55397,TSS55399,TSS55401,TSS60405,TSS62895,TSS66496,TSS74366,TSS77665,TSS86898,TSS93957,TSS94904,TSS95344	2:12347262-12419470	87.0891	yes	3	3	83.6037	78.8477	116.115	68.088	91.4385	84.4419
ENSMUSG00000045679	Pqlc3	TSS46719,TSS48632,TSS60603,TSS77632,TSS78432,TSS78433	12:16988647-17000408	88.4329	yes	3	3	94.2496	92.1482	93.9481	90.3958	73.6613	86.1946
ENSMUSG00000005262	Ufd1l	TSS15456,TSS2704,TSS30045,TSS41972,TSS42076,TSS58718,TSS61152,TSS6503,TSS87349	16:18811778-18835261	90.3748	yes	3	3	112.562	70.1474	85.6571	88.526	83.1715	102.185
ENSMUSG00000031197	Vbp1	TSS60897,TSS61598	X:75514298-75534942	85.668	yes	3	3	59.6476	50.4879	144.689	44.2436	106.666	108.274
ENSMUSG00000060923	Acyp2	TSS6205	11:30505990-30649587	87.7731	yes	3	3	40.0963	56.3574	129.132	43.2109	134.784	123.058
ENSMUSG00000027195	Hsd17b12	TSS11297,TSS18077,TSS64805,TSS77009,TSS83101	2:94032688-94157964	91.6752	yes	3	3	102.107	93.3133	99.9558	88.7239	97.194	68.7569
ENSMUSG00000036781	Rps27l	TSS102039,TSS15525,TSS27095,TSS3004,TSS3050,TSS51526	9:66946085-66949516	80.0603	yes	3	3	25.7999	42.6888	167.165	30.0394	109.506	105.163
ENSMUSG00000032398	Snapc5	TSS15448	9:64179296-64182684	81.9133	yes	3	3	85.1355	68.876	95.654	68.2077	89.4338	84.1726
ENSMUSG00000032869	Psmf1	TSS14456,TSS48698,TSS49441,TSS69833,TSS71159	2:151715811-151744186	100.105	yes	3	3	131.904	100.295	93.75	106.336	94.7581	73.5873
ENSMUSG00000034659	Tmem109	TSS100048,TSS19896,TSS33857,TSS80145,TSS91253,TSS95586	19:10870659-10882001	92.8435	yes	3	3	115.514	98.8383	54.3836	117.602	85.3962	85.327
ENSMUSG00000031770	Herpud1	TSS1059,TSS20093,TSS64597,TSS92772,TSS96781	8:94386437-94395377	91.4145	yes	3	3	93.1967	107.952	91.8077	98.4813	79.7184	77.3309
ENSMUSG00000002660	Clpp	TSS82762	17:56990263-56996371	101.152	yes	3	3	120.344	87.875	87.2229	111.67	95.1524	104.648
ENSMUSG00000028684	Urod	TSS14488,TSS31078,TSS4307,TSS4309,TSS4311,TSS45965,TSS68026,TSS69345,TSS88397,TSS90116	4:116989964-116994413	91.722	yes	3	3	113.785	80.3389	87.2965	89.5725	86.6608	92.6784
ENSMUSG00000000711	Rab5b	TSS29141	10:128677192-128696268	96.641	yes	3	3	124.918	87.7637	103.464	89.5187	80.2128	93.969
ENSMUSG00000055302	Mrfap1	TSS89800	5:36794866-36796772	81.8733	yes	3	3	46.1265	76.9925	91.6549	68.1939	119.141	89.1309
ENSMUSG00000031349	Nsdhl	TSS57455,TSS71027	X:72918556-72958514	93.5635	yes	3	3	118.265	92.5775	82.8285	91.0486	96.2988	80.3623
ENSMUSG00000040466	Blvrb	TSS30074,TSS42608,TSS50314,TSS55885,TSS8264	7:27447977-27466144	92.6488	yes	3	3	79.5015	79.212	93.1906	83.0708	141.978	78.9402
ENSMUSG00000005447	Pafah1b3	TSS26072,TSS3941,TSS3948,TSS57961,TSS71377,TSS86498,TSS98944	7:25295048-25297986	84.7982	yes	3	3	80.6638	71.0021	94.4059	96.4017	98.6164	67.6991
ENSMUSG00000058799	Nap1l1	TSS25725,TSS61276	10:111473191-111498142	86.4205	yes	3	3	80.4259	83.5221	66.0144	88.8385	98.7649	100.957
ENSMUSG00000029535	Triap1	TSS85886	5:115341224-115343569	90.5825	yes	3	3	90.4082	74.19	122.664	77.6184	98.6654	79.9492
ENSMUSG00000032802	Srxn1	TSS56846,TSS75783	2:152105515-152111376	105.162	yes	3	3	58.7326	88.067	119.233	95.0151	106.893	163.03
ENSMUSG00000003531	Dgcr6	TSS13919,TSS17126,TSS33393,TSS42853,TSS4497,TSS4688,TSS52741,TSS78165,TSS84204	16:18052859-18071632	84.3815	yes	3	3	80.2867	77.6213	75.0674	93.2751	98.9444	81.0943
ENSMUSG00000038587	Akap12	TSS49011	10:4266328-4359468	81.5492	yes	3	3	60.9745	80.1204	95.9637	67.51	97.1546	87.5718
ENSMUSG00000032939	Nup93	TSS29208,TSS64665	8:94214596-94315066	89.8944	yes	3	3	108.87	82.0655	86.2989	87.3973	81.0146	93.7202
ENSMUSG00000026970	Rbms1	TSS101091,TSS102826,TSS11565,TSS38291,TSS38400,TSS48746,TSS53125,TSS53670,TSS7524	2:60750192-60963192	92.6319	yes	3	3	126.024	92.9835	80.2925	115.654	81.711	59.1261
ENSMUSG00000053317	Sec61b	TSS40990,TSS45565,TSS88102,TSS93050	4:47474657-47483242	76.4089	yes	3	3	42.5197	65.9316	85.7141	62.9888	113.958	87.3409
ENSMUSG00000041278	Ttc1	TSS86738,TSS89221,TSS94645	11:43729511-43748008	94.732	yes	3	3	100.934	84.1403	115.101	82.4088	93.8995	91.9085
ENSMUSG00000030086	Chchd6	TSS49244	6:89383145-89595652	95.0946	yes	3	3	94.3923	81.0929	74.5501	94.8901	121.451	104.191
ENSMUSG00000044709	Gemin7	TSS12805,TSS27505,TSS39777,TSS54463,TSS69011,TSS69512	7:19564945-19573823	82.6479	yes	3	3	47.6497	69.426	77.4476	80.1988	114.675	106.49
ENSMUSG00000020070	Rufy2	TSS1013,TSS19172,TSS20514,TSS34433,TSS57691,TSS83510,TSS84090,TSS96052	10:62980222-63017210	81.9038	yes	3	3	91.4403	84.7095	79.9396	81.8871	70.4121	83.0345
ENSMUSG00000002345	2310045N01Rik	TSS103241,TSS103365,TSS36312,TSS36314,TSS55603,TSS82717	8:70139498-70167488	90.5097	yes	3	3	103.772	80.9532	109.049	97.491	87.6203	64.1725
ENSMUSG00000045193	Cirbp	TSS101090,TSS44077,TSS62711,TSS64498,TSS72374,TSS74176,TSS74895	10:80165984-80172786	88.1191	yes	3	3	80.876	72.4374	87.9548	96.8622	106.662	83.9223
ENSMUSG00000024067	Dpy30	TSS21360,TSS54746	17:74299473-74323944	76.6759	yes	3	3	54.3258	50.4888	95.9986	47.5371	111.597	100.108
ENSMUSG00000057388	Mrpl18	TSS25057,TSS25776,TSS34484,TSS63847,TSS85712	17:12911348-12916345	80.9721	yes	3	3	80.5819	60.7185	97.302	70.4598	93.5026	83.2678
ENSMUSG00000039745	Htatip2	TSS89887	7:49759105-49773999	83.6109	yes	3	3	88.7182	80.9619	79.6888	78.9863	87.1929	86.1172
ENSMUSG00000035864	Syt1	TSS101768,TSS38825,TSS46475,TSS58021,TSS82337,TSS82460	10:108497649-109010982	86.1071	yes	3	3	84.9129	109.219	82.5135	83.3368	84.9592	71.7011
ENSMUSG00000000355	Mcts1	TSS23605,TSS3083,TSS48851,TSS54445,TSS84459	X:38600577-38613426	81.5371	yes	3	3	67.4449	56.9673	97.6326	56.8751	103.428	106.875
ENSMUSG00000055762	Eef1d	TSS101614,TSS10817,TSS20848,TSS2458,TSS2461,TSS29226,TSS30012,TSS36410,TSS36411,TSS37777,TSS44047,TSS46088,TSS55703,TSS628,TSS93629	15:75894795-75909556	88.8938	yes	3	3	99.1436	88.8495	82.4724	102.065	87.6299	73.2026
ENSMUSG00000034708	Grn	TSS100270,TSS25371,TSS35616,TSS64896,TSS75692,TSS75694,TSS91656,TSS95531,TSS97406,TSS9970	11:102430314-102437048	95.6889	yes	3	3	111.318	135.034	91.9245	100.633	73.9826	61.2413
ENSMUSG00000047379	B4gat1	TSS103085	19:5038825-5041134	94.6158	yes	3	3	91.0752	111.07	90.1291	110.452	91.8797	73.0889
ENSMUSG00000004951	Hspb1	TSS23602,TSS6310	5:135887918-135889563	111.769	yes	3	3	17.9794	178.54	29.4577	199.881	47.1881	197.566
ENSMUSG00000089847	Timm10b	TSS10556,TSS10558,TSS21315,TSS22203,TSS29737,TSS41393,TSS42978,TSS68055,TSS86394,TSS87257	7:105640055-105655748	91.8714	yes	3	3	60.7086	67.3917	100.568	68.2521	143.741	110.567
ENSMUSG00000024205	Rpl36-ps2	TSS20363	11:76601318-76601629	77.9271	yes	3	3	56.5963	54.213	118.711	54.6783	100.761	82.6027
ENSMUSG00000031897	Psmb10	TSS98096	8:105935727-105938392	94.347	yes	3	3	119.159	98.7998	77.7035	107.939	95.8166	66.6638
ENSMUSG00000007739	Cct4	TSS15728,TSS29101,TSS4816,TSS48392,TSS60523,TSS669,TSS74624,TSS9964	11:22990518-23003780	88.1581	yes	3	3	70.0715	83.5761	101.426	72.9669	91.9222	108.986
ENSMUSG00000022789	Dnm1l	TSS22939	16:16312234-16359030	92.9419	yes	3	3	100.606	88.5758	108.545	81.4655	85.7776	92.6813
ENSMUSG00000001098	Kctd10	TSS21498,TSS60977,TSS6797,TSS82484,TSS87073,TSS96245,TSS99184	5:114363566-114380508	85.8152	yes	3	3	72.4301	96.5408	84.5049	96.4056	79.8741	85.136
ENSMUSG00000024853	Sf3b2	TSS31217	19:5273922-5295455	90.8206	yes	3	3	95.3881	105.298	51.9507	112.15	90.2029	89.9341
ENSMUSG00000031129	Slc9a9	TSS34871,TSS51847,TSS54175	9:94669908-95230445	93.7309	yes	3	3	119.188	96.0178	97.0218	89.8211	85.7979	74.5389
ENSMUSG00000005078	Jkamp	TSS63355,TSS63473,TSS78408,TSS85409,TSS91885,TSS9875	12:72085588-72101461	92.0856	yes	3	3	104.556	87.169	91.4248	97.9079	100.442	71.0137
ENSMUSG00000029610	Aimp2	TSS22859,TSS22862,TSS5691,TSS63209	5:143902703-143909847	92.7355	yes	3	3	101.867	89.2349	74.8504	96.5036	104.746	89.2112
ENSMUSG00000033208	S100b	TSS61134	10:76253852-76261159	74.46	yes	3	3	55.9628	113.51	68.6424	80.3548	66.961	61.3289
ENSMUSG00000066979	Bub3	TSS63611	7:131560390-131571898	90.1871	yes	3	3	115.175	84.1174	66.1617	108.974	67.602	99.0928
ENSMUSG00000098912	1500004A13Rik	TSS100341,TSS100978,TSS35826,TSS43226,TSS60409,TSS71108,TSS78621,TSS79341	3:88782942-88832547	97.1483	yes	3	3	118.521	81.9383	105.193	93.3935	100.464	83.3802
ENSMUSG00000019188	H13	TSS26245,TSS55184,TSS91310,TSS98542,TSS98650	2:152669460-152708670	82.6242	yes	3	3	23.7937	141.573	20.9953	138.456	97.0253	73.9021
ENSMUSG00000061983	Rps12	TSS55957	10:23785210-23787195	68.0371	yes	3	3	42.466	33.2118	88.6772	33.1099	107.779	102.979
ENSMUSG00000022427	Tomm22	TSS44978,TSS81075	15:79670860-79672862	85.9563	yes	3	3	71.2424	71.203	92.9538	72.7594	104.636	102.943
ENSMUSG00000037204	Atg101	TSS26311	15:101284300-101290934	89.7305	yes	3	3	90.029	106.496	69.5874	123.411	74.9312	73.9282
ENSMUSG00000024044	Epb4.1l3	TSS52517	17:69156809-69289985	77.3524	yes	3	3	57.2832	93.8376	66.8386	79.0069	89.23	77.918
ENSMUSG00000020514	Mrpl22	TSS13006,TSS81912,TSS97251	11:58171660-58179565	90.7444	yes	3	3	76.7589	62.6145	140.657	62.3797	96.4623	105.594
ENSMUSG00000007036	Abhd16a	TSS15277,TSS37687,TSS42408,TSS43441,TSS75964,TSS83394,TSS94371	17:35089262-35102987	86.9948	yes	3	3	68.7878	126.622	62.9861	120.188	78.9608	64.4243
ENSMUSG00000015149	Sirt2	TSS101046,TSS32541,TSS33706,TSS46365,TSS48769,TSS53788,TSS60287,TSS78758,TSS79204	7:28766734-28788665	87.4987	yes	3	3	76.6927	107.169	78.28	113.608	68.3138	80.9288
ENSMUSG00000079435	Rpl36a	TSS22786,TSS75488,TSS7950,TSS84451,TSS92115,TSS94162	X:134585653-134588062	80.166	yes	3	3	75.0612	55.544	99.334	61.8977	112.383	76.7763
ENSMUSG00000041607	Mbp	TSS102132,TSS17054,TSS34210,TSS39151,TSS44569,TSS59072,TSS63750,TSS71247,TSS82482,TSS82526,TSS91389,TSS94814,TSS98100	18:82475145-82585637	84.863	yes	3	3	41.4672	52.8153	253.448	38.6639	44.3362	78.4476
ENSMUSG00000028961	Pgd	TSS19866,TSS42411,TSS50808,TSS76286,TSS91680	4:149149990-149166771	97.8362	yes	3	3	120.544	107.958	87.4584	120.6	70.0531	80.404
ENSMUSG00000039680	Mrps6	TSS15136,TSS66082	16:92058269-92112227	67.1454	yes	3	3	52.0286	67.2215	75.4991	72.2704	86.1533	49.6996
ENSMUSG00000020340	Cyfip2	TSS15261,TSS28159,TSS71656,TSS96947,TSS97802	11:46193849-46312859	97.5711	yes	3	3	99.7335	114.392	81.7844	108.246	91.5343	89.7366
ENSMUSG00000071655	Ubxn1	TSS16011,TSS5463	19:8871558-8875663	80.5053	yes	3	3	83.3305	81.4106	73.4225	95.038	85.2816	64.5488
ENSMUSG00000021194	Chga	TSS525	12:102554968-102565027	85.2639	yes	3	3	50.4581	131.152	48.192	128.095	71.7071	81.9793
ENSMUSG00000027076	Timm10	TSS101286,TSS5698	2:84826996-84830213	84.8654	yes	3	3	73.9643	57.0828	135.033	65.8502	108.497	68.7654
ENSMUSG00000028974	Dffa	TSS7643,TSS95006	4:149104145-149120647	89.7034	yes	3	3	122.599	100.694	91.7001	100.79	56.4484	65.9887
ENSMUSG00000026277	Stk25	TSS13125,TSS19288,TSS30179,TSS31298,TSS35591,TSS6968	1:93619750-93658659	87.7292	yes	3	3	77.6991	93.7496	103.531	96.5601	90.436	64.3992
ENSMUSG00000049670	Morn4	TSS103338	19:42074938-42086370	86.7815	yes	3	3	112.205	82.9991	79.4135	99.7647	91.7705	54.5361
ENSMUSG00000028879	Stx12	TSS84624,TSS86655	4:132853500-132884509	90.1133	yes	3	3	102.592	74.1257	123.848	83.1647	80.3697	76.5795
ENSMUSG00000042035	Igsf3	TSS16131,TSS29084	3:101377082-101463059	85.0427	yes	3	3	108.479	102.045	70.0289	87.9306	80.0162	61.7562
ENSMUSG00000063931	Pepd	TSS11299,TSS76702,TSS8202,TSS83021,TSS90956,TSS92808	7:34912378-35044710	97.7897	yes	3	3	140.097	93.6162	78.7257	118.973	78.1878	77.1384
ENSMUSG00000053907	Mat2a	TSS59399	6:72432798-72439558	86.6573	yes	3	3	86.5874	83.6505	94.1932	77.9513	88.0144	89.5471
ENSMUSG00000052040	Klf13	TSS74072,TSS86585,TSS93278,TSS99838	7:63886346-63938915	91.0666	yes	3	3	111.986	88.2363	82.0012	97.7754	86.7538	79.6472
ENSMUSG00000034563	Ccpg1	TSS103334,TSS26891,TSS42021,TSS4902,TSS83108,TSS86401,TSS88970,TSS89653,TSS9831	9:72985428-73016340	89.8402	yes	3	3	99.4977	91.2653	93.2336	83.6444	86.5979	84.8026
ENSMUSG00000026113	Inpp4a	TSS29386,TSS32885,TSS37786,TSS42379,TSS46664,TSS50008,TSS57766,TSS7230,TSS77702,TSS81532	1:37299864-37410736	79.7023	yes	3	3	90.4045	83.8765	75.0083	81.0039	85.8944	62.0259
ENSMUSG00000073639	Rab18	TSS97446	18:6765204-6790231	89.5387	yes	3	3	86.9179	71.813	113.115	75.7658	91.5251	98.0955
ENSMUSG00000041263	Rusc1	TSS29441,TSS33812,TSS47202,TSS66329,TSS81558,TSS92078	3:89083980-89093311	62.4842	yes	1	3	0	103.92	0	101.876	99.5159	69.5931
ENSMUSG00000006740	Kif5b	TSS15017,TSS17646,TSS292,TSS58241,TSS76871,TSS83427	18:6201001-6242174	74.5765	yes	3	3	57.9698	76.4933	73.8282	64.4025	81.2427	93.5227
ENSMUSG00000029020	Mfn2	TSS11667,TSS19946,TSS33309,TSS38488,TSS57726,TSS90508	4:147873598-147904704	94.0872	yes	3	3	102.664	102.146	80.1722	102.195	82.0137	95.332
ENSMUSG00000026209	Dnpep	TSS32986,TSS34403,TSS35736,TSS47108,TSS49269,TSS51759,TSS53198,TSS55541,TSS56878,TSS61285,TSS74463,TSS74745,TSS76556,TSS87341	1:75307895-75317990	94.6665	yes	3	3	115.112	73.6911	76.5346	107.836	104.981	89.8444
ENSMUSG00000004071	Cdip1	TSS103376,TSS14985,TSS15077,TSS28602,TSS39092,TSS84023	16:4750347-4790292	82.8339	yes	3	3	97.3497	72.8201	74.7062	100.456	64.3599	87.3113
ENSMUSG00000006390	Elovl1	TSS39209,TSS42492,TSS50889,TSS64067,TSS65478,TSS77378,TSS96639	4:118428092-118432953	89.3169	yes	3	3	101.395	119.61	79.995	101.463	75.2035	58.2348
ENSMUSG00000011752	Pgam1	TSS343	19:41911870-41918664	84.3985	yes	3	3	79.1794	88.0781	70.3518	95.7869	92.2741	80.7206
ENSMUSG00000019373	Cops3	TSS102429,TSS37240,TSS53190,TSS90278,TSS90319,TSS98141	11:59817794-59839838	90.273	yes	3	3	105.442	65.6238	125.601	67.3969	66.9845	110.59
ENSMUSG00000021665	Hexb	TSS48958	13:97176331-97198357	77.4833	yes	3	3	88.0298	87.4052	58.2623	80.6379	70.9824	79.5823
ENSMUSG00000038615	Nfe2l1	TSS23746,TSS26656,TSS28284,TSS44799,TSS44801,TSS45871,TSS47473,TSS60127,TSS66103,TSS72742,TSS78419	11:96817413-96829968	79.9359	yes	3	3	37.723	97.1763	72.5393	93.4874	91.6807	87.0086
ENSMUSG00000057455	Rit2	TSS100397,TSS34590,TSS47241,TSS62114	18:30973488-31317290	83.4837	yes	3	3	103.956	66.8938	94.933	86.8613	96.0941	52.1641
ENSMUSG00000025871	4833439L19Rik	TSS14212,TSS21939,TSS39182,TSS48764,TSS60355,TSS63432,TSS67812,TSS79289,TSS8788	13:54551217-54565435	89.4232	yes	3	3	95.4685	79.5583	100.69	92.8615	84.8104	83.1506
ENSMUSG00000036585	Fgf1	TSS100779,TSS18681,TSS33164,TSS38717,TSS50077,TSS62260,TSS71584	18:38838672-38929404	100.457	yes	3	3	100.043	125.879	105.596	96.4611	81.0812	93.6798
ENSMUSG00000025408	Ddit3	TSS2939,TSS2944,TSS41246	10:127290773-127296288	99.0614	yes	3	3	93.9336	82.3355	128.988	90.3481	89.6024	109.161
ENSMUSG00000028953	Abcf2	TSS9882	5:24565344-24577467	95.1574	yes	3	3	131.642	98.2141	82.497	94.6985	67.2242	96.6685
ENSMUSG00000031791	Tmem38a	TSS35086	8:72572102-72587282	83.8675	yes	3	3	107.602	97.423	74.5581	90.5525	71.9779	61.0916
ENSMUSG00000078941	Ak6	TSS21293,TSS59737,TSS86256,TSS98653,TSS98728	13:100650978-100666359	75.471	yes	3	3	74.8202	64.6637	85.9468	60.6425	81.4765	85.2761
ENSMUSG00000020537	Drg2	TSS102527,TSS49156,TSS83767,TSS98831	11:60454590-60468754	89.5713	yes	3	3	112.614	82.9064	80.6074	102.707	77.8051	80.788
ENSMUSG00000007777	0610009B22Rik	TSS35184,TSS83153	11:51685385-51688874	82.2764	yes	3	3	62.8644	56.0354	132.226	53.7171	106.649	82.1663
ENSMUSG00000034211	Mrps17	TSS3652,TSS41987,TSS41988,TSS41989,TSS46314,TSS56891,TSS5779,TSS61160,TSS61165,TSS68604,TSS80122	5:129715496-129722556	80.633	yes	3	3	77.8848	58.894	75.5339	61.9514	114.681	94.8529
ENSMUSG00000038965	Ube2l3	TSS20945,TSS22844,TSS35401,TSS83894,TSS85866	16:17152012-17202649	81.3977	yes	3	3	96.6758	70.4859	88.4105	81.9491	82.0454	68.8198
ENSMUSG00000032192	Gnb5	TSS68625	9:75311394-75344964	96.7435	yes	3	3	118.537	96.9839	84.1113	126.64	87.9672	66.2213
ENSMUSG00000033423	Eri3	TSS27864,TSS39799,TSS5876,TSS84144,TSS85182,TSS95781	4:117550364-117674297	78.1975	yes	3	3	82.7464	70.7444	47.4094	88.4885	81.1488	98.6474
ENSMUSG00000032575	Manf	TSS35332,TSS35333,TSS51389,TSS51391,TSS59132,TSS72159,TSS76258	9:106838311-106891979	73.8266	yes	3	3	71.9603	78.3434	93.3787	64.0578	62.9866	72.233
ENSMUSG00000040631	Dok4	TSS84087	8:94863827-94876312	67.7447	yes	3	3	40.1222	84.1766	53.259	74.9787	89.4647	64.4673
ENSMUSG00000024799	Tm7sf2	TSS13061,TSS18663,TSS2152,TSS2263,TSS23270,TSS23274,TSS41267,TSS42486,TSS69148,TSS80600,TSS82571	19:6062820-6068373	77.9414	yes	3	3	65.8334	87.1918	80.2894	81.0155	86.2886	67.0296
ENSMUSG00000039478	Micu3	TSS102184,TSS64340,TSS93061	8:40307457-40386308	81.7996	yes	3	3	69.8062	69.6778	102.855	63.9443	94.4016	90.1126
ENSMUSG00000026696	Vamp4	TSS25330,TSS27358,TSS36187,TSS41964,TSS44625,TSS578,TSS77127,TSS8407	1:162570514-162599084	79.9914	yes	3	3	65.2201	60.7962	99.1269	64.9218	92.5454	97.338
ENSMUSG00000015120	Ube2i	TSS102387,TSS11083,TSS39361,TSS40647,TSS41693,TSS60574,TSS64193,TSS66753,TSS71817,TSS75022,TSS84979,TSS88289,TSS98301	17:25261915-25274622	90.0304	yes	3	3	80.8175	89.2937	97.1955	86.771	91.8885	94.216
ENSMUSG00000041841	Rpl37	TSS70128	15:5116612-5119140	70.686	yes	3	3	63.5149	50.2586	72.9615	56.2681	100.297	80.8156
ENSMUSG00000028833	Ncdn	TSS36047,TSS75722,TSS85411	4:126743749-126753438	85.1969	yes	3	3	25.9819	136.404	50.4933	122.653	75.6531	99.9962
ENSMUSG00000022761	Lztr1	TSS10540,TSS35267,TSS36628,TSS49112,TSS51128,TSS67482,TSS75534,TSS75540,TSS82929,TSS90563,TSS92692	16:17508687-17526333	82.7904	yes	3	3	78.6712	82.1654	82.2537	90.9675	74.2714	88.413
ENSMUSG00000064068	Mtx1	TSS16109,TSS30055,TSS32939,TSS42415,TSS43016,TSS54632,TSS5507,TSS60922,TSS64971,TSS65927,TSS66786,TSS74044,TSS79516,TSS80768,TSS81129,TSS87399,TSS92037,TSS96767	3:89209080-89227088	72.4823	yes	3	3	102.062	73.9676	39.1455	113.615	68.6419	37.4617
ENSMUSG00000007207	Stx1a	TSS22064,TSS2443,TSS30200,TSS71744,TSS80606,TSS83192	5:135023481-135051100	91.5529	yes	3	3	102.236	85.9403	84.8499	111.506	65.9062	98.8791
ENSMUSG00000028656	Cap1	TSS101359,TSS13605,TSS2830,TSS2831,TSS32797,TSS45471,TSS64619	4:122859046-122886056	81.3535	yes	3	3	106.43	79.3941	86.715	86.8524	59.6539	69.0759
ENSMUSG00000025486	Sirt3	TSS23875,TSS39155,TSS58546	7:140863669-140882309	76.2974	yes	3	3	103.679	78.6164	60.2442	87.3028	84.2963	43.6458
ENSMUSG00000030500	Slc17a6	TSS30285	7:51621829-51671125	92.6274	yes	3	3	107.047	85.7869	115.438	84.7829	78.4282	84.2814
ENSMUSG00000070934	Rraga	TSS53621	4:86575667-86577285	78.5565	yes	3	3	71.0374	100.312	46.8678	99.3111	71.3217	82.4891
ENSMUSG00000021877	Arf4	TSS57845,TSS7317,TSS83049,TSS91522,TSS91759,TSS93777	14:26638073-26665084	86.7742	yes	3	3	93.998	63.9872	91.2054	78.076	83.3965	109.982
ENSMUSG00000030824	Nucb1	TSS20271,TSS25312,TSS29130,TSS45009,TSS5416,TSS6159,TSS72492,TSS98090,TSS98092	7:45492873-45510406	89.0544	yes	3	3	71.4015	116.962	69.1499	100.512	82.2216	94.0793
ENSMUSG00000025232	Hexa	TSS12170	9:59539666-59565105	82.7833	yes	3	3	89.5102	93.7059	83.5435	84.4804	72.4661	72.9939
ENSMUSG00000090553	Snrpe	TSS102943,TSS69773,TSS77312,TSS84915,TSS86019,TSS99597	1:133603870-133610291	69.028	yes	3	3	37.981	39.0527	114.911	36.6059	106.572	79.0451
ENSMUSG00000033880	Lgals3bp	TSS4614,TSS46440,TSS4767,TSS7757,TSS97741	11:118392750-118402092	93.9464	yes	3	3	123.963	135.975	55.3485	111.185	63.81	73.3971
ENSMUSG00000024603	Dctn4	TSS96508	18:60526220-60558762	80.8203	yes	3	3	91.886	74.374	83.6406	76.5759	79.8799	78.5651
ENSMUSG00000040731	Eif4h	TSS22527,TSS39024,TSS65138,TSS750,TSS77181	5:134619720-134639490	78.9219	yes	3	3	51.4312	80.416	97.7503	87.7079	75.6513	80.5749
ENSMUSG00000032353	Tmed3	TSS27556,TSS6051	9:89699204-89705068	80.5009	yes	3	3	104.151	78.479	67.9068	94.595	77.1404	60.7333
ENSMUSG00000039601	Rcan2	TSS20885,TSS52619,TSS69519	17:43801850-44039516	77.356	yes	3	3	71.372	96.3676	70.5947	82.5196	73.8026	69.4794
ENSMUSG00000030323	Ift122	TSS100662,TSS14879,TSS21558,TSS25006,TSS25033,TSS47016,TSS4832,TSS58871,TSS59783,TSS74896,TSS85601	6:115853469-115926699	88.397	yes	3	3	113.786	75.5659	62.7595	102.87	109.543	65.8575
ENSMUSG00000003541	Ier3	TSS39279	17:35821683-35822923	75.6942	yes	3	3	76.456	78.794	84.5548	78.6612	65.232	70.4673
ENSMUSG00000081094	Rpl19-ps11	TSS79277	8:19492905-19493623	67.9587	yes	3	3	46.4776	42.5	97.3364	38.976	98.1786	84.2834
ENSMUSG00000023367	Tmem176a	TSS13527,TSS24935	6:48841482-48845364	90.8245	yes	3	3	113.99	65.3283	68.6537	118.038	101.017	77.9199
ENSMUSG00000036067	Slc2a6	TSS12482,TSS39321,TSS46852,TSS50960,TSS59920,TSS74847	2:27021362-27027998	80.277	yes	3	3	103.739	113.228	49.1575	113.879	58.6175	43.0407
ENSMUSG00000078441	Scamp4	TSS48604,TSS65736	10:80602881-80615783	89.257	yes	3	3	108.904	105.118	58.0674	111.191	70.8816	81.3801
ENSMUSG00000056812	St8sia3	TSS1620,TSS39037,TSS56074,TSS70505	18:64254358-64276146	83.868	yes	3	3	88.3072	98.0831	90.6688	71.9994	73.011	81.1384
ENSMUSG00000023572	Ccndbp1	TSS27601,TSS45668,TSS46814,TSS52531,TSS65980,TSS73541,TSS92621,TSS98988	2:121008402-121016904	79.8359	yes	3	3	92.0919	71.2584	76.9697	76.926	91.698	70.0715
ENSMUSG00000049086	Bmyc	TSS4306	2:25706738-25707721	76.4861	yes	3	3	44.0823	104.441	42.9463	124.331	71.2613	71.8545
ENSMUSG00000031157	Pqbp1	TSS35331,TSS40942,TSS45557,TSS59480,TSS74248	X:7894518-7899269	88.6537	yes	3	3	113.103	85.0332	67.4387	104.646	88.1945	73.5068
ENSMUSG00000014776	Nol3	TSS13009	8:105276446-105281939	80.3243	yes	3	3	53.0756	81.9235	48.8947	109.946	74.788	113.318
ENSMUSG00000000751	Rpa1	TSS24789,TSS38446,TSS95119,TSS95120,TSS95841	11:75298165-75348324	87.1175	yes	3	3	151.74	104.682	44.5094	110.905	45.6623	65.2064
ENSMUSG00000027489	Necab3	TSS32061,TSS36447,TSS51367,TSS51369,TSS64094,TSS77846,TSS97113	2:154544398-154558890	67.6927	yes	3	3	78.2966	83.4299	57.4696	72.7087	48.0301	66.2214
ENSMUSG00000057738	Sptan1	TSS10776,TSS14084,TSS26387,TSS2989,TSS39792,TSS48924,TSS60002,TSS62550,TSS65533,TSS74851,TSS77384,TSS83371,TSS88084	2:29965559-30031451	77.8207	yes	3	3	67.0529	79.1104	80.0885	63.4984	96.4823	80.6915
ENSMUSG00000025580	Eif4a3	TSS102659,TSS21386,TSS90344,TSS90346,TSS90856,TSS96249	11:119288362-119300089	82.2052	yes	3	3	100.321	70.7239	84.4541	95.8241	66.3674	75.541
ENSMUSG00000075705	Msrb1	TSS1012,TSS63219	17:24736641-24742778	76.5153	yes	3	3	74.5861	72.4327	62.3249	79.9962	91.274	78.4779
ENSMUSG00000097736	9530059O14Rik	TSS102865,TSS28551,TSS28554	9:122572496-122679596	27.44	yes	3	3	9.39397	19.5152	31.6945	8.32509	28.5771	67.1339
ENSMUSG00000022223	Sdr39u1	TSS102061	14:55897285-55900232	85.8511	yes	3	3	93.5939	74.2247	92.2999	86.3259	81.3404	87.3219
ENSMUSG00000004394	Tmed4	TSS58346,TSS59510	11:6270368-6274870	83.312	yes	3	3	105.384	74.22	92.8229	77.2003	91.9896	58.2552
ENSMUSG00000047921	Trappc9	TSS28440,TSS38050	15:72589620-73061204	87.9452	yes	3	3	105.937	97.0051	77.2634	102.977	76.8468	67.6416
ENSMUSG00000019066	Rab3d	TSS2156,TSS52203,TSS67155,TSS86184,TSS86892	9:21907490-21918192	82.1125	yes	3	3	85.4846	95.7467	67.1498	99.3327	80.0779	64.8834
ENSMUSG00000028608	0610037L13Rik	TSS26630,TSS26717,TSS3053,TSS38408,TSS4484,TSS47957,TSS47963,TSS51742,TSS52507,TSS658,TSS70666,TSS70667,TSS75032,TSS9584	4:107889812-107899384	77.5513	yes	3	3	83.147	63.2235	81.1617	75.647	80.8247	81.3037
ENSMUSG00000015714	Cers2	TSS23110,TSS2996,TSS41253,TSS47341,TSS54737,TSS79126,TSS89623,TSS92208,TSS9416	3:95314790-95323599	76.098	yes	3	3	89.9033	74.3434	60.3344	77.2256	74.5706	80.2107
ENSMUSG00000030083	Abtb1	TSS5666	6:88835914-88841935	78.2179	yes	3	3	96.9804	87.8739	66.5932	107.349	52.1249	58.3858
ENSMUSG00000024012	Mtch1	TSS18821,TSS35466,TSS44785,TSS46443,TSS56225,TSS75323	17:29332071-29347904	58.6128	yes	3	3	43.7845	53.7869	49.1204	64.4757	85.9755	54.534
ENSMUSG00000026851	BC005624	TSS18490,TSS19905,TSS74292	2:30972176-30982201	79.7177	yes	3	3	103.945	78.5924	78.7779	87.3494	69.6196	60.0217
ENSMUSG00000022336	Eif3e	TSS83598	15:43250039-43282736	68.3862	yes	3	3	69.3162	57.5485	77.1999	51.9708	83.4293	70.8527
ENSMUSG00000021981	Cab39l	TSS74337	14:59440980-59548903	82.0206	yes	3	3	105.908	73.3546	91.1274	71.2519	77.7352	72.7467
ENSMUSG00000027763	Mbnl1	TSS1294,TSS21496,TSS2466,TSS46871,TSS48705,TSS5060,TSS51134,TSS51138,TSS57047,TSS59298,TSS62003,TSS64877,TSS65241,TSS68409,TSS691,TSS70000,TSS78129,TSS87387,TSS8765,TSS95699,TSS99546	3:60472829-60629750	90.8098	yes	3	3	103.848	74.4003	106.7	118.699	62.8386	78.3726
ENSMUSG00000025035	Arl3	TSS57786	19:46531108-46573085	78.3362	yes	3	3	84.137	67.2775	81.542	76.3615	90.0484	70.6511
ENSMUSG00000029551	Psmg3	TSS75869,TSS77383,TSS99123	5:139823591-139826885	79.6656	yes	3	3	109.099	68.4401	87.7349	82.3763	90.1684	40.1746
ENSMUSG00000071078	Nr2c2ap	TSS100493	8:70131332-70133739	76.3125	yes	3	3	60.6163	71.9774	70.6279	75.72	97.403	81.5304
ENSMUSG00000022629	Kif21a	TSS16134	15:90933275-91049948	76.5802	yes	3	3	62.6912	91.2319	69.9372	71.7378	90.0285	73.8546
ENSMUSG00000025968	Ndufs1	TSS16908,TSS20628,TSS24013,TSS35615,TSS36615,TSS53320,TSS58967,TSS63679,TSS70560,TSS70561,TSS70562,TSS70563,TSS78131	1:63143595-63176833	82.9518	yes	3	3	89.9131	75.479	89.2736	77.2931	83.9682	81.7836
ENSMUSG00000014226	Cacybp	TSS71596,TSS72141,TSS79664	1:160202366-160212875	77.7022	yes	3	3	69.5914	66.1871	93.3479	57.6312	89.6474	89.8081
ENSMUSG00000019998	Stx7	TSS59463	10:24149316-24188959	81.2484	yes	3	3	82.7041	69.1553	97.7621	69.7137	81.4321	86.723
ENSMUSG00000054277	Arfgap3	TSS94017	15:83299739-83350247	79.7706	yes	3	3	102.302	82.831	79.8853	79.2929	75.3173	58.9949
ENSMUSG00000009076	Zmat5	TSS61141,TSS74156,TSS90963	11:4704677-4737669	78.5651	yes	3	3	77.1817	77.8971	72.8286	93.2446	89.2406	60.998
ENSMUSG00000039640	Mrpl12	TSS59821,TSS99282	11:120484612-120489065	70.7532	yes	3	3	66.9728	72.438	55.5723	81.078	72.6535	75.8047
ENSMUSG00000050373	Snx21	TSS102772,TSS17154,TSS24292,TSS31971,TSS55595,TSS82237	2:164785822-164793816	72.4771	yes	3	3	37.8502	84.4289	53.7431	81.9152	81.9496	94.9753
ENSMUSG00000037190	Cyb561d2	TSS32313,TSS32314,TSS45330,TSS50514,TSS91105	9:107539006-107542193	82.0268	yes	3	3	102.66	79.5043	70.1656	100.954	67.4662	71.4107
ENSMUSG00000015335	Zdhhc12	TSS5249,TSS62724,TSS77811,TSS89381	2:30090943-30093648	84.2728	yes	3	3	109.371	105.985	58.0631	123.399	54.6531	54.1654
ENSMUSG00000029712	Actl6b	TSS10310,TSS10311,TSS21915,TSS21917,TSS48742,TSS94533	5:137553516-137569582	72.2441	yes	3	3	79.8232	78.0883	68.3502	86.608	69.7309	50.8637
ENSMUSG00000058558	Rpl5	TSS102905,TSS12135,TSS19138,TSS53732,TSS63375,TSS63614	5:107900501-107909005	74.7929	yes	3	3	79.3652	46.8609	92.5858	58.8319	99.4497	71.664
ENSMUSG00000041035	Dpcd	TSS47719,TSS60955	19:45560614-45579763	78.0778	yes	3	3	82.6959	78.2992	70.8787	80.9031	89.7765	65.9137
ENSMUSG00000028670	Lypla2	TSS46114,TSS55596,TSS64887,TSS68098,TSS87815	4:135968223-135972626	69.9101	yes	3	3	40.0362	90.2089	51.5616	83.7902	81.2435	72.6204
ENSMUSG00000032318	Isl2	TSS102723,TSS31892,TSS34086,TSS76774	9:55538671-55546180	60.899	yes	3	3	52.1652	64.3842	48.5875	62.7928	73.8514	63.6129
ENSMUSG00000031021	Tmem9b	TSS41410,TSS48238,TSS61637	7:109735833-109752875	68.8714	yes	3	3	62.3262	75.3494	62.2742	76.2537	75.1536	61.8715
ENSMUSG00000063904	Dpp3	TSS66225	19:4907228-4928287	76.8703	yes	3	3	81.0161	94.9811	46.9133	94.4908	63.6066	80.2138
ENSMUSG00000030738	Eif3c	TSS42852	7:126546454-126566411	86.5948	yes	3	3	98.4665	83.4739	90.3945	91.7192	77.4834	78.0312
ENSMUSG00000028757	Ddost	TSS90566	4:138304729-138312628	79.8767	yes	3	3	71.4472	84.5036	62.1455	91.3455	83.1674	86.6512
ENSMUSG00000037706	Cd81	TSS2244,TSS81918,TSS82763,TSS84396	7:143052738-143067934	80.0872	yes	3	3	65.636	80.2405	74.7009	90.8353	69.6582	99.4521
ENSMUSG00000024127	Prepl	TSS53492	17:85063476-85090267	85.5705	yes	3	3	116.449	84.0165	84.376	86.8391	68.3183	73.4243
ENSMUSG00000028847	Trappc3	TSS34783,TSS72369	4:126262324-126275883	86.2509	yes	3	3	84.4888	69.5521	109.432	79.5603	92.1584	82.3139
ENSMUSG00000022490	Ppp1r1a	TSS99423	15:103530278-103537992	63.9602	yes	3	3	40.836	72.5902	47.223	69.2207	85.3661	68.5251
ENSMUSG00000036845	Lin37	TSS3112,TSS33735,TSS5953,TSS75684,TSS87155	7:30555440-30559838	72.8454	yes	3	3	88.1522	78.543	60.0525	92.4016	63.7232	54.2
ENSMUSG00000021094	Dhrs7	TSS21629	12:72650355-72664828	76.3892	yes	3	3	88.3368	63.5398	74.5384	74.2498	73.4349	84.2355
ENSMUSG00000003458	Ncstn	TSS13821,TSS50378,TSS51337	1:172066012-172082795	82.9397	yes	3	3	116.096	94.2192	69.1729	85.6872	72.6762	59.7869
ENSMUSG00000042831	Alkbh6	TSS12128,TSS17798,TSS25406,TSS35051,TSS35218,TSS37061,TSS54387,TSS61864,TSS63421,TSS90463	7:30308716-30314304	73.1683	yes	3	3	83.1575	73.4054	43.154	91.8027	73.7093	73.7809
ENSMUSG00000030704	Rab6a	TSS29603,TSS47730,TSS7508,TSS82409	7:100607409-100641268	74.6463	yes	3	3	31.6289	84.0576	73.6226	69.5082	94.982	94.0785
ENSMUSG00000063297	Luzp2	TSS76779	7:54835958-55265366	76.4854	yes	3	3	99.289	72.9248	84.9102	64.1446	64.9406	72.703
ENSMUSG00000019810	Fuca2	TSS36579,TSS50431,TSS57817,TSS77132,TSS86296	10:13499539-13519035	74.3356	yes	3	3	91.5296	74.9165	72.9039	76.3395	63.4452	66.879
ENSMUSG00000018411	Mapt	TSS101655,TSS11578,TSS11581,TSS19170,TSS19173,TSS45288,TSS69816,TSS73857,TSS84151,TSS95128,TSS99149	11:104231389-104332090	81.1058	yes	3	3	59.7147	103.344	72.948	87.8703	78.7199	84.0378
ENSMUSG00000041073	Nacad	TSS32778,TSS48045,TSS58052	11:6597822-6606053	50.757	yes	3	3	36.1446	38.1387	21.0836	84.9888	95.4065	28.7801
ENSMUSG00000039298	Cdk5rap2	TSS21536,TSS23815,TSS27883,TSS48156,TSS65777,TSS73747	4:70216855-70410443	81.4751	yes	3	3	65.2873	87.5676	84.2936	86.9912	90.3719	74.3391
ENSMUSG00000024524	Gnal	TSS4722,TSS66931	18:67088335-67226792	69.4243	yes	3	3	58.4098	63.6024	78.1949	61.5065	96.9632	57.8692
ENSMUSG00000022744	Cldnd1	TSS36772,TSS68282,TSS73266,TSS75202,TSS83215,TSS94173	16:58727909-58734251	82.3748	yes	3	3	101.381	75.4369	80.0609	80.0589	78.2023	79.1086
ENSMUSG00000027108	Ola1	TSS70991,TSS80181,TSS80917,TSS83389,TSS91799,TSS99519	2:73092800-73218924	81.1179	yes	3	3	92.8203	80.1365	83.2024	73.9573	71.5433	85.0474
ENSMUSG00000045438	Cox19	TSS102036,TSS14624,TSS14626,TSS17859,TSS83937,TSS91195,TSS98935	5:139336188-139351418	66.5551	yes	3	3	52.5173	53.2784	65.0669	53.0189	77.7018	97.7474
ENSMUSG00000028029	Aimp1	TSS30685,TSS36032,TSS36034,TSS6558,TSS6559,TSS73513,TSS75531,TSS78293	3:132660498-132684370	75.9312	yes	3	3	80.2874	60.5372	89.2948	65.7318	98.6802	61.0558
ENSMUSG00000040652	Oaz2	TSS24665,TSS54989,TSS55840,TSS66949,TSS70287,TSS73927,TSS77372	9:65668000-65690300	72.7495	yes	3	3	44.147	68.2494	80.8465	62.5203	74.0661	106.668
ENSMUSG00000030982	9030624J02Rik	TSS101078,TSS21109,TSS31138,TSS31332,TSS32180,TSS32656,TSS46792,TSS53940,TSS54580,TSS56953,TSS56966,TSS84988	7:118740225-118842966	93.299	yes	3	3	119.952	94.8744	98.1836	88.6389	80.132	78.0129
ENSMUSG00000022523	Fgf12	TSS97878	16:28160119-28445227	69.6231	yes	3	3	76.7075	69.2723	89.101	58.3426	58.738	65.5773
ENSMUSG00000027078	Ube2l6	TSS27782,TSS28621,TSS60774,TSS79734	2:84798827-84810335	67.2425	yes	3	3	76.4639	52.4851	101.289	46.0035	83.532	43.6813
ENSMUSG00000007476	Lrrc8a	TSS18835,TSS21839	2:30237714-30263790	82.2629	yes	3	3	92.264	85.6295	67.2325	93.4407	74.7501	80.2608
ENSMUSG00000031807	Pgls	TSS102361,TSS27383,TSS37175,TSS50387,TSS90547	8:71592175-71601092	72.6302	yes	3	3	7.18825	114.287	15.8487	145.412	70.7858	82.2592
ENSMUSG00000024346	Pfdn1	TSS10440	18:36403678-36454495	72.185	yes	3	3	82.5822	67.9901	70.211	76.5691	73.3357	62.4222
ENSMUSG00000051579	Tceal8	TSS2829,TSS29475,TSS44400,TSS86843	X:136168983-136172342	71.333	yes	3	3	62.2664	53.1512	80.4071	54.7962	90.7406	86.6366
ENSMUSG00000024939	Fam89b	TSS82812,TSS94520,TSS94521	19:5728086-5729653	67.9243	yes	3	3	38.1803	113.256	35.2548	90.658	52.4724	77.7241
ENSMUSG00000042210	Abhd14a	TSS13734,TSS19180,TSS26788,TSS62666,TSS70192,TSS86262,TSS9675	9:106440050-106447678	72.4114	yes	3	3	92.75	71.0907	52.697	79.5789	69.7132	68.6386
ENSMUSG00000028530	Jak1	TSS10841,TSS20322,TSS3369,TSS39249,TSS53475,TSS7295,TSS95102,TSS95104	4:101152366-101265282	76.5368	yes	3	3	53.5999	66.5214	82.515	63.4415	99.9355	93.2073
ENSMUSG00000057554	Lgals8	TSS14241,TSS14243,TSS28353,TSS48224,TSS55888,TSS75148,TSS85912,TSS96718,TSS99276,TSS99277	13:12439414-12464944	90.7317	yes	3	3	97.0832	74.7495	116.293	69.5362	77.0782	109.65
ENSMUSG00000042032	Mat2b	TSS10721,TSS18199,TSS22599,TSS32524,TSS583,TSS633,TSS83304	11:40679313-40695203	71.3999	yes	3	3	71.3959	63.6844	67.0576	66.172	89.3749	70.7144
ENSMUSG00000033287	Kctd17	TSS18531,TSS35354,TSS42271,TSS49901,TSS61401,TSS8297,TSS84089,TSS88723	15:78428563-78438909	77.6407	yes	3	3	16.477	106.126	56.0197	108.888	89.0435	89.29
ENSMUSG00000028756	Pink1	TSS20046,TSS86954,TSS9248	4:138313408-138326307	58.408	yes	3	3	39.913	37.874	47.9445	62.0605	91.3247	71.331
ENSMUSG00000022771	Ppil2	TSS22654,TSS25689,TSS30192,TSS41871,TSS41874,TSS53733,TSS68494,TSS68496,TSS78320,TSS921,TSS9869	16:17086554-17111257	80.314	yes	3	3	95.6047	77.7179	83.1852	87.4839	64.3604	73.5322
ENSMUSG00000020308	Tpgs1	TSS17947	10:79669409-79676126	79.1634	yes	3	3	40.3969	98.8745	63.1241	104.204	98.2825	70.0986
ENSMUSG00000049148	Plcxd3	TSS20692,TSS35558	15:4375490-4575553	73.387	yes	3	3	86.5182	57.4908	90.4058	73.0441	74.6326	58.2306
ENSMUSG00000035547	Capn5	TSS22812,TSS45474,TSS47781,TSS79794,TSS97001	7:98121558-98178274	87.8256	yes	3	3	86.085	102.586	58.7963	98.7898	88.133	92.5637
ENSMUSG00000038462	Uqcrfs1	TSS19513	13:30540307-30545362	71.856	yes	3	3	10.8766	74.4196	42.2953	86.8284	115.872	100.844
ENSMUSG00000028861	Mrps15	TSS20527,TSS8193,TSS94804	4:126046924-126055532	65.0596	yes	3	3	58.7699	68.2356	43.2987	76.5805	76.4506	67.0221
ENSMUSG00000026511	Srp9	TSS46981,TSS52066,TSS60389,TSS90084	1:182124736-182132407	74.098	yes	3	3	64.5644	64.834	72.1749	64.8921	99.5262	78.5965
ENSMUSG00000028072	Ntrk1	TSS25008	3:87778243-87795162	76.6359	yes	3	3	53.3656	63.9029	52.0154	102.119	99.1429	89.2694
ENSMUSG00000051232	Tmem199	TSS35343,TSS66561,TSS96584,TSS98530	11:78507054-78512172	75.868	yes	3	3	86.0678	69.5417	85.9748	73.1018	77.9654	62.5565
ENSMUSG00000047126	Cltc	TSS44861,TSS47166,TSS78335,TSS82828,TSS82961,TSS96327	11:86694350-86757565	74.723	yes	3	3	63.4184	79.8761	87.0415	61.6227	85.6793	70.7002
ENSMUSG00000001552	Jup	TSS102059,TSS21096,TSS21204,TSS5344,TSS59645,TSS76784,TSS76881,TSS96132	11:100368957-100397763	93.4009	yes	3	3	73.1274	121.882	67.7749	130.039	76.2676	91.3147
ENSMUSG00000041084	Ostc	TSS103394,TSS45794,TSS67132	3:130695911-130709444	70.592	yes	3	3	68.4867	61.5595	69.8743	59.2155	77.2418	87.174
ENSMUSG00000073684	2610002J02Rik	TSS23310,TSS25198,TSS28075,TSS37585,TSS4754,TSS57385,TSS6460,TSS88260,TSS99270	4:155249801-155256687	77.1381	yes	3	3	85.4729	84.1837	44.9515	93.4682	88.1994	66.5529
ENSMUSG00000060743	H3f3a	TSS32748,TSS52111,TSS57529,TSS88003,TSS94510	1:180800831-180813943	73.6348	yes	3	3	40.7237	37.431	126.127	41.7999	97.7863	97.9406
ENSMUSG00000058793	Cds2	TSS56747,TSS64212,TSS66768,TSS72603,TSS99425	2:132263147-132312050	67.2476	yes	3	3	49.4946	74.5759	66.2067	63.0518	83.7883	66.3682
ENSMUSG00000028221	Tmem55a	TSS11949	4:14864075-14915176	70.846	yes	3	3	74.3691	62.7318	82.3575	59.6708	82.4906	63.456
ENSMUSG00000042541	Shfm1	TSS95881	6:6557293-6578658	63.911	yes	3	3	55.6114	49.8236	72.6816	48.9523	83.6434	72.7536
ENSMUSG00000076437	2700094K13Rik	TSS15624,TSS54177,TSS70103,TSS77682,TSS92231	2:84669214-84670770	63.6036	yes	3	3	57.1143	65.7932	71.3918	67.8783	63.7996	55.6442
ENSMUSG00000025609	Mkln1	TSS14461,TSS14462,TSS31787,TSS32231,TSS33643,TSS37318,TSS50952,TSS60135,TSS79437,TSS81631,TSS95789,TSS98763	6:31398734-31516811	85.6699	yes	3	3	76.3485	67.9018	141.72	65.2914	74.4328	88.325
ENSMUSG00000034127	Tspan8	TSS36531	10:115817283-115849893	77.5637	yes	3	3	57.5849	57.6715	104.086	53.3588	106.09	86.5913
ENSMUSG00000055862	Izumo4	TSS95421	10:80702692-80705382	65.4966	yes	3	3	63.4562	54.2002	48.4656	63.3063	93.3951	70.1564
ENSMUSG00000031937	Vstm5	TSS88483	9:15239044-15259393	77.5066	yes	3	3	65.1946	79.0843	80.2321	80.1969	78.7973	81.5345
ENSMUSG00000025266	Gnl3l	TSS16594,TSS36743,TSS95417	X:150983140-151017322	80.808	yes	3	3	96.1653	74.2236	87.6431	78.4867	68.5365	79.793
ENSMUSG00000020277	Pfkl	TSS46087,TSS47885,TSS84837,TSS9236	10:77986946-78010083	76.1734	yes	3	3	75.4062	101.817	36.8223	112.037	72.8323	58.1258
ENSMUSG00000008683	Rps15a	TSS18206,TSS19258,TSS38125,TSS4800,TSS68738,TSS96556,TSS96557	7:118104377-118116186	64.4782	yes	3	3	42.7942	34.753	76.1546	37.65	94.6844	100.833
ENSMUSG00000025130	P4hb	TSS22675,TSS51352,TSS7699	11:120560297-120573253	81.4047	yes	3	3	76.5164	86.1569	73.4298	91.2194	73.1013	88.0045
ENSMUSG00000068921	Dap3	TSS10524,TSS15156,TSS2364,TSS25164,TSS26669,TSS26721,TSS49915,TSS57537,TSS68019,TSS73292,TSS76525,TSS76526,TSS80199	3:88920802-88951181	71.9948	yes	3	3	85.4391	61.4049	64.4699	70.1085	80.7102	69.8363
ENSMUSG00000037824	Tspan14	TSS77314	14:40906444-40966807	74.1917	yes	3	3	92.8788	98.1932	56.0034	84.6766	62.0108	51.3874
ENSMUSG00000096025	Gm38400	TSS35705	3:13776847-13777102	60.4721	yes	3	3	48.2686	68.8232	49.0877	59.5193	39.0722	98.0619
ENSMUSG00000020843	Timm22	TSS46723,TSS51012,TSS72706,TSS86281	11:76406951-76416292	76.6569	yes	3	3	79.6563	70.1123	73.2192	73.2195	52.8201	110.914
ENSMUSG00000022186	Oxct1	TSS1227,TSS17198,TSS48191,TSS5144,TSS79179	15:4026382-4155344	70.5893	yes	3	3	73.8087	75.2635	61.9152	79.9494	61.8357	70.7635
ENSMUSG00000058267	Mrps14	TSS29348,TSS69466	1:160195214-160202170	66.0057	yes	3	3	55.5517	45.259	91.4021	54.0094	85.0269	64.7853
ENSMUSG00000003299	Mrpl4	TSS40925	9:21002736-21008835	71.2434	yes	3	3	80.756	73.9071	50.6353	96.7481	57.3661	68.048
ENSMUSG00000081272	Gm13509	TSS33090	2:49308154-49309462	80.7695	yes	3	3	98.6349	79.6451	72.5285	86.9528	71.7577	75.0981
ENSMUSG00000033020	Polr2f	TSS62659	15:79141350-79151774	67.6477	yes	3	3	65.1413	61.8838	68.5774	64.282	83.2835	62.718
ENSMUSG00000045114	Prrt2	TSS15670,TSS19827,TSS31619,TSS4397,TSS62104,TSS74574,TSS79399	7:127017530-127021211	66.2429	yes	3	3	74.6666	76.1427	45.3127	85.9838	56.3124	59.0392
ENSMUSG00000034926	Dhcr24	TSS48405	4:106561037-106589113	71.7815	yes	3	3	53.7354	123.849	26.4346	122.571	37.1961	66.9026
ENSMUSG00000090258	Churc1	TSS101682,TSS32114,TSS64083,TSS95837	12:76765537-76783180	66.284	yes	3	3	38.9334	37.2705	86.1083	34.6602	127.199	73.5325
ENSMUSG00000026854	Usp20	TSS3067,TSS38943,TSS55708,TSS56252,TSS57345,TSS73720,TSS76880,TSS81226,TSS88895,TSS89584,TSS92177,TSS99943	2:30982278-31023586	73.4527	yes	3	3	88.9859	82.6774	55.7704	86.7727	69.5445	56.9656
ENSMUSG00000030110	Ret	TSS11312	6:118151747-118197744	69.6286	yes	3	3	49.5763	75.7858	64.8074	76.3095	89.4706	61.8221
ENSMUSG00000028719	Cmpk1	TSS102456,TSS46660,TSS72256	4:114959335-114987241	71.9201	yes	3	3	61.0406	59.5658	95.5689	60.3968	75.4757	79.4731
ENSMUSG00000028461	Ccdc107	TSS44092,TSS48797,TSS68953,TSS69415,TSS82206	4:43492899-43495921	52.6653	yes	3	3	33.9454	38.6608	62.4366	51.4953	50.8868	78.567
ENSMUSG00000026245	Farsb	TSS14846,TSS22501,TSS29541,TSS30052,TSS48465,TSS8774	1:78417974-78488897	76.0868	yes	3	3	84.9625	69.4828	77.818	71.5583	82.3239	70.3756
ENSMUSG00000025139	Tollip	TSS14700,TSS31710,TSS66118,TSS93352	7:141874812-141918507	76.2194	yes	3	3	86.2215	78.382	72.6421	84.6758	64.4304	70.9645
ENSMUSG00000022812	Gsk3b	TSS18155,TSS47913,TSS60985,TSS86859	16:38089000-38246084	73.7524	yes	3	3	75.5232	66.4003	80.9337	65.2638	81.7141	72.6793
ENSMUSG00000036880	Acaa2	TSS35442	18:74779196-74806207	76.1152	yes	3	3	106.573	74.4781	80.0316	80.3879	66.3625	48.8583
ENSMUSG00000096145	Vkorc1	TSS31640,TSS86889	7:127893066-127895617	77.2656	yes	3	3	84.7072	60.5823	61.058	86.0685	86.7196	84.4578
ENSMUSG00000004655	Aqp1	TSS37439	6:55336431-55348555	69.6082	yes	3	3	56.8131	72.8722	69.9799	78.8798	80.9961	58.108
ENSMUSG00000049760	2410015M20Rik	TSS18421	17:56607451-56609771	66.7618	yes	3	3	62.5821	52.7263	64.5348	50.2991	93.551	76.8778
ENSMUSG00000029822	Osbpl3	TSS103279,TSS13528,TSS19042,TSS30864,TSS51135,TSS71309,TSS86512,TSS88205	6:50293329-50456201	79.5954	yes	3	3	70.2239	102.177	74.0055	81.5346	74.3168	75.3146
ENSMUSG00000025374	Nabp2	TSS102377,TSS26249,TSS28566,TSS56107,TSS7128,TSS7131,TSS7632,TSS93925,TSS99642	10:128401394-128411492	74.078	yes	3	3	70.8223	65.5336	96.5434	76.9057	68.5648	66.098
ENSMUSG00000019890	Nts	TSS26623	10:102481759-102490418	93.0793	yes	3	3	29.1255	33.7241	169.337	29.0175	128.853	168.419
ENSMUSG00000027010	Slc25a12	TSS11022,TSS64099,TSS73468,TSS74488,TSS85665,TSS89641,TSS99889	2:71271062-71367749	83.6732	yes	3	3	128.429	74.7055	68.5476	104.009	59.845	66.5029
ENSMUSG00000029166	Mapre3	TSS102749,TSS103044,TSS45601,TSS56117,TSS6786,TSS90938	5:30814640-30866106	64.142	yes	3	3	28.3919	79.1899	51.4442	69.8431	81.0441	74.9391
ENSMUSG00000057193	Slc44a2	TSS91893	9:21337827-21355025	77.1817	yes	3	3	83.5455	96.6136	65.8581	71.4015	67.9752	77.6963
ENSMUSG00000007656	Arpp19	TSS22838,TSS41864,TSS43161,TSS4821,TSS4829,TSS51578,TSS96011,TSS97302,TSS9918	9:75037613-75060313	74.1444	yes	3	3	77.7592	62.1044	75.8556	62.3071	75.8029	91.0374
ENSMUSG00000039183	Nubp2	TSS34738	17:24882610-24886350	76.4337	yes	3	3	93.2712	69.5766	81.1332	86.0613	73.731	54.8286
ENSMUSG00000031311	Nono	TSS16962,TSS24113,TSS25205,TSS29568,TSS4087,TSS5059,TSS80230	X:101429317-101448591	84.9682	yes	3	3	112.324	85.2235	87.3591	91.7038	63.8465	69.3523
ENSMUSG00000038712	Fam63a	TSS2863,TSS2865,TSS29746,TSS33521,TSS43401,TSS60479,TSS68520,TSS76075,TSS80899,TSS81826,TSS97974	3:95281344-95296166	75.7952	yes	3	3	66.5173	71.725	94.768	79.7981	63.7538	78.2093
ENSMUSG00000026223	Itm2c	TSS55830,TSS66517,TSS79135	1:85894280-85908675	68.3662	yes	3	3	38.6055	78.805	58.9684	86.2902	74.4221	73.1063
ENSMUSG00000031729	Ist1	TSS90393	8:109671321-109693294	72.3267	yes	3	3	80.9407	69.7198	70.936	71.1642	72.5707	68.629
ENSMUSG00000072812	Ahnak2	TSS13156,TSS1479,TSS37514,TSS59792	12:112772193-112802657	66.3182	yes	3	3	40.7289	69.9134	69.2757	56.0068	97.8154	64.1692
ENSMUSG00000027852	Nras	TSS25460,TSS4480,TSS4482,TSS51791,TSS68332,TSS78306,TSS8378,TSS89813	3:103058284-103067914	74.5611	yes	3	3	78.0097	62.6882	90.6039	65.0553	71.1	79.9097
ENSMUSG00000068523	Gng5	TSS39345,TSS82378,TSS9793	3:146499806-146505572	66.8941	yes	3	3	43.752	56.9858	61.3581	55.5794	107.633	76.0562
ENSMUSG00000032562	Gnai2	TSS11460,TSS16803,TSS18561,TSS21921,TSS30415,TSS30417,TSS32796,TSS68711,TSS76254,TSS92088	9:107614124-107635367	70.4928	yes	3	3	35.9627	86.7032	55.3156	84.9465	75.9578	84.0711
ENSMUSG00000054766	Set	TSS20126,TSS30056,TSS3375,TSS59347,TSS62269,TSS77649,TSS92889	2:30057377-30072577	69.968	yes	3	3	71.4271	59.1814	68.3586	69.7279	77.8657	73.247
ENSMUSG00000021772	Nkiras1	TSS25777,TSS30354,TSS46600,TSS65766,TSS765,TSS84731,TSS94268	14:18271135-18283942	71.2722	yes	3	3	73.8928	68.5692	74.596	67.8352	79.2391	63.5012
ENSMUSG00000059554	Ccdc28a	TSS35530,TSS51939,TSS62531,TSS77239,TSS89945,TSS89946	10:18213675-18234998	74.7926	yes	3	3	107.459	66.5784	89.6271	87.012	55.5752	42.504
ENSMUSG00000063480	Nhp2l1	TSS17687,TSS33032,TSS44636	15:82041318-82047598	68.8376	yes	3	3	73.0358	54.826	77.8852	63.1847	74.8456	69.2481
ENSMUSG00000052712	BC004004	TSS18046,TSS18494,TSS21878,TSS47385,TSS62229	17:29268787-29302881	69.3619	yes	3	3	71.0356	52.8916	81.0017	60.8298	72.7868	77.6262
ENSMUSG00000025485	Ric8	TSS100132,TSS16213,TSS34853,TSS38826,TSS39100,TSS49968,TSS64648,TSS67067	7:140856956-140863730	74.0788	yes	3	3	67.9604	72.139	84.061	75.541	70.0221	74.7491
ENSMUSG00000107283	Mpv17	TSS100677,TSS11233,TSS30398,TSS3723,TSS59450,TSS60232,TSS6336,TSS68053,TSS70011,TSS88988,TSS98464	5:31140653-31154251	85.8046	yes	3	3	124.15	91.5559	75.3065	101.412	62.2461	60.1572
ENSMUSG00000027634	Ndrg3	TSS23589,TSS36946,TSS38377,TSS39265,TSS45917,TSS57615,TSS61081,TSS62240,TSS65085,TSS74662	2:156927344-156992056	74.6481	yes	3	3	96.7693	74.3847	74.8389	83.6069	53.0361	65.2529
ENSMUSG00000023942	Slc29a1	TSS16720,TSS16721,TSS16722,TSS20032,TSS20034,TSS24566,TSS25059,TSS27188,TSS27623,TSS32024,TSS37696,TSS39280,TSS39281,TSS40718,TSS58508,TSS58688,TSS64166,TSS6593,TSS72812,TSS76014,TSS78268,TSS9361,TSS96708,TSS97862	17:45585199-45599606	72.2722	yes	3	3	110.829	80.481	53.8708	81.8458	46.7939	59.8126
ENSMUSG00000002343	Armc6	TSS16459,TSS17486,TSS3367,TSS36848,TSS407,TSS99024	8:70220171-70234466	77.7432	yes	3	3	101.593	81.8801	46.7467	103.568	58.7009	73.9703
ENSMUSG00000039682	Lap3	TSS28421,TSS41108,TSS44039,TSS82152,TSS94961,TSS95103	5:45493373-45512691	68.3081	yes	3	3	81.6564	72.9272	53.5901	65.0231	73.8652	62.7869
ENSMUSG00000020297	Nsg2	TSS50401,TSS72620	11:32000462-32059202	65.4781	yes	3	3	46.5539	54.1479	72.7457	60.794	80.8036	77.8235
ENSMUSG00000051007	Pddc1	TSS2768,TSS2769,TSS49943,TSS5272,TSS65948,TSS67762	7:141408134-141414136	68.2939	yes	3	3	99.5775	67.4189	46.9958	82.8923	54.6709	58.2078
ENSMUSG00000039431	Mtmr7	TSS103078,TSS26223,TSS26225,TSS37868,TSS7101,TSS75460	8:40551094-40634797	76.343	yes	3	3	79.5933	70.7101	84.9242	79.725	56.4887	86.6168
ENSMUSG00000062991	Nrg1	TSS84932	8:31818027-31918203	76.434	yes	3	3	91.4048	92.4621	58.6975	79.4938	65.4978	71.0483
ENSMUSG00000078440	Dohh	TSS1178,TSS18314,TSS24798,TSS55911,TSS63531,TSS64057,TSS74857,TSS82377,TSS84224	10:81384427-81391560	68.5047	yes	3	3	34.7924	92.2545	41.9931	105.209	66.3703	70.4091
ENSMUSG00000004945	Tmem242	TSS72601,TSS72605,TSS91757	17:5410869-5440259	63.1326	yes	3	3	54.1888	38.4124	71.5912	46.214	107.42	60.9691
ENSMUSG00000002767	Mrpl2	TSS12755,TSS4006,TSS42417,TSS77739,TSS80719	17:46646228-46650139	71.5646	yes	3	3	70.5231	71.7152	58.0566	79.4134	78.0962	71.5833
ENSMUSG00000008348	Ubc	TSS42789,TSS58757,TSS64021	5:125385964-125390202	81.3304	yes	3	3	87.9549	90.3305	71.1722	93.8755	70.1162	74.533
ENSMUSG00000023150	Ivns1abp	TSS14234,TSS5199,TSS77714,TSS80938,TSS96976	1:151344476-151364422	65.757	yes	3	3	50.6577	57.8355	71.9322	53.2029	76.3402	84.5736
ENSMUSG00000025724	Sec11a	TSS1786,TSS47523,TSS47633,TSS47634,TSS55332,TSS6694,TSS79838,TSS86818	7:80904888-80947780	68.888	yes	3	3	73.4024	62.9929	80.6298	58.1875	88.6303	49.485
ENSMUSG00000029432	Gbas	TSS20702,TSS35514,TSS43680,TSS79317,TSS96641	5:129725062-129758327	63.3595	yes	3	3	67.2974	54.9088	66.4755	63.8456	69.8384	57.7912
ENSMUSG00000038646	Fam103a1	TSS29283,TSS67653,TSS80594	7:81762924-81769491	63.0238	yes	3	3	60.9628	47.7675	80.4212	53.9154	74.0963	60.9795
ENSMUSG00000015247	Nipsnap3b	TSS20933,TSS73309,TSS88875	4:53011879-53022060	72.1058	yes	3	3	69.7203	49.3911	76.726	62.9738	82.1642	91.6594
ENSMUSG00000037816	Fbxw17	TSS15597,TSS16733,TSS23732,TSS40397,TSS4322,TSS46266,TSS46269,TSS48087,TSS59755,TSS81500,TSS89363,TSS9161	13:50417863-50433780	69.9561	yes	3	3	96.8557	65.7717	47.7605	80.0351	59.508	69.8057
ENSMUSG00000035521	Gnptg	TSS41556,TSS64355	17:25233330-25240124	75.7235	yes	3	3	89.7482	73.47	73.2069	85.1673	89.3306	43.4178
ENSMUSG00000020903	Stx8	TSS21021,TSS58988,TSS6594,TSS80573,TSS91435,TSS91437	11:67966192-68207148	65.0058	yes	3	3	65.5504	54.1741	79.862	55.3546	74.9061	60.1878
ENSMUSG00000027419	Pcsk2	TSS21650,TSS7957	2:143546155-143816285	76.7124	yes	3	3	88.487	94.4716	56.2155	86.7958	72.7307	61.5738
ENSMUSG00000000253	Gmpr	TSS6857,TSS69121,TSS87256	13:45507443-45546382	72.3864	yes	3	3	70.7889	73.4313	72.5089	87.6097	75.0654	54.9145
ENSMUSG00000003662	Ciao1	TSS52997,TSS57886,TSS92950	2:127240937-127247816	73.812	yes	3	3	97.534	70.4018	69.8029	87.7899	52.5369	64.8068
ENSMUSG00000021764	Ndufs4	TSS79373	13:114287794-114388094	62.8634	yes	3	3	39.3377	33.9118	114.003	29.6562	88.8012	71.4707
ENSMUSG00000061232	H2-K1	TSS1438,TSS23381,TSS3363,TSS34944,TSS36722,TSS42594,TSS58527,TSS76176,TSS83696	17:33996016-34000333	67.5892	yes	3	3	63.1764	80.8062	55.3755	72.9169	58.3616	74.8984
ENSMUSG00000022969	Il10rb	TSS15674,TSS44908,TSS45942,TSS4634	16:91406163-91425834	69.8536	yes	3	3	69.872	83.2987	58.362	79.9033	69.3354	58.3503
ENSMUSG00000009293	Ube2g2	TSS15854,TSS4409,TSS61913,TSS76541,TSS77287	10:77622274-77645993	71.0205	yes	3	3	72.0771	75.2064	62.2364	82.0166	73.76	60.8267
ENSMUSG00000042532	Golga7b	TSS19913,TSS2246	19:42247573-42270348	73.0075	yes	3	3	79.8417	69.5998	65.6133	87.2655	65.4153	70.3092
ENSMUSG00000003435	Supt5	TSS60979	7:28314897-28338719	75.878	yes	3	3	96.8613	85.5719	69.4852	84.6403	60.4758	58.2336
ENSMUSG00000028455	Stoml2	TSS13112,TSS39741,TSS40179,TSS40959,TSS46770,TSS55861,TSS58411,TSS59103,TSS67661,TSS81985,TSS9073	4:43027689-43031710	64.5126	yes	3	3	97.7149	52.9604	46.0335	87.7793	49.1091	53.4784
ENSMUSG00000056429	Tgoln1	TSS52396	6:72608431-72617000	72.1215	yes	3	3	90.5473	71.8238	84.2336	62.3182	57.3429	66.463
ENSMUSG00000020107	Anapc16	TSS20660,TSS31308,TSS3568,TSS37459,TSS41908,TSS64013,TSS91743,TSS96106	10:59987408-60003135	69.5121	yes	3	3	69.4304	60.2946	67.5069	63.6566	83.4708	72.7133
ENSMUSG00000046434	Hnrnpa1	TSS50787	15:103240431-103244955	73.6076	yes	3	3	92.0305	71.426	72.4989	76.7142	67.912	61.0638
ENSMUSG00000030826	Bcat2	TSS24278,TSS26079,TSS41738,TSS44252,TSS64510,TSS82221,TSS88604	7:45570152-45589710	75.7075	yes	3	3	93.5688	68.9297	66.3709	94.7291	71.0892	59.5576
ENSMUSG00000028857	Tmem222	TSS101,TSS39085,TSS74414,TSS80407,TSS88016,TSS96437	4:133266044-133277792	68.9198	yes	3	3	80.4325	73.2421	62.9532	79.7568	76.9959	40.1386
ENSMUSG00000061859	Inadl	TSS10756,TSS25183,TSS31222,TSS31406,TSS45540,TSS51133,TSS55699,TSS62324,TSS63272,TSS67550,TSS84998,TSS95062	4:98395784-98719603	68.9595	yes	3	3	109.485	69.3129	66.1402	65.7568	46.0222	57.04
ENSMUSG00000026341	Actr3	TSS16165,TSS24817,TSS28855,TSS33943,TSS52583,TSS5268,TSS67194,TSS82944,TSS87924,TSS90592,TSS94649	1:125392904-125435727	67.2706	yes	3	3	53.2313	63.8746	74.8804	61.4026	83.1425	67.0922
ENSMUSG00000053929	Cyhr1	TSS103405,TSS18984,TSS20375,TSS98939	15:76643394-76660117	64.9723	yes	3	3	76.7569	59.8071	50.6176	72.4038	56.9856	73.263
ENSMUSG00000019823	Mical1	TSS19583,TSS24125,TSS3691,TSS40082,TSS40086,TSS47721,TSS57177,TSS58846,TSS66809,TSS77511,TSS83989	10:41476313-41487032	73.4178	yes	3	3	83.8762	63.6878	65.4366	77.6021	72.1154	77.7886
ENSMUSG00000005413	Hmox1	TSS18319,TSS93222,TSS97122	8:75093590-75100596	74.1257	yes	3	3	97.2072	109.726	61.515	78.8019	44.7343	52.7701
ENSMUSG00000054013	Tmem179	TSS51726	12:112500183-112511160	79.8124	yes	3	3	59.0751	88.1402	73.4108	103.423	74.0675	80.7576
ENSMUSG00000024109	Nrxn1	TSS10089,TSS17629,TSS19152,TSS19241,TSS21764,TSS23752,TSS28301,TSS35990,TSS48594,TSS52956,TSS63773,TSS66899,TSS68438,TSS69084,TSS71864,TSS72877,TSS73280,TSS74064,TSS7498,TSS77432,TSS8226,TSS84970,TSS85307,TSS86666,TSS92572	17:90033630-91093071	60.7242	yes	3	3	67.9751	58.6807	60.8501	57.9717	63.1971	55.6706
ENSMUSG00000078681	Tm2d3	TSS28040,TSS30734,TSS66393,TSS83127	7:65691168-65701913	69.9663	yes	3	3	88.9988	62.3624	55.301	84.7993	55.3844	72.9518
ENSMUSG00000029148	Nrbp1	TSS1138,TSS19476,TSS22530,TSS43884,TSS46989,TSS505,TSS55507,TSS65489,TSS70874,TSS78891	5:31240863-31251566	67.6051	yes	3	3	69.8998	70.7534	56.5487	76.3464	69.4086	62.6736
ENSMUSG00000031683	Lsm6	TSS37025,TSS54516,TSS60785	8:78804864-78821140	63.8445	yes	3	3	68.9709	52.0066	73.3775	60.2721	77.5117	50.9279
ENSMUSG00000040532	Abhd11	TSS16590,TSS17418,TSS27802,TSS40536,TSS44916,TSS46313,TSS93317	5:135009151-135012175	60.8808	yes	3	3	67.2455	60.3811	51.6752	74.9079	62.1244	48.9505
ENSMUSG00000014867	Surf4	TSS123,TSS14213,TSS16581	2:26920039-26933928	77.2797	yes	3	3	82.895	95.3706	66.9584	91.6306	66.0639	60.7596
ENSMUSG00000031799	Tpm4	TSS31641,TSS7402	8:72134974-72153142	74.1838	yes	3	3	57.6564	64.9336	99.1656	76.7328	67.6032	79.0109
ENSMUSG00000005982	Naa60	TSS10911,TSS18487,TSS3308,TSS40703,TSS56995,TSS71349,TSS75060,TSS8423,TSS87449	16:3872374-3904780	64.7492	yes	3	3	68.36	75.7048	56.6923	79.6559	51.9663	56.1156
ENSMUSG00000006675	P4htm	TSS11106,TSS1533,TSS32809,TSS49302,TSS75620,TSS93322	9:108578861-108597667	71.0896	yes	3	3	61.8321	93.0907	63.7602	83.7762	66.4797	57.5988
ENSMUSG00000059796	Eif4a1	TSS13554,TSS16098,TSS23719,TSS35188,TSS35222,TSS50028,TSS69101,TSS74251,TSS74660,TSS74661,TSS85987	11:69666935-69672423	68.6022	yes	3	3	42.4367	45.0069	75.8443	58.7734	113.137	76.4147
ENSMUSG00000091803	Cox16	TSS102081,TSS22715,TSS22716,TSS33270,TSS49547,TSS57197,TSS68544,TSS92966,TSS94447	12:81359025-81485127	56.0938	yes	2	2	0	37.9009	88.875	0	157.412	52.3747
ENSMUSG00000022415	Syngr1	TSS30804,TSS31257,TSS75923,TSS83452	15:80091333-80119501	71.5563	yes	3	3	46.4383	70.761	64.8769	94.7178	87.0998	65.4442
ENSMUSG00000000538	Tom1l2	TSS29315,TSS4785,TSS6417,TSS77190,TSS965	11:60226713-60352905	70.0103	yes	3	3	75.8283	76.5414	56.4467	76.0551	63.9088	71.2816
ENSMUSG00000001105	Ift20	TSS43998,TSS57509,TSS82106,TSS89767,TSS99153	11:78536360-78541737	58.2286	yes	3	3	60.108	48.3457	59.2103	44.3684	65.5797	71.7594
ENSMUSG00000026926	Pmpca	TSS43962,TSS43963,TSS5621,TSS63136,TSS79414	2:26389338-26397122	78.3466	yes	3	3	104.627	81.4215	90.6916	83.842	51.0837	58.414
ENSMUSG00000041236	Vps41	TSS26874	13:18717291-18866809	70.4763	yes	3	3	93.6918	69.838	76.9481	69.1184	60.0642	53.1971
ENSMUSG00000020873	Slc35b1	TSS102611,TSS12691,TSS65270,TSS74944,TSS97663	11:95384691-95391776	67.494	yes	3	3	82.1887	65.7587	54.7777	73.0868	71.0382	58.1137
ENSMUSG00000026617	Bpnt1	TSS25140,TSS42585,TSS61740,TSS70857	1:185332148-185357777	66.2749	yes	3	3	96.3587	75.8168	45.4574	82.7471	58.0234	39.2458
ENSMUSG00000091580	Gm6467	TSS84960	16:21896505-21897116	66.2064	yes	3	3	49.6581	55.34	91.9294	49.2948	83.5321	67.4842
ENSMUSG00000002190	Clgn	TSS43013,TSS77834	8:83389866-83428552	67.3584	yes	3	3	77.0721	73.5642	77.1616	59.0465	61.541	55.7652
ENSMUSG00000068882	Ssb	TSS23868,TSS4005,TSS5638,TSS61349,TSS81809	2:69861561-69871846	68.2712	yes	3	3	66.1044	56.1196	95.1912	53.953	58.8953	79.3634
ENSMUSG00000047866	Lonp2	TSS42977,TSS5339,TSS57545,TSS62380,TSS85378	8:86624042-86723873	73.2352	yes	3	3	100.374	69.3623	69.6	80.1475	62.3021	57.6253
ENSMUSG00000029715	Pop7	TSS1704,TSS82920	5:137501437-137502518	71.4593	yes	3	3	80.9746	57.2221	73.2357	82.4962	69.4878	65.3393
ENSMUSG00000027163	Commd9	TSS38310,TSS46013,TSS57535,TSS76416	2:101886246-101901646	70.1192	yes	3	3	94.1213	75.9473	41.2883	82.3599	64.3603	62.6382
ENSMUSG00000063019	Manbal	TSS92058	2:157367593-157396763	64.7997	yes	3	3	63.657	63.7794	59.5699	77.2824	64.5332	59.9763
ENSMUSG00000026965	Anapc2	TSS33243,TSS65625,TSS71835,TSS97654	2:25272477-25285915	66.1722	yes	3	3	63.2689	77.3123	49.6869	78.2155	59.5287	69.0208
ENSMUSG00000021820	Camk2g	TSS6335	14:20734874-20794088	71.3052	yes	3	3	64.2391	64.1605	70.8787	82.5707	69.6705	76.3119
ENSMUSG00000028788	Ptp4a2	TSS11322,TSS16811,TSS24937,TSS30480,TSS47694,TSS53925,TSS91960	4:129811218-129850003	54.7211	yes	3	3	52.5021	40.0607	76.235	44.9748	53.3792	61.1749
ENSMUSG00000005986	Ankrd13d	TSS103300,TSS18341,TSS25823,TSS37757,TSS75592,TSS97513	19:4270179-4283137	59.5146	yes	3	3	56.7141	79.5746	39.3681	72.8977	57.5229	51.0101
ENSMUSG00000038903	Ccdc68	TSS3290,TSS3294,TSS87749,TSS88066	18:69925425-69969484	54.4791	yes	3	3	63.9572	56.9059	55.7818	50.0023	42.4097	57.8176
ENSMUSG00000024875	Yif1a	TSS33089	19:5088537-5092879	63.5097	yes	3	3	74.8889	59.9319	60.9972	68.3255	58.9959	57.9185
ENSMUSG00000032526	Deb1	TSS78347	9:121710388-121712921	57.2586	yes	3	3	37.5721	41.5716	93.5919	37.7215	77.3672	55.7276
ENSMUSG00000073433	Arhgdig	TSS22267,TSS26594,TSS37553,TSS4399,TSS73118	17:26196225-26207786	69.4086	yes	3	3	37.0671	60.2979	52.23	69.7775	119.187	77.892
ENSMUSG00000029121	Crmp1	TSS17034,TSS29665,TSS35235,TSS3923,TSS4455,TSS49531,TSS55364,TSS66647,TSS76342,TSS87631	5:37241939-37292133	75.1872	yes	3	3	69.2858	83.2128	68.0323	79.7165	74.3216	76.5542
ENSMUSG00000051223	Bzw1	TSS12174,TSS23372,TSS26298,TSS96397	1:58392897-58407353	75.8297	yes	3	3	97.9974	63.6229	84.2278	69.4979	54.6826	84.9498
ENSMUSG00000033949	Trim36	TSS28458,TSS80930	18:46165301-46212607	67.7022	yes	3	3	68.772	74.0345	66.1485	61.4511	58.105	77.7021
ENSMUSG00000023495	Pcbp4	TSS14035,TSS18724,TSS20894,TSS25684,TSS39885,TSS44224,TSS49863,TSS50119,TSS53282,TSS54749,TSS59573,TSS71387,TSS73679,TSS76908,TSS81279,TSS97690	9:106453290-106464012	58.2704	yes	3	3	21.082	86.2992	33.2821	75.1838	51.1415	82.6336
ENSMUSG00000036667	Tcaf1	TSS14723,TSS14726,TSS15308,TSS17697,TSS36943,TSS43490,TSS68269	6:42668001-42710072	78.6171	yes	3	3	97.6375	76.8181	89.8106	77.4576	62.266	67.7129
ENSMUSG00000001056	Nhp2	TSS89001,TSS98126	11:51619734-51623714	63.3792	yes	3	3	59.8565	54.3265	76.9087	60.8419	68.2909	60.0508
ENSMUSG00000062797	l7Rn6	TSS100451,TSS34958,TSS65345,TSS84321,TSS88745,TSS99775	7:89917528-89941199	64.2293	yes	3	3	55.6571	61.5114	65.7239	59.7443	65.5145	77.2249
ENSMUSG00000026878	Rab14	TSS25459,TSS4237,TSS55538,TSS69516,TSS75520,TSS79027,TSS79030,TSS79749,TSS80070,TSS98657	2:35180204-35201120	63.1941	yes	3	3	51.3715	65.5943	61.3596	63.8698	77.8404	59.1289
ENSMUSG00000034484	Snx2	TSS86684	18:53176364-53220860	68.7078	yes	3	3	76.2939	64.8811	75.9781	62.7726	66.2884	66.0329
ENSMUSG00000019590	Cyb561	TSS29918,TSS527,TSS58452,TSS75033,TSS7719,TSS80610,TSS85098	11:105933701-105953336	76.7067	yes	3	3	79.9782	77.9651	70.023	88.6162	66.7745	76.8832
ENSMUSG00000030105	Arl8b	TSS1752	6:108783058-108823723	65.8698	yes	3	3	51.0384	58.6295	68.0831	60.5576	82.4335	74.4767
ENSMUSG00000068290	Ddrgk1	TSS18310,TSS57449,TSS7166,TSS86982,TSS93200,TSS95278	2:130653959-130664659	59.5078	yes	3	3	43.55	65.9921	46.0712	80.2105	69.8264	51.3965
ENSMUSG00000040035	Disp2	TSS102256,TSS25407,TSS37060,TSS4535,TSS6306	2:118779718-118811293	64.9511	yes	3	3	72.1258	85.6505	56.7791	66.979	59.5803	48.5918
ENSMUSG00000059447	Hadhb	TSS27697,TSS33752,TSS40260,TSS46897,TSS55010,TSS7655,TSS89421,TSS92703	5:30155247-30184593	66.5982	yes	3	3	75.2961	62.4874	66.2712	62.8058	61.2392	71.4896
ENSMUSG00000028910	Mecr	TSS15200,TSS16625,TSS22511,TSS42915,TSS57073,TSS58224,TSS69132,TSS74086,TSS86779,TSS96441	4:131843469-131867786	66.8785	yes	3	3	77.8642	70.3709	45.8785	85.6761	59.269	62.2121
ENSMUSG00000028959	Fastk	TSS15424,TSS15426,TSS24470,TSS25122,TSS25125,TSS34627,TSS34628,TSS41369,TSS42409,TSS45597,TSS59211,TSS6014,TSS95880	5:24438439-24445287	66.2752	yes	3	3	57.9843	82.4605	49.4237	68.7211	53.5665	85.4953
ENSMUSG00000003039	Fam32a	TSS26372	8:72219729-72223764	68.0115	yes	3	3	71.1618	56.0292	69.6619	74.1201	76.1427	60.9532
ENSMUSG00000027804	Ppid	TSS23100,TSS34700,TSS56206,TSS69287,TSS7865,TSS91499	3:79591341-79603650	68.3141	yes	3	3	67.9245	65.975	75.8664	57.3995	68.3819	74.3374
ENSMUSG00000019082	Slc25a22	TSS100542,TSS100545,TSS102194,TSS1849,TSS1851,TSS1853,TSS21078,TSS27736,TSS35409,TSS36906,TSS4186,TSS43123,TSS45030,TSS45170,TSS48492,TSS56829,TSS56841,TSS61170,TSS6738,TSS72576,TSS73645,TSS77413,TSS79417,TSS82027	7:141429743-141437892	69.0253	yes	3	3	60.5132	86.1498	57.0408	88.3135	77.4727	44.6616
ENSMUSG00000023094	Msrb2	TSS27279,TSS61589,TSS7002,TSS84574	2:19371439-19394976	64.0928	yes	3	3	59.6171	52.4583	69.5437	62.7727	78.4982	61.6667
ENSMUSG00000040269	Mrps28	TSS74973	3:8802145-8923918	54.5522	yes	3	3	53.2979	36.2853	59.3201	54.6431	65.1867	58.5802
ENSMUSG00000026972	Arrdc1	TSS102746,TSS13815,TSS17898,TSS31295,TSS35711,TSS35713,TSS38385,TSS64615,TSS94376,TSS9667,TSS9669	2:24925351-24935252	57.583	yes	3	3	68.3127	56.5617	59.9806	70.1024	50.5763	39.9645
ENSMUSG00000038370	Pcp4l1	TSS27303	1:171173261-171196268	67.294	yes	3	3	37.0307	91.9187	63.013	110.274	47.369	54.1588
ENSMUSG00000027405	Nop56	TSS10224,TSS13575,TSS16826,TSS25104,TSS300,TSS44749,TSS46958,TSS50263,TSS60314,TSS61321,TSS63994,TSS65294,TSS71017,TSS73024,TSS73588,TSS74781,TSS84221,TSS84276,TSS89489	2:130274429-130279313	68.8899	yes	3	3	84.9323	67.6554	72.4929	68.9931	62.0782	57.1873
ENSMUSG00000028063	Lmna	TSS12659,TSS70005,TSS84648,TSS92924,TSS95903,TSS96929,TSS96930	3:88480146-88509956	65.2639	yes	3	3	35.5485	94.6867	37.003	87.8032	53.3595	83.1828
ENSMUSG00000028773	Fabp3	TSS81268	4:130308594-130315463	63.2195	yes	3	3	63.7185	61.4076	49.2417	68.1194	79.6684	57.1616
ENSMUSG00000032349	Elovl5	TSS77951,TSS81883,TSS86493,TSS966	9:77917363-77984519	71.9442	yes	3	3	92.9604	75.9862	79.5743	69.1734	49.0628	64.9084
ENSMUSG00000002658	Gtf2f1	TSS13704	17:57003404-57011288	66.1606	yes	3	3	76.0979	68.1635	58.3176	81.5392	53.0462	59.7989
ENSMUSG00000017421	Zfp207	TSS18822,TSS49637,TSS62355,TSS65527,TSS78776,TSS86820	11:80383278-80405733	66.0164	yes	3	3	72.5548	58.0755	87.5545	63.9012	40.5413	73.4712
ENSMUSG00000029209	Gnpda2	TSS22605,TSS294,TSS47239,TSS5646,TSS59490,TSS63169,TSS76875	5:69573107-69592340	67.1674	yes	3	3	64.7312	53.3094	80.1815	60.3981	71.6616	72.7223
ENSMUSG00000022099	Dmtn	TSS2888,TSS39276,TSS68365	14:70602183-70636048	60.5473	yes	3	3	38.1567	83.0191	50.6666	74.2198	56.3866	60.835
ENSMUSG00000022407	Adsl	TSS19725,TSS19727,TSS27401,TSS32801,TSS34916,TSS58215,TSS60845,TSS790,TSS98943,TSS98951	15:80948489-80970947	72.0126	yes	3	3	98.2449	67.0794	35.7986	79.8137	86.9278	64.211
ENSMUSG00000051256	Jagn1	TSS11752	6:113442568-113448229	64.0112	yes	3	3	44.6434	60.2008	61.2615	57.0589	72.8202	88.0826
ENSMUSG00000033124	Atg9a	TSS101433,TSS16089,TSS19769,TSS22694,TSS62429,TSS81016,TSS92248,TSS96477	1:75180859-75192196	56.0454	yes	3	3	41.6585	76.932	46.5825	57.8297	59.3989	53.8707
ENSMUSG00000032328	Tmem30a	TSS12021,TSS42106	9:79768942-79793507	59.7201	yes	3	3	32.1209	58.2662	73.0235	47.7706	74.8174	72.3223
ENSMUSG00000024359	Hspa9	TSS25769,TSS29895,TSS83635,TSS87639	18:34937413-34954357	69.8088	yes	3	3	64.3229	74.8473	66.3609	71.027	62.4054	79.8893
ENSMUSG00000035215	Lsm7	TSS15968	10:80852824-80855209	55.0951	yes	3	3	63.0134	39.5488	63.732	53.4387	71.2972	39.5403
ENSMUSG00000026932	Nacc2	TSS10300,TSS14470,TSS17471,TSS28567,TSS42028,TSS42032,TSS58999,TSS70971	2:26055534-26123220	60.3884	yes	3	3	41.8947	81.6403	45.9181	77.5158	59.511	55.8502
ENSMUSG00000091498	Mpc1-ps	TSS103172	12:110858564-110858894	63.1136	yes	3	3	54.4302	42.9153	76.3372	48.1011	75.8733	81.0244
ENSMUSG00000034424	Gcsh	TSS43011,TSS65862	8:116981809-116993537	67.1826	yes	3	3	59.1794	53.8465	107.92	58.3422	59.5438	64.264
ENSMUSG00000031701	Dnaja2	TSS18515	8:85537639-85555271	63.2162	yes	3	3	54.5853	65.9135	63.8535	61.224	58.5114	75.2097
ENSMUSG00000028494	Plin2	TSS37388,TSS56093,TSS62540,TSS66094,TSS70049,TSS7482,TSS91417,TSS96962	4:86648385-86670060	86.4691	yes	3	3	101.94	86.0406	87.3288	95.3132	74.2486	73.9432
ENSMUSG00000026197	Zfand2b	TSS26254,TSS3963,TSS49610,TSS68931,TSS83739,TSS88022,TSS95093	1:75168645-75171629	61.9139	yes	3	3	69.012	55.8303	59.5139	74.5201	51.4636	61.1436
ENSMUSG00000025533	Asl	TSS15339,TSS24468,TSS28241,TSS43710,TSS62884,TSS66513,TSS69990,TSS70338	5:130011257-130029247	68.3732	yes	3	3	100.399	52.5281	60.6426	93.1532	53.4784	50.038
ENSMUSG00000015095	Fbxw5	TSS100893,TSS11491,TSS12196,TSS48588,TSS49880,TSS50663,TSS77149,TSS77153,TSS80824	2:25500749-25505471	71.2255	yes	3	3	92.0746	73.7439	46.9872	81.0425	65.383	68.1216
ENSMUSG00000025576	Rbfox3	TSS1206,TSS39493,TSS39495,TSS5497,TSS56733,TSS60993,TSS71229,TSS75027,TSS79388	11:118489761-118911597	63.7357	yes	3	3	40.854	85.7411	54.7846	73.9033	73.0709	54.0605
ENSMUSG00000034614	Pik3ip1	TSS18933,TSS32525,TSS3598,TSS50305,TSS57451,TSS70003,TSS87467,TSS87624,TSS92908,TSS99394	11:3330400-3342971	62.3187	yes	3	3	38.6221	97.6204	35.4073	93.5274	55.8316	52.9032
ENSMUSG00000081344	Gm14303	TSS28499	2:172509520-172509691	35.8108	yes	3	3	14.6586	28.2251	50.9162	14.6463	56.3909	50.0277
ENSMUSG00000018171	Vmp1	TSS10591,TSS33662,TSS34914,TSS37674,TSS42151,TSS54213,TSS94057,TSS97591	11:86583864-86683836	67.141	yes	3	3	76.4049	54.6841	82.8583	50.9591	64.8823	73.0573
ENSMUSG00000062929	Cfl2	TSS19150	12:54858816-54862877	61.2914	yes	3	3	49.1464	49.7386	74.5365	50.4764	67.2029	76.6475
ENSMUSG00000002233	Rhoc	TSS15519,TSS3544,TSS36488,TSS38671,TSS61518,TSS69192	3:104788374-104794459	78.5747	yes	3	3	66.6353	62.5671	81.4957	85.165	72.6971	102.888
ENSMUSG00000042215	Bag2	TSS28518,TSS32534,TSS66854,TSS90521	1:33745483-33757795	67.945	yes	3	3	75.2647	82.4117	47.9476	73.658	63.6056	64.7822
ENSMUSG00000026585	Kifap3	TSS19546	1:163779582-163917109	66.5845	yes	3	3	62.7551	69.6569	67.6446	66.664	66.6928	66.0933
ENSMUSG00000057561	Eif1a	TSS89391,TSS98014	18:46597703-46610225	68.1637	yes	3	3	70.2456	56.206	88.1601	57.589	64.9178	71.8639
ENSMUSG00000002728	Naa20	TSS10753,TSS10755,TSS29942,TSS3313,TSS40922,TSS8184,TSS87309,TSS95063	2:145902098-145916425	61.9024	yes	3	3	57.1182	44.2372	79.8278	43.5368	67.2727	79.4217
ENSMUSG00000032020	Ubash3b	TSS35334,TSS38845,TSS39492,TSS40562,TSS58001,TSS68447	9:41011097-41161697	62.8102	yes	3	3	62.0784	60.8837	56.0297	60.587	69.4902	67.7921
ENSMUSG00000017670	Elmo2	TSS14695,TSS23042,TSS34545,TSS36700,TSS39916,TSS43647,TSS85499,TSS93340,TSS97307	2:165288030-165326479	67.272	yes	3	3	90.5813	75.1545	60.8876	71.8796	52.4052	52.7241
ENSMUSG00000026553	Copa	TSS13318,TSS1763,TSS21391,TSS32847,TSS39843,TSS42660,TSS51553,TSS68964,TSS8448,TSS85552	1:172082528-172122330	68.8457	yes	3	3	83.2237	68.4644	75.6479	64.8297	64.0616	56.8468
ENSMUSG00000055932	Fto	TSS100882,TSS28825,TSS35598,TSS58297,TSS74718,TSS84126,TSS86188	8:91313531-91668439	71.6262	yes	3	3	103.087	76.2771	62.6463	79.0566	46.7071	61.9834
ENSMUSG00000062168	Ppef1	TSS20006,TSS21253,TSS96685	X:160623093-160735765	70.3422	yes	3	3	72.7132	48.8048	96.2767	51.041	69.7989	83.4184
ENSMUSG00000027206	Cops2	TSS3351,TSS38421,TSS80878,TSS84105	2:125830303-125859139	64.3788	yes	3	3	59.5308	49.1804	118.43	43.2002	50.6594	65.2717
ENSMUSG00000040459	Arglu1	TSS17830	8:8666576-8690537	33.9094	yes	3	3	20.6229	29.2179	41.7444	24.537	37.3639	49.9702
ENSMUSG00000022681	Ntan1	TSS20056,TSS20163,TSS43696,TSS5379,TSS58526,TSS6399,TSS78281,TSS87285	16:13819250-13835451	50.0694	yes	3	3	37.799	35.1456	48.1662	37.7525	58.1638	83.3893
ENSMUSG00000024065	Ehd3	TSS86837	17:73804840-73832093	69.8701	yes	3	3	61.6132	94.8867	46.4718	87.6002	67.2778	61.3709
ENSMUSG00000030000	Add2	TSS45416	6:86078083-86119555	73.9092	yes	3	3	74.5683	77.3422	73.8825	87.3363	67.1222	63.2039
ENSMUSG00000050908	Tvp23a	TSS100586,TSS52960,TSS58203,TSS64659,TSS91285	16:10420556-10447362	68.7436	yes	3	3	98.5568	79.0179	58.5134	64.2586	76.1528	35.9621
ENSMUSG00000020719	Ddx5	TSS13960,TSS30300,TSS36105,TSS42896,TSS51410,TSS56055,TSS57355,TSS75012,TSS91313	11:106780354-106789185	50.6718	yes	3	3	32.5504	44.0837	51.8192	42.3885	68.1309	65.0579
ENSMUSG00000026000	Lancl1	TSS53186,TSS5870,TSS71780,TSS79615,TSS98946	1:67000516-67038872	66.0299	yes	3	3	61.4528	60.0751	80.3392	62.3975	72.4804	59.4342
ENSMUSG00000026509	Capn2	TSS55163,TSS59968,TSS66655,TSS84536,TSS9699	1:182467259-182517608	70.6192	yes	3	3	49.8659	78.9585	64.9964	80.1472	68.3612	81.386
ENSMUSG00000047907	Tshz2	TSS48302,TSS57343,TSS68779,TSS88338	2:169633012-170071816	54.8322	yes	3	3	56.14	50.517	56.3833	49.8978	70.5498	45.5056
ENSMUSG00000019689	1110001J03Rik	TSS31776,TSS99983	6:38533501-38539449	53.2718	yes	3	3	37.5755	38.7266	76.009	36.4065	59.4908	71.4224
ENSMUSG00000047514	Tspyl1	TSS23236	10:34282189-34285275	56.4802	yes	3	3	37.6329	58.007	55.9512	52.2004	69.3344	65.7555
ENSMUSG00000005981	Trap1	TSS35374,TSS40892,TSS78109	16:4039970-4077827	74.8312	yes	3	3	91.5412	72.4382	69.9686	73.9502	61.4043	79.6847
ENSMUSG00000000605	Clcn4-2	TSS36759	7:7282315-7299511	69.1082	yes	3	3	87.1941	69.9076	65.4261	72.9611	60.6383	58.5218
ENSMUSG00000030815	Phkg2	TSS32764,TSS37193,TSS55383,TSS79584,TSS86204,TSS88344	7:127573339-127583305	66.0356	yes	3	3	76.416	53.2376	99.377	65.551	49.3978	52.2339
ENSMUSG00000031913	Vps4a	TSS12938,TSS78050,TSS86402	8:107031221-107045755	66.7588	yes	3	3	51.6546	71.0838	71.1283	69.3852	57.9499	79.3509
ENSMUSG00000078193	Gm2000	TSS77921	1:156366039-156366484	57.5518	yes	3	3	27.4393	33.3488	95.1143	25.1448	77.5014	86.762
ENSMUSG00000004789	Dlst	TSS18530	12:85110832-85134091	68.7805	yes	3	3	70.736	71.1933	70.7083	79.4314	68.1015	52.5124
ENSMUSG00000057522	Spop	TSS12860,TSS71376,TSS81780,TSS97109,TSS97111	11:95414079-95493406	70.4404	yes	3	3	65.7204	62.6736	77.4633	69.4161	66.5313	80.8379
ENSMUSG00000008140	Emc10	TSS10923,TSS1376,TSS22571,TSS38753,TSS49409,TSS60261,TSS79188	7:44489936-44496529	51.1961	yes	3	3	31.4318	61.8141	49.1682	51.814	56.6971	56.2512
ENSMUSG00000068184	Ndufaf2	TSS77616	13:108052589-108158625	57.3754	yes	3	3	45.5896	37.4519	90.9789	38.7531	60.1215	71.3576
ENSMUSG00000080268	Brms1	TSS46821	19:5041403-5049917	72.5494	yes	3	3	76.2853	66.0442	56.8953	82.2676	69.0225	84.7817
ENSMUSG00000044600	Smim7	TSS20447,TSS58905,TSS85366	8:72565187-72571088	61.9227	yes	3	3	73.131	49.5057	69.8013	52.8103	68.3022	57.9859
ENSMUSG00000029030	Tprgl	TSS10684,TSS17289,TSS43268,TSS63330	4:154157484-154160666	46.9308	yes	3	3	30.2081	40.7888	50.1577	41.636	68.7659	50.0281
ENSMUSG00000033543	Gtf2a2	TSS13999,TSS14001,TSS18581,TSS21623,TSS33210,TSS33213,TSS35392,TSS38480,TSS40710,TSS52549,TSS52551,TSS52552,TSS60743,TSS96257	9:70012549-70022866	63.4793	yes	3	3	31.1268	42.4456	103.304	34.5448	85.24	84.2145
ENSMUSG00000048442	Smim5	TSS19637,TSS64189,TSS72544	11:115899965-115906269	58.3872	yes	3	3	68.2101	48.0138	43.4346	49.7168	78.7162	62.2318
ENSMUSG00000049960	Mrps16	TSS21413	14:20391230-20393555	58.9616	yes	3	3	52.4928	49.9294	68.0113	50.8664	73.1471	59.3226
ENSMUSG00000078572	1810043H04Rik	TSS100702,TSS35561,TSS56056	11:120098927-120100705	64.9798	yes	3	3	44.719	79.6526	54.3397	75.3533	88.3781	47.4363
ENSMUSG00000038695	Josd2	TSS102534,TSS13036,TSS1664,TSS20386,TSS20738,TSS36022,TSS37347,TSS39959,TSS44342,TSS59196,TSS78118,TSS78120,TSS82131,TSS82856,TSS85713,TSS87136	7:44467979-44471652	59.0351	yes	3	3	26.2318	71.0418	35.6706	71.0524	75.9988	74.2151
ENSMUSG00000007783	Cpt1c	TSS3441	7:44959372-44974851	65.2804	yes	3	3	74.6159	76.0008	46.5636	82.7532	50.7027	61.0464
ENSMUSG00000041556	Fbxo2	TSS90766	4:148160620-148166424	55.1674	yes	3	3	23.9402	75.8212	42.6855	62.7828	61.8472	63.9274
ENSMUSG00000029404	Arl6ip4	TSS24648,TSS25328,TSS42199,TSS44620,TSS54874	5:124116088-124118196	64.2524	yes	3	3	57.9325	67.1171	47.0944	72.5912	58.1281	82.6508
ENSMUSG00000028785	Hpca	TSS100914,TSS21132,TSS25151,TSS64041,TSS6544,TSS67684,TSS71441,TSS82501,TSS90700	4:129111569-129122036	62.1482	yes	3	3	70.7239	54.3135	57.409	68.7641	69.6535	52.0254
ENSMUSG00000031402	Mpp1	TSS1725,TSS20790,TSS24919,TSS34133,TSS39307,TSS50799,TSS62451	X:75109732-75131016	69.4325	yes	3	3	85.1769	74.0892	55.3787	71.3925	81.9235	48.6344
ENSMUSG00000051853	Arf3	TSS2854,TSS30638,TSS64227	15:98737620-98763214	65.3815	yes	3	3	50.3729	69.8725	58.2742	71.9447	74.3507	67.4739
ENSMUSG00000030612	Mrpl46	TSS14056,TSS2120	7:78775235-78783531	64.8526	yes	3	3	64.7143	47.1183	92.8512	50.9658	78.3898	55.0762
ENSMUSG00000038502	Ptov1	TSS18519,TSS27230,TSS2795,TSS34862,TSS49433,TSS58763,TSS75833,TSS75834,TSS76674,TSS84713	7:44863067-44869788	42.7629	yes	3	3	24.5498	36.4646	46.4902	39.7168	67.1015	42.2548
ENSMUSG00000055044	Pdlim1	TSS101103,TSS33396,TSS34169,TSS39031	19:40221172-40271842	74.1782	yes	3	3	85.0973	67.3347	75.4403	92.6317	58.7196	65.8456
ENSMUSG00000001687	Ubl3	TSS30817,TSS30837,TSS39178,TSS76668,TSS91894,TSS94887	5:148504634-148552789	58.9889	yes	3	3	36.4277	55.4662	72.1909	53.0827	63.3605	73.4051
ENSMUSG00000021537	Cetn3	TSS77722	13:81783291-81797143	54.8687	yes	3	3	39.6915	33.691	90.3873	31.6003	76.4028	57.4395
ENSMUSG00000013822	Elof1	TSS13929,TSS91214	9:22112988-22117148	61.6784	yes	3	3	65.6882	50.4115	49.2087	62.4479	65.4002	76.9142
ENSMUSG00000021368	Tbc1d7	TSS90456	13:43151743-43171501	68.2941	yes	3	3	79.8579	66.0732	56.1552	73.1841	66.4561	68.0381
ENSMUSG00000024581	Napg	TSS10049,TSS12127,TSS41157,TSS47302,TSS58476,TSS62017,TSS91882,TSS97157	18:62977835-62999450	64.7714	yes	3	3	77.8496	61.8378	70.8776	63.3576	55.6193	59.0865
ENSMUSG00000027254	Map1a	TSS66468,TSS86661,TSS90000,TSS91289	2:121289599-121310832	61.1245	yes	3	3	59.3889	76.9131	53.1087	60.6813	64.9124	51.7426
ENSMUSG00000002147	Stat6	TSS202,TSS21548,TSS52973,TSS65066,TSS86574	10:127642985-127660957	66.2623	yes	3	3	84.1461	77.8738	57.2653	73.7341	59.5583	44.996
ENSMUSG00000030286	Emc3	TSS43171,TSS45107	6:113514873-113531638	60.4387	yes	3	3	68.3804	65.7259	69.5936	59.7849	51.7387	47.4089
ENSMUSG00000034189	Hsdl1	TSS61084	8:119561978-119575200	62.5418	yes	3	3	73.1907	61.4277	49.7097	69.6755	65.0718	56.1751
ENSMUSG00000078923	Ube2v1	TSS19194,TSS20535,TSS3180,TSS42739,TSS6886,TSS75701,TSS94933	2:167607637-167632095	68.9196	yes	3	3	85.6645	72.3269	54.1077	77.5704	60.7381	63.1099
ENSMUSG00000068391	Chrac1	TSS65179,TSS92549	15:73090391-73097554	56.2843	yes	3	3	57.59	47.4025	60.3882	48.5588	69.282	54.4846
ENSMUSG00000026150	Mff	TSS100560,TSS24313,TSS31944,TSS31945,TSS42954,TSS45499,TSS48254,TSS58306,TSS64462,TSS67584,TSS6847,TSS70163,TSS75138,TSS87774,TSS89304	1:82724889-82752394	54.4529	yes	3	3	14.9131	60.502	38.5803	55.4196	74.4452	82.8573
ENSMUSG00000055447	Cd47	TSS14671,TSS44392	16:49855617-49915010	55.5189	yes	3	3	44.9581	61.9977	48.744	62.69	61.5876	53.1362
ENSMUSG00000029561	Oasl2	TSS11510,TSS2238,TSS37691,TSS44547,TSS72843,TSS83396,TSS85945,TSS90504,TSS97559	5:114896935-114912234	82.3527	yes	3	3	125.886	96.2101	47.5373	83.0664	79.5158	61.9006
ENSMUSG00000031168	Ebp	TSS44768,TSS45120,TSS89739,TSS97012	X:8185328-8193512	64.0121	yes	3	3	70.2224	56.1583	81.3198	56.1035	67.0733	53.1951
ENSMUSG00000053137	Mapk11	TSS17241	15:89142485-89149606	59.5103	yes	3	3	52.5304	70.1368	54.2368	63.0392	59.4906	57.6279
ENSMUSG00000057375	Yipf1	TSS22495,TSS24597,TSS25264,TSS31860,TSS38053,TSS45381,TSS47618,TSS52731,TSS76218,TSS85879,TSS85881	4:107314362-107359823	64.038	yes	3	3	64.8626	57.3655	45.6091	60.5844	68.7743	87.0321
ENSMUSG00000040843	Tiprl	TSS28619,TSS43955,TSS45533,TSS52436,TSS52920,TSS63071	1:165212285-165236996	76.0714	yes	3	3	92.4539	69.0674	93.6827	70.4128	85.6325	45.1788
ENSMUSG00000002477	Snrpd1	TSS65447	18:10617795-10628230	60.04	yes	3	3	38.5121	36.81	99.8712	37.4264	79.3188	68.3013
ENSMUSG00000033735	Spr	TSS52989,TSS52991,TSS98738	6:85133677-85137766	64.3784	yes	3	3	50.7761	54.6919	53.6297	100.538	65.6223	61.0122
ENSMUSG00000031765	Mt1	TSS82455	8:94179088-94180325	70.632	yes	3	3	48.1225	37.3383	113.895	91.7257	66.4969	66.2138
ENSMUSG00000024829	Mrpl21	TSS20866,TSS44987,TSS56493,TSS74874,TSS74887	19:3282900-3292837	56.0225	yes	3	3	51.2748	41.7426	61.6507	46.5378	90.2674	44.662
ENSMUSG00000037458	Azin1	TSS22991,TSS25325,TSS25327,TSS29929,TSS52366,TSS73433,TSS78774,TSS82713	15:38487429-38519266	68.1409	yes	3	3	78.4991	59.2969	89.2874	58.3051	54.301	69.1562
ENSMUSG00000030979	Uros	TSS10574,TSS13865,TSS39964,TSS48403,TSS64234,TSS80441,TSS8441,TSS87115,TSS91115	7:133686242-133710072	56.7873	yes	3	3	68.5507	44.1149	58.2368	52.146	55.2596	62.4157
ENSMUSG00000018761	Mpdu1	TSS10257,TSS11622,TSS21805,TSS30163,TSS40998,TSS47482,TSS49375,TSS52439,TSS60223	11:69656696-69662642	58.0574	yes	3	3	73.9766	53.0089	41.6076	66.9233	62.8643	49.9636
ENSMUSG00000006932	Ctnnb1	TSS101610,TSS16232,TSS17813,TSS18866,TSS22736,TSS30818,TSS37079,TSS45403,TSS53701,TSS60564,TSS64586,TSS6562,TSS84145,TSS97127	9:120929215-120960507	53.5328	yes	3	3	33.7832	52.0318	56.6478	56.0383	64.0442	58.6514
ENSMUSG00000097451	Rian	TSS102711,TSS14216,TSS22546,TSS32492,TSS332,TSS36015,TSS45905,TSS53602,TSS62849,TSS63700,TSS64277,TSS64978,TSS81165,TSS82256,TSS87021,TSS87024,TSS96748,TSS97757	12:109603939-109661716	46.817	yes	3	3	32.8686	33.8929	49.777	30.7408	60.7381	72.8848
ENSMUSG00000067713	Prkag1	TSS49267	15:98812797-98831508	63.2754	yes	3	3	61.8373	55.9628	63.2438	70.7879	61.9723	65.8482
ENSMUSG00000053819	Camk2d	TSS101127,TSS10851,TSS1088,TSS13487,TSS13489,TSS13490,TSS22075,TSS24349,TSS32060,TSS32702,TSS40193,TSS47907,TSS4833,TSS52059,TSS54159,TSS62243,TSS70216,TSS81168,TSS82296,TSS84959,TSS87178,TSS95223,TSS97747,TSS97769,TSS98292,TSS98853	3:126596301-126846326	64.0489	yes	3	3	62.0178	68.9003	59.6221	63.3364	51.659	78.7575
ENSMUSG00000028998	Tomm7	TSS2178	5:23838943-23844161	55.5025	yes	3	3	32.3163	33.7927	79.6829	28.7551	82.0516	76.4162
ENSMUSG00000061360	Phf5a	TSS82695,TSS84484	15:81865318-81871911	65.9355	yes	3	3	61.7483	48.0098	92.4165	56.6691	70.5107	66.2585
ENSMUSG00000010406	Mrpl52	TSS13869,TSS21544,TSS25998,TSS40689,TSS59944,TSS59945	14:54426908-54429756	54.079	yes	3	3	40.5988	43.5081	70.1623	50.9819	58.1228	61.1003
ENSMUSG00000029059	Fam213b	TSS18511,TSS7694,TSS83473	4:154895503-154899135	68.1774	yes	3	3	50.7271	53.6179	65.6252	61.7779	96.2993	81.0171
ENSMUSG00000028803	Nipal3	TSS10088,TSS33531,TSS63625,TSS68143,TSS71412,TSS71896,TSS81543	4:135445419-135495038	52.3469	yes	3	3	41.3779	56.5282	56.9822	49.4471	63.2146	46.5313
ENSMUSG00000000339	Rtca	TSS103305,TSS18148,TSS19961,TSS26445,TSS27798	3:116488962-116508208	66.9992	yes	3	3	48.536	68.6044	64.5119	69.3815	87.2479	63.7132
ENSMUSG00000030763	Lcmt1	TSS48801	7:123377981-123430358	63.4308	yes	3	3	70.7824	54.372	76.5926	60.0171	63.5723	55.2486
ENSMUSG00000036745	Ttll7	TSS43635,TSS45713,TSS54573,TSS54790	3:146852366-146984009	53.6189	yes	3	3	42.3564	52.852	72.2248	40.1066	67.2801	46.8937
ENSMUSG00000030611	Mrps11	TSS11169,TSS16216,TSS17669,TSS43083,TSS54744,TSS98003	7:78783118-78792989	56.3771	yes	3	3	65.0434	51.6268	45.7746	64.2242	68.4396	43.1541
ENSMUSG00000038722	Bud31	TSS22345,TSS37145,TSS41540,TSS41541,TSS51397,TSS652,TSS70302	5:145140361-145148078	55.1998	yes	3	3	40.5977	37.9185	74.0481	34.0185	74.8427	69.7733
ENSMUSG00000061046	Haghl	TSS13235,TSS18251,TSS18257,TSS20834,TSS20835,TSS57524,TSS59293,TSS59294,TSS75545,TSS82162	17:25779842-25785673	56.2264	yes	3	3	49.9712	62.7886	46.1373	61.2866	45.6449	71.5297
ENSMUSG00000026003	Acadl	TSS20160,TSS88360	1:66830838-66863277	63.2806	yes	3	3	50.2746	59.0244	80.6614	57.8924	66.9327	64.898
ENSMUSG00000039637	Coro7	TSS27455,TSS29216,TSS31868,TSS38331,TSS54238,TSS55065,TSS6465,TSS79564,TSS88375,TSS88654,TSS94244	16:4626132-4679777	67.5096	yes	3	3	86.7487	79.0627	54.3801	77.8167	55.861	51.1886
ENSMUSG00000014592	Camta1	TSS17460,TSS17925,TSS39035,TSS44348,TSS44708,TSS5652,TSS73363,TSS74603,TSS79233,TSS81373,TSS82225	4:150917321-151861876	51.0122	yes	3	3	45.6075	45.5548	66.0828	42.0312	55.5581	51.2386
ENSMUSG00000039128	Cdc123	TSS16771,TSS18636,TSS25348,TSS28781,TSS30329,TSS39066,TSS57363,TSS80617,TSS86455	2:5794293-5845164	64.3068	yes	3	3	66.3964	57.2095	69.3362	56.7472	66.2577	69.8939
ENSMUSG00000048978	Nrsn1	TSS28882,TSS2990,TSS3273,TSS3274	13:25252039-25270502	64.5783	yes	3	3	61.9314	51.8978	72.2477	62.1122	67.0747	72.2061
ENSMUSG00000028851	Nudc	TSS34785,TSS65037,TSS94704	4:133532541-133545996	62.2691	yes	3	3	43.6969	68.9045	66.2653	78.0061	54.3488	62.3931
ENSMUSG00000010095	Slc3a2	TSS66301,TSS73253	19:8706881-8723369	71.6472	yes	3	3	46.6942	81.4544	71.2841	82.3646	73.1603	74.9256
ENSMUSG00000032593	Amigo3	TSS90343	9:108053158-108055701	60.5456	yes	3	3	80.2173	79.5311	50.1394	73.3395	43.3299	36.7163
ENSMUSG00000019659	Ccdc12	TSS16010,TSS17992,TSS35884,TSS42856,TSS62009,TSS62012,TSS73487,TSS75515,TSS81607,TSS83325	9:110656502-110711606	61.2032	yes	3	3	41.5301	54.9745	65.3143	72.7786	64.5088	68.1129
ENSMUSG00000029642	Polr1d	TSS10376,TSS56553,TSS75394,TSS86906,TSS86958,TSS92017	5:147077049-147111597	53.2854	yes	3	3	38.322	37.5066	72.6427	40.1011	60.2747	70.8652
ENSMUSG00000056486	Chn1	TSS12186,TSS189,TSS34267,TSS59790,TSS67857,TSS71425,TSS78359,TSS79722	2:73610659-73775346	67.0266	yes	3	3	83.8871	62.3419	68.3413	71.5491	77.5083	38.532
ENSMUSG00000022671	Mzt2	TSS14266,TSS17494,TSS52810	16:15848440-15863369	58.0905	yes	3	3	68.0642	50.5042	47.7171	61.3533	64.7973	56.1071
ENSMUSG00000045996	Polr2k	TSS10512,TSS48978	15:36174009-36177010	49.3494	yes	3	3	22.7547	28.5646	79.5292	19.4795	69.7351	76.0332
ENSMUSG00000009090	Ap1b1	TSS21741,TSS21886,TSS3883,TSS51972,TSS58924,TSS60178,TSS70974,TSS84934	11:4986823-5042791	61.2329	yes	3	3	71.9725	69.9927	49.0239	71.2263	68.5899	36.5924
ENSMUSG00000006782	Cnp	TSS2423,TSS78163,TSS88587,TSS91830	11:100574903-100591729	64.7983	yes	3	3	54.3794	77.2175	52.1122	81.9666	69.0236	54.0908
ENSMUSG00000028671	Gale	TSS2367,TSS50690,TSS52515,TSS59926,TSS60032,TSS60817,TSS78955	4:135963726-135968178	60.503	yes	3	3	52.9985	74.1115	55.8793	70.765	50.2435	59.02
ENSMUSG00000035770	Dync1li2	TSS54638	8:104417673-104443047	59.9985	yes	3	3	53.315	58.4117	70.7441	54.2545	59.6369	63.6288
ENSMUSG00000006412	Pfdn2	TSS71320,TSS77440,TSS80357	1:171345669-171359254	59.8323	yes	3	3	61.7368	49.0556	72.2748	54.3815	52.4213	69.1235
ENSMUSG00000026778	Prkcq	TSS36449,TSS48878,TSS55738,TSS76039,TSS98264,TSS98353	2:11172107-11301222	52.5561	yes	3	3	50.6087	69.4505	37.9565	54.5705	49.551	53.1993
ENSMUSG00000016179	Camk1g	TSS17043,TSS28601,TSS32053,TSS59453	1:193346345-193370298	64.1593	yes	3	3	95.2766	70.5696	64.8881	67.1732	46.7225	40.3256
ENSMUSG00000048175	Asb8	TSS102328,TSS14399,TSS44410,TSS9645	15:98134636-98165625	65.5729	yes	3	3	84.4054	65.6172	56.3321	73.7286	62.2639	51.0901
ENSMUSG00000029247	Paics	TSS54332,TSS61614,TSS69739,TSS7087,TSS74422,TSS758,TSS92398	5:76951306-76967509	67.4471	yes	3	3	88.9473	55.8536	62.7711	61.3528	67.819	67.939
ENSMUSG00000020523	Fam114a2	TSS57057,TSS61961,TSS61962,TSS73170	11:57482992-57518617	58.9787	yes	3	3	73.9292	56.3853	41.0416	55.5498	61.8468	65.1196
ENSMUSG00000079478	Sssca1	TSS100242,TSS31838,TSS3508,TSS35092,TSS6128,TSS96066	19:5728087-5731732	57.0252	yes	3	3	62.708	32.6067	60.0846	80.5695	83.7267	22.4555
ENSMUSG00000057531	Dtnbp1	TSS34807	13:44922078-45002096	62.2806	yes	3	3	71.0096	55.4422	57.5113	71.8549	60.1681	57.6973
ENSMUSG00000024914	Drap1	TSS102055,TSS18693,TSS52878,TSS57174,TSS6085,TSS61118,TSS76837,TSS82732,TSS90406,TSS91204	19:5422804-5424979	56.582	yes	3	3	31.4041	53.4112	51.5986	66.7788	69.7602	66.539
ENSMUSG00000022044	Stmn4	TSS1223,TSS3840,TSS42176,TSS57253,TSS87878,TSS87882,TSS87883,TSS87884	14:66344295-66361680	87.9863	yes	3	3	55.8615	53.4909	92.5212	94.2847	94.2144	137.545
ENSMUSG00000025348	Itga7	TSS69780	10:128933812-128958277	80.3858	yes	3	3	56.0686	73.5417	90.135	85.3359	76.7445	100.489
ENSMUSG00000003500	Impdh1	TSS103252,TSS13459,TSS25092,TSS28296,TSS31586,TSS32376,TSS35996,TSS42041,TSS46513,TSS66629	6:29200433-29216364	48.4827	yes	3	3	26.4123	67.2446	34.9318	60.1573	59.6105	42.5395
ENSMUSG00000019806	Aig1	TSS15056,TSS24729,TSS45823,TSS60306,TSS6265,TSS6279,TSS88599	10:13647053-13868980	55.6586	yes	3	3	60.9673	72.7293	48.3676	63.9511	31.8568	56.0793
ENSMUSG00000028811	Yars	TSS19319,TSS20956,TSS22125,TSS23127,TSS36303,TSS47110,TSS60772,TSS95293	4:129189759-129219607	68.5261	yes	3	3	72.6277	66.7811	70.489	78.8777	59.1362	63.2451
ENSMUSG00000034891	Sncb	TSS21625,TSS52847,TSS79594,TSS91598	13:54758859-54766595	62.3222	yes	3	3	40.3123	89.034	43.4225	87.5287	54.1246	59.5112
ENSMUSG00000048644	Ctxn1	TSS1191	8:4257647-4259274	58.0942	yes	3	3	38.9944	50.8946	44.1975	73.4084	65.9324	75.1377
ENSMUSG00000062691	Cebpzos	TSS72817,TSS7488,TSS78951	17:78916499-78920306	52.8389	yes	3	3	40.7193	38.4961	48.3244	36.5779	84.494	68.4219
ENSMUSG00000031153	Gripap1	TSS11153,TSS1911,TSS21759,TSS2647,TSS2649,TSS273,TSS45,TSS77418,TSS86736,TSS89965	X:7789764-7820567	59.648	yes	3	3	71.9167	75.9469	34.0248	63.6002	52.3598	60.0394
ENSMUSG00000032519	Slc25a38	TSS16951,TSS37182,TSS75114,TSS81865,TSS9945,TSS9946	9:120110373-120124504	61.7789	yes	3	3	61.2347	55.6736	71.1542	70.5017	43.3934	68.7159
ENSMUSG00000022682	Rrn3	TSS1232	16:13780698-13814840	60.2778	yes	3	3	67.8349	60.186	65.669	53.9436	55.6114	58.4216
ENSMUSG00000024474	Ik	TSS50607	18:36744655-36757639	60.8373	yes	3	3	71.8571	66.795	47.5229	64.5694	55.6156	58.664
ENSMUSG00000029203	Ube2k	TSS12493,TSS24943,TSS27680,TSS34749,TSS35136,TSS50938,TSS54469,TSS60480,TSS76628,TSS91826	5:65537232-65598988	60.3204	yes	3	3	45.2455	59.6107	68.369	59.7368	63.1707	65.7897
ENSMUSG00000008690	Ncaph2	TSS14119,TSS18312,TSS1833,TSS18670,TSS48836,TSS56393,TSS60216,TSS63593,TSS70998,TSS79138,TSS83632,TSS94758	15:89355718-89372826	51.1621	yes	3	3	46.4894	56.7674	48.4268	61.0396	40.1996	54.0496
ENSMUSG00000045427	Hnrnph2	TSS41482,TSS45285,TSS6916,TSS7380,TSS92901	X:134601178-134607060	64.5471	yes	3	3	75.6067	69.363	64.266	60.8133	54.4101	62.8235
ENSMUSG00000036504	Phpt1	TSS44419,TSS8108	2:25573429-25575224	56.5576	yes	3	3	48.7368	36.3069	84.7537	46.1899	80.155	43.2033
ENSMUSG00000022051	Bnip3l	TSS101474,TSS12804,TSS3714,TSS40666,TSS83979,TSS94641,TSS97454	14:66985238-67008877	53.4248	yes	3	3	41.8965	29.05	53.8075	34.0811	82.4272	79.2866
ENSMUSG00000018362	Kpna2	TSS102988,TSS103105,TSS17938,TSS57475,TSS82165,TSS87567,TSS88689	11:106988628-106999541	71.1942	yes	3	3	78.4316	64.0604	94.8318	59.7004	60.4038	69.7374
ENSMUSG00000003955	Fam162a	TSS10845	16:36043843-36071515	54.6164	yes	3	3	39.3656	46.0299	65.1481	47.4354	60.6245	69.0948
ENSMUSG00000025366	Esyt1	TSS102283	10:128510247-128525859	61.9747	yes	3	3	37.6536	65.6861	48.1272	69.5488	84.8574	65.9748
ENSMUSG00000028729	Ebna1bp2	TSS18289,TSS26439,TSS3787,TSS78723,TSS88463	4:118620798-118627776	54.2526	yes	3	3	55.3828	56.6059	51.1207	61.0375	47.1845	54.1845
ENSMUSG00000003528	Slc25a1	TSS20592,TSS45216,TSS48136,TSS62609,TSS64379,TSS67708	16:17925210-17928219	58.37	yes	3	3	20.2784	97.5912	20.5641	84.2005	49.471	78.1146
ENSMUSG00000007659	Bcl2l1	TSS20507,TSS21657,TSS2540,TSS39694,TSS50270,TSS5189,TSS61739,TSS91421,TSS98254	2:152780667-152831728	61.1314	yes	3	3	53.34	74.4249	41.8907	71.0038	56.6683	69.4606
ENSMUSG00000025162	Csnk1d	TSS15825,TSS24069,TSS29481,TSS43408,TSS52954,TSS80699,TSS90945,TSS91669	11:120961748-120991330	64.1204	yes	3	3	73.0515	61.7494	67.8299	71.4652	59.5225	51.104
ENSMUSG00000032382	Snx1	TSS15509,TSS37422,TSS49365,TSS6561,TSS69718,TSS69876,TSS87048	9:66088132-66126587	63.1062	yes	3	3	56.4667	55.2518	75.4233	54.6146	61.3007	75.5803
ENSMUSG00000060904	Arl1	TSS23504,TSS36801,TSS56237	10:88730857-88744094	56.8839	yes	3	3	47.993	42.6235	65.2984	42.9498	64.6283	77.8107
ENSMUSG00000029669	Tspan12	TSS101026,TSS27502,TSS28207,TSS31343,TSS32288,TSS79957	6:21771394-21852515	69.215	yes	3	3	81.6512	91.9	71.3004	70.7803	51.5793	48.0786
ENSMUSG00000025825	Iscu	TSS1819,TSS20891,TSS38345,TSS56647,TSS85294,TSS91573	5:113772747-113778288	63.1525	yes	3	3	10.7143	125.472	9.95265	104.382	27.5908	100.803
ENSMUSG00000032786	Alas1	TSS15469,TSS19099,TSS28834,TSS38091,TSS52574,TSS54978,TSS5566,TSS80117	9:106233454-106248126	62.3008	yes	3	3	86.2907	80.072	40.8522	81.5278	55.145	29.9173
ENSMUSG00000031347	Cetn2	TSS57074,TSS6038,TSS67242,TSS82979	X:72913531-72918411	51.8211	yes	3	3	51.3798	37.0974	67.4024	39.909	50.6539	64.4841
ENSMUSG00000054091	1810037I17Rik	TSS36974	3:122924202-122926184	53.5251	yes	3	3	31.8782	37.802	64.416	31.2802	85.9052	69.869
ENSMUSG00000035198	Tubg1	TSS100951,TSS69497	11:101119937-101126419	64.8567	yes	3	3	83.2958	64.5296	61.8321	76.2127	55.8945	47.3753
ENSMUSG00000001016	Ilf2	TSS16066,TSS22154,TSS3030,TSS3033,TSS94764	3:90476125-90488379	62.5807	yes	3	3	69.0005	49.6996	75.5083	54.5961	57.5684	69.1113
ENSMUSG00000027091	Zc3h15	TSS21470,TSS21900,TSS28277,TSS38571,TSS73269,TSS7749,TSS81329	2:83644434-83664622	61.59	yes	3	3	34.7578	114.469	45.0731	92.6163	43.2622	39.3618
ENSMUSG00000004393	Ddx56	TSS19373,TSS22123,TSS87695	11:6258918-6267772	62.9064	yes	3	3	69.767	66.9963	50.9842	72.3509	63.5869	53.7534
ENSMUSG00000074247	Dda1	TSS27420,TSS40643,TSS42764,TSS45975,TSS92502	8:71469198-71476098	52.5548	yes	3	3	26.5126	83.5076	33.444	60.1725	54.6493	57.0431
ENSMUSG00000028228	Cpne3	TSS7394,TSS77897,TSS8514	4:19519253-19570108	56.9195	yes	3	3	59.8509	52.4647	73.2668	43.2113	58.9614	53.7622
ENSMUSG00000041815	Poldip3	TSS23964,TSS62354,TSS73798,TSS81321,TSS81322,TSS82875	15:83125977-83149384	63.0483	yes	3	3	75.5852	57.6535	69.8543	67.4107	57.0035	50.7828
ENSMUSG00000002957	Ap2a2	TSS30959,TSS51435,TSS79716	7:141562172-141633011	59.8529	yes	3	3	50.9493	68.9588	56.4545	66.5901	63.2669	52.8981
ENSMUSG00000071654	Uqcc3	TSS55220	19:8880015-8880933	56.9725	yes	3	3	61.785	53.2836	61.457	58.3521	50.3459	56.6113
ENSMUSG00000054920	Klhl5	TSS18026	5:65131230-65168140	62.6535	yes	3	3	87.018	71.3911	66.472	59.716	52.452	38.8718
ENSMUSG00000004788	Eif2b2	TSS100630,TSS103170,TSS21760,TSS23889,TSS4804,TSS4805,TSS73737	12:85219480-85226628	68.7281	yes	3	3	68.644	48.3371	111.453	89.3312	57.5487	37.0547
ENSMUSG00000051510	Mafg	TSS4086,TSS71384,TSS77307,TSS89594,TSS93833	11:120625116-120633600	50.8192	yes	3	3	54.142	57.9373	54.0107	51.5128	37.0343	50.2783
ENSMUSG00000024327	Slc39a7	TSS15125,TSS4413,TSS52337,TSS63657,TSS65569,TSS84510	17:34028266-34031690	61.1073	yes	3	3	52.3496	76.8936	39.3389	77.6515	57.0739	63.3361
ENSMUSG00000071074	Yipf3	TSS101291,TSS16847,TSS20260,TSS31867,TSS42512,TSS72676	17:46248079-46252537	50.4138	yes	3	3	44.4104	72.3411	16.7574	68.5535	59.2474	41.1732
ENSMUSG00000031753	Cog4	TSS33207,TSS3403,TSS43822,TSS43824,TSS5495,TSS62089,TSS62992,TSS69646,TSS76648,TSS87945,TSS9076	8:110846599-110882227	69.6251	yes	3	3	84.8646	64.4557	85.8485	60.1954	58.1042	64.282
ENSMUSG00000014301	Pam16	TSS20797,TSS2869,TSS88931,TSS96631	16:4616463-4624988	53.4106	yes	3	3	39.2818	39.5591	61.2315	42.9111	68.2131	69.2668
ENSMUSG00000075528	Aarsd1	TSS28205,TSS55328,TSS55920,TSS84517,TSS89666	11:101406838-101417615	60.7403	yes	3	3	60.3969	58.109	53.986	67.648	64.4593	59.8427
ENSMUSG00000003131	Pafah1b2	TSS29528	9:45965310-45984871	60.1396	yes	3	3	55.3323	54.9534	76.1668	54.4235	52.9014	67.0605
ENSMUSG00000038880	Mrps34	TSS25171,TSS43072,TSS6069	17:24895115-24897502	84.1642	yes	1	2	0	0	161.013	151.687	0	192.285
ENSMUSG00000029608	Rph3a	TSS3606,TSS60372,TSS87635,TSS97129	5:120940498-121010092	45.8079	yes	3	3	43.2253	59.0494	34.6964	47.0494	48.4756	42.3515
ENSMUSG00000035585	Tsen34	TSS19858,TSS24510,TSS53426,TSS55886,TSS60286,TSS63663,TSS71586,TSS81576,TSS84841,TSS89645	7:3693374-3701023	48.2945	yes	2	3	9.03134	86.7664	0	80.1623	58.9216	54.8852
ENSMUSG00000052456	Asna1	TSS73871	8:85017933-85025278	57.7627	yes	3	3	55.967	60.4635	36.2392	76.98	68.6472	48.2791
ENSMUSG00000029131	Dnajb6	TSS103099,TSS14601,TSS22294,TSS29397,TSS33753,TSS41068,TSS48693,TSS6332,TSS7723,TSS88662,TSS98344,TSS99741	5:29735687-29818134	53.0411	yes	3	3	38.4456	67.9855	56.6432	39.8132	44.5141	70.8451
ENSMUSG00000021076	Actr10	TSS27377	12:70937856-70964718	56.4648	yes	3	3	63.3626	44.4601	62.5761	47.5309	56.6676	64.1912
ENSMUSG00000039230	Tbcd	TSS2393,TSS37342,TSS51104,TSS53713,TSS59689,TSS62088,TSS89978,TSS93781	11:121451948-121617164	55.4984	yes	3	3	63.8628	54.5709	40.6242	70.3148	64.0816	39.5363
ENSMUSG00000005823	Gpr108	TSS88809	17:57234913-57247641	61.8412	yes	3	3	79.5587	71.6079	55.9517	73.0892	43.5665	47.2732
ENSMUSG00000030652	Coq7	TSS29107,TSS37365,TSS56048	7:118509658-118533356	59.2732	yes	3	3	64.3983	48.7486	69.4158	60.359	54.8243	57.893
ENSMUSG00000020056	Ccdc53	TSS100600,TSS13117,TSS3395,TSS39392,TSS71564,TSS74757,TSS79137,TSS98440	10:88201092-88246158	52.5078	yes	3	3	46.0322	36.4986	76.434	37.5294	55.7573	62.7954
ENSMUSG00000036306	Lzts1	TSS100446,TSS16110,TSS31287,TSS43329,TSS47332	8:69132668-69184225	59.4571	yes	3	3	79.1961	70.2878	42.7983	63.3132	56.1558	44.9913
ENSMUSG00000067787	Blcap	TSS33624,TSS36819,TSS50523,TSS50526,TSS96298	2:157556361-157571274	68.2445	yes	3	3	60.5013	64.8067	66.4591	72.8308	62.0727	82.7961
ENSMUSG00000021670	Hmgcr	TSS101066,TSS11252,TSS12453,TSS22882,TSS25720,TSS42036,TSS57157,TSS77433,TSS80161,TSS95499,TSS98097	13:96648966-96670936	56.4083	yes	3	3	64.0845	71.2865	50.929	57.019	50.9281	44.2025
ENSMUSG00000022570	Tsta3	TSS75358	15:75924683-75929730	62.4966	yes	3	3	78.9001	55.6464	54.4143	69.0192	57.7542	59.2454
ENSMUSG00000025092	Hspa12a	TSS96945	19:58795750-58860984	61.2767	yes	3	3	72.0268	67.3829	52.8334	62.1856	55.9909	57.2404
ENSMUSG00000025287	Acot9	TSS6047,TSS87424,TSS92413	X:155262442-155297654	58.6171	yes	3	3	57.3257	43.2876	82.5778	42.3041	56.2324	69.9752
ENSMUSG00000006392	Med8	TSS1540,TSS19843,TSS5005,TSS5007,TSS61434,TSS64075,TSS65854,TSS69073,TSS79057	4:118409336-118415782	61.8399	yes	3	3	68.1673	53.4424	56.6586	60.3557	58.3837	74.0317
ENSMUSG00000019471	Cdc37	TSS74262	9:21138540-21149906	56.5545	yes	3	3	38.4553	67.199	46.9627	69.3027	56.2098	61.1975
ENSMUSG00000024845	Tmem134	TSS13071,TSS25999,TSS51598,TSS51602,TSS5531,TSS5532,TSS70477,TSS78038,TSS87239	19:4125933-4132307	48.9285	yes	3	3	36.347	65.2096	26.2953	58.1091	49.0749	58.5352
ENSMUSG00000056941	Commd7	TSS17601,TSS90268,TSS98015	2:153616932-153632781	58.0863	yes	3	3	57.0789	54.1807	53.1807	61.2098	58.2461	64.6216
ENSMUSG00000001158	Snrnp27	TSS50411,TSS69389,TSS70071	6:86675220-86684522	49.0884	yes	3	3	47.5781	35.5144	56.3059	39.0252	70.9731	45.1335
ENSMUSG00000005034	Prkacb	TSS13079,TSS27094,TSS30561,TSS41493,TSS71141,TSS7205,TSS90706,TSS99863	3:146729573-146812990	56.964	yes	3	3	72.0255	54.0238	59.109	48.5824	51.8792	56.164
ENSMUSG00000024271	Elp2	TSS81099	18:24603960-24638830	56.6337	yes	3	3	74.7222	62.8019	63.3895	58.1899	44.5892	36.1093
ENSMUSG00000063646	Jakmip1	TSS24720,TSS25515,TSS36914,TSS56967,TSS65493,TSS68692,TSS73882,TSS75771,TSS79104,TSS89071,TSS96100,TSS9775	5:37028334-37148001	53.2319	yes	3	3	28.7549	96.1015	25.6531	75.1924	37.3318	56.3574
ENSMUSG00000050379	Sept6	TSS1241,TSS52130,TSS53553	X:36911325-36991794	63.1414	yes	3	3	82.6767	70.5267	60.2926	74.7935	41.8384	48.7208
ENSMUSG00000025745	Hadha	TSS10627,TSS32044,TSS39089,TSS39248,TSS45990,TSS58473,TSS70324,TSS81008,TSS85904	5:30118303-30155162	60.1329	yes	3	3	76.9615	59.7298	51.495	61.7469	53.4631	57.401
ENSMUSG00000028759	Hp1bp3	TSS13511,TSS13512,TSS39226,TSS43145,TSS52081,TSS54800,TSS70069,TSS8497,TSS8753,TSS89311,TSS90764,TSS97785	4:138216295-138244683	56.691	yes	3	3	57.5909	51.1463	55.6268	52.0989	63.315	60.3681
ENSMUSG00000033845	Mrpl15	TSS101555,TSS36369,TSS86785,TSS97046,TSS97049	1:4773205-4785739	52.8706	yes	3	3	45.0459	36.9874	59.6436	41.2611	60.1262	74.1594
ENSMUSG00000030061	Uba3	TSS62563,TSS71370	6:97183669-97205642	59.2636	yes	3	3	64.9352	49.6782	79.538	47.5738	57.2552	56.6013
ENSMUSG00000059208	Hnrnpm	TSS16107,TSS25007,TSS27591,TSS43821,TSS55846,TSS55848,TSS74792	17:33646232-33686860	49.2672	yes	3	3	31.6021	60.5227	42.7109	54.6656	53.4966	52.6052
ENSMUSG00000041120	Nbl1	TSS30835,TSS48755,TSS79224	4:139082283-139092993	36.0701	yes	3	3	20.8597	40.4388	27.6466	38.0664	52.1843	37.225
ENSMUSG00000005687	Bcas2	TSS22247,TSS26130,TSS3124,TSS41444,TSS79592,TSS87877	3:103171654-103179166	49.3515	yes	3	3	44.383	41.1941	57.2171	42.1199	67.3984	43.7964
ENSMUSG00000031379	Pir	TSS21958,TSS52162,TSS5980,TSS71001,TSS9698	X:164269370-164373011	57.1967	yes	3	3	63.2942	47.4786	62.5712	47.1739	52.4197	70.2428
ENSMUSG00000026833	Olfm1	TSS44096,TSS51898,TSS74476	2:28192991-28230736	49.2132	yes	3	3	30.6568	49.9864	38.1916	56.5893	78.1482	41.7067
ENSMUSG00000025147	Mob2	TSS46164	7:142008552-142061034	59.1039	yes	3	3	65.4598	49.883	60.0784	63.5441	59.8653	55.7925
ENSMUSG00000024792	Zfpl1	TSS14899,TSS261,TSS26963,TSS41749,TSS41750,TSS63363,TSS66912,TSS84373,TSS99217	19:6080761-6084944	57.1678	yes	3	3	56.3098	51.3857	59.0912	54.9553	69.3365	51.9286
ENSMUSG00000031723	Txnl4b	TSS86928,TSS95750	8:109565891-109574051	56.8239	yes	3	3	55.3376	62.1571	54.711	58.2464	68.3393	42.1521
ENSMUSG00000091512	Lamtor3	TSS27925,TSS30534,TSS34123,TSS42192,TSS53055,TSS7883,TSS86580	3:137918505-137928900	52.0458	yes	3	3	47.5293	42.9446	76.981	41.9008	48.9144	54.0049
ENSMUSG00000022677	Fopnl	TSS22249,TSS3122,TSS65175	16:14299243-14317375	52.4742	yes	3	3	35.1176	29.2795	66.5563	26.6512	79.5296	77.7111
ENSMUSG00000004936	Map2k1	TSS25208,TSS35673,TSS74302,TSS99805	9:64185769-64253631	52.9101	yes	3	3	35.1043	70.3574	42.2364	59.5306	50.9479	59.2839
ENSMUSG00000021243	Fcf1	TSS13569,TSS61839,TSS81768	12:84970896-84983303	51.6699	yes	3	3	55.7465	35.1815	60.7071	44.3862	59.9167	54.0814
ENSMUSG00000096847	Tmem151b	TSS97244	17:45541939-45549677	57.386	yes	3	3	69.2238	55.5591	50.2669	58.3212	61.2672	49.678
ENSMUSG00000013495	Tmem175	TSS13184,TSS25621,TSS3773,TSS3778,TSS81827,TSS97748	5:108629769-108648782	56.1661	yes	3	3	73.939	56.7834	56.8397	67.542	55.4809	26.4119
ENSMUSG00000019868	Vta1	TSS102524,TSS12016,TSS21845,TSS24719,TSS79190,TSS87197	10:14654754-14705560	62.5028	yes	3	3	82.8197	57.9291	60.1642	68.989	55.2288	49.8863
ENSMUSG00000024479	Mal2	TSS9940	15:54571365-54602846	51.9806	yes	3	3	33.2377	41.6112	74.0983	33.3926	71.8415	57.7021
ENSMUSG00000035776	Cd99l2	TSS51220,TSS54983,TSS81421,TSS81426	X:71420059-71492849	54.4092	yes	3	3	66.3259	52.6898	57.4891	50.5439	50.4097	48.9967
ENSMUSG00000024516	Sec11c	TSS102382,TSS17946,TSS36632,TSS37155,TSS61916,TSS74169,TSS85894	18:65800548-65817665	59.6738	yes	3	3	37.0366	40.1603	84.5739	37.9408	55.1319	103.199
ENSMUSG00000044629	Cnrip1	TSS15548,TSS34743,TSS52128	11:17051585-17079371	56.8707	yes	3	3	63.2207	54.8022	53.372	62.864	47.9084	59.0568
ENSMUSG00000041907	Gpr45	TSS101115,TSS22778,TSS53635,TSS92627,TSS97134	1:42952871-43035456	47.7752	yes	3	3	43.5359	38.0857	67.6136	34.8878	53.592	48.936
ENSMUSG00000021951	N6amt2	TSS7496	14:57549597-57571569	52.7753	yes	3	3	45.203	36.1974	56.5487	36.3876	68.1669	74.148
ENSMUSG00000057594	Arl16	TSS70060,TSS73344,TSS77053,TSS82280,TSS830,TSS8305,TSS84813,TSS84814,TSS84975,TSS98816,TSS98819	11:120464865-120467607	55.2207	yes	3	3	50.1135	64.0143	52.3763	59.5561	51.3357	53.9283
ENSMUSG00000031353	Rbbp7	TSS2499,TSS29148,TSS33740,TSS94221,TSS97496	X:162760401-162779092	52.7123	yes	3	3	32.7507	56.301	51.0292	50.851	57.8618	67.4804
ENSMUSG00000023755	Rhebl1	TSS13452,TSS25032,TSS62121	15:98877777-98881404	43.7205	yes	3	3	44.3539	33.7837	45.618	33.2626	58.9383	46.3666
ENSMUSG00000078919	Dpm1	TSS15707,TSS19382,TSS29460,TSS34897,TSS36625,TSS69883,TSS8116,TSS91257,TSS93305,TSS95306	2:168209047-168230591	64.077	yes	3	3	59.717	50.5529	89.4059	55.0471	59.1641	70.575
ENSMUSG00000017707	Serinc3	TSS18324,TSS37573	2:163623271-163645131	56.1424	yes	3	3	58.6699	52.6891	65.3926	53.7234	53.9424	52.4373
ENSMUSG00000007415	Gatad1	TSS17463,TSS20085,TSS50267,TSS59778	5:3632931-3657185	53.3946	yes	3	3	60.3578	49.8559	39.745	50.7025	69.5904	50.1161
ENSMUSG00000032420	Nt5e	TSS3661,TSS59174,TSS68626	9:88327196-88372092	57.1589	yes	3	3	69.7823	48.9851	65.7076	45.3022	53.8233	59.353
ENSMUSG00000027222	Pex16	TSS27249,TSS58714,TSS84535,TSS92271	2:92374675-92381217	53.9802	yes	3	3	56.7377	55.6818	56.1497	62.8816	52.0533	40.3772
ENSMUSG00000021314	Amph	TSS21067,TSS32584,TSS38111,TSS70823,TSS81517	13:18948350-19150915	54.742	yes	3	3	70.4466	71.6908	36.6891	64.7329	44.8938	39.9986
ENSMUSG00000031878	Nae1	TSS101909,TSS20026,TSS20476,TSS20693,TSS38994,TSS56191,TSS6924,TSS76573,TSS85396,TSS89801,TSS91859	8:104511027-104534637	56.4765	yes	3	3	52.9064	41.0763	74.8744	39.8276	68.8781	61.2962
ENSMUSG00000036452	Arhgap26	TSS102367,TSS13241,TSS14594,TSS41515,TSS42782,TSS45114,TSS4512,TSS538,TSS55035,TSS57939,TSS63728,TSS66339,TSS72148,TSS78920,TSS95977	18:38601533-39376284	59.3564	yes	3	3	83.1654	61.7998	69.2464	52.092	46.4652	43.3698
ENSMUSG00000021039	Snw1	TSS101751	12:87449935-87472299	59.2358	yes	3	3	69.4791	57.6228	64.1852	58.3204	52.2153	53.5917
ENSMUSG00000020083	2010107G23Rik	TSS11738,TSS18107,TSS18951,TSS28135,TSS31423,TSS32589,TSS6914,TSS82894,TSS85325,TSS91350	10:62107654-62143920	47.184	yes	3	3	39.1054	54.9375	43.0629	46.7075	40.6306	58.6598
ENSMUSG00000020088	Sar1a	TSS95596	10:61680309-61693295	52.1658	yes	3	3	59.1167	48.487	45.9179	50.9491	55.7478	52.7761
ENSMUSG00000040767	Snrnp25	TSS13498,TSS23818,TSS75002,TSS90042,TSS97780	11:32205414-32208984	49.4747	yes	3	3	43.1787	45.0885	64.6043	43.0521	65.4282	35.4963
ENSMUSG00000056820	Tsnax	TSS79641	8:125012996-125034192	53.2484	yes	3	3	37.251	60.5892	49.0364	64.6925	55.4427	52.4787
ENSMUSG00000006418	Rnf114	TSS36963,TSS60111,TSS9859	2:167492644-167516173	55.6212	yes	3	3	77.2064	55.7776	37.1595	62.7555	55.4241	45.404
ENSMUSG00000034781	Gna11	TSS101079,TSS37268,TSS53893	10:81528723-81545190	57.9164	yes	3	3	56.0879	60.6988	48.1198	74.9805	53.9218	53.6893
ENSMUSG00000022024	Sugt1	TSS93718	14:79587690-79629755	53.5509	yes	3	3	53.6625	42.9951	69.652	47.9841	48.2876	58.7243
ENSMUSG00000073888	Ccl27a	TSS101002,TSS11719,TSS18035,TSS28937,TSS28938,TSS43845,TSS55876,TSS66572,TSS74819,TSS77421,TSS82852,TSS83015,TSS9113,TSS93335,TSS94012,TSS9795,TSS98045,TSS98049	4:41769466-41774247	50.0689	yes	3	3	16.346	26.6898	76.3019	19.8855	95.9793	65.2111
ENSMUSG00000020155	Kcnmb1	TSS56699	11:33963012-33973641	49.3574	yes	3	3	62.792	42.9368	38.719	38.2408	68.1026	45.3533
ENSMUSG00000024777	Ppp2r5b	TSS110,TSS24746,TSS69003	19:6227764-6235872	45.9239	yes	3	3	18.2727	61.5653	31.9692	54.9899	52.0938	56.6523
ENSMUSG00000059689	Zfp637	TSS101386,TSS101387,TSS36224,TSS40571,TSS40572,TSS42838,TSS44863	6:117841179-117845956	56.5732	yes	3	3	45.4562	38.4717	92.7487	44.1819	49.4387	69.1423
ENSMUSG00000029428	Stx2	TSS16743,TSS43624,TSS58455,TSS62793,TSS66667,TSS76174,TSS80297,TSS93416,TSS96666	5:128984556-129008574	55.5057	yes	3	3	44.4278	65.1108	45.9631	60.008	62.8671	54.6573
ENSMUSG00000028470	Hint2	TSS1328,TSS27141,TSS27145,TSS31461,TSS65536,TSS79820	4:43654226-43656466	48.0152	yes	3	3	46.3173	48.2152	36.1481	53.957	70.3177	33.1359
ENSMUSG00000078974	Sec61g	TSS18348,TSS5224,TSS60219,TSS73398,TSS86717	11:16500529-16508484	44.5389	yes	3	3	14.2405	19.4008	75.4363	15.4276	69.928	72.8001
ENSMUSG00000026568	Mpc2	TSS100319,TSS16558,TSS25600,TSS56178,TSS89883	1:165460636-165481214	48.4307	yes	3	3	22.0567	39.5486	49.3128	33.3382	85.5204	60.8075
ENSMUSG00000074754	Gm561	TSS92170	2:144594053-144595366	45.1067	yes	3	3	15.5535	24.6945	69.0069	16.8651	88.0004	56.5199
ENSMUSG00000034459	Ifit1	TSS53538	19:34640870-34650009	81.9817	yes	3	3	126.911	99.1786	39.9112	51.2037	124.632	50.0535
ENSMUSG00000040746	Rnf167	TSS18095,TSS20742,TSS30944,TSS36597,TSS54538,TSS63732,TSS69752,TSS77807,TSS80428	11:70647234-70651421	55.0567	yes	3	3	73.1393	49.0073	46.8907	65.3601	59.4122	36.5304
ENSMUSG00000059540	Tcea2	TSS10044,TSS38800,TSS40107,TSS56594,TSS7202,TSS73594,TSS92952	2:181680309-181688071	50.9679	yes	3	3	42.9625	51.1498	38.3893	52.1462	71.9951	49.1643
ENSMUSG00000052429	Prmt1	TSS40988,TSS43673,TSS51385,TSS88749	7:44975988-44986492	55.4984	yes	3	3	63.9949	50.9438	39.1777	72.0108	48.6739	58.1893
ENSMUSG00000030934	Oat	TSS73803	7:132557474-132576398	62.3675	yes	3	3	75.3069	60.2275	60.2717	69.995	53.6105	54.7936
ENSMUSG00000061479	Snrpa	TSS41879,TSS59289,TSS79337,TSS79956,TSS97125	7:27187004-27196271	54.4769	yes	3	3	40.9304	70.8941	33.8954	72.1296	51.7567	57.2552
ENSMUSG00000042626	Shc1	TSS25627,TSS26950,TSS466,TSS53912,TSS64471,TSS77295,TSS88110,TSS91086,TSS92087	3:89418442-89430027	58.2675	yes	3	3	31.6805	79.7086	44.2399	57.884	62.588	73.5041
ENSMUSG00000071657	Bscl2	TSS33214,TSS3585,TSS39817,TSS40478,TSS55166,TSS57094,TSS58344,TSS75076,TSS79001	19:8837466-8848683	67.3145	yes	1	2	0	0	132.936	0	149.108	121.843
ENSMUSG00000014748	Tex261	TSS102450,TSS25640,TSS57029,TSS86477	6:83768884-83775813	58.6755	yes	3	3	59.1499	61.2124	51.5984	64.6709	58.7439	56.6778
ENSMUSG00000029053	Prkcz	TSS100577,TSS15975,TSS18302,TSS18482,TSS19965,TSS33298,TSS33666,TSS56296,TSS69043,TSS84920	4:155260128-155361361	53.4771	yes	3	3	62.6943	50.6403	47.7752	59.6318	44.5438	55.577
ENSMUSG00000035765	Dym	TSS5846	18:75018771-75286966	46.1629	yes	3	3	44.5658	64.6372	37.4653	54.6448	45.9715	29.6927
ENSMUSG00000024858	Adrbk1	TSS1335,TSS20613,TSS21471,TSS2299,TSS40521,TSS52479,TSS66536,TSS67017,TSS7074,TSS86810	19:4286000-4306222	47.5455	yes	3	3	28.4787	50.318	48.8905	56.4526	57.3137	43.8196
ENSMUSG00000075701	Vimp	TSS10724	7:66079648-66089412	54.9898	yes	3	3	66.7007	58.4971	44.3162	59.7342	47.4942	53.1964
ENSMUSG00000021687	Scamp1	TSS100083,TSS1516,TSS9019,TSS99180	13:94201309-94285857	56.8018	yes	3	3	75.9077	52.9766	51.4664	66.082	43.4696	50.9083
ENSMUSG00000022760	Thap7	TSS100413,TSS11174,TSS2701,TSS32895,TSS484,TSS76185,TSS958	16:17527981-17531136	52.5987	yes	3	3	40.1248	58.7918	47.108	67.228	47.0118	55.3279
ENSMUSG00000025421	Hdhd2	TSS24183,TSS28694,TSS42929,TSS62510,TSS63851,TSS69583,TSS88659	18:76930125-76972902	53.7296	yes	3	3	69.5109	55.2388	48.8098	54.1023	50.7418	43.9741
ENSMUSG00000014959	Gorasp2	TSS31621,TSS40617,TSS6455,TSS82172	2:70661575-70712636	55.1453	yes	3	3	48.2484	60.8475	57.698	61.0461	57.5334	45.4983
ENSMUSG00000003234	Abcf3	TSS4491,TSS51564,TSS78058,TSS86429,TSS91575	16:20548576-20561379	54.4871	yes	3	3	75.5485	58.1878	38.5849	59.3369	39.6482	55.6162
ENSMUSG00000024960	Plcb3	TSS27746	19:6953713-6969759	47.2664	yes	3	3	24.6282	83.931	33.7132	49.9966	45.8473	45.4822
ENSMUSG00000025371	Chmp6	TSS100760,TSS12650,TSS56764,TSS68892,TSS7140,TSS72522	11:119913440-119919548	54.2097	yes	3	3	38.2816	60.3045	46.3702	72.2873	56.1988	51.816
ENSMUSG00000060373	Hnrnpc	TSS13094	14:52073379-52104028	57.88	yes	3	3	61.6759	47.1959	70.8298	44.3952	56.5132	66.6698
ENSMUSG00000017734	Dbndd2	TSS101463,TSS14304,TSS20293,TSS41708,TSS59214	2:164486105-164493319	55.7615	yes	3	3	47.8963	52.8913	50.7094	63.1309	69.5541	50.3869
ENSMUSG00000038776	Ephx1	TSS22331,TSS52617,TSS53656	1:180976209-181020904	59.9973	yes	3	3	67.8386	70.535	61.964	62.6034	62.7668	34.2759
ENSMUSG00000024308	Tapbp	TSS13845,TSS17871,TSS50594,TSS59085,TSS83533	17:33915898-33929288	58.0977	yes	3	3	44.3143	81.0948	55.5779	75.4672	49.8468	42.2853
ENSMUSG00000026792	Lrsam1	TSS11217,TSS31107,TSS44307,TSS50395,TSS51559,TSS51561,TSS51984,TSS7253,TSS7254,TSS86174,TSS9960	2:32925215-32961614	56.3347	yes	3	3	51.8342	74.0754	46.0688	65.4632	39.7179	60.8484
ENSMUSG00000004897	Hdgf	TSS23827,TSS51733,TSS63372,TSS75367,TSS7839,TSS81921	3:87906320-87916132	49.4025	yes	3	3	39.8359	49.5966	39.1773	58.799	47.3972	61.6089
ENSMUSG00000018736	Ndel1	TSS16633,TSS3392,TSS47495,TSS65633,TSS73817,TSS81314	11:68821433-68871858	58.0768	yes	3	3	36.3026	59.8978	60.31	53.8697	55.6	82.4808
ENSMUSG00000047187	Rab2a	TSS75613	4:8535643-8607778	47.0094	yes	3	3	36.7398	41.8257	58.0937	39.4138	49.1974	56.786
ENSMUSG00000025439	Clns1a	TSS42611,TSS43536	7:97696633-97718879	54.5246	yes	3	3	41.1873	49.7093	63.6144	48.9244	66.7441	56.9683
ENSMUSG00000030245	Golt1b	TSS27612,TSS33224	6:142387220-142403858	59.5764	yes	3	3	63.4264	50.8975	80.8693	53.7842	57.6313	50.8497
ENSMUSG00000018196	Glrx2	TSS14217,TSS15627,TSS27344,TSS34819,TSS44291,TSS44296,TSS44298,TSS4653,TSS72037,TSS76874,TSS78517,TSS80152	1:143716337-143749676	51.8111	yes	3	3	35.9986	56.639	21.0648	51.9315	102.384	42.8484
ENSMUSG00000028252	Ccnc	TSS25968,TSS29851,TSS56760,TSS59323,TSS75695,TSS75697,TSS94927	4:21727700-21759922	52.2199	yes	3	3	49.4186	33.6239	65.2759	37.2464	52.4372	75.3171
ENSMUSG00000021719	Rgs7bp	TSS49505	13:104947152-105054930	46.8164	yes	3	3	32.595	61.0175	38.1405	50.3825	45.0828	53.6804
ENSMUSG00000033295	Ptprf	TSS18626,TSS26006,TSS32174,TSS49947,TSS78647,TSS9649	4:118208212-118291405	50.2542	yes	3	3	34.0739	49.5521	53.6048	55.9986	65.298	42.9975
ENSMUSG00000037979	Ccdc92	TSS71148,TSS93801,TSS96972	5:124834417-124862424	52.6697	yes	3	3	22.0327	69.8865	31.1681	66.8018	56.2896	69.8394
ENSMUSG00000003423	Pih1d1	TSS30516,TSS3847,TSS42731,TSS46642,TSS65837,TSS68728,TSS77400,TSS9580	7:45154302-45160069	60.6924	yes	3	3	55.8738	57.3097	55.8898	67.6999	69.2829	58.0982
ENSMUSG00000032502	Stac	TSS13290,TSS31005,TSS78267	9:111561436-111690348	64.5238	yes	3	3	43.7039	67.7116	42.9799	71.9515	68.7055	92.0903
ENSMUSG00000031072	Oraov1	TSS21193,TSS21194,TSS40413,TSS64037,TSS93834,TSS97846	7:144915099-144930748	58.6213	yes	3	3	63.6646	62.506	68.9205	60.7355	50.3399	45.5614
ENSMUSG00000069833	Ahnak	TSS63910	19:8989283-9076919	43.9829	yes	3	3	52.9346	59.2656	17.2636	55.4498	25.4725	53.5113
ENSMUSG00000058240	Cryzl1	TSS26236,TSS51351,TSS55110,TSS56157,TSS57202,TSS58075,TSS61314,TSS63199,TSS64674,TSS64676,TSS6662	16:91689321-91728975	55.3704	yes	3	3	59.6837	38.3899	48.0479	42.3428	61.4252	82.3332
ENSMUSG00000015943	Bola1	TSS19100,TSS49697,TSS87590	3:96196587-96219709	47.6154	yes	3	3	40.2672	38.3911	29.4121	56.3207	60.5409	60.7603
ENSMUSG00000000295	Hddc2	TSS11796,TSS11798,TSS26295,TSS34175,TSS96023	10:31313381-31328204	49.8725	yes	3	3	39.1423	38.1569	58.5996	31.7842	60.1714	71.3806
ENSMUSG00000026856	Dolpp1	TSS12418,TSS20474,TSS32009,TSS39709,TSS39710,TSS47303,TSS83750,TSS8904,TSS8907,TSS91972	2:30392253-30400529	58.6066	yes	3	3	54.9858	65.4717	72.3505	59.0384	47.053	52.74
ENSMUSG00000047766	Lrrc49	TSS100119,TSS51900,TSS70089,TSS70758,TSS73329,TSS78354,TSS90292,TSS91409,TSS92390	9:60568858-60688158	53.3546	yes	3	3	56.8668	60.2428	48.9681	54.4401	52.5465	47.0632
ENSMUSG00000040472	Rabggta	TSS10207,TSS16364,TSS92591	14:55715872-55722257	60.8757	yes	3	3	83.174	66.3335	35.9734	74.5866	67.77	37.4165
ENSMUSG00000041482	Piezo2	TSS22319,TSS28533,TSS29493,TSS37320,TSS38027,TSS55025,TSS75611,TSS93151	18:63010212-63387183	40.5733	yes	3	3	31.5221	46.4818	50.286	31.746	48.8536	34.5504
ENSMUSG00000031360	Ctps2	TSS21896,TSS32549,TSS36370,TSS44022,TSS4532,TSS49933,TSS50542,TSS63346,TSS72914,TSS82688,TSS8524,TSS85279	X:162901237-163032508	60.8416	yes	3	3	54.625	41.0937	67.1504	47.0213	76.3183	78.8411
ENSMUSG00000019775	Rgs17	TSS60143,TSS92349,TSS93939	10:5825662-5922400	59.7671	yes	3	3	48.6908	43.2966	82.455	46.0652	73.7684	64.3268
ENSMUSG00000010086	Rnf112	TSS40136,TSS62207,TSS65440,TSS69733,TSS73913,TSS84401	11:61448441-61454131	29.1214	yes	3	3	22.7922	33.0792	23.5654	27.5201	23.4195	44.3521
ENSMUSG00000040242	Fgfr1op2	TSS103194,TSS32476,TSS39659,TSS5656,TSS72988	6:146577202-146599198	58.2442	yes	3	3	38.6546	51.1269	74.4156	51.5785	67.3392	66.3505
ENSMUSG00000030714	Ccdc101	TSS11869,TSS13933,TSS33140,TSS33327,TSS78909,TSS89634,TSS90492	7:126649308-126672925	54.1925	yes	3	3	58.0697	44.4113	69.5189	62.0051	55.3258	35.8243
ENSMUSG00000024781	Lipa	TSS15376	19:34492317-34527474	61.2638	yes	3	3	64.4226	69.3681	65.0247	50.5884	66.554	51.6247
ENSMUSG00000020664	Dld	TSS21539	12:31331563-31351437	56.8426	yes	3	3	64.8897	49.4275	74.7322	44.9549	60.4757	46.5755
ENSMUSG00000025283	Sat1	TSS21922,TSS28176,TSS41102,TSS60335,TSS72358,TSS73454	X:155213131-155216449	42.3141	yes	3	3	29.2289	31.6923	54.4418	25.6211	45.8288	67.0717
ENSMUSG00000058407	Txndc9	TSS13023,TSS1531,TSS4775,TSS57267,TSS67003,TSS67711,TSS77976,TSS98719	1:37985188-37997893	50.5528	yes	3	3	61.1285	44.1643	46.8885	49.0607	43.4268	58.6479
ENSMUSG00000029559	2210016L21Rik	TSS14679,TSS51539,TSS53235,TSS89067,TSS97161	5:114942157-114949783	51.3985	yes	3	3	40.5484	50.263	55.7364	47.3318	51.4975	63.0141
ENSMUSG00000034793	G6pc3	TSS1018,TSS31359,TSS44823,TSS4599,TSS49504,TSS86164,TSS90577	11:102189619-102194081	55.3907	yes	3	3	63.1273	54.0219	57.6919	66.6869	49.3989	41.4175
ENSMUSG00000027994	Ccdc109b	TSS19657,TSS45815,TSS51344,TSS88368	3:129914959-129970206	57.9969	yes	3	3	51.1375	50.9273	58.7049	58.4285	60.1417	68.6416
ENSMUSG00000002043	Trappc6a	TSS17167,TSS24630,TSS41448,TSS52477,TSS63195,TSS63196	7:19508669-19516145	51.9223	yes	3	3	42.4994	55.6221	36.4464	65.041	50.5855	61.3395
ENSMUSG00000028337	Coro2a	TSS1141,TSS19710,TSS30540,TSS38995,TSS49305,TSS62517,TSS65118	4:46536936-46602202	50.3076	yes	3	3	44.2438	63.3828	39.5033	57.0731	50.8299	46.8128
ENSMUSG00000045854	Lyrm2	TSS30684,TSS72878,TSS95754	4:32800252-32801559	47.5695	yes	3	3	35.7947	29.515	56.4109	32.4969	74.6578	56.5417
ENSMUSG00000070283	Ndufaf3	TSS21672,TSS43174,TSS44436,TSS55107	9:108565536-108567434	50.5573	yes	3	3	51.2015	49.5411	45.6568	58.0159	52.9673	45.9614
ENSMUSG00000053746	Ptrh1	TSS53177,TSS68378,TSS68943	2:32775785-32777597	39.7758	yes	3	3	32.8029	38.6512	24.2915	45.9027	40.3488	56.6576
ENSMUSG00000026239	Pde6d	TSS51228,TSS91995,TSS96909	1:86542993-86582629	44.9572	yes	3	3	31.6834	46.6328	51.9653	35.7584	52.3113	51.3918
ENSMUSG00000024911	Fibp	TSS35687	19:5460606-5465052	53.6364	yes	3	3	61.0313	41.4971	52.646	61.7447	48.3703	56.5293
ENSMUSG00000025373	Rnf41	TSS3061	10:128411615-128441438	52.8629	yes	3	3	60.9246	57.9862	42.3511	66.0485	40.8405	49.0267
ENSMUSG00000021807	2700060E02Rik	TSS46270	14:19811401-19823823	47.4788	yes	3	3	35.6181	33.4958	53.2284	37.0146	70.5872	54.9289
ENSMUSG00000025142	Aspscr1	TSS102451,TSS10456,TSS11225,TSS22035,TSS2260,TSS25210,TSS27124,TSS27715,TSS28467,TSS29612,TSS40567,TSS44010,TSS48242,TSS52470,TSS63575,TSS68563,TSS68940,TSS81653,TSS86938,TSS88838,TSS88987,TSS98577	11:120672972-120709447	56.271	yes	3	3	42.4699	51.3035	44.8032	66.5138	61.3756	71.1598
ENSMUSG00000075316	Scn9a	TSS1430,TSS20217,TSS44062,TSS63177	2:66480079-66634962	49.4687	yes	3	3	58.5068	57.2182	56.1383	41.3051	36.9556	46.6883
ENSMUSG00000022619	Mapk8ip2	TSS71188,TSS76714	15:89453912-89464468	53.225	yes	3	3	28.0873	71.2874	43.3594	60.4669	52.9597	63.1892
ENSMUSG00000059810	Rgs3	TSS102904,TSS10954,TSS26984,TSS34287,TSS41002,TSS41389,TSS42212,TSS44806,TSS49221,TSS49432,TSS52745,TSS6203,TSS77429,TSS8234,TSS87642,TSS92855	4:62559846-62704001	48.0762	yes	3	3	39.322	64.8674	39.0543	52.0476	47.6364	45.5296
ENSMUSG00000022635	Zcrb1	TSS103239,TSS21884,TSS45517,TSS60296,TSS60438,TSS74904,TSS79394	15:93386096-93398334	50.8383	yes	3	3	33.051	41.4378	62.1626	40.0916	56.9745	71.3126
ENSMUSG00000031634	Ufsp2	TSS103295,TSS21790,TSS2670,TSS48619,TSS67665,TSS86687	8:45975527-45996958	52.4427	yes	3	3	63.4733	52.7718	57.6056	52.5006	48.8708	39.4343
ENSMUSG00000098623	Mir8112	TSS86598	6:71271670-71271801	120.822	yes	2	2	0	197.402	228.326	119.409	179.798	0
ENSMUSG00000024854	Pold4	TSS68962	19:4231898-4233631	50.9251	yes	3	3	40.6586	49.0691	38.1818	57.3798	67.9587	52.3026
ENSMUSG00000021252	0610007P14Rik	TSS10142,TSS102177,TSS26671,TSS82700,TSS85897	12:85815447-85824550	45.2846	yes	3	3	49.232	46.6299	40.6181	49.0111	43.9969	42.2199
ENSMUSG00000106857	AC107830.1	TSS19039	16:49913192-49915008	40.0592	yes	3	2	41.6515	33.1175	69.9214	0	43.1199	52.5449
ENSMUSG00000022451	Twf1	TSS101119,TSS3304,TSS39954,TSS97949	15:94577950-94589889	52.0982	yes	3	3	61.7444	45.7785	55.8493	49.2688	54.6214	45.3269
ENSMUSG00000022370	Mrpl13	TSS101556,TSS13958,TSS44055,TSS5526,TSS65214	15:55534093-55557748	43.1455	yes	3	3	34.2642	26.1458	65.0685	25.1927	60.6394	47.5626
ENSMUSG00000029918	Mrps33	TSS15010,TSS16414,TSS30940,TSS79132	6:39801803-39810988	47.9152	yes	3	3	41.0503	31.9567	60.4367	33.2762	65.6219	55.1494
ENSMUSG00000036613	Tssc1	TSS87305	12:28751827-28867491	54.5428	yes	3	3	63.2987	55.571	51.8254	66.0963	39.9795	50.4862
ENSMUSG00000001445	Mrpl10	TSS12865,TSS5280	11:97041559-97049213	52.1905	yes	3	3	61.7893	48.4062	53.3668	58.3455	54.5653	36.6698
ENSMUSG00000038520	Tbc1d17	TSS14151,TSS52082,TSS52083,TSS52774,TSS70175,TSS70178,TSS88121,TSS95712	7:44840900-44849079	49.734	yes	3	3	46.3146	68.8725	34.2182	56.2537	48.1552	44.59
ENSMUSG00000001383	Zmat2	TSS49617	18:36793922-36799660	49.7051	yes	3	3	60.8055	44.7049	51.8313	52.0366	51.9369	36.9152
ENSMUSG00000021062	Rab15	TSS1167,TSS1912,TSS21885,TSS32573,TSS51954,TSS82904,TSS88248,TSS89246	12:76797959-76822908	44.9781	yes	3	3	30.6403	46.1146	45.627	44.7996	50.7918	51.8951
ENSMUSG00000017466	Timp2	TSS20358,TSS78866	11:118301068-118355740	46.6387	yes	3	3	35.2133	38.6684	46.4952	45.7655	71.322	42.3678
ENSMUSG00000030630	Fah	TSS14821,TSS26082,TSS90260,TSS97014	7:84585158-84606722	57.0333	yes	3	3	73.6584	53.8881	52.9715	64.5038	54.144	43.0341
ENSMUSG00000029326	Enoph1	TSS45803,TSS55138,TSS80204,TSS90949	5:100039984-100068760	48.8727	yes	3	3	66.4127	50.2313	40.0603	59.6391	41.0674	35.8253
ENSMUSG00000020496	Rnf187	TSS28672	11:58932287-58938916	40.1619	yes	3	3	25.7516	32.0065	30.0694	37.8146	72.5932	42.736
ENSMUSG00000026276	Sept2	TSS15258,TSS27020,TSS29986,TSS33949,TSS46826,TSS55020,TSS55711,TSS64505,TSS69608,TSS69609,TSS74657,TSS77078,TSS81347	1:93478963-93510260	42.5206	yes	3	3	42.7565	31.123	59.6985	28.5475	48.9267	44.0716
ENSMUSG00000021501	Caml	TSS49121,TSS67439,TSS85537	13:55623004-55632411	49.1024	yes	3	3	42.925	41.5077	50.4812	37.7895	63.069	58.8418
ENSMUSG00000040548	Tex2	TSS11232,TSS52598,TSS70288,TSS70362	11:106502146-106613423	49.8916	yes	3	3	41.4403	48.6043	56.4455	50.6094	47.9724	54.278
ENSMUSG00000031104	Rab33a	TSS81398	X:48519284-48530232	55.0123	yes	3	3	50.374	48.6595	50.3391	60.2341	69.6435	50.8238
ENSMUSG00000025465	Echs1	TSS39605,TSS56805,TSS64307,TSS75748,TSS8726	7:140105709-140116476	47.8677	yes	3	3	52.3253	37.5759	48.4197	40.4837	60.553	47.8486
ENSMUSG00000036503	Rnf13	TSS102710,TSS10705,TSS17014,TSS20855,TSS20856,TSS41047,TSS86505,TSS95280	3:57736061-57835233	49.7182	yes	3	3	55.4011	42.5377	77.4864	39.4097	36.649	46.8255
ENSMUSG00000010911	Apip	TSS47077,TSS62291,TSS66054,TSS91140	2:103073674-103092644	48.575	yes	3	3	41.1189	34.3013	59.7515	31.0994	78.2554	46.9233
ENSMUSG00000078963	Hsbp1l1	TSS80320	18:80229757-80247102	40.5982	yes	3	3	37.4195	31.9641	49.475	28.8571	59.2345	36.6392
ENSMUSG00000043542	Zc2hc1a	TSS3698,TSS3700,TSS95863	3:7503482-7553836	50.9331	yes	3	3	63.7314	36.9612	59.8899	45.9323	48.2933	50.7905
ENSMUSG00000046364	Rpl27a	TSS15433,TSS3947,TSS61470,TSS62813,TSS78623,TSS86187	7:109519146-109522367	47.6908	yes	3	3	34.5636	42.9639	55.7602	37.1134	49.0801	66.6637
ENSMUSG00000032042	Srpr	TSS52798,TSS7449,TSS89214,TSS94506	9:35200174-35247973	53.9483	yes	3	3	65.6918	55.6065	46.2773	56.9252	59.1168	40.0725
ENSMUSG00000045007	Tubg2	TSS9743	11:101155906-101161787	54.0354	yes	3	3	51.4682	60.0255	52.3086	65.4729	51.8787	43.0587
ENSMUSG00000061474	Mrps36	TSS10916,TSS10919,TSS60260,TSS60264,TSS70620,TSS75937	13:100735954-100744659	50.3176	yes	3	3	36.276	40.2396	58.6716	38.1663	60.0916	68.4603
ENSMUSG00000031813	Mvb12a	TSS38699	8:71542929-71548024	46.1866	yes	3	3	42.9741	55.2789	26.839	59.3367	62.3465	30.3447
ENSMUSG00000001844	Zdhhc4	TSS103083,TSS26542,TSS28293,TSS28295,TSS28298,TSS28299,TSS31166,TSS45249,TSS47536,TSS57339,TSS66630,TSS74247	5:143316488-143329256	51.8741	yes	3	3	61.3057	58.8481	39.0645	59.4675	57.7351	34.8237
ENSMUSG00000006127	Inpp5k	TSS100304,TSS100634,TSS29795,TSS31859,TSS68431,TSS72124,TSS80936	11:75630987-75648871	50.86	yes	3	3	70.4287	45.556	38.8932	58.4094	47.2868	44.5856
ENSMUSG00000022808	Snx4	TSS62234	16:33251455-33299562	51.73	yes	3	3	62.3512	52.3027	56.2344	55.6843	43.3244	40.483
ENSMUSG00000029048	Rer1	TSS76271,TSS83787,TSS83789	4:155074109-155086382	46.2651	yes	3	3	37.1056	50.3864	27.8214	46.8917	61.5652	53.8201
ENSMUSG00000007872	Id3	TSS16530,TSS79175,TSS88233	4:136143496-136145755	39.1565	yes	3	3	34.3515	22.8829	46.7648	26.6166	61.3636	42.9596
ENSMUSG00000022216	Psme1	TSS100388,TSS20434,TSS24272,TSS43560,TSS45962,TSS46784,TSS58431,TSS8666,TSS87345,TSS934,TSS99195	14:55578122-55581529	44.8789	yes	3	3	53.9348	40.9013	46.4386	44.0291	39.7608	44.209
ENSMUSG00000033099	Nol12	TSS101872,TSS11503,TSS57563,TSS95898,TSS99791	15:78934932-78943634	49.3149	yes	3	3	59.7452	47.371	48.9844	58.7197	39.4726	41.5967
ENSMUSG00000026234	Ncl	TSS11335,TSS33485,TSS41194,TSS75733,TSS78503,TSS85100	1:86344718-86359400	54.2247	yes	3	3	51.169	59.0508	53.398	58.4211	50.8493	52.4601
ENSMUSG00000026389	Steap3	TSS11470,TSS57429,TSS6526,TSS65725,TSS85443	1:120190756-120272705	64.1776	yes	3	3	82.8325	82.0686	38.4017	106.756	50.8575	24.1492
ENSMUSG00000010057	Nprl2	TSS20069,TSS28056,TSS46889,TSS85023,TSS85025	9:107542225-107545706	50.0246	yes	3	3	66.3506	46.4348	52.682	52.8675	54.7179	27.0946
ENSMUSG00000020869	Lrrc59	TSS50868,TSS89842	11:94629766-94645216	48.5592	yes	3	3	21.2806	73.965	32.9094	64.4507	54.4481	44.3014
ENSMUSG00000005575	Ube2m	TSS18442,TSS21478,TSS30060,TSS52348,TSS56851,TSS61164,TSS84142	7:13035119-13038275	40.7368	yes	3	3	35.5467	32.9366	38.7447	39.8242	51.2363	46.1323
ENSMUSG00000071649	B3gat3	TSS32284	19:8920373-8927234	49.0073	yes	3	3	39.1345	47.5894	50.3259	56.0899	48.971	51.933
ENSMUSG00000016253	Nelfcd	TSS11245,TSS287,TSS61167,TSS61421,TSS71924,TSS7758	2:174415803-174427502	53.2225	yes	3	3	80.7524	58.9552	35.2427	69.0695	40.9775	34.3374
ENSMUSG00000020993	Trappc6b	TSS8438	12:59043092-59061461	38.6797	yes	3	3	22.9493	39.9918	38.1261	39.4141	52.3274	39.2696
ENSMUSG00000062604	Srpk2	TSS100448,TSS41933,TSS43105,TSS66935,TSS72072,TSS76619,TSS83462,TSS87697,TSS92114,TSS97081	5:23503263-23684617	48.5471	yes	3	3	37.3393	45.6616	52.2156	51.3719	58.7924	45.9017
ENSMUSG00000047181	Samd14	TSS47068,TSS60787,TSS92728	11:95009878-95026087	41.2026	yes	3	3	15.0898	56.9252	29.5014	47.4736	57.1855	41.0398
ENSMUSG00000001642	Akr1b3	TSS16214,TSS16973,TSS28463,TSS43078,TSS4742,TSS77572	6:34302433-34317478	49.141	yes	3	3	70.3074	45.2912	44.0699	59.9729	41.7792	33.4252
ENSMUSG00000078784	1810022K09Rik	TSS22702,TSS28596,TSS43879,TSS85967,TSS92016	3:14606283-14611285	36.3844	yes	3	3	20.7166	21.1193	63.316	20.999	50.2205	41.9352
ENSMUSG00000021910	Nisch	TSS103234,TSS13514,TSS14341,TSS15072,TSS2104,TSS22447,TSS30900,TSS34137,TSS35248,TSS35249,TSS42508,TSS47386,TSS48337,TSS56549,TSS62938,TSS71087,TSS7377,TSS88482,TSS9370,TSS99932,TSS99946	14:31170929-31216946	42.3661	yes	3	3	28.3515	42.8731	42.7183	53.4513	46.1228	40.6796
[truncated: 9,304 more rows]

## Sheet: cufflinks
gene_id	gene_short_name	tss_id	locus	avg_all	expressed?	avg_SNLmale	avg_SNLfemale	SNL_male_249107	SNL_male_252143	SNL_male_256191	SNL_female_253155	SNL_female_258120	SNL_female_260144
ENSMUSG00000105361	Yam1	TSS66747	17:39847112-39848035	11619.4	yes	3	2	6650.13	13250.6	26686	5311.85	17818.1	0
ENSMUSG00000023064	Sncg	TSS54545	14:34370273-34374789	11949.1	yes	3	3	15232.1	11081.4	11104.1	12570.7	12244.6	9461.76
ENSMUSG00000106106	Rn18s-rs5	TSS54315	17:39846352-39848201	6247.45	yes	3	2	3978.76	9449.63	12734.7	4630.87	6690.72	0
ENSMUSG00000072235	Tuba1a	TSS102771,TSS18338	15:98949840-98953551	8530.16	yes	3	3	11158.3	7491.96	7777.85	9649.48	7662.93	7440.46
ENSMUSG00000102349	Gm37376	TSS47876	19:5801940-5802393	1599.82	yes	3	3	914.764	1104.38	1998.25	596.514	1733.6	3251.42
ENSMUSG00000030695	Aldoa	TSS10975,TSS16294,TSS21894,TSS22779,TSS27156,TSS40452,TSS67768,TSS73046,TSS88433,TSS89917	7:126795233-126800751	5163.69	yes	3	3	6266.77	5643.77	4078.85	6640.79	4357.66	3994.33
ENSMUSG00000059412	Fxyd2	TSS10416	9:45403137-45410278	4065.7	yes	3	3	5429.78	3713.89	3539.93	4323.7	4344.87	3042.01
ENSMUSG00000052305	Hbb-bs	TSS40134,TSS47663,TSS51833	7:103826533-103828096	2883.81	yes	3	3	829.493	670.86	8486.54	194.141	4006.64	3115.19
ENSMUSG00000001175	Calm1	TSS20173,TSS33375,TSS57443,TSS74835	12:100199434-100209806	4338.91	yes	3	3	4659.97	4462.77	3840.08	5521.27	4303	3246.36
ENSMUSG00000049775	Tmsb4x	TSS101049,TSS1362,TSS52579	X:167207092-167209315	3403	yes	3	3	1799.42	2320.87	5462.73	1583.21	4614.12	4637.67
ENSMUSG00000030669	Calca	TSS72902	7:114631479-114636357	3986.63	yes	3	3	3447.04	3136.52	4050.4	3731.25	5277.82	4276.77
ENSMUSG00000014846	Tppp3	TSS35553,TSS46459,TSS54959	8:105467492-105471526	3317.71	yes	3	3	3347.96	3354.81	3023.34	3832.44	3442.08	2905.62
ENSMUSG00000097971	Gm26917	TSS35737,TSS84082	17:39843012-39846341	2026.34	yes	3	3	59.6829	890.5	1484.47	319.95	351.016	9052.41
ENSMUSG00000092341	Malat1	TSS24232,TSS24233,TSS27183,TSS5137,TSS54768	19:5795689-5802672	997.644	yes	3	3	427.327	560.877	1423.65	264.492	1093.27	2216.25
ENSMUSG00000069919	Hba-a1	TSS26485,TSS79128	11:32283510-32284465	2226.09	yes	3	3	1137.72	630.144	5867.45	273.286	3163.05	2284.86
ENSMUSG00000024661	Fth1	TSS10403	19:9982702-9985092	3261.48	yes	3	3	2800.43	3671.02	2662.96	3938.75	3334.63	3161.1
ENSMUSG00000041571	Sepw1	TSS86013	7:15917207-15922402	3191.8	yes	3	3	3402.69	2705.97	3232.94	3090.8	3637.16	3081.21
ENSMUSG00000019505	Ubb	TSS30605,TSS45227	11:62551170-62553213	3364.05	yes	3	3	4531.63	3057.37	2660.5	4153.63	3096.06	2685.09
ENSMUSG00000028843	Sh3bgrl3	TSS52653,TSS86699,TSS86701	4:134127405-134128789	2587.77	yes	3	3	3005.1	2556.98	2447.86	2838.28	2678.01	2000.41
ENSMUSG00000015656	Hspa8	TSS35174,TSS36136,TSS42681,TSS48825,TSS49546,TSS498,TSS506,TSS80116,TSS93740	9:40800983-40805200	2678.55	yes	3	3	3550.58	2712.43	2522.91	2709.03	2280.78	2295.57
ENSMUSG00000071866	Ppia	TSS4437,TSS7007,TSS7008,TSS91180	11:6415442-6419817	2272.98	yes	3	3	1620.46	1838.46	2887.07	1994.63	2934.94	2362.31
ENSMUSG00000027712	Anxa5	TSS40162,TSS4613,TSS87569	3:36448922-36475894	2422.63	yes	3	3	2952.19	2283.37	2321.67	2754.47	2200.02	2024.06
ENSMUSG00000036438	Calm2	TSS27995,TSS27996,TSS51705	17:87433411-87446935	2238.09	yes	3	3	2172.66	1836.84	2715.96	1769.69	2544.66	2388.72
ENSMUSG00000023944	Hsp90ab1	TSS23153,TSS23723,TSS47576,TSS77588,TSS78757,TSS85681	17:45567774-45573271	2362.18	yes	3	3	3161.55	2501.37	2019.2	2613.3	2072.53	1805.1
ENSMUSG00000032231	Anxa2	TSS2344,TSS24457,TSS27676,TSS53227,TSS65185,TSS755	9:69453619-69491795	2576.99	yes	3	3	3492.97	2510.41	2286.49	2950.4	2118.52	2103.13
ENSMUSG00000064339	mt-Rnr2	TSS64442	MT:1093-2675	1114.85	yes	3	3	90.5665	1000.81	2291.93	191.194	1259.46	1855.11
ENSMUSG00000079523	Tmsb10	TSS100342,TSS27571,TSS76857,TSS96997	6:72957346-72958748	1943.37	yes	3	3	1382.09	1526.16	2493.62	1542.33	2462.09	2253.94
ENSMUSG00000064370	mt-Cytb	TSS18138	MT:14144-15288	1400.5	yes	3	3	153.452	1261.64	2760.79	256.285	1866.61	2104.24
ENSMUSG00000029223	Uchl1	TSS22462,TSS35360,TSS50583,TSS85804	5:66676090-66687234	1910.29	yes	3	3	1663.7	1766.96	1689.02	2226.03	2221.02	1895
ENSMUSG00000057666	Gapdh	TSS22443,TSS36251,TSS41511,TSS41517,TSS51601,TSS56489,TSS56627,TSS61284,TSS77235,TSS96255	6:125161714-125166467	2183.18	yes	3	3	2885.84	2162.86	1784.72	2903.06	1833.82	1528.77
ENSMUSG00000022055	Nefl	TSS86229	14:68083862-68089095	2045.38	yes	3	3	1461.62	3571.33	1313.89	2534.72	1593.49	1797.22
ENSMUSG00000030342	Cd9	TSS40320,TSS51146,TSS96391	6:125460265-125494791	1956.32	yes	3	3	2118.74	1598.95	1980.03	1774	2286.92	1979.3
ENSMUSG00000027500	Stmn2	TSS30437,TSS33417,TSS57576,TSS71261	3:8509359-8561606	1999.87	yes	3	3	2095.83	1572.81	2200.58	1848.95	2098.99	2182.04
ENSMUSG00000036564	Ndrg4	TSS18404,TSS23526,TSS35881,TSS40218,TSS43502,TSS44804,TSS67100,TSS69653,TSS69955,TSS94339	8:95676979-95715119	1965.6	yes	3	3	2033.02	2392.41	1618.37	2469.72	1679.52	1600.54
ENSMUSG00000050708	Ftl1	TSS49876,TSS58645,TSS73760,TSS77694,TSS86506	7:45457943-45459884	1834.62	yes	3	3	1837.5	1797.4	1623.98	2012.81	2017.25	1718.75
ENSMUSG00000001025	S100a6	TSS33868,TSS44002,TSS72318,TSS99268	3:90612881-90624181	1539.11	yes	3	3	1440.55	1031.94	1812.55	1164.91	2060.28	1724.44
ENSMUSG00000029580	Actb	TSS102186,TSS20775,TSS22207,TSS23756,TSS2799,TSS77513,TSS79500,TSS87113,TSS90431	5:142903114-142906754	1665.92	yes	3	3	1719.66	1453.88	1655.03	1828.67	1793.1	1545.21
ENSMUSG00000041697	Cox6a1	TSS19001,TSS91642	5:115345641-115348981	1560.97	yes	3	3	1545.4	1512.93	1426.32	1682.44	1679.31	1519.42
ENSMUSG00000027581	Stmn3	TSS51044	2:181306458-181314500	1567.84	yes	3	3	1278.96	1525.89	1545.73	1712.84	1705.29	1638.32
ENSMUSG00000006356	Crip2	TSS100082,TSS37196,TSS40780,TSS57335,TSS88054,TSS9656	12:113140235-113145506	1690.05	yes	3	3	1866.49	1981.43	1248.33	2195.7	1539.46	1308.88
ENSMUSG00000102252	Snrpn	TSS28329,TSS73953	7:59982494-60140219	1532.42	yes	3	3	1721.97	1484.37	1407.67	1679.87	1522.19	1378.43
ENSMUSG00000064341	mt-Nd1	TSS90726	MT:2750-3707	935.751	yes	3	3	92.9207	780.893	1692.17	177.052	1388.84	1482.63
ENSMUSG00000073940	Hbb-bt	TSS33389	7:103812523-103813996	1125.14	yes	3	3	197.671	227.327	3647.06	57.2734	1551.44	1070.06
ENSMUSG00000037742	Eef1a1	TSS20220,TSS33794,TSS47925,TSS57013,TSS64245,TSS76754,TSS92618	9:78478448-78489151	1579.8	yes	3	3	2018.24	1244.78	1625.14	1567.95	1576.67	1446.03
ENSMUSG00000028937	Acot7	TSS12251,TSS5978,TSS65682,TSS67606,TSS78769,TSS98074	4:152178133-152271855	1670.9	yes	3	3	1981.62	1724.49	1172.47	2197.51	1512.96	1436.36
ENSMUSG00000023048	Prr13	TSS28191,TSS42361,TSS77285,TSS9058,TSS98311	15:102459027-102462806	1612.92	yes	3	3	2109.74	1628.28	1274.83	1910.62	1471.61	1282.43
ENSMUSG00000018217	Pmp22	TSS34025,TSS60393,TSS638,TSS71729,TSS82759	11:63128981-63159547	1700.31	yes	3	3	2802.95	1915.25	1119.81	2403.26	961.53	999.044
ENSMUSG00000054428	Atpif1	TSS64992,TSS90502,TSS96356	4:132530554-132533659	1314.32	yes	3	3	1069.27	965.995	1872.88	922.787	1651.49	1403.51
ENSMUSG00000036309	Skp1a	TSS25160,TSS5447,TSS7065,TSS70671,TSS71083	11:52231994-52246858	1318.23	yes	3	3	1005.4	878.651	1651.98	757.658	1766.95	1848.72
ENSMUSG00000046275	Tusc5	TSS89383	11:76679807-76698664	1342.82	yes	3	3	1706.06	1409.99	1059.6	1567.14	1246.66	1067.47
ENSMUSG00000032294	Pkm	TSS5203	9:59656367-59679375	1650.9	yes	3	3	2281.47	1941.57	1226.29	2098.42	1182.61	1175.04
ENSMUSG00000105031	Gm3511	TSS18187	5:113767122-113767326	1271.19	yes	3	3	744.995	987.064	2085.24	748.611	1404.51	1656.75
ENSMUSG00000029064	Gnb1	TSS103136,TSS32058,TSS37415,TSS53637,TSS53640,TSS54834,TSS68697,TSS72515,TSS95943	4:155491360-155559269	1387.24	yes	3	3	1591.98	1289.46	1366.61	1447.74	1433.35	1194.28
ENSMUSG00000056201	Cfl1	TSS79346	19:5490484-5494029	1363.46	yes	3	3	1091.01	1510.25	1259.97	1567.2	1323.09	1429.24
ENSMUSG00000062825	Actg1	TSS18456,TSS30870,TSS34873,TSS35234,TSS40327,TSS50532,TSS62013,TSS80963,TSS80968	11:120345689-120348542	1512.96	yes	3	3	1815.36	1515.78	1302.48	1823.74	1378.38	1242
ENSMUSG00000047557	Lxn	TSS14997,TSS27844,TSS7983	3:67457997-67463926	1319.75	yes	3	3	1447.15	1166.1	1324.98	1272.31	1419.42	1288.53
ENSMUSG00000035242	Oaz1	TSS101257,TSS102068,TSS102074,TSS16870,TSS22083,TSS49951,TSS8113	10:80826655-80829290	1341.26	yes	3	3	1654.62	1296.77	884.489	1573.88	1449.93	1187.86
ENSMUSG00000020267	Hint1	TSS11958,TSS27852	11:54866382-54870501	1197.69	yes	3	3	823.049	776.744	1649.7	777.823	1655.8	1503.02
ENSMUSG00000022816	Fstl1	TSS101401,TSS102133,TSS1595,TSS50363,TSS52170,TSS63757	16:37776872-37836514	1358.02	yes	3	3	1513.53	1400.61	1301.4	1384.55	1274.9	1273.1
ENSMUSG00000031633	Slc25a4	TSS40142,TSS64341	8:46206796-46211284	1292.72	yes	3	3	1428.51	1222.82	1263.13	1352.73	1334.95	1154.19
ENSMUSG00000064351	mt-Co1	TSS73765	MT:5327-6872	831.484	yes	3	3	95.249	779.954	1404.42	157.998	909.472	1641.81
ENSMUSG00000001525	Tubb5	TSS15694,TSS28103,TSS44079,TSS54403	17:35833920-35838306	1368.3	yes	3	3	1745.29	1268.03	1226.85	1692	1194.98	1082.65
ENSMUSG00000022982	Sod1	TSS2534	16:90220741-90226322	1203.75	yes	3	3	1116.29	1264.89	956.242	1371.74	1244.16	1269.18
ENSMUSG00000098973	Mir6236	TSS95836	9:110281286-110281409	1169.38	yes	3	3	2375.33	963.026	733.918	1576.6	589.001	778.41
ENSMUSG00000038530	Rgs4	TSS50169,TSS61678	1:169741476-169747642	1184.4	yes	3	3	1348.3	1204.82	1378.17	942.109	1069.56	1163.45
ENSMUSG00000058672	Tubb2a	TSS37456	13:34074300-34078008	1345.9	yes	3	3	1822.52	1374.55	984.818	1774.83	1165.57	953.128
ENSMUSG00000063524	Eno1	TSS101344,TSS14805,TSS14828,TSS470,TSS52712,TSS53329,TSS60403,TSS61900,TSS67749,TSS91420	4:150236720-150248879	1354.5	yes	3	3	1751.97	1469.06	1018.97	1751.27	1088.48	1047.22
ENSMUSG00000064337	mt-Rnr1	TSS30629	MT:69-1024	608.601	yes	3	3	37.3942	418.983	1379.77	72.163	744.743	998.554
ENSMUSG00000031708	Tecr	TSS13790,TSS21412	8:83571699-83594491	1174.17	yes	3	3	1424	1163.08	998.363	1298.25	1115.62	1045.7
ENSMUSG00000029622	Arpc1b	TSS1985,TSS19885,TSS22252,TSS23983,TSS30926,TSS48142,TSS50127,TSS69100,TSS85131,TSS98922	5:145114214-145130705	1165.56	yes	3	3	1234.22	1406.29	812.452	1416.68	1237.1	886.592
ENSMUSG00000025432	Avil	TSS36508,TSS55802,TSS64548,TSS94482	10:127000708-127020994	1199.82	yes	3	3	1553.77	1408.29	994.608	1284.69	969.599	987.936
ENSMUSG00000019923	Zwint	TSS102495,TSS102497,TSS12829,TSS3106,TSS40311,TSS9881	10:72654844-72674964	1182.82	yes	3	3	1472.68	1047.06	1214	1181.6	1060.33	1121.22
ENSMUSG00000036752	Tubb4b	TSS51361,TSS82062	2:25222159-25224702	1172.33	yes	3	3	1444.72	1211.65	986.635	1415.51	1064.67	910.824
ENSMUSG00000071658	Gng3	TSS86392	19:8836928-8839246	1091.12	yes	3	3	1338.39	1181.31	1004.15	1210.53	928.444	883.885
ENSMUSG00000028692	Akr1a1	TSS24778,TSS28457,TSS49873,TSS59430	4:116636509-116651680	1047.54	yes	3	3	1127.24	1005.96	958.134	1239.16	998.003	956.728
ENSMUSG00000062591	Tubb4a	TSS65113	17:57080065-57087782	1164.76	yes	3	3	1577.72	1273.01	955.75	1505.54	863.177	813.346
ENSMUSG00000041959	S100a10	TSS29639,TSS58315,TSS60912	3:93555079-93564643	897.504	yes	3	3	593.523	617.385	1241.97	546.716	1201.03	1184.4
ENSMUSG00000030666	Calcb	TSS39045,TSS45242,TSS99426	7:114718642-114723365	975.049	yes	3	3	1108.25	993.129	1008.99	856.344	1062.37	821.214
ENSMUSG00000055839	Tceb2	TSS64766	17:23824739-23829109	930.085	yes	3	3	1119.84	781.145	864.198	896.902	1083.81	834.613
ENSMUSG00000032118	Fez1	TSS12159,TSS12439,TSS225,TSS2987,TSS75969,TSS95060,TSS95354,TSS97264	9:36821938-36878924	961.79	yes	3	3	1218.4	1033.6	836.849	1011.26	866.597	804.036
ENSMUSG00000046727	Cystm1	TSS24335,TSS4273,TSS69030,TSS75860,TSS88139	18:36345618-36402980	922.666	yes	3	3	837.317	871.404	899.564	914.318	1124.91	888.48
ENSMUSG00000021939	Ctsb	TSS73813	14:63122461-63145919	1063.38	yes	3	3	1423.23	1080.51	989.987	1138.84	888.796	858.915
ENSMUSG00000093674	Rpl41	TSS101929,TSS50987,TSS58522,TSS69907,TSS77460,TSS77464,TSS87325	10:128548113-128549305	850.341	yes	3	3	854.877	678.118	879.377	834.448	972.542	882.685
ENSMUSG00000007891	Ctsd	TSS36830,TSS3764,TSS59285	7:142371147-142388038	1021.8	yes	3	3	1251.81	1037.12	977.23	1120	881.453	863.211
ENSMUSG00000019179	Mdh2	TSS15521,TSS21847,TSS48667,TSS62753,TSS73602,TSS90733,TSS90735	5:135778479-135790398	974.653	yes	3	3	1301.07	1020.15	771.774	1187.18	850.539	717.205
ENSMUSG00000063229	Ldha	TSS20259,TSS24131,TSS33798,TSS39506,TSS5879,TSS649,TSS77673	7:46841474-46855627	936.28	yes	3	3	1233.91	962.453	817.683	1075.91	813.7	714.026
ENSMUSG00000031760	Mt3	TSS94772	8:94152606-94154148	807.035	yes	3	3	644.061	791.308	929.641	735.337	922.132	819.731
ENSMUSG00000023484	Prph	TSS61465	15:99055173-99058978	869.603	yes	3	3	698.312	1297.99	515.856	1064.8	683.921	956.739
ENSMUSG00000068923	Syt11	TSS23572,TSS25314,TSS61780,TSS78696,TSS89140	3:88744699-88775164	971.298	yes	3	3	1365.47	1123.22	818.248	1057.95	755.489	707.413
ENSMUSG00000028249	Sdcbp	TSS13770,TSS24592,TSS2965,TSS43847,TSS43848,TSS44938,TSS85655	4:6365649-6408423	856.74	yes	3	3	1032.5	765.999	975.196	795.292	849.294	722.16
ENSMUSG00000022048	Dpysl2	TSS51756	14:66802863-66868688	903.258	yes	3	3	1082.45	872.314	921.99	924.516	819.787	798.488
ENSMUSG00000035885	Cox8a	TSS64343	19:7215157-7217616	798.714	yes	3	3	659.818	795.617	725.003	872.121	928.558	811.166
ENSMUSG00000036751	Cox6b1	TSS3631	7:30616973-30626151	746.744	yes	3	3	639.153	527.874	867.661	572.411	973.5	899.867
ENSMUSG00000006333	Rps9	TSS35069,TSS46632,TSS61406,TSS68971,TSS7191,TSS76535,TSS76537,TSS79450,TSS93823,TSS98443	7:3703992-3706901	780.969	yes	3	3	892.417	549.271	789.066	762.764	939.542	752.756
ENSMUSG00000020849	Ywhae	TSS102265,TSS17578,TSS36409,TSS55705,TSS78526	11:75732868-75765845	876.548	yes	3	3	1035.7	799.966	857.826	904.084	858.927	802.786
ENSMUSG00000047139	Cd24a	TSS47790	10:43579168-43584262	798.643	yes	3	3	764.276	691.112	1053.68	700.428	885.893	696.471
ENSMUSG00000024608	Rps14	TSS25394,TSS30553,TSS51996,TSS61132,TSS82719,TSS87204	18:60774509-60778546	754.075	yes	3	3	752.306	447.32	940.261	545.796	999.719	839.05
ENSMUSG00000021477	Ctsl	TSS13324	13:64363213-64370306	908.612	yes	3	3	1108.19	966.361	878.721	877.852	860.831	759.719
ENSMUSG00000025132	Arhgdia	TSS1528,TSS91821	11:120578103-120581624	839.422	yes	3	3	870.949	915.295	657.403	1129.37	770.717	692.8
ENSMUSG00000050856	Atp5k	TSS23658,TSS4916	5:108433243-108434448	636.466	yes	3	3	359.727	420.879	974.429	364.99	886.508	812.264
ENSMUSG00000034868	Myl12b	TSS48628,TSS72690,TSS89550	17:70973919-70990787	876.162	yes	3	3	1055.16	805.961	896.494	921.14	782.401	795.817
ENSMUSG00000084786	Ubl5	TSS35071,TSS40284,TSS50558,TSS50729,TSS59507,TSS71289,TSS72508,TSS85985,TSS87143,TSS88164	9:20642877-20647140	678.495	yes	3	3	506.56	545.427	969.781	501.263	810.252	737.686
ENSMUSG00000061762	Tac1	TSS12024,TSS17681,TSS6568,TSS73826,TSS88953	6:7554878-7565834	773.93	yes	3	3	741.153	605.893	827.886	677.094	987.531	804.021
ENSMUSG00000027273	Snap25	TSS100208,TSS51246,TSS89305	2:136713452-136782428	722.526	yes	3	3	805.88	662.212	755.885	652.677	738.477	720.022
ENSMUSG00000014313	Cox6c	TSS1844,TSS18657,TSS8560,TSS90161,TSS95271	15:35925885-35938246	659.878	yes	3	3	379.1	397.528	994.947	342.715	947.693	897.287
ENSMUSG00000030844	Rgs10	TSS27582,TSS53949,TSS61676,TSS76963,TSS80642,TSS89193	7:128373620-128418758	593.569	yes	3	3	676.998	467.867	676.704	542.506	708.373	488.965
ENSMUSG00000018286	Psmb6	TSS32596,TSS54007,TSS55198,TSS74535	11:70525366-70527858	720.867	yes	3	3	829.863	561.579	752.393	644.582	852.838	683.95
ENSMUSG00000004285	Atp6v1f	TSS12986,TSS55128	6:29467717-29470512	669.435	yes	3	3	726.863	549.099	699.43	653.848	794.962	592.411
ENSMUSG00000003380	Rabac1	TSS31147	7:24969749-24972728	674.988	yes	3	3	562.642	693.245	643.505	735.202	749.642	665.692
ENSMUSG00000034892	Rps29	TSS25229,TSS94792	12:69157721-69159186	656.869	yes	3	3	507.236	561.693	812.343	557.451	825.56	676.93
ENSMUSG00000024121	Atp6v0c	TSS41821,TSS54293,TSS70987,TSS81006,TSS87507,TSS98537	17:24163865-24169702	827.323	yes	3	3	1183.01	772.281	628.43	1100.81	693.089	586.318
ENSMUSG00000026547	Tagln2	TSS33113,TSS39419,TSS88907	1:172500046-172507380	770.205	yes	3	3	997.618	770.129	523.367	999.493	628.687	701.938
ENSMUSG00000040952	Rps19	TSS18995,TSS21579,TSS27330,TSS29869,TSS29871,TSS29872,TSS36435,TSS85402,TSS86769,TSS95569	7:24884370-24889806	601.039	yes	3	3	460.165	304.226	888.05	293.516	894.277	766.001
ENSMUSG00000015291	Gdi1	TSS14070,TSS22276,TSS43852,TSS47094,TSS66247,TSS7467,TSS75167,TSS83688,TSS88033,TSS96270	X:74304997-74311862	737.574	yes	3	3	953.633	695.74	680.179	769.423	659.475	666.995
ENSMUSG00000024907	Gal	TSS70676	19:3409918-3414472	1203.65	yes	3	3	2248.34	372.834	1277.67	1176.51	1081.08	1065.48
ENSMUSG00000023004	Tuba1b	TSS15950,TSS89245	15:98931424-98934565	777.143	yes	3	3	964.558	734.865	667.83	969.425	690.275	635.907
ENSMUSG00000059743	Fdps	TSS11992,TSS12499,TSS31664,TSS43,TSS54212,TSS54914,TSS90461	3:89093587-89101959	717.21	yes	3	3	884.556	601.778	875.116	679.753	756.691	505.364
ENSMUSG00000020163	Uqcr11	TSS42305,TSS73218,TSS8383	10:80402996-80406830	619.313	yes	3	3	527.586	536.116	687.907	540.763	833.757	589.747
ENSMUSG00000035530	Eif1	TSS10087,TSS22600,TSS46482,TSS59224,TSS61263	11:100319884-100322096	712.008	yes	3	3	604.836	641.025	752.259	722.104	780.548	771.275
ENSMUSG00000031137	Fgf13	TSS29661,TSS37857,TSS53625,TSS69107,TSS93022,TSS94151,TSS95213,TSS98073	X:59062144-59568071	684.462	yes	3	3	782.458	570.576	754.54	629.02	721.425	648.755
ENSMUSG00000022956	Atp5o	TSS20196,TSS27357,TSS39437,TSS47724,TSS53789,TSS6799,TSS70703	16:91684397-91931687	600.798	yes	3	3	655.699	461.242	589.094	612.484	690.505	595.765
ENSMUSG00000006057	Atp5g1	TSS12355,TSS20632,TSS35910,TSS59078	11:96068851-96075670	649.24	yes	3	3	639.263	567.63	604.267	629.715	813.519	641.046
ENSMUSG00000052727	Map1b	TSS85567	13:99421463-99516602	722.49	yes	3	3	669.107	847.076	697.536	644.711	698.849	777.66
ENSMUSG00000025393	Atp5b	TSS18047,TSS20526,TSS26056,TSS44393,TSS61130,TSS63243,TSS88701,TSS94628,TSS97516	10:128083272-128090391	565.855	yes	3	3	403.683	655.106	526.321	661.39	571.163	577.465
ENSMUSG00000093989	Rnasek	TSS30252,TSS32941,TSS421	11:70238123-70239842	641.376	yes	3	3	677.529	628.232	602.143	672.598	673.593	594.159
ENSMUSG00000033379	Atp6v0b	TSS102912,TSS19665,TSS32538,TSS45621,TSS55057,TSS55060,TSS72045,TSS8149,TSS85829	4:117884325-117887333	597.84	yes	3	3	665.61	481.795	574.296	538.813	739.854	586.669
ENSMUSG00000018585	Atox1	TSS46843,TSS82866	11:55446640-55461239	607.42	yes	3	3	460.12	547.733	674.846	481.782	836.293	643.744
ENSMUSG00000029632	Ndufa4	TSS9428	6:11900372-11907446	530.037	yes	3	3	251.035	297.586	772.431	229.695	890.789	738.684
ENSMUSG00000001270	Ckb	TSS99337	12:111669354-111672338	737.935	yes	3	3	705.315	901.032	567.567	1045.7	639.04	568.958
ENSMUSG00000028367	Txn1	TSS12212	4:57943372-57956411	553.662	yes	3	3	461.592	479.707	679.009	458.697	655.05	587.919
ENSMUSG00000007892	Rplp1	TSS53046	9:61913283-61914538	592.596	yes	3	3	568.211	495.175	618.678	587.737	751.319	534.455
ENSMUSG00000032181	Scg3	TSS23140	9:75643263-75683996	655.864	yes	3	3	657.458	845.564	645.556	596.406	627.45	562.748
ENSMUSG00000078812	Eif5a	TSS10692,TSS1798,TSS38933,TSS52510,TSS65503,TSS6760,TSS69975,TSS8281,TSS8623	11:69916713-69921958	655.182	yes	3	3	582.771	624.684	630.62	722.918	727.687	642.41
ENSMUSG00000009013	Dynll1	TSS31835,TSS35482,TSS49497,TSS50815,TSS59227,TSS71569	5:115297109-115300999	606.734	yes	3	3	455.468	489.395	846.22	422.966	809.423	616.931
ENSMUSG00000003429	Rps11	TSS100553	7:45122387-45124389	565.685	yes	3	3	442.808	317.539	770.09	342.77	776.358	744.544
ENSMUSG00000039197	Adk	TSS12217	14:21052573-21448568	635.999	yes	3	3	725.683	611.859	681.664	564.725	690.539	541.524
ENSMUSG00000042750	Bex2	TSS103195	X:136066563-136068236	605.689	yes	3	3	558.041	632.665	507.832	678.48	680.567	576.55
ENSMUSG00000018293	Pfn1	TSS19375,TSS31008,TSS43064,TSS96088	11:70651849-70654644	641.03	yes	3	3	546.538	720.687	451.73	825.803	661.179	640.241
ENSMUSG00000036427	Gpi1	TSS28634,TSS28640,TSS62572,TSS63514	7:34202121-34230289	700.361	yes	3	3	927.761	709.599	544.947	879.375	593.032	547.453
ENSMUSG00000027602	Map1lc3a	TSS38991,TSS73314,TSS96855	2:155276296-155278073	557.946	yes	3	3	471.177	483.702	524.417	547.478	645.45	675.452
ENSMUSG00000060147	Serpinb6a	TSS101265,TSS13428,TSS15211,TSS26047,TSS26458,TSS28625,TSS45703,TSS57359,TSS57365,TSS68777,TSS6930,TSS72636,TSS7334,TSS7401,TSS87852	13:33917917-34002794	594.684	yes	3	3	540.502	420.943	807.064	423.157	712.436	663.999
ENSMUSG00000015094	Npdc1	TSS11453,TSS16259,TSS21838,TSS28358,TSS30606,TSS32733,TSS40590,TSS46927,TSS49905,TSS58204,TSS80583,TSS81771,TSS91336,TSS98567	2:25399350-25409494	636.672	yes	3	3	596.006	768.57	402.056	896.134	622.937	534.328
ENSMUSG00000018865	Sult4a1	TSS20351	15:84076096-84105754	635.718	yes	3	3	634.481	686.84	529.314	726.425	590.429	646.82
ENSMUSG00000016319	Slc25a5	TSS101250,TSS12455,TSS18999	X:36795650-36798807	605.433	yes	3	3	704.156	585.103	601.573	612.967	603.889	524.909
ENSMUSG00000003072	Atp5d	TSS12759,TSS19565,TSS31173,TSS80457	10:80138631-80145818	657.899	yes	3	3	491.529	803.837	446.565	867.972	677.41	660.081
ENSMUSG00000060143	Gm10076	TSS67303	14:105681827-105682211	530.64	yes	3	3	373.693	372.881	821.498	347.641	657.189	610.941
ENSMUSG00000041737	Tmem45b	TSS52733	9:31426198-31464238	614.648	yes	3	3	813.275	566.914	600.748	609.722	586.703	510.528
ENSMUSG00000017778	Cox7c	TSS101144,TSS37710,TSS43403,TSS79753	13:86044815-86046904	520.127	yes	3	3	326.85	376.283	786.721	320.434	729.465	581.008
ENSMUSG00000058070	Eml1	TSS11258,TSS14740,TSS21311,TSS25188,TSS33660,TSS60673,TSS84483,TSS97501	12:108370956-108539617	580.85	yes	3	3	824.896	634.095	473.336	579.096	527.55	446.128
ENSMUSG00000028964	Park7	TSS1712,TSS50054,TSS52103,TSS59230,TSS5969,TSS67888,TSS82262,TSS85137,TSS8632,TSS89455	4:150897132-150914437	581.975	yes	3	3	662.735	523.622	500.581	614.551	632.718	557.644
ENSMUSG00000063065	Mapk3	TSS21424,TSS25275,TSS45182,TSS54298	7:126759600-126765819	512.406	yes	3	3	506.912	466.521	413.981	608.203	590.938	487.881
ENSMUSG00000039114	Nrn1	TSS80661,TSS9718	13:36725624-36734477	541.42	yes	3	3	561.528	523.894	568.717	612.178	495.207	486.998
ENSMUSG00000025204	Ndufb8	TSS39113,TSS39114,TSS50788,TSS53180,TSS58335,TSS77274,TSS77275,TSS99580	19:44548571-44555440	508.971	yes	3	3	522.15	368.625	547.286	434.087	636.321	545.357
ENSMUSG00000022841	Ap2m1	TSS13681,TSS2306,TSS27879,TSS39937,TSS5502,TSS57703,TSS59509,TSS62479,TSS72391,TSS86479	16:20535477-20544909	668.981	yes	3	3	1035.86	542.095	536.286	871.708	518.837	509.097
ENSMUSG00000044894	Uqcrq	TSS47249,TSS77617,TSS88367	11:53427921-53430831	510.88	yes	3	3	448.446	360.975	583.069	416.953	692.61	563.224
ENSMUSG00000039347	Atp6v0e2	TSS76951	6:48537568-48541798	581.421	yes	3	3	752.648	557.503	583.865	614.74	535.145	444.627
ENSMUSG00000057841	Rpl32	TSS49910	6:115805504-115808747	485.575	yes	3	3	419.237	291.293	636.283	322.737	704.901	538.999
ENSMUSG00000005873	Reep5	TSS60890	18:34344888-34373415	530.567	yes	3	3	467.001	522.748	524.323	543.09	548.446	577.796
ENSMUSG00000022884	Eif4a2	TSS13672,TSS13675,TSS13679,TSS16511,TSS20287,TSS27390,TSS2866,TSS32161,TSS32872,TSS371,TSS59609,TSS78113,TSS78641,TSS78644,TSS82509,TSS89523,TSS90981,TSS91497,TSS98242	16:23107443-23114136	678.925	yes	3	3	535.325	358.988	1675.31	372.125	639.075	492.725
ENSMUSG00000047459	Dynlrb1	TSS50385,TSS52248,TSS8855,TSS95182	2:155236532-155250277	510.321	yes	3	3	503.92	427.674	554.82	463.494	589.47	522.548
ENSMUSG00000022564	Grina	TSS44373	15:76246806-76249904	558.998	yes	3	3	574.991	701.735	417.929	702.588	544.648	412.099
ENSMUSG00000034341	Wbp2	TSS30310,TSS74012,TSS78985	11:116078572-116086995	568.805	yes	3	3	499.176	664.823	450.981	764.662	483.418	549.771
ENSMUSG00000037152	Ndufc1	TSS103093,TSS51888,TSS91923,TSS99414	3:51404676-51408988	490.706	yes	3	3	382.746	444.655	609.229	378.65	593.431	535.525
ENSMUSG00000027327	1700037H04Rik	TSS29417,TSS44743,TSS44745,TSS56406,TSS58610,TSS63927	2:131146323-131160081	597.133	yes	3	3	761.48	620.81	399.33	775.619	525.364	500.196
ENSMUSG00000029462	Vps29	TSS11516,TSS11517,TSS38350,TSS60,TSS65782,TSS76518,TSS80803,TSS94712	5:122354368-122364984	488.45	yes	3	3	388.369	366.477	710.15	332.995	607.626	525.082
ENSMUSG00000060036	Rpl3	TSS22284,TSS29409,TSS29412,TSS41015,TSS78237	15:80077793-80091868	522.557	yes	3	3	648.832	353.821	578.009	454.968	570.661	529.051
ENSMUSG00000025651	Uqcrc1	TSS4551,TSS55675,TSS64324,TSS86631,TSS86632,TSS88839,TSS89746,TSS98282	9:108936632-108949623	566.116	yes	3	3	616.315	636.091	453.963	678.66	505.649	506.018
ENSMUSG00000064215	Ifi27	TSS26289,TSS28426,TSS42450,TSS47664,TSS51800,TSS70661,TSS97515	12:103434210-103440239	515.953	yes	3	3	541.723	341.136	658.475	484.556	567.634	502.192
ENSMUSG00000034994	Eef2	TSS34028	10:81176630-81182507	590.717	yes	3	3	760.418	578.256	487.059	718.297	521.889	478.385
ENSMUSG00000007021	Syngr3	TSS23994,TSS45614	17:24685091-24689955	576.619	yes	3	3	662.441	693.516	418.231	768.649	488.816	428.059
ENSMUSG00000060240	Cend1	TSS44699,TSS76643,TSS90460,TSS94499	7:141426445-141429491	511.321	yes	3	3	479.065	616.588	424.537	625.212	465.263	457.262
ENSMUSG00000053192	Mllt11	TSS1718,TSS27903,TSS67218,TSS7886,TSS8716	3:95219134-95232171	570.839	yes	3	3	751.861	567.086	549.407	694.38	410.176	452.124
ENSMUSG00000028832	Stmn1	TSS12679,TSS3360,TSS61360,TSS68824,TSS70895	4:134468319-134473843	531.156	yes	3	3	613.645	349.77	561.28	524.583	533.093	604.565
ENSMUSG00000034683	Ppp1r1c	TSS10250,TSS61538,TSS77691,TSS93027,TSS93028	2:79707779-79818496	490.285	yes	3	3	492.865	425.839	597.451	417.42	538.691	469.445
ENSMUSG00000038274	Fau	TSS17780,TSS96497	19:6057887-6059524	503.925	yes	3	3	496.283	422.731	496.774	512.914	553.072	541.774
ENSMUSG00000012848	Rps5	TSS26799,TSS26800,TSS43060,TSS89879,TSS9095,TSS91858	7:12922289-12926686	494.705	yes	3	3	476.609	360.916	611.289	419.924	548.083	551.41
ENSMUSG00000064345	mt-Nd2	TSS94141	MT:3913-4951	316.329	yes	3	3	29.5299	258.828	637.948	52.9279	455.433	463.308
ENSMUSG00000042682	Selk	TSS100453,TSS73518	14:29968307-29975074	477.468	yes	3	3	482.492	347.165	569.996	349.385	610.89	504.881
ENSMUSG00000090841	Myl6	TSS12566	10:128490859-128493875	514.545	yes	3	3	664.462	474.705	370.723	623.635	522.461	431.284
ENSMUSG00000010376	Nedd8	TSS53481,TSS66403	14:55662264-55671906	478.161	yes	3	3	511.079	401.411	514.612	467.895	526.8	447.172
ENSMUSG00000019087	Atp6ap1	TSS101537,TSS101538,TSS15024,TSS17125,TSS28027,TSS31645,TSS36304,TSS53330,TSS61075,TSS99703	X:74297096-74304721	556.454	yes	3	3	713.718	588.367	502.903	614.897	481.71	437.129
ENSMUSG00000025855	Prkar1b	TSS100905,TSS101404,TSS1826,TSS47116,TSS71834,TSS74519,TSS77344,TSS80249,TSS83489,TSS88811,TSS9558	5:139017305-139150001	504.665	yes	3	3	608.05	560.103	409.218	628.818	397.944	423.858
ENSMUSG00000063856	Gpx1	TSS100581,TSS17321,TSS33933,TSS54754	9:108338902-108340343	424.68	yes	3	3	305.471	355.006	509.12	339.368	572.961	466.152
ENSMUSG00000036305	Rpl39-ps	TSS24799,TSS40144	15:102634981-102635336	401.918	yes	3	3	125.573	181.321	879.363	142.751	507.433	575.066
ENSMUSG00000024038	Ndufv3	TSS18361,TSS18363,TSS25944,TSS94987,TSS95046	17:31520114-31531326	462.217	yes	3	3	389.983	405.612	517.534	405.583	620.274	434.317
ENSMUSG00000015092	Edf1	TSS10152,TSS13950,TSS33157,TSS75340,TSS82081	2:25557846-25562082	465.905	yes	3	3	354.367	457.246	366.307	530.403	549.563	537.542
ENSMUSG00000046432	Ngfrap1	TSS34659,TSS3541,TSS92051,TSS96463	X:136270252-136271978	454.769	yes	3	3	441.17	457.882	379.97	480.383	517.627	451.579
ENSMUSG00000032966	Fkbp1a	TSS18870,TSS25158,TSS28461,TSS37542,TSS47090,TSS6060,TSS78252,TSS83861,TSS97561	2:151542482-151561692	467.911	yes	3	3	256.259	536.436	419.122	558.889	534.587	502.172
ENSMUSG00000000214	Th	TSS11658,TSS42460,TSS42461,TSS74039,TSS74042,TSS85384	7:142892751-142931128	429.271	yes	3	3	623.315	466.204	361.462	569.233	265.084	290.327
ENSMUSG00000028822	Tmem50a	TSS101462,TSS27911	4:134897848-134915024	439.909	yes	3	3	516.388	333.751	521.187	404.29	464.655	399.185
ENSMUSG00000025428	Atp5a1	TSS14578,TSS3750,TSS5838,TSS82705,TSS90832	18:77773728-77782869	490.217	yes	3	3	551.556	508.206	465.362	572.441	432.541	411.194
ENSMUSG00000074129	Rpl13a	TSS100593,TSS100857,TSS10446,TSS16242,TSS16243,TSS19466,TSS68646,TSS75530,TSS84454	7:45125557-45136231	413.797	yes	3	3	348.287	281.124	550.453	272.785	550.182	479.951
ENSMUSG00000013698	Pea15a	TSS14647,TSS71152,TSS77612	1:172196727-172206804	479.353	yes	3	3	512.391	521.447	488.804	484.639	425.979	442.858
ENSMUSG00000031840	Rab3a	TSS15736,TSS20573,TSS26291,TSS75116,TSS78924,TSS94356	8:70754678-70758677	457.059	yes	3	3	392.232	529.431	337.466	594.977	441.059	447.189
ENSMUSG00000022450	Ndufa6	TSS61293	15:82350138-82354291	420.976	yes	3	3	364.287	353.573	500.842	340.078	507.516	459.56
ENSMUSG00000064360	mt-Nd3	TSS4001	MT:9458-9806	310.325	yes	3	3	16.8662	186.479	725.63	37.7722	383.991	511.21
ENSMUSG00000064363	mt-Nd4	TSS38139	MT:10166-11544	283.743	yes	3	3	28.1605	254.762	483.566	53.6887	431.746	450.535
ENSMUSG00000019054	Fis1	TSS53707,TSS56741,TSS60583,TSS64209,TSS6715,TSS93719	5:136953274-136966234	430.442	yes	3	3	435.895	377.504	439.859	453.403	481.758	394.234
ENSMUSG00000022474	Pmm1	TSS31553,TSS33422,TSS47433,TSS54527,TSS56934,TSS60201,TSS87350	15:81951107-81960930	455.738	yes	3	3	554.964	474.503	388.479	541.285	403.078	372.117
ENSMUSG00000033307	Mif	TSS97027	10:75859352-75860250	519.531	yes	3	3	619.631	539.888	286.181	792.472	476.19	402.825
ENSMUSG00000006024	Napa	TSS11775,TSS30160,TSS50676,TSS54625,TSS73519,TSS73523,TSS84456	7:16098457-16117975	486.14	yes	3	3	612.564	462.404	421.555	551.863	465.098	403.357
ENSMUSG00000037894	H2afz	TSS19846,TSS27025,TSS33948,TSS43488,TSS74065,TSS83656,TSS89957	3:137864486-137866922	486.44	yes	3	3	432.946	379.286	608.071	380.112	596.454	521.771
ENSMUSG00000022054	Nefm	TSS99054	14:68082589-68124846	496.496	yes	3	3	410.474	784.463	299.476	770.643	333.624	380.297
ENSMUSG00000064367	mt-Nd5	TSS100006	MT:11741-13565	316.625	yes	3	3	33.4937	293.15	631.057	69.9657	462.932	409.149
ENSMUSG00000004207	Psap	TSS19881,TSS28090,TSS9595	10:60277626-60302597	513.899	yes	3	3	437.836	320.308	631.956	546.607	706.643	440.045
ENSMUSG00000032399	Rpl4	TSS75667	9:64173386-64178562	452.988	yes	3	3	584.766	391.208	456.806	475.908	413.594	395.645
ENSMUSG00000090137	Uba52	TSS20700,TSS44613,TSS59150,TSS59661,TSS68014,TSS96799,TSS98447,TSS9853	8:70508262-70510801	408.963	yes	3	3	360.105	366.632	489.522	385.9	487.443	364.178
ENSMUSG00000027447	Cst3	TSS18222,TSS54627,TSS56024	2:148871721-148875692	428.75	yes	3	3	433.935	386.11	392.322	445.759	455.786	458.585
ENSMUSG00000019210	Atp6v1e1	TSS73201	6:120795244-120822685	448.687	yes	3	3	514.81	362.9	423.746	454.192	523.945	412.529
ENSMUSG00000000088	Cox5a	TSS102420	9:57521231-57532424	441.656	yes	3	3	263.899	472.662	358.726	483.851	490.111	580.687
ENSMUSG00000073411	H2-D1	TSS23811,TSS27233,TSS30022	17:35262729-35267499	495.795	yes	3	3	461.587	747.912	338.065	627.932	408.848	390.424
ENSMUSG00000023904	Hcfc1r1	TSS41383,TSS79529,TSS98129	17:23673595-23675227	434.413	yes	3	3	470.01	451.121	381.022	496.591	487.411	320.32
ENSMUSG00000007564	Ppp2r1a	TSS102579,TSS40200,TSS41333,TSS49180,TSS59896,TSS93840,TSS98025	17:20945310-20965916	497.488	yes	3	3	657.929	498.972	411.852	624.31	414.368	377.5
ENSMUSG00000021087	Rtn1	TSS21017,TSS3554,TSS45422,TSS65388	12:72211751-72409054	445.271	yes	3	3	418.515	404.58	414.967	513.226	474.379	445.96
ENSMUSG00000024767	Otub1	TSS2131,TSS35981,TSS59135,TSS62928,TSS89483	19:7198201-7206316	451.084	yes	3	3	537.802	421.615	390.118	524.198	434.709	398.065
ENSMUSG00000032076	Cadm1	TSS12819,TSS32016,TSS34993,TSS5283,TSS7296,TSS73194	9:47530172-47857637	436.423	yes	3	3	513.004	535.517	372.414	502.654	378.251	316.695
ENSMUSG00000033475	Tomm6	TSS32708,TSS55379,TSS60266	17:47686645-47688386	402.195	yes	3	3	365.405	360.637	460.427	378.718	448.82	399.165
ENSMUSG00000008668	Rps18	TSS34536,TSS47805,TSS49446,TSS50912,TSS60289,TSS67362,TSS80284,TSS80352,TSS96650	17:33951998-33956001	397.132	yes	3	3	417.273	269.64	430.363	316.401	543.794	405.324
ENSMUSG00000037710	Cisd1	TSS90436	10:71330479-71344954	413.548	yes	3	3	409.432	409.736	360.144	453.229	464.565	384.183
ENSMUSG00000021288	Klc1	TSS14761,TSS18019,TSS30660,TSS5915,TSS73305,TSS73511,TSS77486,TSS88648,TSS9327	12:111758848-111807844	441.818	yes	3	3	244.271	594.617	310.889	524.924	485.155	491.054
ENSMUSG00000020321	Mdh1	TSS12346,TSS22730,TSS56654,TSS59812	11:21556786-21572367	443.208	yes	3	3	527.3	379.617	426.38	462.698	427.292	435.96
ENSMUSG00000044627	Swi5	TSS16425,TSS39811,TSS49089,TSS68106,TSS81669,TSS87167,TSS94879	2:32278815-32288075	447.661	yes	3	3	441.795	325.31	571.535	313.022	530.427	503.875
ENSMUSG00000025503	Taldo1	TSS24218,TSS37659,TSS42819	7:141392198-141402968	467.742	yes	3	3	545.831	394.663	518.267	490.089	463.909	393.691
ENSMUSG00000067274	Rplp0	TSS100782,TSS65657,TSS73867,TSS90047	5:115559466-115563727	440.502	yes	3	3	545.102	352.426	362.888	472.41	471.534	438.651
ENSMUSG00000022285	Ywhaz	TSS17527,TSS19283,TSS26108,TSS28851,TSS31353,TSS43556,TSS75013	15:36770769-36794547	434.46	yes	3	3	424.963	407.541	470.515	439.794	424.635	439.309
ENSMUSG00000031428	Zcchc18	TSS35793,TSS37890,TSS37893	X:136993154-136998472	421.553	yes	3	3	515.411	419.898	357.441	428.811	403.541	404.219
ENSMUSG00000008682	Rpl10	TSS16312,TSS26442,TSS31891,TSS37942,TSS48837,TSS52651,TSS57173,TSS64681,TSS79139,TSS85264,TSS86910	X:74270811-74273135	398.379	yes	3	3	428.04	294.885	382.641	379.36	466.988	438.36
ENSMUSG00000058254	Tspan7	TSS8309	X:10485157-10596605	477.037	yes	3	3	618.581	442.415	477.2	500.023	441.902	382.1
ENSMUSG00000063882	Uqcrh	TSS27042,TSS32837,TSS6055,TSS71084,TSS93987	4:116066964-116075071	349.799	yes	3	3	274.272	240.803	533.136	220.684	511.693	318.205
ENSMUSG00000075706	Gpx4	TSS21231,TSS21233,TSS34735,TSS68507,TSS72025,TSS74296,TSS97514	10:80047165-80056439	376.193	yes	3	3	398.954	316.031	339.858	376.696	431.023	394.598
ENSMUSG00000059323	Tonsl	TSS13851,TSS33990,TSS37458,TSS55197,TSS61373,TSS61476,TSS85666,TSS91382,TSS9499	15:76622087-76639958	428.798	yes	3	3	575.091	373.728	345.604	536.692	393.252	348.42
ENSMUSG00000034566	Atp5h	TSS17513,TSS20671,TSS45296,TSS90168,TSS92132,TSS97273,TSS99416	11:115415688-115419962	366.425	yes	3	3	358.989	234.742	422.449	271.38	494.322	416.669
ENSMUSG00000027523	Gnas	TSS19293,TSS22793,TSS27,TSS28099,TSS37376,TSS41990,TSS43109,TSS47328,TSS52913,TSS58637,TSS68066,TSS80124,TSS81476,TSS87224,TSS95072,TSS96705	2:174284319-174346744	364.909	yes	3	3	350.864	309.568	342.738	378.5	482.595	325.189
ENSMUSG00000022174	Dad1	TSS100833,TSS42787	14:54235478-54254104	410.486	yes	3	3	490.31	414.346	357.341	475.064	417.973	307.879
ENSMUSG00000023175	Bsg	TSS22069,TSS31325,TSS36694,TSS40117,TSS40549,TSS59794	10:79704490-79711969	424.496	yes	3	3	392.304	474.015	364.008	495.466	427.29	393.895
ENSMUSG00000038690	Atp5j2	TSS13017,TSS51715,TSS62908,TSS97263	5:145183697-145192062	369.253	yes	3	3	276.328	258.83	482.496	218.361	479.999	499.503
ENSMUSG00000021268	Meg3	TSS10815,TSS18462,TSS18942,TSS27050,TSS28919,TSS3984,TSS3985,TSS3987,TSS40406,TSS65025,TSS98910	12:109541000-109571726	199.408	yes	3	3	45.1463	251.061	183.448	132.583	198.708	385.501
ENSMUSG00000027566	Psma7	TSS21651,TSS25810,TSS2599,TSS26052,TSS36732,TSS56110,TSS88901	2:180036372-180042433	385.199	yes	3	3	371.237	249.415	466.437	276.25	527.622	420.232
ENSMUSG00000020612	Prkar1a	TSS13666,TSS1990,TSS28794,TSS87529	11:109649404-109669656	440.614	yes	3	3	540.283	444.633	437.539	469.362	344.528	407.336
ENSMUSG00000030654	Arl6ip1	TSS83784	7:118118890-118129625	403.987	yes	3	3	456.318	378.676	448.648	356.944	395.307	388.028
ENSMUSG00000065685	Gm23732	TSS75875	12:116173312-116173419	189.317	yes	2	0	0	460.141	675.762	0	0	0
ENSMUSG00000005161	Prdx2	TSS101415,TSS102104,TSS1244,TSS44583,TSS51590,TSS57893,TSS75910	8:84969586-84974834	397.506	yes	3	3	415.54	290.467	416.121	350.592	497.707	414.606
ENSMUSG00000069744	Psmb3	TSS38688,TSS40265,TSS95960	11:97703398-97713500	421.079	yes	3	3	496.343	340.988	400.995	456.3	475.095	356.752
ENSMUSG00000024646	Cyb5a	TSS38380,TSS42748,TSS61645,TSS65082,TSS82119	18:84851337-84880401	375.203	yes	3	3	352.413	297.152	451.31	325.585	424.98	399.779
ENSMUSG00000051391	Ywhag	TSS5549,TSS76294,TSS76297,TSS99522,TSS99524	5:135908408-135934616	417.581	yes	3	3	270.554	500.002	337.072	574.298	391.397	432.162
ENSMUSG00000017404	Rpl19	TSS34153,TSS47699,TSS67235	11:98026709-98030492	381.707	yes	3	3	410.17	236.934	414.923	312.101	496.594	419.519
ENSMUSG00000030161	Gabarapl1	TSS1806	6:129533199-129542331	406.743	yes	3	3	326.098	386.936	422.046	411.871	418.916	474.592
ENSMUSG00000018340	Anxa6	TSS17073,TSS9469	11:54979107-55033445	445.153	yes	3	3	596.729	471.764	415.418	485.438	357.371	344.199
ENSMUSG00000014769	Psmb1	TSS95015	17:15475720-15498276	380.156	yes	3	3	386.501	288.148	441.33	315.254	468.634	381.067
ENSMUSG00000028745	Capzb	TSS13673,TSS13674,TSS23799,TSS24075,TSS35567,TSS61594,TSS66815,TSS75553,TSS81091,TSS90247,TSS94185	4:139192898-139291818	412.137	yes	3	3	387.197	426.932	408.491	467.219	393.829	389.154
ENSMUSG00000039661	Dusp26	TSS18593,TSS20269,TSS40194,TSS56686,TSS89525	8:31089470-31097047	399.714	yes	3	3	367.141	429.647	314.499	478.567	432.802	375.625
ENSMUSG00000018567	Gabarap	TSS102592,TSS33404,TSS41779,TSS93630	11:69991142-69994951	388.826	yes	3	3	346.924	315.471	462.282	370.969	447.598	389.711
ENSMUSG00000025151	Maged1	TSS11596,TSS15497,TSS18937,TSS30105,TSS64577,TSS79548,TSS94379	X:94535473-94542143	476.834	yes	3	3	552.48	461.414	445.556	543.265	421.02	437.267
ENSMUSG00000091204	Gm7271	TSS60454,TSS68618	5:76484039-76516628	323.777	yes	3	3	415.307	260.145	328.458	285.395	328.766	324.591
ENSMUSG00000025723	Nmb	TSS31955,TSS34386,TSS51261,TSS72633	7:80902226-80905076	353.22	yes	3	3	349.207	380.027	403.178	304.983	420.173	261.753
ENSMUSG00000020917	Acly	TSS11880,TSS15166,TSS31823,TSS51093,TSS66521,TSS7744	11:100476352-100528000	378.596	yes	3	3	556.028	393.597	333.55	387.662	305.18	295.557
ENSMUSG00000033938	Ndufb7	TSS84688,TSS93167	8:83566670-83571626	368.334	yes	3	3	317.317	307.582	386.37	353.34	444.433	400.962
ENSMUSG00000025508	Rplp2	TSS100519,TSS24168,TSS32773,TSS39086,TSS70350,TSS78041	7:141447369-141451585	390.029	yes	3	3	401.818	311.089	384.116	416.868	456.639	369.646
ENSMUSG00000028618	Tmem59	TSS16022,TSS2691,TSS52466,TSS57437,TSS7445	4:107178398-107200996	409.517	yes	3	3	499.845	442.426	343.96	442.874	370.958	357.041
ENSMUSG00000059714	Flot1	TSS11693,TSS15539,TSS19428,TSS5084,TSS68613,TSS71831,TSS7956,TSS80355,TSS88075,TSS88178,TSS91475	17:35823229-35832791	377.754	yes	3	3	333.894	396.536	302.665	492.333	382.381	358.715
ENSMUSG00000069917	Hba-a2	TSS17447,TSS57340	11:32296488-32297298	253.671	yes	3	3	119.225	67.9209	641.127	27.6404	393.286	272.829
ENSMUSG00000025794	Rpl14	TSS89240	9:120571516-120574653	359.428	yes	3	3	376.507	243.457	417.787	298.847	408.282	411.689
ENSMUSG00000009863	Sdhb	TSS51600,TSS8457,TSS96646	4:140961202-140979193	397.541	yes	3	3	435.188	343.128	415.354	405.039	417.552	368.987
ENSMUSG00000021270	Hsp90aa1	TSS11737,TSS16707,TSS2782,TSS35125,TSS59048,TSS62646,TSS65833,TSS71592	12:110690604-110702728	372.187	yes	3	3	344.662	349.594	434.71	329.333	411.735	363.087
ENSMUSG00000035202	Lars2	TSS89230	9:123366939-123462664	329.892	yes	3	3	297.734	281.634	350.199	294.237	360.094	395.457
ENSMUSG00000057322	Rpl38	TSS11014,TSS12908,TSS49503,TSS65306	11:114668523-114672331	319.273	yes	3	3	188.708	232.416	478.699	192.804	437.28	385.733
ENSMUSG00000026238	Ptma	TSS42984,TSS52663,TSS71579,TSS71580,TSS90690	1:86526725-86530712	419.932	yes	3	3	603.82	381.315	348.033	502.332	380.19	303.901
ENSMUSG00000040048	Ndufb10	TSS36879,TSS42616,TSS44517,TSS54862,TSS82622,TSS98779	17:24722059-24724478	366.077	yes	3	3	377.139	301.91	381.567	361.736	464.884	309.227
ENSMUSG00000044349	Snhg11	TSS11075,TSS18666,TSS26988,TSS7111,TSS7837	2:158375637-158386145	171.801	yes	3	3	79.6675	97.4711	205.041	55.1654	252.109	341.35
ENSMUSG00000003970	Rpl8	TSS81291	15:76904070-76906318	362.973	yes	3	3	428.996	292.07	329.399	404.327	382.052	340.995
ENSMUSG00000028837	Psmb2	TSS24334,TSS51289,TSS97750	4:126677629-126709714	361.869	yes	3	3	354.824	274.406	392.931	339.872	390.122	419.059
ENSMUSG00000018770	Atp5g3	TSS73473,TSS92607,TSS93334,TSS93388,TSS93389	2:73908446-73911326	326.051	yes	3	3	210.1	276.885	357.156	289.157	406.253	416.754
ENSMUSG00000043004	Gng2	TSS13476,TSS15248,TSS16341,TSS36361,TSS43574,TSS47888	14:19872558-19977627	379.045	yes	3	3	436.349	381.744	446.461	358.994	354.816	295.903
ENSMUSG00000033585	Ndn	TSS5512	7:62348276-62349928	357.471	yes	3	3	310.448	413.473	309.731	385.518	354.915	370.743
ENSMUSG00000063457	Rps15	TSS45606,TSS51139	10:80292452-80294114	349.34	yes	3	3	381.254	316.034	338.873	381.101	384.506	294.271
ENSMUSG00000023456	Tpi1	TSS103262,TSS40610,TSS43900,TSS49707,TSS98637	6:124810585-124814296	406.754	yes	3	3	446.671	434.757	342.428	466.047	406.128	344.492
ENSMUSG00000006699	Cdc42	TSS73847,TSS93755	4:137319695-137357720	360.007	yes	3	3	381.035	274.99	462.606	309.214	358	374.197
ENSMUSG00000024571	Gm16286	TSS100992,TSS11250,TSS1886,TSS1889,TSS23505,TSS23511,TSS58678,TSS76363,TSS92477	18:80206764-80212741	373.023	yes	3	3	443.019	396.423	272.358	459.574	378.867	287.897
ENSMUSG00000074884	Serf2	TSS2890,TSS39783,TSS48833,TSS86905,TSS95296	2:121449194-121458313	365.015	yes	3	3	357.261	331.441	409.128	315.923	406.331	370.007
ENSMUSG00000020737	Hn1	TSS101961,TSS23304,TSS78247,TSS80337,TSS80625	11:115497352-115514387	415.168	yes	3	3	434.621	345.692	374.465	494.405	442.049	399.775
ENSMUSG00000032330	Cox7a2	TSS62138	9:79755240-79759853	279.508	yes	3	3	148.6	176.83	367.781	143.644	467.034	373.161
ENSMUSG00000043716	Rpl7	TSS43291,TSS50635,TSS64372,TSS68729,TSS74530,TSS98683	1:16101294-16104662	350.846	yes	3	3	375.413	263.182	389.237	302.731	412.185	362.327
ENSMUSG00000025410	Dctn2	TSS82588	10:127266261-127281959	367.976	yes	3	3	377.23	362.61	346.069	417.555	366.634	337.76
ENSMUSG00000050359	Sprr1a	TSS30351	3:92483951-92485895	569.19	yes	3	3	441.975	338.988	634.806	596.732	486.35	916.289
ENSMUSG00000029465	Arpc3	TSS16438,TSS41900,TSS46962,TSS47946,TSS49528,TSS55510,TSS59331,TSS6736	5:122391877-122414184	341.308	yes	3	3	411.355	304.633	324.733	307.316	442.213	257.597
ENSMUSG00000048758	Rpl29	TSS6903,TSS72662	9:106429453-106431568	338.756	yes	3	3	334.399	283.585	377.332	350.682	366.001	320.537
ENSMUSG00000020708	Psmc5	TSS9415	11:106256153-106263120	360.944	yes	3	3	448.489	321.799	353.298	379.189	352.631	310.258
ENSMUSG00000001120	Pcbp3	TSS21504,TSS32788,TSS47975,TSS58486,TSS59077,TSS67426,TSS74613,TSS91377,TSS98185	10:76761856-76961887	374.438	yes	3	3	349.702	419.845	303.391	474.348	350.113	349.229
ENSMUSG00000015837	Sqstm1	TSS26046,TSS39303,TSS42879,TSS75759,TSS8586,TSS92998,TSS9785	11:50199365-50210827	308.343	yes	3	3	198.478	311.355	326.076	333.825	357.417	322.904
ENSMUSG00000048070	Pirt	TSS63908	11:66911980-66929876	353.036	yes	3	3	433.231	357.534	336.958	335.259	338.627	316.607
ENSMUSG00000040385	Ppp1ca	TSS37968	19:4192157-4195419	348.769	yes	3	3	376.705	312.053	339.438	353.372	369.385	341.662
ENSMUSG00000009549	Srp14	TSS45335,TSS53850,TSS61299,TSS94918	2:118475849-118479711	330.511	yes	3	3	263.754	235.654	420.262	226.665	466.408	370.323
ENSMUSG00000022108	Itm2b	TSS56683	14:73362230-73385271	362.295	yes	3	3	306.385	377.452	349.477	427.545	356.768	356.142
ENSMUSG00000002102	Psmc3	TSS101618,TSS15921,TSS22810,TSS26574,TSS3204,TSS37640,TSS46102,TSS57730,TSS64404,TSS6849	2:91054008-91066369	367.191	yes	3	3	453.576	369.593	309.193	393.535	342.052	335.195
ENSMUSG00000017188	Coa3	TSS83222,TSS97600	11:101277967-101279114	314.83	yes	3	3	268.973	223.306	396.529	231.45	392.134	376.59
ENSMUSG00000047261	Gap43	TSS58953,TSS74214	16:42248441-42340651	478.581	yes	3	3	503.973	337.383	494.936	504.879	458.084	572.232
ENSMUSG00000061518	Cox5b	TSS2158,TSS2160,TSS48072,TSS50733,TSS59548,TSS93914	1:36691483-36693681	303.832	yes	3	3	236.715	246.146	376.232	250.624	389.661	323.616
ENSMUSG00000028546	Elavl4	TSS16057,TSS16842,TSS17149,TSS36080,TSS46211,TSS47652,TSS6365,TSS67454,TSS98047	4:110203721-110351909	353.206	yes	3	3	457.385	340.347	322.056	384.421	367.944	247.082
ENSMUSG00000027506	Tpd52	TSS13035,TSS19904,TSS28157,TSS28160,TSS28268,TSS62078,TSS62083,TSS68909,TSS78532	3:8925592-9004723	344.929	yes	3	3	374.1	339.73	313.139	332.308	355.684	354.611
ENSMUSG00000070394	Tmem256	TSS33718,TSS64449,TSS67643,TSS6948,TSS91114	11:69838513-69839618	286.859	yes	3	3	119.635	148.793	497.391	102.041	442.301	410.996
ENSMUSG00000026399	Cd55	TSS12246,TSS38321,TSS58259,TSS58362,TSS72681	1:130439026-130462744	332.694	yes	3	3	400.83	307.016	426.455	249.509	361.574	250.781
ENSMUSG00000105388	Rpl36a-ps2	TSS6528	3:145879019-145879340	317.497	yes	3	3	207.733	206.349	525.957	195.055	427.563	342.322
ENSMUSG00000028447	Dctn3	TSS30349,TSS38038,TSS57246	4:41714797-41723170	311.212	yes	3	3	229.441	283.407	304.527	300.652	393.294	355.95
ENSMUSG00000023224	Serping1	TSS59455,TSS85925,TSS90770	2:84765386-84775444	355.182	yes	3	3	476.332	446.845	301.805	340.358	301.826	263.928
ENSMUSG00000022234	Cct5	TSS42860,TSS5214,TSS75355,TSS76752,TSS86263	15:31590799-31601847	360.862	yes	3	3	414.051	301.812	399.945	341.538	376.375	331.453
ENSMUSG00000056296	Synpr	TSS16760,TSS28365,TSS32335,TSS55262,TSS80767	14:13284779-13615459	300.678	yes	3	3	314.962	235.908	411.571	190.727	327.168	323.729
ENSMUSG00000022890	Atp5j	TSS24547,TSS27789,TSS40968,TSS47365,TSS55228,TSS57652,TSS5848,TSS63447,TSS65491,TSS73708,TSS7854,TSS79134	16:84827865-84835625	291.742	yes	3	3	198.461	229.941	396.669	206.837	361.854	356.687
ENSMUSG00000009894	Snap47	TSS21008,TSS46005,TSS47835,TSS80619,TSS95850,TSS95853	11:59407133-59451186	358.952	yes	3	3	482.289	319.388	314.77	404.215	306.98	326.07
ENSMUSG00000055681	Cope	TSS17607,TSS19788,TSS34973,TSS3788,TSS42638,TSS56834,TSS56838,TSS99019	8:70302517-70312993	340.359	yes	3	3	427.407	337.398	284.608	430.006	331.142	231.596
ENSMUSG00000070493	Chchd2	TSS41623,TSS96500	5:129881155-129887470	323.78	yes	3	3	156.568	292.845	348.731	278.318	453.308	412.908
ENSMUSG00000020635	Fkbp1b	TSS36216	12:4833174-4841595	330.994	yes	3	3	270.559	347.559	323.443	368.373	338.964	337.064
ENSMUSG00000025221	Kcnip2	TSS32631,TSS37401,TSS51408,TSS64321,TSS71793,TSS71794,TSS78544,TSS8374,TSS97838	19:45791838-45816061	328.405	yes	3	3	521.389	365.469	269.771	314.435	255.453	243.911
ENSMUSG00000041881	Ndufa7	TSS1064,TSS15710,TSS2442,TSS2447,TSS32398,TSS48780,TSS55623,TSS56723,TSS83969	17:33824590-33838316	300.814	yes	3	3	226.087	185.701	341.663	177.811	488.61	385.009
ENSMUSG00000021423	Ly86	TSS35307	13:37345344-37419036	312.919	yes	3	3	313.263	324.1	342.427	236.967	374.994	285.762
ENSMUSG00000033615	Cplx1	TSS10807,TSS49293	5:108518553-108550024	309.413	yes	3	3	251.392	395.96	255.6	370.846	264.106	318.575
ENSMUSG00000031781	Ciapin1	TSS22930,TSS34521,TSS37620,TSS3786,TSS3803,TSS51580,TSS51583,TSS64789,TSS81280,TSS92862	8:94819817-94838358	354.323	yes	3	3	446.5	349.388	186.636	454.176	361.315	327.926
ENSMUSG00000051234	Rnf7	TSS20230,TSS33603,TSS52825	9:96470936-96478675	301.166	yes	3	3	292.261	223.311	378.05	218.115	386.695	308.566
ENSMUSG00000029621	Arpc1a	TSS10450,TSS25100,TSS48151,TSS63051,TSS91128,TSS97497	5:145083829-145108761	321.95	yes	3	3	358.529	268.894	380.856	296.988	347.384	279.051
ENSMUSG00000002416	Ndufb2	TSS46947,TSS51054,TSS51058,TSS51062,TSS77778,TSS99201	6:39592573-39603382	270.712	yes	3	3	142.962	227.234	352.275	172.004	420.061	309.734
ENSMUSG00000044287	Nrn1l	TSS36951,TSS3934	8:105893566-105895023	334.305	yes	3	3	321.466	361.4	328.942	329.797	384.017	280.206
ENSMUSG00000031149	Praf2	TSS53271	X:7728438-7731064	336.485	yes	3	3	356.676	408.218	288.849	406.128	313.858	245.184
ENSMUSG00000021178	Psmc1	TSS28729	12:100110185-100123364	339.567	yes	3	3	401.447	277.228	345.61	318.141	355.056	339.921
ENSMUSG00000037852	Cpe	TSS32968	8:64592557-64693040	300.903	yes	3	3	250.941	334.973	284.972	319.179	363.252	252.101
ENSMUSG00000060152	Pop5	TSS13100,TSS51991,TSS51993,TSS61305,TSS70774,TSS82364	5:115235835-115245351	281.71	yes	3	3	130.772	301.74	276.458	264.721	374.06	342.507
ENSMUSG00000018965	Ywhah	TSS30856,TSS39952,TSS51252,TSS90630	5:33018815-33027966	274.549	yes	3	3	214.505	261.11	258.718	272.324	352.488	288.146
ENSMUSG00000025362	Rps26	TSS14345	10:128624529-128626506	307.351	yes	3	3	318.008	240.931	337.616	287.723	336.807	323.022
ENSMUSG00000048349	Pou4f1	TSS93975,TSS99336	14:104461675-104467999	293.329	yes	3	3	302.06	255.734	337.213	251.082	309.079	304.804
ENSMUSG00000025135	Anapc11	TSS32119,TSS5946,TSS78019,TSS81276	11:120598420-120608198	316.162	yes	3	3	343.552	271.904	290.092	354.227	381.02	256.179
ENSMUSG00000002332	Dhrs1	TSS40442,TSS46587,TSS61471,TSS81000	14:55739019-55745690	368.907	yes	3	3	409.86	313.947	357.598	403.717	361.443	366.875
ENSMUSG00000030647	Ndufc2	TSS36176,TSS52256	7:97400002-97407802	280.257	yes	3	3	210.563	235.526	349.68	202.829	377.733	305.211
ENSMUSG00000068220	Lgals1	TSS46425	15:78926724-78930465	399.361	yes	3	3	382.236	329.3	487.141	444.54	351.022	401.925
ENSMUSG00000030432	Rpl28	TSS4181,TSS48551,TSS77108,TSS99534	7:4792873-4794562	300.406	yes	3	3	382.094	271.458	238.408	355.244	307.49	247.741
ENSMUSG00000060938	Rpl26	TSS16816,TSS53310,TSS53624,TSS54112,TSS62828,TSS81763	11:68901582-68906989	276.395	yes	3	3	239.703	189.879	334.672	198.949	380.479	314.686
ENSMUSG00000074800	Gm4149	TSS43142	13:75644863-75645226	267.586	yes	3	3	161.376	189.608	370.376	166.383	349.458	368.317
ENSMUSG00000067847	Romo1	TSS27709,TSS55733,TSS74690,TSS79680	2:156144038-156145797	278.502	yes	3	3	182.504	216.117	356.228	234.445	355.738	325.981
ENSMUSG00000036062	N28178	TSS18232,TSS31494,TSS60381,TSS66774,TSS69695,TSS79312,TSS81973,TSS85898,TSS93981	4:42916659-42944752	261.92	yes	3	3	257.327	317.867	238.758	279.587	269.274	208.708
ENSMUSG00000062753	AI413582	TSS21263,TSS28804,TSS48059,TSS97185	17:27563574-27565749	261.608	yes	3	3	180.76	225.597	332.365	215.685	330.824	284.418
ENSMUSG00000046516	Cox17	TSS20708,TSS51527,TSS55494,TSS55496,TSS59033,TSS59158	16:38346990-38352763	249.77	yes	3	3	157.365	194.059	354.026	173.254	316.264	303.653
ENSMUSG00000059534	Uqcr10	TSS6045,TSS62883,TSS93542	11:4701972-4704342	269.39	yes	3	3	236.136	188.563	301.57	197.746	393.908	298.418
ENSMUSG00000039105	Atp6v1g1	TSS69801	4:63544771-63550750	299.707	yes	3	3	257.82	239.911	364.346	250.567	377.711	307.889
ENSMUSG00000093930	Hmgcs1	TSS90958	13:119690461-119708086	336.878	yes	3	3	428.885	358.726	367.788	330.376	268.293	267.2
ENSMUSG00000020153	Ndufs7	TSS13822,TSS27327,TSS36979,TSS56272,TSS56730,TSS75218	10:80249120-80256794	319.504	yes	3	3	409.67	304.115	243.035	439.938	266.684	253.581
ENSMUSG00000048076	Arf1	TSS12976,TSS58959	11:59211411-59228270	322.072	yes	3	3	373.201	300.974	302.581	362.374	308.458	284.841
ENSMUSG00000030007	Cct7	TSS82818	6:85451504-85468477	331.764	yes	3	3	414.138	317.25	300.556	337.896	308.867	311.877
ENSMUSG00000069372	Ctxn3	TSS1002	18:57468485-57478134	271.116	yes	3	3	276.069	211.875	295.068	199.356	338.601	305.726
ENSMUSG00000035674	Ndufa3	TSS25478,TSS44773,TSS44774,TSS44776,TSS82450,TSS86812	7:3617372-3620163	277.908	yes	3	3	254.735	223.899	299.475	232.835	372.983	283.518
ENSMUSG00000046721	Rpl14-ps1	TSS25670	7:45324940-45325651	273.759	yes	3	3	184.256	180.922	454.517	160.703	350.732	311.422
ENSMUSG00000100755	Rps23-ps1	TSS85572	3:37714739-37715164	261.919	yes	3	3	123.526	131.562	486.264	101.607	451.387	277.168
ENSMUSG00000039126	Prune2	TSS91815	19:16956117-17223932	274.125	yes	3	3	251.414	272.359	302.195	208.785	329.915	280.084
ENSMUSG00000030603	Psmc4	TSS16838,TSS25892,TSS43254,TSS47609,TSS67523	7:28041706-28050101	329.938	yes	3	3	461.523	263.214	336.163	403.728	249.529	265.473
ENSMUSG00000029752	Asns	TSS11459,TSS12401,TSS12402,TSS17107,TSS26506,TSS8478,TSS86310	6:7675168-7693254	328.878	yes	3	3	366.594	299.479	331.465	334.992	330.951	309.789
ENSMUSG00000001289	Pfdn5	TSS21649,TSS48485,TSS56129,TSS63261,TSS74030,TSS86559,TSS93223	15:102326115-102331873	251.101	yes	3	3	331.674	130.22	261.201	141.418	398.261	243.833
ENSMUSG00000061981	Flot2	TSS2100,TSS74709,TSS76883,TSS97864	11:78037930-78060434	302.28	yes	3	3	286.05	345.044	235.039	369.311	317.512	260.722
ENSMUSG00000032657	Fam189b	TSS12806,TSS21229,TSS22909,TSS45307,TSS53831,TSS59909,TSS65626,TSS79498,TSS88119,TSS94224	3:89183142-89189295	281.867	yes	3	3	153.429	439.591	197.396	362.969	270.424	267.395
ENSMUSG00000001794	Capns1	TSS101690,TSS18389,TSS27407,TSS29625,TSS36504,TSS57667,TSS64763	7:30186941-30195164	268.028	yes	3	3	236.761	260.597	239.593	302.641	326	242.576
ENSMUSG00000022658	Tagln3	TSS13335	16:45711229-45724608	281.006	yes	3	3	297.12	316.218	243.991	332.761	249.97	245.974
ENSMUSG00000020857	Nme2	TSS101205,TSS49203	11:93949813-93956259	289.693	yes	3	3	127.437	199.78	336.304	138.202	484.503	451.931
ENSMUSG00000019362	D8Ertd738e	TSS82647	8:84246236-84249761	289.04	yes	3	3	301.828	291.932	254.182	309.305	310.441	266.55
ENSMUSG00000022354	Ndufb9	TSS70946	15:58933809-58939489	257.929	yes	3	3	211.298	167.353	342.059	175.123	334.749	316.99
ENSMUSG00000045136	Tubb2b	TSS7741	13:34127007-34130354	335.94	yes	3	3	345.032	278.8	290.892	363.417	473.082	264.415
ENSMUSG00000003161	Sri	TSS1453,TSS20508,TSS3524,TSS60589,TSS88251,TSS94231,TSS98704	5:8046077-8069379	295.951	yes	3	3	323.938	290.167	279.789	299.842	330.668	251.302
ENSMUSG00000026895	Ndufa8	TSS6613	2:36036325-36049406	277.568	yes	3	3	247.471	242.627	283.652	251.532	306.529	333.596
ENSMUSG00000019877	Serinc1	TSS10602,TSS11334,TSS22237,TSS3107,TSS41999	10:57515773-57532530	306.339	yes	3	3	332.342	274.152	371.147	265.558	283.011	311.821
ENSMUSG00000022205	Sub1	TSS31371,TSS34731,TSS34869,TSS4665	15:11981338-11996983	261.217	yes	3	3	204.949	207.353	344.391	167.898	346.754	295.956
ENSMUSG00000024501	Dpysl3	TSS102498,TSS60134,TSS62108,TSS89473,TSS95232,TSS95519	18:43320978-43438286	322.913	yes	3	3	403.6	339.054	279.258	330.066	309.011	276.492
ENSMUSG00000002580	Mien1	TSS13268	11:98437707-98438991	265.447	yes	3	3	202.799	235.817	273.306	222.588	338.885	319.29
ENSMUSG00000006095	Tbcb	TSS53257,TSS80692,TSS94978	7:30224130-30232272	273.782	yes	3	3	283.422	261.511	229.06	307.35	307.902	253.45
ENSMUSG00000024953	Prdx5	TSS23407,TSS29063,TSS72356,TSS90233	19:6906696-6910106	264.693	yes	3	3	283.841	253.254	231.822	293.495	273.194	252.553
ENSMUSG00000021520	Uqcrb	TSS5710,TSS75643	13:66900616-66905378	257.943	yes	3	3	175.79	161.012	363.066	153.403	394.334	300.055
ENSMUSG00000072772	Grcc10	TSS49103,TSS58070,TSS72578,TSS95613	6:124739182-124741374	272.781	yes	3	3	321.254	234.51	238.728	269.71	344.428	228.057
ENSMUSG00000028081	Rps3a1	TSS41172	3:86137939-86142702	263.303	yes	3	3	220.925	169.356	372.478	177.73	298.922	340.404
ENSMUSG00000027805	Pfn2	TSS24432,TSS37447,TSS51182,TSS66217	3:57841894-57848079	286.617	yes	3	3	279.083	234.554	379.386	236.122	302.212	288.343
ENSMUSG00000059278	Naa38	TSS35548,TSS38094,TSS41745,TSS53867	11:69395486-69396680	270.562	yes	3	3	173.666	222.646	336.401	192.324	345.589	352.749
ENSMUSG00000047215	Rpl9	TSS30249,TSS30250,TSS36117,TSS40503,TSS49553,TSS49554,TSS6499,TSS71397,TSS77942,TSS84557,TSS97221	5:65388363-65391444	240.853	yes	3	3	176.656	110.253	360.954	109.855	362.936	324.465
ENSMUSG00000022452	Smdt1	TSS14071,TSS25419,TSS69265,TSS75599,TSS81958	15:82338958-82349091	258.784	yes	3	3	191.188	253.064	255.031	267.737	299.922	285.765
ENSMUSG00000038650	Rnh1	TSS24478,TSS76814	7:141160327-141172851	343.361	yes	3	3	445.798	276.313	316.965	409.889	289.652	321.547
ENSMUSG00000016252	Atp5e	TSS43378,TSS85836,TSS9351	2:174461071-174464105	214.29	yes	3	3	100.46	102.49	291.584	78.1389	370.88	342.189
ENSMUSG00000002980	Bcam	TSS2126,TSS26348,TSS4239,TSS69693	7:19756130-19771016	296.562	yes	3	3	136.329	499.763	208.917	345.27	264.201	324.889
ENSMUSG00000025781	Atp5c1	TSS11170,TSS19636,TSS4935,TSS53668,TSS70577,TSS72093,TSS91708	2:10056015-10080510	275.168	yes	3	3	254.62	209.14	353.524	210.358	352.341	271.026
ENSMUSG00000037916	Ndufv1	TSS103054,TSS1120,TSS14660,TSS15983,TSS34317,TSS34319,TSS48320,TSS80793,TSS82047,TSS88424,TSS88753	19:4007496-4012806	281.293	yes	3	3	297.173	300.966	263.221	339.026	259.492	227.88
ENSMUSG00000021660	Btf3	TSS23074,TSS23164,TSS4031,TSS68367,TSS77760	13:98309895-98317006	275.519	yes	3	3	248.602	189.606	343.622	209.643	343.517	318.126
ENSMUSG00000021196	Pfkp	TSS12319,TSS21342,TSS21791,TSS35396,TSS43042,TSS46740,TSS57127,TSS69136,TSS74116,TSS889	13:6579767-6648777	308.243	yes	3	3	404.372	361.4	293.086	332.14	237.414	221.047
ENSMUSG00000021493	Pdlim7	TSS28628,TSS31229,TSS66981,TSS70776,TSS90892,TSS9501,TSS9506,TSS9507	13:55495794-55513676	284.285	yes	3	3	236.254	335.119	217.884	374.43	278.02	264.002
ENSMUSG00000041028	Ghitm	TSS23822,TSS58856	14:37120443-37135322	293.307	yes	3	3	331.736	283.371	324.839	273.031	283.719	263.149
ENSMUSG00000016427	Ndufa1	TSS56439	X:37187587-37191163	238.59	yes	3	3	173.582	169.053	304.849	162.184	336.141	285.731
ENSMUSG00000073616	Myeov2	TSS61034,TSS93566,TSS96674,TSS9733	1:92637144-92641985	223.368	yes	3	3	100.947	130.251	304.147	99.9522	360.856	344.055
ENSMUSG00000039195	1110008P14Rik	TSS47800,TSS82640	2:32377096-32381938	257.869	yes	3	3	175.636	315.023	248.011	276.007	319.114	213.425
ENSMUSG00000022935	Grik1	TSS75889	16:87896195-88056176	270.864	yes	3	3	365.503	300.446	256.3	263.77	227.851	211.313
ENSMUSG00000023913	Pla2g7	TSS28908,TSS39502,TSS64741,TSS65532,TSS84848,TSS95829	17:43568097-43612201	260.92	yes	3	3	319.293	258.845	267.356	240.413	256.437	223.174
ENSMUSG00000028062	Lamtor2	TSS103062,TSS31610,TSS45449,TSS48802,TSS71751	3:88549818-88553074	282.804	yes	3	3	296.214	261.032	256.912	288.647	343.15	250.867
ENSMUSG00000037563	Rps16	TSS15397,TSS44220,TSS85186	7:28350651-28352696	248.714	yes	3	3	191.953	175.426	353.196	161.132	327.808	282.769
ENSMUSG00000027012	Dync1i2	TSS13738,TSS23874,TSS28916,TSS32935,TSS37015,TSS42548,TSS47726,TSS62983,TSS66823,TSS80681,TSS94782	2:71211705-71263303	287.811	yes	3	3	340.129	274.042	323.73	265.522	277.563	245.883
ENSMUSG00000090733	Rps27	TSS318,TSS39255,TSS66937,TSS66938,TSS66939,TSS66940,TSS78401,TSS97688,TSS97692	3:90212521-90213651	222.641	yes	3	3	175.048	104.645	274.91	114.489	348.17	318.585
ENSMUSG00000021290	2010107E04Rik	TSS25226	12:111961375-111966977	217.992	yes	3	3	123.989	148.817	279.382	119.064	347.37	289.332
ENSMUSG00000024758	Rtn3	TSS29046,TSS48926,TSS59895	19:7425900-7483289	243.566	yes	3	3	158.232	247.06	268.334	213.16	290.728	283.884
ENSMUSG00000024158	Hagh	TSS22354,TSS2563,TSS27669,TSS27674,TSS71464,TSS88936,TSS91981	17:24840142-24864450	270.9	yes	3	3	275.832	257.804	289.238	281.158	296.312	225.056
ENSMUSG00000021486	Prelid1	TSS65513	13:55322054-55325271	260.823	yes	3	3	269.098	290.977	212.706	305.738	258.007	228.411
ENSMUSG00000062006	Rpl34	TSS243,TSS246,TSS59245,TSS59253,TSS63664,TSS84217,TSS91937,TSS95918	3:130726830-130730398	221.432	yes	3	3	133.413	130.451	298.072	127.557	359.53	279.569
ENSMUSG00000031748	Gnao1	TSS15996,TSS23829,TSS23959,TSS27004,TSS42710,TSS43066,TSS46730,TSS69896,TSS82683,TSS96736	8:93809965-93969388	233.71	yes	3	3	194.579	238.909	223.281	232.524	295.48	217.487
ENSMUSG00000030744	Rps3	TSS48835,TSS70041,TSS75756,TSS7599	7:99477895-99483738	244.601	yes	3	3	237.386	150.213	341.452	187.391	304.975	246.189
ENSMUSG00000001420	Tmem79	TSS26912,TSS41712,TSS58622,TSS93351	3:88328654-88336148	257.892	yes	3	3	255.481	400.056	175.089	316.513	191.358	208.856
ENSMUSG00000008658	Rbfox1	TSS32126,TSS93071	16:6809221-7412479	280.309	yes	3	3	373.36	288.84	267.189	335.804	223.842	192.816
ENSMUSG00000062580	Timm17a	TSS65181,TSS69130,TSS94906,TSS98274	1:135295212-135313778	274.815	yes	3	3	334.243	213.769	272.928	267.369	317.148	243.433
ENSMUSG00000019494	Cops6	TSS160,TSS44332,TSS76681,TSS76684,TSS79934	5:138161070-138164646	267.999	yes	3	3	285.063	249.051	244.949	280.765	276.168	271.996
ENSMUSG00000091537	Tma7	TSS24831,TSS35039,TSS44119	9:109074567-109082587	223.581	yes	3	3	136.446	146.929	335.577	124.562	365.138	232.833
ENSMUSG00000004267	Eno2	TSS14388,TSS17057,TSS17058,TSS35087,TSS37412,TSS54094,TSS61901,TSS61902,TSS61905,TSS66591,TSS70875,TSS71485,TSS83562,TSS94833	6:124760052-124769673	273.706	yes	3	3	350.553	274.81	249.519	319.995	224.095	223.265
ENSMUSG00000035199	Arl6ip5	TSS7229	6:97210688-97233315	270.574	yes	3	3	242.192	172.849	349.835	218.796	354.125	285.646
ENSMUSG00000021606	Ndufs6	TSS67430,TSS98556	13:73319873-73328542	229.478	yes	3	3	188.902	153.806	331.825	150.905	299.654	251.776
ENSMUSG00000057863	Rpl36	TSS45884	17:56613394-56614243	245.027	yes	3	3	252.379	171.437	240.674	226.866	311.457	267.35
ENSMUSG00000021218	Gdi2	TSS43905	13:3538074-3566261	272.324	yes	3	3	263.062	257.718	305.628	251.513	252.272	303.754
ENSMUSG00000023832	Acat2	TSS102416,TSS55114,TSS95193	17:12942889-12960747	278.057	yes	3	3	375.517	300.583	272.321	288.355	216.247	215.317
ENSMUSG00000061904	Slc25a3	TSS100840,TSS22146,TSS22879,TSS39069,TSS58372,TSS68871,TSS89021,TSS96717	10:91116573-91124059	246.368	yes	3	3	185.833	244.986	255.187	261.678	264.777	265.745
ENSMUSG00000032112	Trappc4	TSS60347	9:44403760-44407548	257.51	yes	3	3	284.939	224.858	274.787	257.657	285.567	217.254
ENSMUSG00000025203	Scd2	TSS61309	19:44293675-44306864	257.78	yes	3	3	300.473	291.564	258.868	243.722	241.789	210.266
ENSMUSG00000001123	Lgals9	TSS17436,TSS24084,TSS63011,TSS75142	11:78962973-78984946	294.86	yes	3	3	383.753	305.287	235.621	330.213	300.74	213.543
ENSMUSG00000021273	Fdft1	TSS84458	14:63145152-63177793	263.971	yes	3	3	333.428	244.449	258.078	282.632	257.494	207.743
ENSMUSG00000053291	Rab4b	TSS45122,TSS45125,TSS54600,TSS77881,TSS79306,TSS83227,TSS90894,TSS98613	7:27168423-27178896	261.382	yes	3	3	214.899	287.811	263.702	301.963	277.153	222.763
ENSMUSG00000025959	Klf7	TSS10105,TSS6707,TSS94316	1:64029446-64122282	263.678	yes	3	3	301.863	279.176	212.556	331.156	243.832	213.482
ENSMUSG00000024847	Aip	TSS12686,TSS19527,TSS27632,TSS563,TSS78648	19:4114445-4125858	252.363	yes	3	3	306.402	239.962	189.219	300.547	259.204	218.844
ENSMUSG00000048307	Ankrd46	TSS99126	15:36477667-36496791	278.097	yes	3	3	336.096	256.663	287.998	281.569	246.274	259.984
ENSMUSG00000078695	Cisd3	TSS43906,TSS69792,TSS88207,TSS99936	11:97685825-97688621	252.366	yes	3	3	289.366	263.433	231.34	258.247	263.712	208.1
ENSMUSG00000024261	Syt4	TSS65650	18:31437807-31447415	281.165	yes	3	3	310.375	249.658	354.261	250.764	249.933	271.998
ENSMUSG00000003363	Pld3	TSS14952,TSS17642,TSS17645,TSS48990,TSS53561,TSS66883,TSS74492,TSS89224	7:27531999-27553218	265.265	yes	3	3	372.144	274.437	191.779	334.576	188.871	229.783
ENSMUSG00000031996	Aplp2	TSS15714	9:31149556-31211815	244.638	yes	3	3	244.956	324.949	222.173	242.858	218.512	214.378
ENSMUSG00000090667	Gm765	TSS67792	6:98238013-98342754	259.959	yes	3	3	327.757	274.823	292.139	231.919	221.418	211.699
ENSMUSG00000027907	S100a11	TSS22872	3:93520487-93526287	336.145	yes	3	3	336.233	194.589	336.63	351.83	374.996	422.59
ENSMUSG00000051207	Mrgprd	TSS79743	7:145314834-145324059	218.663	yes	3	3	257.182	309.499	159.601	237.873	182.855	164.966
ENSMUSG00000026860	Sh3glb2	TSS100787,TSS100788,TSS17120,TSS35472,TSS35647,TSS43974,TSS43976,TSS54945,TSS6453,TSS67269,TSS69064,TSS82087,TSS82090,TSS92024	2:30344808-30359337	239.602	yes	3	3	222.377	277.256	213.801	313.634	227.191	183.352
ENSMUSG00000087679	C330006A16Rik	TSS102124,TSS92516	2:26136813-26140521	247.222	yes	3	3	281.309	240.423	239.924	255.079	227.613	238.984
ENSMUSG00000024966	Stip1	TSS25949	19:7020695-7040026	234.341	yes	3	3	279.987	252.699	229.673	217.284	202.971	223.432
ENSMUSG00000047547	Cltb	TSS2074,TSS82773,TSS9065	13:54592400-54611344	262.247	yes	3	3	176.285	281.654	281.319	273.961	261.823	298.438
ENSMUSG00000071644	Eef1g	TSS6858,TSS70090,TSS77048,TSS77261	19:8967040-8978479	250.583	yes	3	3	285.064	218.155	241.607	260.539	245.649	252.485
ENSMUSG00000037960	1110007C09Rik	TSS96805	13:49202950-49216026	262.915	yes	3	3	214.563	274.302	242.904	358.412	237.852	249.455
ENSMUSG00000020444	Guk1	TSS100110,TSS102999,TSS29217,TSS34231,TSS56049,TSS90224	11:59183874-59192212	244.048	yes	3	3	259.006	199.652	197.267	252.88	317.385	238.098
ENSMUSG00000031422	Morf4l2	TSS102667,TSS13779,TSS14329,TSS27168,TSS27171,TSS43120,TSS52245,TSS71048,TSS96783,TSS98783,TSS99320,TSS99924	X:136732941-136743690	251.061	yes	3	3	258.607	218.965	293.52	235.461	214.085	285.728
ENSMUSG00000074657	Kif5a	TSS7244	10:127225695-127263363	240.158	yes	3	3	324.534	281.449	201.753	244.604	191.893	196.714
ENSMUSG00000053565	Eif3k	TSS1415	7:28971372-28981814	240.704	yes	3	3	319.478	200.621	215.756	272.217	216.812	219.341
ENSMUSG00000060126	Tpt1	TSS101230,TSS30881,TSS3326,TSS33953,TSS33954,TSS87346,TSS91352,TSS99090	14:75845092-75848525	227.323	yes	3	3	176.481	202.56	244.331	226.497	256.812	257.258
ENSMUSG00000045128	Rpl18a	TSS42968	8:70894721-70897443	239.309	yes	3	3	277.824	197.051	238.829	254.135	247.319	220.696
ENSMUSG00000037058	Paip2	TSS101050,TSS26271,TSS32834,TSS65521,TSS71091,TSS90219,TSS94003	18:35598616-35617186	227.404	yes	3	3	201.131	167.017	286.795	171.107	272.558	265.815
ENSMUSG00000062647	Rpl7a	TSS12230,TSS25084,TSS29013,TSS44366,TSS71526,TSS814,TSS85694	2:26910763-26913318	221.997	yes	3	3	250.654	185.76	224.465	225.568	224.563	220.975
ENSMUSG00000025630	Hprt	TSS21730	X:52988136-53021659	232.796	yes	3	3	194.393	138.102	307.082	147.872	265.777	343.548
ENSMUSG00000028932	Psmc2	TSS82288,TSS97441	5:21785282-21803787	243.877	yes	3	3	284.07	204.652	272.453	233.336	217.618	251.133
ENSMUSG00000021190	Lgmn	TSS39240,TSS65605,TSS95946	12:102394083-102439813	276.129	yes	3	3	320.57	417.94	171.858	400.007	156.639	189.76
ENSMUSG00000050043	Tmx2	TSS20783,TSS34624,TSS51693,TSS53992,TSS53995,TSS73903	2:84671315-84679140	237.795	yes	3	3	289.837	255.578	244.933	237.464	207.607	191.352
ENSMUSG00000030707	Coro1a	TSS101498,TSS14333,TSS34761,TSS53446,TSS58644,TSS60243,TSS61503,TSS71186,TSS83196,TSS98691,TSS99272	7:126699772-126707787	221.014	yes	3	3	229.628	252.841	149.577	305.139	228.79	160.106
ENSMUSG00000098274	Rpl24	TSS61622,TSS66742,TSS7287,TSS77928	16:55966274-55971435	226.397	yes	3	3	162.073	146.859	324.891	145.089	283.746	295.723
ENSMUSG00000020585	Laptm4a	TSS34246	12:8921663-8938742	245.221	yes	3	3	265.437	200.024	278.854	209.253	295.209	222.552
ENSMUSG00000022193	Psmb5	TSS40446	14:54614119-54617995	220.758	yes	3	3	202.497	199.141	183.584	235.919	241.175	262.23
ENSMUSG00000023010	Tmbim6	TSS13897,TSS24675,TSS30418,TSS50454,TSS75754,TSS80506,TSS91372,TSS95430	15:99392881-99410049	273.421	yes	3	3	345.128	281.678	214.323	316.768	237.301	245.329
ENSMUSG00000007041	Clic1	TSS6634,TSS89884	17:35049965-35058749	259.004	yes	3	3	273.293	204.41	300.947	235.463	257.853	282.061
ENSMUSG00000005610	Eif4g2	TSS11428,TSS23111,TSS23118,TSS35318,TSS44335,TSS49779,TSS49973,TSS52781,TSS59770,TSS62439,TSS64770,TSS76390,TSS82312,TSS88046	7:111070567-111083030	250.844	yes	3	3	286.585	224.192	313.515	221.261	220.879	238.631
ENSMUSG00000036398	Ppp1r11	TSS35503,TSS6923,TSS87889	17:36948355-36951741	226.47	yes	3	3	294.445	202.8	201.05	243.796	227.753	188.973
ENSMUSG00000006941	Eif1b	TSS10291	9:120492605-120495327	223.242	yes	3	3	178.594	186.865	312.323	191.758	227.534	242.38
ENSMUSG00000031176	Dynlt3	TSS39864,TSS55692,TSS8750	X:9654266-9663003	230.955	yes	3	3	214.484	168.332	310.059	154.18	285.513	253.16
ENSMUSG00000030057	Cnbp	TSS11729,TSS15793,TSS38548,TSS92625	6:87842614-87851106	254.095	yes	3	3	278.983	187.954	310.732	223.535	250.439	272.926
ENSMUSG00000028648	Ndufs5	TSS1216,TSS20619,TSS99052,TSS99056	4:123712709-123718202	206.264	yes	3	3	155.538	173.394	240.741	186.283	259.882	221.747
ENSMUSG00000024639	Gnaq	TSS23888,TSS59782,TSS77967	19:16132830-16387463	219.853	yes	3	3	294.294	241.929	232.145	182.203	227.926	140.619
ENSMUSG00000001416	Cct3	TSS19496,TSS23489,TSS50218,TSS60085,TSS84470,TSS9028,TSS9066,TSS94580,TSS96141,TSS96142	3:88297115-88321767	231.105	yes	3	3	273.682	207.492	254.056	226.203	199.124	226.07
ENSMUSG00000071379	Hpcal1	TSS44534	12:17690813-17791926	255.746	yes	3	3	227.926	266.238	213.985	295.612	281.813	248.901
ENSMUSG00000029088	Kcnip4	TSS30033,TSS35589,TSS50034,TSS54889,TSS59401,TSS80707,TSS92498,TSS98665	5:48389501-49524907	227.567	yes	3	3	281.849	201.036	277.508	190.169	204.585	210.255
ENSMUSG00000032412	Atp1b3	TSS33762,TSS63025,TSS68599	9:96332654-96364442	205.908	yes	3	3	67.8199	302.575	147.513	248.345	250.364	218.829
ENSMUSG00000027533	Fabp5	TSS58512,TSS93764	3:10012547-10016607	229.675	yes	3	3	228.219	176.576	292.226	205.955	240.172	234.904
ENSMUSG00000028691	Prdx1	TSS27575,TSS35316,TSS73514,TSS85347,TSS97102	4:116685543-116700822	230.463	yes	3	3	211.222	150.229	307.948	140.44	312.729	260.209
ENSMUSG00000020219	Timm13	TSS63374	10:80899449-80900969	204.152	yes	3	3	188.466	213.328	162.791	238.004	226.36	195.964
ENSMUSG00000049299	Trappc1	TSS21517,TSS2396,TSS36858,TSS59226,TSS87917	11:69323979-69325793	220.785	yes	3	3	238.398	202.885	216.522	225.472	253.831	187.6
ENSMUSG00000032383	Ppib	TSS62068	9:66060168-66066629	231.025	yes	3	3	264.181	189.56	264.179	226.545	260.964	180.72
ENSMUSG00000059734	Ndufs8	TSS26879	19:3908869-3912717	219.29	yes	3	3	253.979	181.588	161.329	229.968	268.326	220.551
ENSMUSG00000027131	Emc4	TSS37735,TSS37738	2:112363010-112368027	231.431	yes	3	3	169.472	236.196	233.438	223.906	246.795	278.779
ENSMUSG00000002768	Mea1	TSS27009	17:46681136-46683105	242.991	yes	3	3	237.132	216.226	290.485	221.424	258.491	234.19
ENSMUSG00000051851	Cxx1c	TSS1878	X:53608031-53608432	239.395	yes	3	3	304.091	227.998	199.376	296.543	212.424	195.936
ENSMUSG00000029993	Nfu1	TSS4376,TSS56088,TSS93793,TSS98002	6:87009235-87028461	203.76	yes	3	3	225.748	183.555	205.31	205.189	235.906	166.85
ENSMUSG00000018326	Ywhab	TSS78864,TSS87188	2:163994959-164018588	211.289	yes	3	3	167.206	206.976	216.364	214.374	224.671	238.142
ENSMUSG00000038633	Degs1	TSS27792,TSS53745	1:182275771-182282804	235.158	yes	3	3	239.439	234.208	255.221	228.023	231.1	222.955
ENSMUSG00000031672	Got2	TSS50683,TSS62059	8:95864133-95888547	251.132	yes	3	3	326.506	248.102	223.801	291.348	232.622	184.411
ENSMUSG00000008892	Vdac3	TSS36599	8:22577074-22593813	231.867	yes	3	3	228.021	175.204	276.183	191.184	263.041	257.57
ENSMUSG00000016541	Atxn10	TSS28464	15:85336380-85463836	241.129	yes	3	3	253.145	231.005	231.122	259.083	231.569	240.851
ENSMUSG00000031059	Ndufb11	TSS76304	X:20615325-20617619	201.813	yes	3	3	160.014	147.213	254.721	159.203	289.886	199.841
ENSMUSG00000037351	Actr1b	TSS10716,TSS19217,TSS28987,TSS44450,TSS4791,TSS60846,TSS71463	1:36698113-36714422	238.592	yes	3	3	280.654	247.866	192.249	257.424	241.675	211.686
ENSMUSG00000000563	Atp5f1	TSS23985,TSS38012,TSS42587,TSS57227,TSS63067,TSS72481	3:105942697-105960099	218.918	yes	3	3	214.71	173.295	273.181	179.639	251.856	220.825
ENSMUSG00000034187	Nsf	TSS14433,TSS26511,TSS33680,TSS4191,TSS43008,TSS59159,TSS64456,TSS69348	11:103821781-103954056	244.792	yes	3	3	332.631	282.184	240.237	261.78	173.622	178.301
ENSMUSG00000034731	Dgkh	TSS89726	14:78569608-78725089	223.302	yes	3	3	320.567	195.981	230.26	193.411	212.811	186.782
ENSMUSG00000036299	BC031181	TSS83925	18:75005899-75009933	213.349	yes	3	3	209.636	191.197	221.727	201.106	234.444	221.983
ENSMUSG00000025967	Eef1b2	TSS29560,TSS66286,TSS66408,TSS77862,TSS8296,TSS89431,TSS89432,TSS97135	1:63176824-63180486	216.248	yes	3	3	198.242	146.595	285.002	169.161	243.852	254.637
ENSMUSG00000050711	Scg2	TSS1605,TSS23948	1:79434668-79440120	257.075	yes	3	3	320.585	212.898	252.902	252.743	272.568	230.755
ENSMUSG00000028495	Rps6	TSS14382,TSS23795,TSS33562,TSS63902	4:86854659-86857412	216.871	yes	3	3	250.57	147.29	246.637	193.236	239.399	224.092
ENSMUSG00000037072	Sep15	TSS102520,TSS62599,TSS792,TSS8970,TSS92443,TSS99749	3:144570303-144597680	201.002	yes	3	3	201.292	162.884	232.482	157.521	234.319	217.516
ENSMUSG00000020402	Vdac1	TSS11720,TSS23749,TSS29973,TSS66803,TSS97449	11:52360859-52389397	241.051	yes	3	3	331.312	274.972	166.163	270.307	249.027	154.524
ENSMUSG00000021917	Spcs1	TSS22977,TSS3842,TSS54304,TSS68804,TSS8130,TSS8132,TSS8133	14:30999825-31001672	196.509	yes	3	3	179.736	144.675	274.487	134.355	240.951	204.85
ENSMUSG00000020230	Prmt2	TSS12279,TSS16840,TSS25049,TSS36328,TSS70975,TSS70979,TSS70980	10:76207221-76237865	243.911	yes	3	3	312.891	243.106	221.697	284.658	191.555	209.557
ENSMUSG00000038555	Reep2	TSS67010	18:34840588-34847463	238.188	yes	3	3	205.08	331.012	156.663	311.892	211.484	212.999
ENSMUSG00000021957	Tkt	TSS10295,TSS17818,TSS34073,TSS50703,TSS84528	14:30548358-30574722	244.437	yes	3	3	318.228	277.932	192.175	300.119	205.876	172.294
ENSMUSG00000024944	Arl2	TSS30176,TSS75580,TSS76845	19:6134373-6141406	222.058	yes	3	3	253.247	213.796	174.931	274.966	199.254	216.155
ENSMUSG00000050608	Minos1	TSS51810,TSS87255,TSS91747,TSS97068	4:139101813-139131113	192.7	yes	3	3	161.19	133.954	166.901	141.488	289.213	263.454
ENSMUSG00000019795	Pcmt1	TSS1211,TSS43151,TSS43152,TSS45879,TSS4707,TSS50555,TSS803,TSS85940	10:7629372-7681136	218.427	yes	3	3	244.741	187.42	226.474	209.925	211.971	230.028
ENSMUSG00000020736	Nt5c	TSS101680,TSS27559,TSS44120,TSS70734,TSS71433	11:115490419-115491862	202.773	yes	3	3	187.984	151.853	179.41	192.288	266.401	238.705
ENSMUSG00000099560	Mrgprx3-ps	TSS95123	7:47309377-47310295	213.839	yes	3	3	286.182	244.449	166.568	220.478	165.146	200.213
ENSMUSG00000042043	Tbca	TSS80517	13:94788942-94842899	188.003	yes	3	3	128.545	126.845	256.579	115.825	257.759	242.464
ENSMUSG00000018287	Spag7	TSS40061,TSS55402,TSS78175,TSS93523	11:70663770-70669416	222.855	yes	3	3	257.51	178.442	206.832	237.252	237.074	220.021
ENSMUSG00000005103	Wdr1	TSS11918,TSS31094,TSS32671,TSS34042,TSS3823,TSS57517,TSS5837,TSS66453,TSS79111,TSS96145	5:38526812-38563221	254.701	yes	3	3	324.102	298.781	231.56	294.667	191.416	187.682
ENSMUSG00000042712	Wbp5	TSS28730,TSS56269	X:136245078-136247139	178.126	yes	3	3	172.587	136.38	213.251	137.359	234.228	174.95
ENSMUSG00000034006	Pqlc1	TSS18371,TSS22390,TSS30635,TSS52964,TSS5616,TSS80854,TSS83190,TSS9021,TSS93818,TSS99922	18:80253291-80292725	251.847	yes	3	3	243.163	293.582	250.376	275.235	212.627	236.097
ENSMUSG00000023089	Ndufa5	TSS31723,TSS34194,TSS75251,TSS77534	6:24518665-24528013	188.155	yes	3	3	153.749	140.094	221.441	132.594	266.397	214.658
ENSMUSG00000004032	Gstm5	TSS15201,TSS34428,TSS61951,TSS69495,TSS79844,TSS80910	3:107895820-107898686	213.648	yes	3	3	193.452	152.274	276.154	171.735	240.146	248.129
ENSMUSG00000018042	Cyb5r3	TSS48231,TSS64574,TSS65893	15:83153493-83172592	238.928	yes	3	3	223.607	252.27	184.49	336.031	204.284	232.887
ENSMUSG00000025228	Actr1a	TSS96462	19:46376813-46395735	226.732	yes	3	3	228.076	260.633	171.007	255.285	203.274	242.115
ENSMUSG00000003033	Ap1m1	TSS16573,TSS17334,TSS20010,TSS38732,TSS80664	8:72240017-72257385	228.479	yes	3	3	280.706	241.885	177.421	276.271	211.176	183.416
ENSMUSG00000021024	Psma6	TSS23884,TSS2686,TSS62271,TSS67664	12:55384221-55418454	187.055	yes	3	3	161.141	122.547	247.112	119.226	248.38	223.925
ENSMUSG00000022400	Rbx1	TSS18005	15:81466315-81476369	199.698	yes	3	3	211.295	158.944	223.876	166.011	224.925	213.14
ENSMUSG00000016534	Lamp2	TSS67184,TSS7139,TSS83646	X:38401356-38456454	234.578	yes	3	3	272.184	239.299	243.41	206.954	242.494	203.129
ENSMUSG00000031667	Aktip	TSS26867,TSS26869,TSS56612,TSS60727,TSS75137,TSS75357	8:91112040-91134465	206.856	yes	3	3	188.982	201.39	232.49	184.923	215.255	218.096
ENSMUSG00000058546	Rpl23a	TSS15381,TSS19059,TSS45431	11:78180931-78183584	193.208	yes	3	3	184.789	139.172	224.708	159.143	234.272	217.161
ENSMUSG00000039706	Ldb2	TSS27170,TSS35784,TSS36986,TSS86712,TSS94422,TSS9605,TSS99794	5:44472131-44799680	229.976	yes	3	3	339.316	252.369	158.054	343.822	151.997	134.299
ENSMUSG00000065990	Aurkaip1	TSS12987,TSS32613,TSS50759,TSS5842,TSS63406,TSS63411	4:155831271-155833130	210.979	yes	3	3	208.573	191.536	189.742	229.257	241.225	205.539
ENSMUSG00000075702	Selm	TSS10784,TSS44877,TSS85302	11:3514683-3517351	205.197	yes	3	3	154.944	211.027	205.816	234.313	236.58	188.503
ENSMUSG00000049751	Rpl36al	TSS43877,TSS53011,TSS74508	12:69182730-69184083	186.842	yes	3	3	140.37	126.586	280.684	126.509	252.588	194.314
ENSMUSG00000090000	Ier3ip1	TSS31474,TSS33598,TSS73399,TSS79559	18:76930016-76941605	235.234	yes	3	3	56.3414	198.294	285.162	229.178	310.727	331.704
ENSMUSG00000015671	Psma2	TSS30215	13:14613241-14625671	215.146	yes	3	3	207.155	155.344	222.783	163.351	274.766	267.479
ENSMUSG00000024425	Ndfip1	TSS54686	18:38418974-38464399	207.075	yes	3	3	33.111	334.349	59.9975	306.246	138.336	370.411
ENSMUSG00000020022	Ndufa12	TSS13173,TSS63152,TSS82086,TSS94776	10:94198954-94221443	179.024	yes	3	3	145.54	144.131	233.025	141.851	219.138	190.458
ENSMUSG00000024587	Nars	TSS20650	18:64499664-64516557	250.807	yes	3	3	280.778	255.036	282.116	227.238	225.892	233.779
ENSMUSG00000026750	Psmb7	TSS3732,TSS85840	2:38588035-38644087	206.603	yes	3	3	202.542	159.116	227.888	184.303	230.657	235.111
ENSMUSG00000027248	Pdia3	TSS18099,TSS64489,TSS69958,TSS74858	2:121413774-121438687	207.285	yes	3	3	198.574	258.749	199.138	227.214	152.862	207.176
ENSMUSG00000004070	Hmox2	TSS23370,TSS54277,TSS64043,TSS64952,TSS74275,TSS82945	16:4726360-4766742	220.601	yes	3	3	295.155	200.505	185.516	228.075	269.867	144.487
ENSMUSG00000033940	Brk1	TSS57539	6:113604771-113616948	206.177	yes	3	3	201.784	167.91	229.174	182.583	242.803	212.806
ENSMUSG00000079477	Rab7	TSS1825,TSS47749,TSS53231,TSS90975	6:87999105-88045270	220.862	yes	3	3	233.545	216.455	207.974	241.044	211.995	214.162
ENSMUSG00000026864	Hspa5	TSS13344,TSS13450,TSS13455,TSS28813,TSS29256,TSS91940	2:34771969-34777547	228.792	yes	3	3	225.89	265.706	242.737	241.351	179.157	217.909
ENSMUSG00000034120	Srsf2	TSS2183,TSS23538,TSS70428,TSS71739,TSS7964	11:116849900-116853094	63.6046	yes	2	2	0	21.2628	92.9257	0	72.8284	194.611
ENSMUSG00000071014	Ndufb6	TSS34839,TSS44101	4:40270590-40279421	180.557	yes	3	3	79.6606	122.988	253.023	104.359	285.9	237.412
ENSMUSG00000032959	Pebp1	TSS42250,TSS57489,TSS58618,TSS83950	5:117282653-117287625	201.549	yes	3	3	180.821	182.039	207.734	207.978	235.82	194.901
ENSMUSG00000060802	B2m	TSS71287	2:122147685-122153083	215.265	yes	3	3	201.364	168.141	237.963	169.44	274.588	240.096
ENSMUSG00000004849	Ap1s1	TSS36665,TSS47009,TSS53604,TSS60070,TSS97174	5:137034992-137046135	220.122	yes	3	3	180.282	212.083	185.279	234.149	232.056	276.884
ENSMUSG00000029066	Mrpl20	TSS12517,TSS65464,TSS75465,TSS84364,TSS89534,TSS96749	4:155802877-155809975	186.784	yes	3	3	135.182	122.699	313.8	117.784	210.747	220.491
ENSMUSG00000028797	Tmem234	TSS11757,TSS11761,TSS30899,TSS30901,TSS46952,TSS47968,TSS49473,TSS49474,TSS49475,TSS49476,TSS49478,TSS51475,TSS70967,TSS76739,TSS81829,TSS89804,TSS9796	4:129600667-129624059	211.574	yes	3	3	209.742	185.172	222.232	208.479	234.88	208.941
ENSMUSG00000005054	Cstb	TSS25826	10:78425669-78427619	190.505	yes	3	3	126.239	146.939	272.986	122.985	223.671	250.21
ENSMUSG00000041453	Rpl21	TSS12811,TSS53305,TSS58038,TSS69523,TSS82619,TSS8806	5:146832889-146837032	195.487	yes	3	3	210.143	155.372	208.789	184.725	229.432	184.462
ENSMUSG00000021091	Serpina3n	TSS9596	12:104406728-104414329	228.777	yes	3	3	328.591	240.726	198.635	255.596	186.883	162.233
ENSMUSG00000073155	1810058I24Rik	TSS100128,TSS73000,TSS83986	6:35252653-35263496	190.544	yes	3	3	210.694	178.115	162.256	209.525	214.132	168.545
ENSMUSG00000031839	Hsbp1	TSS100701	8:119344537-119348927	193.871	yes	3	3	199.948	153.981	185.024	172.076	239.526	212.669
ENSMUSG00000031320	Rps4x	TSS102694,TSS10685,TSS53511	X:102184940-102189394	195.144	yes	3	3	185.23	147.93	242.755	166.213	236.628	192.109
ENSMUSG00000040479	Dgkz	TSS100652,TSS1790,TSS22771,TSS27177,TSS28275,TSS3620,TSS43768,TSS47448,TSS49654,TSS52297,TSS53317,TSS91673,TSS97597	2:91932823-91975864	142.788	yes	3	3	98.864	145.332	128.188	157.312	206.166	120.867
ENSMUSG00000025613	Cct8	TSS11925,TSS22817,TSS23269,TSS26299,TSS50032,TSS61435,TSS71142,TSS76108,TSS907	16:87483325-87495873	210.75	yes	3	3	234.43	194.074	226.901	198.952	214.081	196.061
ENSMUSG00000077450	Rab11b	TSS25584,TSS60763,TSS62856,TSS65140,TSS95085	17:33742483-33760530	217.268	yes	3	3	312.364	208.529	169.096	265.452	169.634	178.533
ENSMUSG00000031604	Msmo1	TSS10330,TSS23728,TSS77912,TSS86835,TSS87759,TSS94553	8:64718138-64733792	209.98	yes	3	3	189.215	201.217	275.168	187.366	213.919	192.993
ENSMUSG00000090247	Bloc1s1	TSS44057,TSS61943,TSS62634	10:128917881-128924035	171.74	yes	3	3	176.846	128.717	188.024	157.035	210.818	169.001
ENSMUSG00000070304	Scn2b	TSS37223,TSS40564	9:45117875-45130070	195.638	yes	3	3	260.799	178.489	193.935	186.792	195.855	157.956
ENSMUSG00000008036	Ap2s1	TSS25919,TSS54820	7:16738409-16749294	186.123	yes	3	3	129.196	237.876	155.715	223.681	167.495	202.774
ENSMUSG00000031950	Gabarapl2	TSS12364,TSS32906,TSS4834	8:111940702-111953612	187.283	yes	3	3	179.828	121.749	236.943	147.565	231.528	206.082
ENSMUSG00000007721	Ccdc124	TSS47920	8:70868226-70873490	204.957	yes	3	3	143.753	264.057	135.542	313.636	193.009	179.743
ENSMUSG00000020894	Vamp2	TSS33968,TSS40214,TSS53283,TSS79760,TSS99101	11:69088489-69092384	174.901	yes	3	3	51.6344	252.255	86.5388	237.891	182.205	238.88
ENSMUSG00000006273	Atp6v1b2	TSS101964,TSS40474,TSS47645,TSS55964,TSS64740,TSS82568	8:69088645-69113711	198.299	yes	3	3	187.63	215.661	207.018	197.363	195.213	186.907
ENSMUSG00000038803	Ost4	TSS41545,TSS7574	5:30905884-30907788	171.474	yes	3	3	134.958	163.87	193.716	148.741	222.487	165.07
ENSMUSG00000071072	Ptges3	TSS51704,TSS56656,TSS63225	10:128058953-128077272	179.5	yes	3	3	150.304	156.286	209.75	131.608	235.407	193.643
ENSMUSG00000005625	Psmd4	TSS18934,TSS24572,TSS28325,TSS28326,TSS30061,TSS55805,TSS9197,TSS9205	3:95032693-95042614	185.619	yes	3	3	197.377	194.231	153.141	224.035	153.011	191.919
ENSMUSG00000033916	Chmp2a	TSS31306	7:13032005-13034777	192.001	yes	3	3	197.023	136.693	191.425	174.178	235.586	217.1
ENSMUSG00000034403	Pja1	TSS19831,TSS39103,TSS5294,TSS62600,TSS8299	X:99465733-99471273	206.813	yes	3	3	267.208	229.097	151.229	243.633	173.826	175.887
ENSMUSG00000028478	Clta	TSS20077,TSS31677,TSS50986,TSS54971,TSS77471	4:44004451-44032846	167.503	yes	3	3	101.874	165.077	178.24	148.96	189.868	220.997
ENSMUSG00000038717	Atp5l	TSS60880	9:44913249-44920742	163.002	yes	3	3	90.7603	112.683	241.008	86.1243	246.989	200.448
ENSMUSG00000028049	Scamp3	TSS26817,TSS42180,TSS42181,TSS47860,TSS54100,TSS61965,TSS73389,TSS80958	3:89177472-89182765	209.584	yes	3	3	244.229	283.823	142.349	256.39	180.651	150.062
ENSMUSG00000036199	Ndufa13	TSS15238	8:69894187-69902558	195.065	yes	3	3	197.767	172.462	202.197	206.019	196.136	195.807
ENSMUSG00000068749	Psma5	TSS40368,TSS73317	3:108256925-108279974	191.38	yes	3	3	165.068	121.37	267.011	121.713	260.883	212.236
ENSMUSG00000096472	Cdkn2d	TSS91773	9:21288462-21291209	203.645	yes	3	3	233.212	185.43	145.088	247.803	188.912	221.424
ENSMUSG00000025647	Shisa5	TSS103273,TSS18430,TSS19624,TSS23139,TSS24285,TSS24286,TSS35860,TSS35867,TSS37249,TSS39855,TSS4807,TSS5814,TSS59069,TSS61375,TSS76135,TSS77089,TSS89958,TSS93069,TSS99112	9:109038564-109057777	213.582	yes	3	3	251.108	248.316	178.411	238.304	195.756	169.599
ENSMUSG00000039016	Timm8b	TSS56804	9:50603900-50605320	179.36	yes	3	3	98.6552	121.569	269.356	91.3439	270.048	225.189
ENSMUSG00000024387	Csnk2b	TSS25597,TSS25634,TSS26260,TSS361,TSS50708,TSS53890,TSS55258,TSS63768,TSS70744,TSS89892	17:35116195-35122053	214.259	yes	3	3	260.709	175.352	226.35	264.175	227.664	131.302
ENSMUSG00000060803	Gstp1	TSS30378	19:4035406-4037921	206.537	yes	3	3	278.359	167.364	190.754	224.704	201.529	176.51
ENSMUSG00000014077	Chp1	TSS1810,TSS18429,TSS48437,TSS6297,TSS91238	2:119547696-119587027	205.868	yes	3	3	232.581	179.431	241.472	193.813	197.564	190.345
ENSMUSG00000024248	Cox7a2l	TSS11078	17:83501918-83514333	192.994	yes	3	3	187.952	135.409	241.049	156.166	203.691	233.694
ENSMUSG00000015932	Dstn	TSS14323	2:143915319-143943324	191.451	yes	3	3	190.127	138.859	228.023	163.005	198.053	230.641
ENSMUSG00000032826	Ank2	TSS10336,TSS1150,TSS1584,TSS20657,TSS26647,TSS31530,TSS33565,TSS37888,TSS38706,TSS46674,TSS46954,TSS47695,TSS53457,TSS60907,TSS67816,TSS76444,TSS76855,TSS79339,TSS86576,TSS87099,TSS90880,TSS93590,TSS93591,TSS94046	3:126921611-127499350	182.826	yes	3	3	155.477	179.34	232.484	116.5	243.892	169.263
ENSMUSG00000076441	Ass1	TSS32403,TSS47360,TSS52981,TSS85336	2:31470206-31520672	194.909	yes	3	3	229.709	153.735	171.366	213.371	201.019	200.254
ENSMUSG00000019428	Fkbp8	TSS11637,TSS18664,TSS18962,TSS21162,TSS33310,TSS3834,TSS60737,TSS63288,TSS73980,TSS95339,TSS99798	8:70527723-70535328	194.349	yes	3	3	107.643	254.212	136.31	300.27	160.361	207.298
ENSMUSG00000037822	Smim14	TSS102095,TSS21966,TSS40341,TSS52021,TSS64216,TSS78841,TSS92321,TSS98146	5:65446843-65537184	173.23	yes	3	3	192.018	146.942	170.992	199.033	167.973	162.419
ENSMUSG00000030868	Dctn5	TSS100166,TSS46681,TSS831,TSS84816	7:122133040-122149044	199.512	yes	3	3	226.909	169.087	210.143	188.958	192.185	209.788
ENSMUSG00000027952	Pmvk	TSS18203,TSS29089,TSS5415,TSS87634	3:89454540-89469013	196.077	yes	3	3	242.771	186.832	218.404	217.696	195.79	114.97
ENSMUSG00000059070	Rpl18	TSS101799,TSS14896,TSS20450,TSS23883,TSS24645,TSS26483,TSS34744,TSS70450,TSS96670	7:45715456-45720835	196.103	yes	3	3	216.652	156.917	182.984	198.323	232.893	188.85
ENSMUSG00000028410	Dnaja1	TSS2210,TSS24490,TSS28587,TSS44921,TSS45698,TSS57366,TSS57432,TSS94926,TSS95443	4:40722149-40737149	201.715	yes	3	3	214.273	201.26	242.104	175.227	195.32	182.106
ENSMUSG00000000399	Ndufa9	TSS42577,TSS61719	6:126821953-126849136	197.965	yes	3	3	251.741	169.356	199.815	198.048	180.623	188.208
ENSMUSG00000031516	Dctn6	TSS101073,TSS15644,TSS18268,TSS22735,TSS41935,TSS45112,TSS55050,TSS77956,TSS7851,TSS90942	8:34090419-34108796	190.005	yes	3	3	212.96	156.662	218.447	180.365	223.21	148.387
ENSMUSG00000022351	Sqle	TSS30132,TSS75037,TSS76822,TSS84341	15:59315076-59331192	192.911	yes	3	3	172.573	239.743	192.824	214.902	158.711	178.71
ENSMUSG00000022964	Tmem50b	TSS102937,TSS68199	16:91574502-91597800	182.945	yes	3	3	225.158	191.012	181.882	186.781	166.928	145.907
ENSMUSG00000013160	Atp6v0d1	TSS28526,TSS80509	8:105524464-105566047	187.251	yes	3	3	178.691	187.54	164.647	203.97	199.44	189.219
ENSMUSG00000009927	Rps25	TSS98754	9:44407713-44410405	157.609	yes	3	3	91.0623	83.2727	224.409	73.0103	248.593	225.306
ENSMUSG00000052852	Reep1	TSS47153	6:71707560-71810710	212.189	yes	3	3	199.192	261.132	205.069	225.05	180.916	201.774
ENSMUSG00000033059	Pygb	TSS100389,TSS43871,TSS56925,TSS89498,TSS97946	2:150786734-150831758	198.851	yes	3	3	245.845	224.537	165.147	229.666	139.859	188.053
ENSMUSG00000026797	Stxbp1	TSS100499,TSS11228,TSS23637,TSS50529	2:32787601-32847245	193.976	yes	3	3	212.722	218.514	162.924	212.53	185.01	172.155
ENSMUSG00000041548	Hspb8	TSS73731,TSS95742	5:116408490-116422864	178.954	yes	3	3	168.359	173.21	154.29	199.411	203.975	174.481
ENSMUSG00000060073	Psma3	TSS22141,TSS29735,TSS41323,TSS7240,TSS7241,TSS87473,TSS87750,TSS95481	12:70974620-70996347	173.391	yes	3	3	126.541	100.087	255.145	96.2047	224.725	237.643
ENSMUSG00000006342	Susd2	TSS62656	10:75636618-75644008	198.129	yes	3	3	174.095	289.246	143.76	243.145	170.608	167.918
ENSMUSG00000000171	Sdhd	TSS80732	9:50596337-50603849	178.711	yes	3	3	200.638	142.209	184.048	162.79	214.488	168.093
ENSMUSG00000032026	Rexo2	TSS66138	9:48468513-48480611	178.312	yes	3	3	140.904	180.891	164.223	170.493	187.058	226.304
ENSMUSG00000068823	Csde1	TSS1655,TSS22823,TSS32181,TSS37219,TSS45228,TSS49826,TSS72026,TSS79331,TSS80829,TSS82133,TSS8270,TSS82947,TSS85441,TSS85991,TSS95323,TSS99655	3:103020425-103058186	203.784	yes	3	3	246.749	183.988	241.699	184.728	163.788	201.752
ENSMUSG00000037071	Scd1	TSS23924	19:44394450-44407709	197.78	yes	3	3	224.942	270.22	189.855	172.959	166.214	162.488
ENSMUSG00000026914	Psmd14	TSS100810,TSS102391,TSS24406,TSS40898,TSS66092,TSS79067,TSS84964,TSS93106	2:61711693-61800376	188.344	yes	3	3	202.844	131.184	256.199	146.288	242.914	150.636
ENSMUSG00000029614	Rpl6	TSS21592,TSS42535,TSS59966,TSS69853,TSS69918,TSS70413,TSS75028,TSS81313	5:121204480-121209241	174.122	yes	3	3	178.537	119.955	209.205	145.191	191.375	200.469
ENSMUSG00000002015	Bcap31	TSS16012	X:73686177-73716175	178.058	yes	3	3	218.339	148.375	185.03	170.991	173.913	171.7
ENSMUSG00000021771	Vdac2	TSS100763,TSS15561,TSS4342,TSS64408,TSS64939,TSS7242,TSS78832,TSS86237,TSS90778	14:21831268-21845879	189.506	yes	3	3	181.967	179.961	193.831	191.704	196.629	192.946
ENSMUSG00000014294	Ndufa2	TSS88314	18:36742331-36744557	175.339	yes	3	3	202.974	132.111	147.793	191.621	208.104	169.433
ENSMUSG00000006998	Psmd2	TSS12368,TSS33015,TSS33390,TSS73512,TSS92139,TSS92647	16:20651651-20663414	203.289	yes	3	3	259.688	234.793	183.335	228.705	158.879	154.336
ENSMUSG00000068739	Sars	TSS22071,TSS24948,TSS5851,TSS82357,TSS90005	3:108424864-108445209	220.597	yes	3	3	248.835	205.885	220.401	225.92	167.664	254.877
ENSMUSG00000044533	Rps2	TSS102412,TSS30994,TSS34936,TSS67201,TSS68163,TSS93903,TSS96117,TSS99138	17:24718115-24721929	171.01	yes	3	3	113.29	164.614	159.227	161.594	223.233	204.105
ENSMUSG00000029757	Dync1i1	TSS22615,TSS40815,TSS40820,TSS41830,TSS78898	6:5725638-6028039	199.507	yes	3	3	259.454	239.346	158.185	226.697	153.054	160.305
ENSMUSG00000047721	Bola2	TSS3563,TSS44974,TSS78144,TSS90112	7:126695400-126697058	159.427	yes	3	3	39.3964	55.0278	289.82	66.0366	229.595	276.685
ENSMUSG00000029405	G3bp2	TSS10314,TSS12310,TSS27960,TSS44149,TSS44155,TSS56397,TSS66504,TSS9230,TSS93443,TSS95368	5:92052145-92083719	185.008	yes	3	3	228.587	201.561	187.739	192.869	168.854	130.44
ENSMUSG00000041481	Serpina3g	TSS42403,TSS47266,TSS8866,TSS93089	12:104236244-104241939	182.567	yes	3	3	247.607	214.477	159.368	166.63	153.632	153.688
ENSMUSG00000004610	Etfb	TSS39894,TSS76361,TSS92387	7:43444107-43457800	187.23	yes	3	3	191.655	182.482	189.62	193.2	215.884	150.538
ENSMUSG00000021948	Prkcd	TSS22769,TSS25392,TSS42001,TSS4243,TSS44679,TSS48288,TSS75457,TSS83770,TSS97480	14:30595355-30626210	171.764	yes	3	3	161.888	197.719	131.047	173.057	216.014	150.857
ENSMUSG00000025875	Tspan17	TSS19204,TSS42586,TSS43514,TSS54226,TSS6296,TSS63156,TSS71340,TSS7968	13:54789376-54796776	167.41	yes	3	3	112.869	222.312	131.623	204.538	168.189	164.931
ENSMUSG00000032561	Acpp	TSS3075,TSS37013,TSS41400,TSS5040	9:104288315-104337728	172.42	yes	3	3	244.249	176.198	174.323	153.064	159.533	127.155
ENSMUSG00000046671	Mtfr1l	TSS102574,TSS30832,TSS34109,TSS50936,TSS60257,TSS76662	4:134525549-134535387	189.026	yes	3	3	232.938	180.088	147.161	230.231	166.535	177.204
ENSMUSG00000022090	Pdlim2	TSS12213,TSS26928,TSS31419,TSS37725,TSS43736,TSS56975,TSS60827,TSS6502,TSS69723	14:70164217-70177681	176.626	yes	3	3	241.992	106.577	142.026	185.923	209.365	173.87
ENSMUSG00000002844	Adprh	TSS4312	16:38445398-38452689	183.122	yes	3	3	183.174	205.269	150.983	224.878	186.115	148.311
ENSMUSG00000033793	Atp6v1h	TSS13016,TSS32202,TSS43801,TSS70414,TSS74128,TSS88832,TSS89574	1:5070017-5162529	189.86	yes	3	3	181.356	167.81	183.659	192.564	201.363	212.41
ENSMUSG00000025137	Pcyt2	TSS10434,TSS18928,TSS3119,TSS38187,TSS48891,TSS57401,TSS70706,TSS76155,TSS76357,TSS76358,TSS81920,TSS8618	11:120610086-120617936	182.575	yes	3	3	212.374	213.392	173.928	205.855	146.028	143.874
ENSMUSG00000023861	Mpc1	TSS102932,TSS1202,TSS17037,TSS33728,TSS45603,TSS87811,TSS96567	17:8282903-8297661	186.599	yes	3	3	158.544	132.17	226.973	143.244	227.216	231.444
ENSMUSG00000022037	Clu	TSS15894,TSS3173,TSS40720,TSS55087,TSS65635,TSS689,TSS92512,TSS9378,TSS93798	14:65968482-65981548	198.466	yes	3	3	232.803	235.212	171.955	198.826	160.171	191.832
ENSMUSG00000023967	Mrps18a	TSS100428,TSS13551,TSS19798,TSS36114,TSS69053,TSS809	17:46110985-46128910	178.93	yes	3	3	193.648	165.115	185.671	175.876	182.936	170.335
ENSMUSG00000020372	Gnb2l1	TSS10788,TSS14791,TSS29980,TSS42861,TSS68287,TSS7763	11:48800331-48806434	164.715	yes	3	3	162.559	115.61	191.177	141.037	200.115	177.793
[truncated: 45,334 more rows]
