# Supplementary material for: Sex differences in peripheral not central immune responses to pain-inducing injury
Source: Sci Rep. 2017 Nov 28;7:16460. doi: 10.1038/s41598-017-16664-z (PMC5705679; doi:10.1038/s41598-017-16664-z)
Supplement: Supplementary file 6 — Supplementary Dataset 5 [file 41598_2017_16664_MOESM6_ESM.xlsx]

## Sheet: ddCT
ddCT (female/male)										ddCT average			s.e. average
	male_1	male_2	male_3	male_4	female_1	female_2	female_3	female_4		male	female		male	female		ttest (equal variance not assumed, two-tailed)
Adcyap1	0.712921	0.185756	2.60415	0.497171	0.25223	0.716057	0.20038	0.081455		1	0.312531		0.545554	0.139177		0.300167
Atf3	0.594902	1.79551	1.08954	0.52005	0.270317	0.458202	0.467398	0.365275		1	0.390298		0.293726	0.0461673		0.128391
Bdnf	1.59005	0.876044	0.744362	0.789535	0.546796	0.556354	1.02746	0.118592		0.999999	0.562299		0.198573	0.185635		0.158704
Cacna2d1	1.074	1.24891	1.05336	0.623732	1.06658	0.429977	0.692074	0.572494		1	0.690282		0.132871	0.136394		0.154993
Calca	0.817513	2.20531	0.505686	0.471495	1.82679	1.8825	1.71275	0.859546		1	1.5704		0.40924	0.239569		0.284554
Csf1	1.3257	0.828413	0.783907	1.06198	0.962431	0.273022	1.35637	0.503509		1	0.773834		0.124519	0.241318		0.446922
Gal	1.28446	0.877108	1.02609	0.812342	1.65882	0.659979	1.71851	0.782679		1	1.205		0.104847	0.280632		0.533028
Gch1	2.44549	0.358188	1.19592	0.000404695	0.000298314	1.06471	0.00033702	0.0212183		1	0.27164		0.543057	0.264401		0.289371
Il18	0.117015	0.10713	2.66801	1.10785	6.44153e-05	0.125965	1.89527e-05	8.64038		1	2.19161		0.603514	2.1498		0.625901
Il6st	0.663184	2.33618	0.623941	0.376698	1.33282	0.392786	0.559994	0.451193		1	0.684198		0.449883	0.218965		0.559611
Ngfr	0.388373	2.07654	0.826746	0.708341	1.25224	1.6311	0.549623	0.51187		1	0.98621		0.370597	0.274206		0.977188
Npy	0.0411053	0.829398	0.870834	2.25866	2.72918	0.556249	2.1893	0.636752		1	1.52787		0.460932	0.549149		0.490143
Ntrk1	1.1811	1.46185	0.532234	0.82481	1.35767	0.842919	0.870631	0.212343		1	0.820891		0.203225	0.234773		0.585455
Ntrk2	4.45042e-06	3.19107	0.804617	0.00430842	1.44695e-05	0.48995	1.75975	4.30707		1	1.6392		0.754451	0.963491		0.621191
Ntrk3	0.219624	3.21936	0.561014	2.18506e-06	0.167369	0.146243	0.0284211	8.60955e-07		1	0.0855086		0.748735	0.0417936		0.309306
P2rx3	1.03783	0.827163	0.777857	1.35715	2.93137	1.46704	0.695719	1.18996		1	1.57102		0.131721	0.480688		0.325167
P2rx4	0.250439	3.52884	0.0957575	0.124959	1.54599	1.48916e-05	3.16791	0.000291718		1	1.17855		0.843616	0.756625		0.88003
Scn10a	0.590477	1.02784	0.964567	1.41711	0.777521	0.805126	1.31855	0.775548		1	0.919187		0.169244	0.133293		0.721156
Scn11a	0.557121	1.81722	0.543391	1.08227	1.32782	0.518852	1.01823	0.594355		1	0.864815		0.299895	0.189462		0.718595
Scn9a	0.328026	1.33104	0.631074	1.70986	2.61513	0.44203	1.62212	0.850991		1	1.38257		0.316379	0.478172		0.533065
Stat3	0.625637	1.88958	0.774533	0.71025	0.476121	0.705507	0.367903	0.718337		1	0.566967		0.29809	0.0865956		0.244935
Tac1	1.75437	4.23406e-08	0.974646	1.27099	10.7477	1.36442	1.16066	0.681263		1	3.4885		0.370039	2.42395		0.381877
Trpa1	0.0480089	1.08881e-05	0.817022	3.13496	0.0306801	1.06864	0.977011	0.100257		1	0.544148		0.735855	0.277362		0.594471
Trpv1	1.27882	1.36271	0.475268	0.883201	4.04128	0.547962	1.56354	1.52641		1	1.9198		0.203774	0.745224		0.30933
Vgf	0.620344	0.674461	1.26413	1.44107	0.376609	0.22664	0.421364	0.341385		1	0.3415		0.207047	0.0416372		0.0473318	with 25 comparisons, this would not pass multiple comparison corrections
