# Supplementary material for: Sex differences in peripheral not central immune responses to pain-inducing injury
Source: Sci Rep. 2017 Nov 28;7:16460. doi: 10.1038/s41598-017-16664-z (PMC5705679; doi:10.1038/s41598-017-16664-z)
Supplement: Supplementary file 7 — Supplementary Dataset 6 [file 41598_2017_16664_MOESM7_ESM.xlsx]

## Sheet: ddCT_with_cutoff
ddCT (female/male) after low CT threshold exclusion critera applied (CT>35 in more than 2 samples in either group)										ddCT average			s.e. average			ttest (equal variance not assumed, two-tailed)
	male_1	male_2	male_3	male_4	female_1	female_2	female_3	female_4		male	female		male	female		on dCT val	on ddCT val
Il11ra1	0.584487	1.02071	1.31365	1.08116	0.0795814	0.918006	0.0221315	0.102019		1	0.280434		0.152217	0.213188		0.0668362	0.0370915	with 39 comparisons, this would not pass multiple comparison corrections
C4b	1.13895	0.924047	0.604594	1.33241	0.795006	0.659314	0.74779	0.295529		1	0.62441		0.15597	0.113176		0.137439	0.103822
Stat1	1.31113	0.708157	0.253866	1.72685	0.272087	0.315375	0.0596145	0.539792		1	0.296717		0.324935	0.0984283		0.0976689	0.115952
Irf5	1.71392	0.994675	0.346029	0.945379	0.688867	0.365336	0.178084	0.739163		1	0.492863		0.279936	0.133676		0.184011	0.172438
Gpr84	0.14147	1.42989	0.323515	2.10512	0.614679	0.244839	0.0822165	0.167153		1	0.277222		0.465547	0.117285		0.222786	0.219257
Tlr7	0.579077	1.73327	0.206397	1.48126	1.07189	0.291552	0.0111138	0.284893		1	0.414863		0.362431	0.228546		0.252434	0.229627
Stat3	0.715145	2.29206	0.278479	0.71432	0.827965	0.686648	4.97218e-06	0.0888167		1	0.400859		0.44279	0.208596		0.305772	0.28415
Csf1r	1.05491	1.6999	0.365882	0.879313	0.987908	0.459281	0.508428	0.674917		1	0.657634		0.27531	0.119368		0.412982	0.316272
Ifngr1	1.25644	0.990806	0.346679	1.40608	1.19638	0.757162	0.285061	0.578748		1	0.704337		0.234089	0.190714		0.45503	0.366769
Il6	0.0432549	3.9404	1.13917e-05	0.0163376	0.0647642	0.0011852	2.30321e-05	1.74269e-05		1	0.0164975		0.980173	0.0160913		0.334776	0.38962
Ccl12	0.149183	3.6591	0.0720174	0.119699	0.366145	0.139708	0.000363982	0.134327		1	0.160136		0.886509	0.0758564		0.349347	0.413929
Ccl2	0.00499152	0.000331668	0.000138678	3.99454	0.136695	0.0910012	0.000280385	0.000212148		1	0.0570471		0.99818	0.0340946		0.985986	0.414612
Ccr5	0.984019	1.47743	0.316679	1.22187	1.53484	0.404747	0.334194	0.444552		1	0.679584		0.249057	0.285998		0.391366	0.431156
Slfn2	2.68214	1.00536	0.113654	0.198845	1.61073	1.17017	1.13949	2.04493		1	1.49133		0.595614	0.213633		0.23867	0.483416
Fcgr3	1.25923	1.54101	0.508697	0.691058	0.699734	0.571125	1.23932	0.666747		1	0.794231		0.240956	0.150847		0.581188	0.501373
18S	1.28625	1.0299	0.898447	0.785403	0.598949	0.846455	1.11278	1.04235		1	0.900134		0.107703	0.115123		0.533511	0.549892
Jak2	1.71124	1.6799	0.157168	0.451682	0.755959	1.04346	0.0382883	0.98467		1	0.705595		0.406116	0.230917		0.643615	0.557603
Ctss	1.00422	1.38742	0.258888	1.34948	1.299	0.609375	0.346534	0.919381		1	0.793573		0.261644	0.205154		0.749071	0.558773
Il6ra	1.80324	1.17848	0.0981361	0.920141	1.23023	0.595811	1.1714e-05	1.07643		1	0.725622		0.353175	0.277047		0.448547	0.564678
Il18	0.374131	1.81246	0.72294	1.09047	1.62557	0.381551	0.758182	0.148063		1	0.728342		0.307781	0.32441		0.439618	0.565852
Fcgr1	1.19158	1.10589	0.263379	1.43915	1.12757	0.453826	0.960514	0.741514		1	0.820855		0.255502	0.145654		0.865299	0.570315
P2ry12	1.16213	1.17211	0.342484	1.32327	0.714056	0.935046	0.00104359	1.4891		1	0.784812		0.22225	0.307936		0.425189	0.593471
Ccl5	1.50921	0.418449	0.0315575	2.04079	0.0467829	0.0482317	9.16689e-05	2.32214		1	0.604313		0.467138	0.57272		0.282732	0.612387
Cst7	0.871903	0.221991	0.0667343	2.83937	1.63079	0.777854	0.000483646	0.0329382		1	0.610517		0.637442	0.384567		0.404264	0.623513
Il2rg	1.01168	0.218911	2.76079	0.00861908	2.2843	0.0641125	0.000143177	0.00692845		1	0.58887		0.625397	0.565324		0.321486	0.643255
Aif1	0.559447	2.48528	0.439644	0.51563	5.21768	0.621751	0.32807	0.201764		1	1.59232		0.495711	1.21165		0.911918	0.674527
Fcgr2b	0.531998	2.55235	0.212543	0.703111	2.06741	0.346716	0.194049	0.212297		1	0.705118		0.527339	0.455371		0.545884	0.687182
C3	0.218273	1.34122	2.29826	0.142254	0.0375392	2.49241	0.0483013	0.116457		1	0.673677		0.512244	0.606496		0.316826	0.695698
P2rx4	0.937214	0.811568	0.576656	1.67456	0.561666	0.550107	0.037381	4.69497		1	1.46103		0.236943	1.08489		0.562607	0.703657
Gapdh	0.914859	0.808296	1.47525	0.8016	0.884513	1.03523	1.32926	1.01416		1	1.06579		0.160525	0.0939309		0.628687	0.738422
Ntrk2	0.561843	0.957651	2.28085	0.199654	0.350035	1.50167	0.68503	0.852579		1	0.84733		0.454139	0.24184		0.927904	0.77967
Atf3	1.18535	0.0717762	0.883713	1.85916	2.10329	0.307072	2.27887	9.64395e-05		1	1.17233		0.370544	0.592587		0.532729	0.814975
Cd63	0.895942	1.35831	0.433712	1.31204	0.841952	0.9074	1.10456	1.38141		1	1.05883		0.215496	0.121147		0.673923	0.821872
Slfn5	1.11514	2.44453	0.384101	0.0562328	2.9805	0.235787	0.000227669	0.000172262		1	0.804173		0.529933	0.727566		0.239838	0.835637
Tnf	0.00207317	0.102336	0.00122109	3.89437	1.46347	1.65679	0.000303726	0.0134218		1	0.783495		0.965082	0.45013		0.845224	0.848267
B2m	0.773625	1.09357	0.686837	1.44597	1.71837	1.03889	0.615447	0.861172		1	1.05847		0.172473	0.236475		0.917167	0.848859
Tlr4	1.35015	0.424388	0.103411	2.12205	3.58123	0.862417	0.0352099	0.262391		1	1.18531		0.457966	0.817477		0.766835	0.851468
Ifngr2	1.04246	1.43229	1.02549	0.499764	0.461473	1.80165	0.111955	1.45362		1	0.957175		0.19139	0.399971		0.55865	0.927389
Ntrk3	0.102158	2.9592	0.93446	0.00418721	0.0551003	0.59058	0.701187	2.35632		1	0.925798		0.685596	0.497271		0.588632	0.933303
Gfap	2.01553	0.434219	1.55024	6.01291e-06	0.393516	1.79066	0.00274336	2.04178		1	1.05718		0.470299	0.504952		0.672578	0.936672
Il10ra	1.4588	1.73041	0.204067	0.606725	0.914537	1.18601	0.87344	1.12931		1	1.02582		0.357325	0.0774461		0.577018	0.947778
Stat6	2.48962	1.24855	0.261749	7.65764e-05	1.23137	1.86769	0.000110622	0.925043		1	1.00605		0.564624	0.388552		0.924328	0.993275

## Sheet: raw_data&probe_IDs
raw cycling threshold (CT) - Taqman PCR array card													deltaCT (-average of housekeepers: gapdh, 18s, b2m)									ttest (equal variances not assumed, two-tailed)		2^-dCT										ddCT (female/male)
gene-Taqman probe ID	male_1	male_2	male_3	male_4	female_1	female_2	female_3	female_4	male>35	female>35	exclude?			male_1	male_2	male_3	male_4	female_1	female_2	female_3	female_4				male_1	male_2	male_3	male_4	female_1	female_2	female_3	female_4			male_1	male_2	male_3	male_4	female_1	female_2	female_3	female_4
18S-Hs99999901_s1	9.529	10.98	9.919	10.598	10.933	9.964	10.626	10.318	0	0	FALSE		18S	-7.065	-6.74433	-6.54733	-6.35333	-5.96233	-6.46133	-6.856	-6.76167	0.533511		18S	133.899	107.213	93.5284	81.7606	62.3507	88.1161	115.841	108.509		18S	1.28625	1.0299	0.898447	0.785403	0.598949	0.846455	1.11278	1.04235
Aif1-Mm00479862_g1	25.28	24.259	25.5	25.755	22.36	24.959	26.938	27.237	0	0	FALSE		Aif1	8.686	6.53467	9.03367	8.80367	5.46467	8.53367	9.456	10.1573	0.911918		Aif1	0.00242803	0.0107862	0.00190807	0.00223786	0.022645	0.00269843	0.00142384	0.000875665		Aif1	0.559447	2.48528	0.439644	0.51563	5.21768	0.621751	0.32807	0.201764
Atf3-Mm00476032_m1	25.929	31.105	26.225	25.637	25.403	27.709	25.874	40	0	1	FALSE		Atf3	9.335	13.3807	9.75867	8.68567	8.50767	11.2837	8.392	22.9203	0.532729		Atf3	0.00154841	9.37601e-05	0.00115438	0.00242859	0.0027475	0.000401123	0.00297685	1.25977e-07		Atf3	1.18535	0.0717762	0.883713	1.85916	2.10329	0.307072	2.27887	9.64395e-05
B2m-Mm00437762_m1	21.621	22.252	21.665	21.076	20.771	21.027	22.839	21.952	0	0	FALSE		B2m	5.027	4.52767	5.19867	4.12467	3.87567	4.60167	5.357	4.87233	0.917167		B2m	0.0306706	0.0433547	0.0272299	0.057326	0.0681252	0.041187	0.0243996	0.0341414		B2m	0.773625	1.09357	0.686837	1.44597	1.71837	1.03889	0.615447	0.861172
Bdnf-Mm04230607_s1	40	40	40	40	40	40	40	40	4	4	exclude		Bdnf	23.406	22.2757	23.5337	23.0487	23.1047	23.5747	22.518	22.9203	0.922079		Bdnf	8.99688e-08	1.9695e-07	8.23494e-08	1.15255e-07	1.10867e-07	8.0042e-08	1.66497e-07	1.25977e-07		Bdnf	0.742741	1.62593	0.679838	0.951492	0.915267	0.66079	1.37452	1.04001
C3-Mm01232779_m1	28.425	26.936	24.901	29.4	31.266	24.743	31.489	29.817	0	0	FALSE		C3	11.831	9.21167	8.43467	12.4487	14.3707	8.31767	14.007	12.7373	0.316826		C3	0.000274482	0.0016866	0.0028901	0.000178887	4.72061e-05	0.00313424	6.07397e-05	0.000146447		C3	0.218273	1.34122	2.29826	0.142254	0.0375392	2.49241	0.0483013	0.116457
C4b-Mm00437893_g1	23.505	24.937	24.291	23.636	24.325	24.125	25	25.937	0	0	FALSE		C4b	6.911	7.21267	7.82467	6.68467	7.42967	7.69967	7.518	8.85733	0.137439		C4b	0.00830963	0.00674172	0.00441104	0.00972109	0.00580026	0.00481027	0.00545578	0.00215614		C4b	1.13895	0.924047	0.604594	1.33241	0.795006	0.659314	0.74779	0.295529
Ccl12-Mm01617100_m1	26.402	22.916	27.325	27.077	25.408	26.328	35.969	27.039	0	1	FALSE		Ccl12	9.808	5.19167	10.8587	10.1257	8.51267	9.90267	18.487	9.95933	0.349347		Ccl12	0.00111557	0.0273623	0.000538537	0.000895098	0.00273799	0.00104472	2.72181e-06	0.00100448		Ccl12	0.149183	3.6591	0.0720174	0.119699	0.366145	0.139708	0.000363982	0.134327
Ccl2-Mm00441242_m1	34.958	40	40	25.671	30.484	30.601	40	40	2	2	FALSE		Ccl2	18.364	22.2757	23.5337	8.71967	13.5887	14.1757	22.518	22.9203	0.985986		Ccl2	2.96405e-06	1.9695e-07	8.23494e-08	0.00237202	8.11715e-05	5.4038e-05	1.66497e-07	1.25977e-07		Ccl2	0.00499152	0.000331668	0.000138678	3.99454	0.136695	0.0910012	0.000280385	0.000212148
Ccl5-Mm01302428_m1	25.105	28.086	30.557	25.027	30.418	29.904	40	24.969	0	1	FALSE		Ccl5	8.511	10.3617	14.0907	8.07567	13.5227	13.4787	22.518	7.88933	0.282732		Ccl5	0.00274116	0.000760024	5.73174e-05	0.00370665	8.49712e-05	8.76026e-05	1.66497e-07	0.00421768		Ccl5	1.50921	0.418449	0.0315575	2.04079	0.0467829	0.0482317	9.16689e-05	2.32214
Ccr2-Mm00438270_m1	40	40	40	40	40	29.962	34.67	40	4	2	exclude		Ccr2	23.406	22.2757	23.5337	23.0487	23.1047	13.5367	17.188	22.9203	0.194555		Ccr2	8.99688e-08	1.9695e-07	8.23494e-08	1.15255e-07	1.10867e-07	8.41506e-05	6.69725e-06	1.25977e-07		Ccr2	0.742741	1.62593	0.679838	0.951492	0.915267	694.708	55.2894	1.04001
Ccr5-Mm01963251_s1	19.921	20.465	21.429	19.966	19.581	21.034	22.367	21.553	0	0	FALSE		Ccr5	3.327	2.74067	4.96267	3.01467	2.68567	4.60867	4.885	4.47333	0.391366		Ccr5	0.0996491	0.149616	0.0320692	0.123736	0.15543	0.0409877	0.033843	0.0450187		Ccr5	0.984019	1.47743	0.316679	1.22187	1.53484	0.404747	0.334194	0.444552
Cd63-Mm01966817_g1	26.032	26.562	26.951	25.839	26.423	25.845	26.618	25.893	0	0	FALSE		Cd63	9.438	8.83767	10.4847	8.88767	9.52767	9.41967	9.136	8.81333	0.673923		Cd63	0.00144171	0.00218573	0.000697912	0.00211128	0.00135484	0.00146015	0.00177742	0.00222291		Cd63	0.895942	1.35831	0.433712	1.31204	0.841952	0.9074	1.10456	1.38141
Csf1r-Mm01266652_m1	14.921	15.363	16.321	15.541	15.317	15.952	16.862	16.051	0	0	FALSE		Csf1r	-1.673	-2.36133	-0.145333	-1.41033	-1.57833	-0.473333	-0.62	-1.02867	0.412982		Csf1r	3.18877	5.13845	1.10599	2.65799	2.98625	1.38831	1.53688	2.04014		Csf1r	1.05491	1.6999	0.365882	0.879313	0.987908	0.459281	0.508428	0.674917
Cst7-Mm00438351_m1	23.483	26.587	27.063	22.137	22.881	23.479	35.187	28.695	0	1	FALSE		Cst7	6.889	8.86267	10.5967	5.18567	5.98567	7.05367	17.705	11.6153	0.404264		Cst7	0.00843732	0.00214818	0.000645781	0.0274763	0.015781	0.00752722	4.68019e-06	0.00031874		Cst7	0.871903	0.221991	0.0667343	2.83937	1.63079	0.777854	0.000483646	0.0329382
Ctss-Mm01255859_m1	11.549	12.213	13.377	11.48	11.479	12.101	13.972	12.162	0	0	FALSE		Ctss	-5.045	-5.51133	-3.08933	-5.47133	-5.41633	-4.32433	-3.51	-4.91767	0.749071		Ctss	33.0139	45.6117	8.51103	44.3645	42.705	20.0334	11.3924	30.2249		Ctss	1.00422	1.38742	0.258888	1.34948	1.299	0.609375	0.346534	0.919381
Fcgr1-Mm00438874_m1	19.744	20.982	21.794	19.829	20.125	20.968	20.943	20.914	0	0	FALSE		Fcgr1	3.15	3.25767	5.32767	2.87767	3.22967	4.54267	3.461	3.83433	0.865299		Fcgr1	0.112656	0.104555	0.0249008	0.136062	0.106604	0.0429063	0.0908103	0.0701053		Fcgr1	1.19158	1.10589	0.263379	1.43915	1.12757	0.453826	0.960514	0.741514
Fcgr2b-Mm00438875_m1	24.963	23.831	26.159	24.918	23.306	25.412	27.306	26.774	0	0	FALSE		Fcgr2b	8.369	6.10667	9.69267	7.96667	6.41067	8.98667	9.824	9.69433	0.545884		Fcgr2b	0.00302468	0.0145114	0.00120842	0.00399755	0.0117543	0.00197126	0.00110327	0.00120702		Fcgr2b	0.531998	2.55235	0.212543	0.703111	2.06741	0.346716	0.194049	0.212297
Fcgr3-Mm00438882_m1	20.722	21.561	21.902	21.945	21.871	21.694	21.633	22.125	0	0	FALSE		Fcgr3	4.128	3.83667	5.43567	4.99367	4.97567	5.26867	4.151	5.04533	0.581188		Fcgr3	0.0571937	0.069992	0.0231048	0.0313875	0.0317816	0.0259402	0.0562891	0.0302833		Fcgr3	1.25923	1.54101	0.508697	0.691058	0.699734	0.571125	1.23932	0.666747
Gapdh-Mm99999915_g1	18.632	19.941	17.815	19.18	18.982	18.285	18.981	18.969	0	0	FALSE		Gapdh	2.038	2.21667	1.34867	2.22867	2.08667	1.85967	1.499	1.88933	0.628687		Gapdh	0.243501	0.215138	0.392655	0.213356	0.235424	0.27554	0.353799	0.269932		Gapdh	0.914859	0.808296	1.47525	0.8016	0.884513	1.03523	1.32926	1.01416
Gfap-Mm01253033_m1	21.288	24.633	21.539	40	23.946	21.29	31.697	21.755	1	0	FALSE		Gfap	4.694	6.90867	5.07267	23.0487	7.05067	4.86467	14.215	4.67533	0.672578		Gfap	0.0386336	0.00832308	0.029715	1.15255e-07	0.00754289	0.0343233	5.25846e-05	0.0391367		Gfap	2.01553	0.434219	1.55024	6.01291e-06	0.393516	1.79066	0.00274336	2.04178
Gm2002;Gm13305;Il11ra2;Il11ra1-Mm00494938_m1	24.322	24.648	23.026	23.792	27.5	23.502	29.933	27.326	0	0	FALSE		Gm2002;Gm13305;Il11ra2;Il11ra1	7.728	6.92367	6.55967	6.84067	10.6047	7.07667	12.451	10.2463	0.0668362		Gm2002;Gm13305;Il11ra2;Il11ra1	0.00471672	0.00823699	0.0106009	0.00872477	0.00064221	0.00740817	0.000178598	0.000823278		Gm2002;Gm13305;Il11ra2;Il11ra1	0.584487	1.02071	1.31365	1.08116	0.0795814	0.918006	0.0221315	0.102019
Gpr84-Mm02620530_s1	25.285	23.078	23.964	21.747	23.467	24.325	26.956	25.53	0	0	FALSE		Gpr84	8.691	5.35367	7.49767	4.79567	6.57167	7.89967	9.474	8.45033	0.222786		Gpr84	0.00241963	0.024456	0.00553321	0.0360048	0.0105131	0.00418758	0.00140618	0.00285888		Gpr84	0.14147	1.42989	0.323515	2.10512	0.614679	0.244839	0.0822165	0.167153
Ifnb1-Mm00439552_s1	40	40	40	40	40	40	40	40	4	4	exclude		Ifnb1	23.406	22.2757	23.5337	23.0487	23.1047	23.5747	22.518	22.9203	0.922079		Ifnb1	8.99688e-08	1.9695e-07	8.23494e-08	1.15255e-07	1.10867e-07	8.0042e-08	1.66497e-07	1.25977e-07		Ifnb1	0.742741	1.62593	0.679838	0.951492	0.915267	0.66079	1.37452	1.04001
Ifngr1-Mm00599890_m1	22.324	23.797	24.054	22.519	22.696	22.886	25.352	23.928	0	0	FALSE		Ifngr1	5.73	6.07267	7.58767	5.56767	5.80067	6.46067	7.87	6.84833	0.45503		Ifngr1	0.0188407	0.0148575	0.00519858	0.0210846	0.0179401	0.0113539	0.00427458	0.00867853		Ifngr1	1.25644	0.990806	0.346679	1.40608	1.19638	0.757162	0.285061	0.578748
Ifngr2-Mm00492626_m1	26.024	26.696	25.92	27.442	27.501	25.066	30.131	26.03	0	0	FALSE		Ifngr2	9.43	8.97167	9.45367	10.4907	10.6057	8.64067	12.649	8.95033	0.55865		Ifngr2	0.00144973	0.00199186	0.00142614	0.000695016	0.000641765	0.00250553	0.000155694	0.00202153		Ifngr2	1.04246	1.43229	1.02549	0.499764	0.461473	1.80165	0.111955	1.45362
Il10ra-Mm00434151_m1	23.06	23.944	25.77	24.683	24.035	23.19	24.688	23.915	0	0	FALSE		Il10ra	6.466	6.21967	9.30367	7.73167	7.13967	6.76467	7.206	6.83533	0.577018		Il10ra	0.011312	0.0134182	0.0015824	0.00470475	0.00709163	0.00919671	0.00677295	0.00875709		Il10ra	1.4588	1.73041	0.204067	0.606725	0.914537	1.18601	0.87344	1.12931
Il18-Mm00434225_m1	24.108	22.962	23.03	22.922	22.29	23.911	23.977	25.931	0	0	FALSE		Il18	7.514	5.23767	6.56367	5.97067	5.39467	7.48567	6.495	8.85133	0.439618		Il18	0.00547092	0.0265036	0.0105716	0.0159459	0.0237708	0.00557943	0.0110869	0.00216513		Il18	0.374131	1.81246	0.72294	1.09047	1.62557	0.381551	0.758182	0.148063
Il1b-Mm01336189_m1	32.952	40	35.924	40	40	40	40	40	3	4	exclude		Il1b	16.358	22.2757	19.4577	23.0487	23.1047	23.5747	22.518	22.9203	0.168115		Il1b	1.19056e-05	1.9695e-07	1.38886e-06	1.15255e-07	1.10867e-07	8.0042e-08	1.66497e-07	1.25977e-07		Il1b	3.49993	0.0578981	0.408288	0.0338819	0.032592	0.0235302	0.0489457	0.037034
Il6-Mm99999064_m1	28.237	22.858	40	29.999	27.956	33.258	40	40	1	2	FALSE		Il6	11.643	5.13367	23.5337	13.0477	11.0607	16.8327	22.518	22.9203	0.334776		Il6	0.000312686	0.0284847	8.23494e-08	0.000118103	0.000468174	8.56766e-06	1.66497e-07	1.25977e-07		Il6	0.0432549	3.9404	1.13917e-05	0.0163376	0.0647642	0.0011852	2.30321e-05	1.74269e-05
Il6ra-Mm00439653_m1	21.88	23.624	25.952	23.208	22.733	23.309	40	23.11	0	1	FALSE		Il6ra	5.286	5.89967	9.48567	6.25667	5.83767	6.88367	22.518	6.03033	0.448547		Il6ra	0.0256304	0.0167503	0.00139486	0.0130784	0.0174859	0.00846857	1.66497e-07	0.0152999		Il6ra	1.80324	1.17848	0.0981361	0.920141	1.23023	0.595811	1.1714e-05	1.07643
Jak2-Mm01208489_m1	23.381	24.538	26.698	25.66	24.861	23.926	29.751	24.664	0	0	FALSE		Jak2	6.787	6.81367	10.2317	8.70867	7.96567	7.50067	12.269	7.58433	0.643615		Jak2	0.00905544	0.00888959	0.00083169	0.00239018	0.00400033	0.00552172	0.000202611	0.00521061		Jak2	1.71124	1.6799	0.157168	0.451682	0.755959	1.04346	0.0382883	0.98467
Ngf-Mm00443039_m1	40	40	40	40	40	40	40	40	4	4	exclude		Ngf	23.406	22.2757	23.5337	23.0487	23.1047	23.5747	22.518	22.9203	0.922079		Ngf	8.99688e-08	1.9695e-07	8.23494e-08	1.15255e-07	1.10867e-07	8.0042e-08	1.66497e-07	1.25977e-07		Ngf	0.742741	1.62593	0.679838	0.951492	0.915267	0.66079	1.37452	1.04001
Ngfr-Mm01309635_m1	40	40	28.79	40	40	29.954	40	40	3	3	exclude		Ngfr	23.406	22.2757	12.3237	23.0487	23.1047	13.5287	22.518	22.9203	0.945017		Ngfr	8.99688e-08	1.9695e-07	0.000195077	1.15255e-07	1.10867e-07	8.46185e-05	1.66497e-07	1.25977e-07		Ngfr	0.00184099	0.00403009	3.99177	0.00235841	0.00226862	1.73151	0.00340695	0.00257781
Ntrk1-Mm01219406_m1	40	33.383	27.061	40	40	36.994	40	40	2	4	exclude		Ntrk1	23.406	15.6587	10.5947	23.0487	23.1047	20.5687	22.518	22.9203	0.278304		Ntrk1	8.99688e-08	1.93318e-05	0.000646677	1.15255e-07	1.10867e-07	6.43005e-07	1.66497e-07	1.25977e-07		Ntrk1	0.000540179	0.116069	3.8827	0.000692	0.000665654	0.00386065	0.000999661	0.000756377
Ntrk2-Mm00435422_m1	21.955	22.316	19.806	23.805	22.939	20.368	22.557	21.839	0	0	FALSE		Ntrk2	5.361	4.59167	3.33967	6.85367	6.04367	3.94267	5.075	4.75933	0.927904		Ntrk2	0.024332	0.0414735	0.098778	0.00864651	0.0151592	0.0650338	0.0296669	0.0369231		Ntrk2	0.561843	0.957651	2.28085	0.199654	0.350035	1.50167	0.68503	0.852579
Ntrk3-Mm00456222_m1	25.676	21.95	22.355	30.642	26.868	22.976	23.785	21.634	0	0	FALSE		Ntrk3	9.082	4.22567	5.88867	13.6907	9.97267	6.55067	6.303	4.55433	0.588632		Ntrk3	0.00184521	0.05345	0.0168785	7.56308e-05	0.000995241	0.0106673	0.0126651	0.0425607		Ntrk3	0.102158	2.9592	0.93446	0.00418721	0.0551003	0.59058	0.701187	2.35632
Oprm1-Mm00440568_m1	40	40	40	40	40	40	40	40	4	4	exclude		Oprm1	23.406	22.2757	23.5337	23.0487	23.1047	23.5747	22.518	22.9203	0.922079		Oprm1	8.99688e-08	1.9695e-07	8.23494e-08	1.15255e-07	1.10867e-07	8.0042e-08	1.66497e-07	1.25977e-07		Oprm1	0.742741	1.62593	0.679838	0.951492	0.915267	0.66079	1.37452	1.04001
P2rx4-Mm00501787_m1	24.419	25.757	24.992	23.939	25.459	25.019	29.955	22.58	0	0	FALSE		P2rx4	7.825	8.03267	8.52567	6.98767	8.56367	8.59367	12.473	5.50033	0.562607		P2rx4	0.00441002	0.0038188	0.00271343	0.00787957	0.00264289	0.0025885	0.000175895	0.022092		P2rx4	0.937214	0.811568	0.576656	1.67456	0.561666	0.550107	0.037381	4.69497
P2ry12-Mm01950543_s1	26.038	27.156	27.673	26.208	27.042	26.183	37.047	26.166	0	1	FALSE		P2ry12	9.444	9.43167	11.2067	9.25667	10.1467	9.75767	19.565	9.08633	0.425189		P2ry12	0.00143573	0.00144806	0.000423114	0.0016348	0.000882163	0.00115518	1.28928e-06	0.00183968		P2ry12	1.16213	1.17211	0.342484	1.32327	0.714056	0.935046	0.00104359	1.4891
Ptgs2-Mm00478374_m1	40	40	40	40	40	31.963	40	40	4	3	exclude		Ptgs2	23.406	22.2757	23.5337	23.0487	23.1047	15.5377	22.518	22.9203	0.346914		Ptgs2	8.99688e-08	1.9695e-07	8.23494e-08	1.15255e-07	1.10867e-07	2.10231e-05	1.66497e-07	1.25977e-07		Ptgs2	0.742741	1.62593	0.679838	0.951492	0.915267	173.557	1.37452	1.04001
Slfn2-Mm00488307_m1	26.828	29.374	31.261	30.939	27.865	27.856	28.951	27.705	0	0	FALSE		Slfn2	10.234	11.6497	14.7947	13.9877	10.9697	11.4307	11.469	10.6253	0.23867		Slfn2	0.000830346	0.000311244	3.51853e-05	6.15592e-05	0.000498656	0.000362265	0.000352766	0.000633076		Slfn2	2.68214	1.00536	0.113654	0.198845	1.61073	1.17017	1.13949	2.04493
Slfn5-Mm00806095_m1	26.854	26.852	28.264	31.521	25.737	28.927	40	40	0	2	FALSE		Slfn5	10.26	9.12767	11.7977	14.5697	8.84167	12.5017	22.518	22.9203	0.239838		Slfn5	0.000815516	0.00178772	0.000280898	4.11238e-05	0.00217968	0.000172434	1.66497e-07	1.25977e-07		Slfn5	1.11514	2.44453	0.384101	0.0562328	2.9805	0.235787	0.000227669	0.000172262
Stat1-Mm00439531_m1	22.721	24.74	24.962	22.681	25.291	24.608	28.068	24.487	0	0	FALSE		Stat1	6.127	7.01567	8.49567	5.72967	8.39567	8.18267	10.586	7.40733	0.0976689		Stat1	0.0143083	0.00772812	0.00277044	0.0188451	0.00296929	0.00344169	0.000650574	0.00589075		Stat1	1.31113	0.708157	0.253866	1.72685	0.272087	0.315375	0.0596145	0.539792
Stat3-Mm01219775_m1	21.978	21.428	23.211	22.337	22.068	21.868	40	25.473	0	1	FALSE		Stat3	5.384	3.70367	6.74467	5.38567	5.17267	5.44267	22.518	8.39333	0.305772		Stat3	0.0239472	0.0767512	0.00932509	0.0239195	0.027725	0.0229929	1.66497e-07	0.0029741		Stat3	0.715145	2.29206	0.278479	0.71432	0.827965	0.686648	4.97218e-06	0.0888167
Stat6-Mm01160477_m1	24.654	26.78	27.776	40	25.971	24.9	40	26.568	1	1	FALSE		Stat6	8.06	9.05567	11.3097	23.0487	9.07567	8.47467	22.518	9.48833	0.924328		Stat6	0.00374713	0.0018792	0.000393959	1.15255e-07	0.00185333	0.00281107	1.66497e-07	0.00139228		Stat6	2.48962	1.24855	0.261749	7.65764e-05	1.23137	1.86769	0.000110622	0.925043
Tlr4-Mm00445273_m1	23.374	26.174	26.953	23.079	22.268	23.852	29.523	26.223	0	0	FALSE		Tlr4	6.78	8.44967	10.4867	6.12767	5.37267	7.42667	12.041	9.14333	0.766835		Tlr4	0.00909948	0.0028602	0.000696945	0.0143017	0.024136	0.00581233	0.0002373	0.00176841		Tlr4	1.35015	0.424388	0.103411	2.12205	3.58123	0.862417	0.0352099	0.262391
Tnf-Mm99999068_m1	36.341	31.846	36.977	25.823	27.179	26.53	40	34.132	2	1	FALSE		Tnf	19.747	14.1217	20.5107	8.87167	10.2837	10.1047	22.518	17.0523	0.845224		Tnf	1.13648e-06	5.6099e-05	6.69382e-07	0.00213482	0.000802247	0.000908222	1.66497e-07	7.3576e-06		Tnf	0.00207317	0.102336	0.00122109	3.89437	1.46347	1.65679	0.000303726	0.0134218
average	16.594	17.7243	16.4663	16.9513	16.8953	16.4253	17.482	17.0797

## Sheet: raw_data2&primer sequences
separate qRT-PCR on same samples
CT	male_1	male_2	male_3	male_4	female_1	female_2	female_3	female_4
Il2rg	23.8867	27.4767	22.24	31.72	23.44	28.3033	38.7033	31.7833
Irf5	19.3667	21.5333	21.4767	21.1833	21.41	22.0333	24.6633	21.2867
Tlr7	25.58	25.38	26.87	25.1833	25.42	27.0067	33.3133	27.31
Gapdh	18.0833	20.14	17.4333	19.8867	19.9333	18.82	19.8933	19.1567
B2M	19.3267	20.0333	19.58	19.44	18.9333	19.4633	21.5767	19.6667
dCT	male_1	male_2	male_3	male_4	female_1	female_2	female_3	female_4
Il2rg	5.18167	7.39	3.73333	12.0567	4.00667	9.16167	17.9683	12.3717
Irf5	0.661667	1.44667	2.97	1.52	1.97667	2.89167	3.92833	1.875
Tlr7	6.875	5.29333	8.36333	5.52	5.98667	7.865	12.5783	7.89833
2^-dCT	male_1	male_2	male_3	male_4	female_1	female_2	female_3	female_4
Il2rg	0.0275526	0.00596195	0.0751891	0.000234737	0.0622119	0.00174608	3.89935e-06	0.000188694
Irf5	0.632148	0.366868	0.127627	0.348686	0.254076	0.134748	0.0656831	0.272627
Tlr7	0.00851959	0.0255005	0.00303659	0.0217929	0.0157701	0.00428943	0.00016351	0.00419145
ddCT	male_1	male_2	male_3	male_4	female_1	female_2	female_3	female_4		male avg	female avg		male s.e.	female s.e.		ttest on dCT val	ttest on ddCT val
Il2rg	1.01168	0.218911	2.76079	0.00861908	2.2843	0.0641125	0.000143177	0.00692845		1	0.58887		0.625397	0.565324		0.321486	0.643255
Irf5	1.71392	0.994675	0.346029	0.945379	0.688867	0.365336	0.178084	0.739163		1	0.492863		0.279936	0.133676		0.184011	0.172438
Tlr7	0.579077	1.73327	0.206397	1.48126	1.07189	0.291552	0.0111138	0.284893		1	0.414863		0.362431	0.228546		0.252434	0.229627
Primer sequences 5'->3'
Tlr7_mus_F	ATGTGGACACGGAAGAGACAA
Tlr7_mus_R	GGTAAGGGTAAGATTGGTGGTG
Irf5_mus_F	CTCCAGAGAATGCTACCAGGC
Irf5_mus_R	GGTAAGGAATAGGGTGCGTTG
Il2rg_mus_F	CTCAGGCAACCAACCTCAC
Il2rg_mus_R	GCTGGACAACAAATGTCTGGTAG
