# Supplementary material for: Sex differences in peripheral not central immune responses to pain-inducing injury
Source: Sci Rep. 2017 Nov 28;7:16460. doi: 10.1038/s41598-017-16664-z (PMC5705679; doi:10.1038/s41598-017-16664-z)
Supplement: Supplementary file 8 — Supplementary Dataset 7 [file 41598_2017_16664_MOESM8_ESM.xlsx]

## Sheet: ddCT_with_cutoff
ddCT (female/male) after low CT threshold exclusion critera applied (CT>35 in more than 2 samples in either group)										ddCT average			s.e. average			ttest (equal variance not assumed, two-tailed)
	male_1	male_2	male_3	male_4	female_1	female_2	female_3	female_4		male	female		male	female		on ddCT val
P2ry12	0.582385	0.45894	1.46447	1.49421	3.33044	3.18298	1.42311	3.54974		1	2.87157		0.277957	0.488662		0.0224209	with 36 comparisons, this does not pass multiple comparison corrections
Stat1	0.947547	0.617967	0.43365	2.00084	1.62106	1.93402	1.82674	3.34716		1	2.18224		0.350134	0.393695		0.0665917
Cst7	1.52128	1.29022	0.64377	0.544732	0.0762008	0.0530544	0.270047	1.21163		1	0.402733		0.239814	0.273986		0.152914
Atf3	0.668768	2.17786	0.210649	0.942726	0.0107036	0.508003	0.471908	0.00119336		1	0.247952		0.420656	0.139928		0.17174
Aif1	0.872881	0.0755298	2.01977	1.03182	1.88495	3.37805	1.09419	9.06008		1	3.85432		0.399139	1.79869		0.211057
Il6ra	1.6535	0.455922	0.78342	1.10716	0.395347	0.649256	0.831925	0.502847		1	0.594844		0.255192	0.0946178		0.214265
Ntrk2	1.10605	1.28588	0.702589	0.905479	0.981518	2.84367	1.59596	1.18928		1	1.65261		0.12595	0.41702		0.217344
C4b	1.66051	0.866312	0.21271	1.26047	0.55837	0.212563	0.762403	0.643179		1	0.544129		0.308466	0.118178		0.242071
Tnf	1.15751	8.25303e-06	2.55683	0.285657	8.51058e-06	0.472817	0.184286	1.14102e-05		1	0.164281		0.574369	0.111641		0.242427
Jak2	1.25347	0.495261	1.36534	0.885928	1.76491	0.920354	1.17359	1.31822		1	1.29427		0.196955	0.177119		0.30957
Il18	0.826117	0.570679	0.845427	1.75778	0.486019	1.63893	2.77487	1.51371		1	1.60338		0.260235	0.468169		0.314253
Ifngr2	0.460847	0.488928	2.0744	0.975825	0.895042	0.36569	6.61784	2.70387		1	2.64561		0.377138	1.41553		0.333826
Ccl2	3.43576	0.363232	0.000330735	0.200679	0.000196701	0.000190221	0.0638411	0.237384		1	0.075403		0.815304	0.0560391		0.339465
Tlr4	0.880144	0.845071	1.69719	0.577601	0.44426	1.36712	0.481902	0.511738		1	0.701256		0.242015	0.222385		0.39866
Cd63	0.599758	0.808201	1.14932	1.44272	0.824231	1.58204	1.5773	0.96937		1	1.23823		0.186028	0.199343		0.41601
Fcgr3	1.75348	0.556153	0.763423	0.926944	0.567577	0.21757	1.1861	0.87593		1	0.711793		0.262367	0.207557		0.423725
Gpr84	1.87322	0.24551	0.886905	0.994368	0.551405	0.243983	1.38753	0.372467		1	0.638846		0.334737	0.257398		0.42729
Stat6	0.622098	0.821053	1.17409	1.38276	1.22934	2.28499e-05	2.00446	2.70547		1	1.48482		0.171183	0.579505		0.473011
Ccl12	1.86426	0.00161969	1.04894	1.08518	4.0594	0.214186	2.22623	0.442046		1	1.73547		0.382247	0.895766		0.491618
Slfn5	1.90137	0.426428	1.65792	0.0142823	0.000451404	15.078	0.0186852	0.0422386		1	3.78484		0.460611	3.7644		0.514528
Gfap	0.392275	2.09547	0.567334	0.944925	1.01298	0.912737	0.391732	0.601487		1	0.729734		0.382928	0.142715		0.546161
Csf1r	1.2599	0.49061	1.23084	1.01864	1.10495	0.814873	2.12773	0.869333		1	1.22922		0.178107	0.306045		0.546955
Il6	0.695844	0.000213448	1.08762	2.21633	3.66421	1.28536	0.57868	0.316111		1	1.46109		0.46361	0.762357		0.627559
C3	0.558015	1.20139	0.109326	2.13126	0.754735	0.425052	1.66714	0.0786747		1	0.731401		0.43865	0.341084		0.646955
Il11ra	0.588409	0.78907	1.69963	0.922886	1.86291	0.399211	0.938151	1.47996		1	1.17006		0.243128	0.319383		0.687586
Slfn2	1.5032	1.0825	0.777744	0.636559	0.0682371	0.32005	0.715009	2.12241		1	0.806425		0.191812	0.458407		0.716631
Ccr5	0.901996	0.388376	1.75994	0.949688	1.15497	0.952325	1.11434	1.20319		1	1.10621		0.283391	0.0544127		0.735709
Fcgr1	1.30674	0.498029	1.42929	0.76594	0.815432	0.593082	1.37647	0.86732		1	0.913075		0.22082	0.165518		0.764252
Fcgr2b	1.19054	0.317968	1.48037	1.01112	0.542347	0.932357	0.911694	2.11007		1	1.12412		0.247041	0.340642		0.778893
Ccl5	0.802319	3.10282	0.0774056	0.0174525	0.835618	1.9193	0.304655	0.0141203		1	0.768424		0.723275	0.419632		0.79332
Il10ra	1.05281	0.449556	1.37991	1.11773	0.716931	1.4455	0.8853	1.22511		1	1.06821		0.196632	0.164271		0.799258
Ntrk3	0.248228	2.00704	0.655683	1.08905	0.791907	1.35667	1.63211	0.685108		1	1.11645		0.377025	0.226383		0.801915
Stat3	0.792011	0.28164	2.14344	0.782914	0.724099	0.497554	1.04869	2.02828		1	1.07466		0.399361	0.337394		0.891249
Ifngr1	1.32167	0.232241	1.1186	1.32749	0.999328	0.894837	1.05802	1.14952		1	1.02543		0.260487	0.0533821		0.929416
Ctss	1.6248	0.513913	1.0487	0.812589	0.672651	1.2223	1.3921	0.800476		1	1.02188		0.235257	0.170346		0.942627
P2rx4	0.320507	0.339331	2.00801	1.33216	0.124576	0.967788	0.867797	2.20702		1	1.04179		0.410751	0.431546		0.946359

## Sheet: raw data & probeIDs
raw cycling threshold (CT) - Taqman PCR array card														deltaCT (-average of housekeepers: gapdh, 18s, b2m)										ddCT (female/male)
probeIDs	Male 1	Male 2	Male 3	Male 4	Female 1	Female 2	Female 3	Female 4	male>34	female>34	exclude?			Male 1	Male 2	Male 3	Male 4	Female 1	Female 2	Female 3	Female 4			Male 1	Male 2	Male 3	Male 4	Female 1	Female 2	Female 3	Female 4
18S-Hs99999901_s1	10.454	10.317	11.268	9.879	10.352	10.142	10.966	11.125	0	0	FALSE		18S	-5.32233	-5.81667	-5.65967	-5.78167	-5.826	-5.98767	-5.53033	-5.476		18S	40.0112	56.3626	50.551	55.0117	56.7284	63.4552	46.2164	44.5082
Aif1-Mm00479862_g1	21.265	25.153	21.206	20.908	20.556	19.666	21.659	18.714	0	0	FALSE		Aif1	5.48867	9.01933	4.27833	5.24733	4.378	3.53633	5.16267	2.113		Aif1	0.0222714	0.00192713	0.0515339	0.0263266	0.048094	0.0861901	0.0279179	0.231166
Atf3-Mm00476032_m1	24.93	23.584	27.748	24.319	31.297	25.68	26.153	34.885	0	0	FALSE		Atf3	9.15367	7.45033	10.8203	8.65833	15.119	9.55033	9.65667	18.284		Atf3	0.00175579	0.00571776	0.000553038	0.00247504	2.81014e-05	0.00133372	0.00123895	3.13305e-06
B2m-Mm00437762_m1	19.927	21.176	21.174	19.739	20.222	20.693	20.169	20.804	0	0	FALSE		B2m	4.15067	5.04233	4.24633	4.07833	4.044	4.56333	3.67267	4.203		B2m	0.0563021	0.0303463	0.0526898	0.059197	0.0606226	0.042296	0.0784183	0.0542964
Bdnf-Mm04230607_s1	34.917	40	40	31.1	40	28.524	33.103	40	3	2	exclude		Bdnf	19.1407	23.8663	23.0723	15.4393	23.822	12.3943	16.6067	23.399		Bdnf	1.73016e-06	6.5391e-08	1.1338e-07	2.2506e-05	6.74316e-08	0.000185752	1.00206e-05	9.04064e-08
C3-Mm01232779_m1	25.731	24.982	29.234	23.682	25.697	26.477	24.872	29.382	0	0	FALSE		C3	9.95467	8.84833	12.3063	8.02133	9.519	10.3473	8.37567	12.781		C3	0.00100774	0.00216963	0.000197435	0.00384891	0.001363	0.000767613	0.00301074	0.000142081
C4b-Mm00437893_g1	22.815	24.111	26.931	23.097	24.789	26.134	24.658	25.008	0	0	FALSE		C4b	7.03867	7.97733	10.0033	7.43633	8.611	10.0043	8.16167	8.407		C4b	0.00760589	0.00396811	0.000974309	0.00577352	0.00255759	0.000973634	0.00349216	0.00294605
Ccl12-Mm01617100_m1	23.998	34.524	25.979	24.663	23.277	27.473	24.462	26.899	1	0	FALSE		Ccl12	8.22167	18.3903	9.05133	9.00233	7.099	11.3433	7.96567	10.298		Ccl12	0.0033499	2.91044e-06	0.00188485	0.00194997	0.00729437	0.000384872	0.00400033	0.000794316
Ccl2-Mm00441242_m1	25.506	29.105	40	29.488	40	40	31.976	30.186	1	2	FALSE		Ccl2	9.72967	12.9713	23.0723	13.8273	23.822	23.8703	15.4797	13.585		Ccl2	0.00117782	0.00012452	1.1338e-07	6.87952e-05	6.74316e-08	6.52099e-08	2.18855e-05	8.13781e-05
Ccl5-Mm01302428_m1	27.618	26.024	32.143	33.025	27.961	26.713	29.735	34.271	0	0	FALSE		Ccl5	11.8417	9.89033	15.2153	17.3643	11.783	10.5833	13.2387	17.67		Ccl5	0.00027246	0.00105369	2.62862e-05	5.92673e-06	0.000283768	0.000651777	0.000103458	4.79513e-06
Ccr2-Mm00438270_m1	40	40	40	28.891	40	40	40	40	3	4	exclude		Ccr2	24.2237	23.8663	23.0723	13.2303	23.822	23.8703	23.5037	23.399		Ccr2	5.10446e-08	6.5391e-08	1.1338e-07	0.000104057	6.74316e-08	6.52099e-08	8.40797e-08	9.04064e-08
Ccr5-Mm01963251_s1	20.78	22.353	20.967	20.59	20.825	21.055	21.195	21.189	0	0	FALSE		Ccr5	5.00367	6.21933	4.03933	4.92933	4.647	4.92533	4.69867	4.588		Ccr5	0.0311707	0.0134213	0.060819	0.0328188	0.0399129	0.0329099	0.0385088	0.041579
Cd63-Mm01966817_g1	26.634	26.561	26.847	25.252	26.577	25.588	25.959	26.766	0	0	FALSE		Cd63	10.8577	10.4273	9.91933	9.59133	10.399	9.45833	9.46267	10.165		Cd63	0.000538911	0.000726206	0.00103272	0.00129635	0.000740609	0.00142154	0.00141727	0.000871024
Csf1r-Mm01266652_m1	13.356	15.074	14.541	13.547	13.947	14.338	13.32	14.716	0	0	FALSE		Csf1r	-2.42033	-1.05967	-2.38667	-2.11367	-2.231	-1.79167	-3.17633	-1.885		Csf1r	5.35295	2.08445	5.22948	4.3279	4.69459	3.46215	9.04007	3.69353
Cst7-Mm00438351_m1	22.911	23.506	25.303	24.277	27.632	28.106	26.125	24.064	0	0	FALSE		Cst7	7.13467	7.37233	8.37533	8.61633	11.454	11.9763	9.62867	7.463		Cst7	0.00711625	0.00603541	0.00301143	0.00254815	0.000356453	0.000248179	0.00126323	0.00566778
Ctss-Mm01255859_m1	11.131	13.149	12.914	12.015	12.805	11.895	12.074	12.977	0	0	FALSE		Ctss	-4.64533	-2.98467	-4.01367	-3.64567	-3.373	-4.23467	-4.42233	-3.624		Ctss	25.0256	7.91542	16.1523	12.5157	10.3603	18.8262	21.4415	12.3291
Fcgr1-Mm00438874_m1	18.312	20.061	19.334	18.967	19.394	19.805	18.957	19.728	0	0	FALSE		Fcgr1	2.53567	3.92733	2.40633	3.30633	3.216	3.67533	2.46067	3.127		Fcgr1	0.17246	0.0657287	0.188635	0.101087	0.107619	0.0782734	0.181663	0.114467
Fcgr2b-Mm00438875_m1	23.677	25.939	24.514	23.797	25.213	24.383	24.782	23.676	0	0	FALSE		Fcgr2b	7.90067	9.80533	7.58633	8.13633	9.035	8.25333	8.28567	7.075		Fcgr2b	0.00418468	0.00111764	0.00520339	0.00355402	0.00190631	0.00327717	0.00320454	0.00741674
Fcgr3-Mm00438882_m1	19.686	21.7	22.037	20.49	21.715	23.05	20.97	21.512	0	0	FALSE		Fcgr3	3.90967	5.56633	5.10933	4.82933	5.537	6.92033	4.47367	4.911		Fcgr3	0.0665385	0.0211041	0.0289693	0.0351743	0.0215376	0.00825605	0.0450083	0.0332385
Gapdh-Mm99999915_g1	16.948	16.908	18.341	17.364	17.96	17.554	18.354	17.874	0	0	FALSE		Gapdh	1.17167	0.774333	1.41333	1.70333	1.782	1.42433	1.85767	1.273		Gapdh	0.443908	0.584659	0.375443	0.307076	0.29078	0.372591	0.275922	0.413798
Gfap-Mm01253033_m1	20.72	18.66	21.339	19.336	19.753	19.855	21.442	20.928	0	0	FALSE		Gfap	4.94367	2.52633	4.41133	3.67533	3.575	3.72533	4.94567	4.327		Gfap	0.0324944	0.173579	0.0469955	0.0782734	0.0839108	0.0756072	0.0324493	0.0498245
Gm2002;Gm13305;Il11ra2;Il11ra1-Mm00494938_m1	22.692	22.626	22.313	21.927	21.431	23.605	22.739	22.186	0	0	FALSE		Il11ra	6.91567	6.49233	5.38533	6.26633	5.253	7.47533	6.24267	5.585		Il11ra	0.00828279	0.0111074	0.0239251	0.0129911	0.0262234	0.00561954	0.013206	0.0208328
Gpr84-Mm02620530_s1	21.723	25.012	23.953	22.521	23.889	25.017	22.876	24.878	0	0	FALSE		Gpr84	5.94667	8.87833	7.02533	6.86033	7.711	8.88733	6.37967	8.277		Gpr84	0.0162134	0.00212498	0.00767651	0.00860664	0.00477263	0.00211177	0.0120096	0.00322385
Ifnb1-Mm00439552_s1	40	40	40	40	40	40	29.941	40	4	3	exclude		Ifnb1	24.2237	23.8663	23.0723	24.3393	23.822	23.8703	13.4447	23.399		Ifnb1	5.10446e-08	6.5391e-08	1.1338e-07	4.71119e-08	6.74316e-08	6.52099e-08	8.96917e-05	9.04064e-08
Ifngr1-Mm00599890_m1	21.921	24.787	23.313	21.799	22.726	22.837	22.962	22.947	0	0	FALSE		Ifngr1	6.14467	8.65333	6.38533	6.13833	6.548	6.70733	6.46567	6.346		Ifngr1	0.0141342	0.00248363	0.0119625	0.0141964	0.010687	0.00956955	0.0113146	0.0122932
Ifngr2-Mm00492626_m1	27.907	28.179	26.888	26.709	27.351	28.594	24.783	26.179	0	0	FALSE		Ifngr2	12.1307	12.0453	9.96033	11.0483	11.173	12.4643	8.28667	9.578		Ifngr2	0.000223	0.000236588	0.00100379	0.000472194	0.000433104	0.000176955	0.00320232	0.00130838
Il10ra-Mm00434151_m1	21.957	23.542	22.718	21.755	22.913	21.853	22.927	22.563	0	0	FALSE		Il10ra	6.18067	7.40833	5.79033	6.09433	6.735	5.72333	6.43067	5.962		Il10ra	0.0137859	0.00588667	0.0180691	0.014636	0.00938778	0.018928	0.0115925	0.016042
Il18-Mm00434225_m1	22.797	23.688	23.915	21.592	23.964	22.162	21.769	22.748	0	0	FALSE		Il18	7.02067	7.55433	6.98733	5.93133	7.786	6.03233	5.27267	6.147		Il18	0.00770138	0.00532009	0.00788139	0.0163867	0.00453086	0.0152787	0.0258684	0.0141114
Il1b-Mm01336189_m1	40	40	40	35.852	40	40	25.947	40	4	3	exclude		Il1b	24.2237	23.8663	23.0723	20.1913	23.822	23.8703	9.45067	23.399		Il1b	5.10446e-08	6.5391e-08	1.1338e-07	8.35224e-07	6.74316e-08	6.52099e-08	0.00142911	9.04064e-08
Il6-Mm99999064_m1	27.972	40	28.479	26.185	25.977	27.44	28.958	29.935	1	0	FALSE		Il6	12.1957	23.8663	11.5513	10.5243	9.799	11.3103	12.4617	13.334		Il6	0.000213176	6.5391e-08	0.000333198	0.000678985	0.00112255	0.000393777	0.000177282	9.68425e-05
Il6ra-Mm00439653_m1	20.748	22.964	22.977	21.211	23.214	22.45	22.459	23.29	0	0	FALSE		Il6ra	4.97167	6.83033	6.04933	5.55033	7.036	6.32033	5.96267	6.689		Il6ra	0.0318698	0.00878749	0.0150997	0.0213394	0.00761996	0.0125138	0.0160346	0.00969193
Jak2-Mm01208489_m1	21.147	22.844	22.175	21.532	21.055	21.946	21.962	21.899	0	0	FALSE		Jak2	5.37067	6.71033	5.24733	5.87133	4.877	5.81633	5.46567	5.298		Jak2	0.0241695	0.00954967	0.0263266	0.0170825	0.0340312	0.0177464	0.0226293	0.0254181
Ngf-Mm00443039_m1	40	40	40	36.947	40	40	26.814	40	4	3	exclude		Ngf	24.2237	23.8663	23.0723	21.2863	23.822	23.8703	10.3177	23.399		Ngf	5.10446e-08	6.5391e-08	1.1338e-07	3.90999e-07	6.74316e-08	6.52099e-08	0.000783561	9.04064e-08
Ngfr-Mm01309635_m1	40	28.971	40	40	40	40	40	40	3	4	exclude		Ngfr	24.2237	12.8373	23.0723	24.3393	23.822	23.8703	23.5037	23.399		Ngfr	5.10446e-08	0.00013664	1.1338e-07	4.71119e-08	6.74316e-08	6.52099e-08	8.40797e-08	9.04064e-08
Ntrk1-Mm01219406_m1	40	26.977	40	40	40	40	40	40	3	4	exclude		Ntrk1	24.2237	10.8433	23.0723	24.3393	23.822	23.8703	23.5037	23.399		Ntrk1	5.10446e-08	0.000544291	1.1338e-07	4.71119e-08	6.74316e-08	6.52099e-08	8.40797e-08	9.04064e-08
Ntrk2-Mm00435422_m1	19.768	19.908	21.574	19.941	20.342	18.759	19.959	20.488	0	0	FALSE		Ntrk2	3.99167	3.77433	4.64633	4.28033	4.164	2.62933	3.46267	3.887		Ntrk2	0.0628621	0.0730823	0.0399314	0.0514625	0.0557842	0.161619	0.0907055	0.0675922
Ntrk3-Mm00456222_m1	22.246	19.588	21.996	19.997	20.974	20.149	20.249	21.606	0	0	FALSE		Ntrk3	6.46967	3.45433	5.06833	4.33633	4.796	4.01933	3.75267	5.005		Ntrk3	0.0112833	0.0912309	0.0298043	0.0495032	0.0359965	0.061668	0.0741882	0.0311419
Oprm1-Mm00440568_m1	40	40	40	40	40	40	40	40	4	4	exclude		Oprm1	24.2237	23.8663	23.0723	24.3393	23.822	23.8703	23.5037	23.399		Oprm1	5.10446e-08	6.5391e-08	1.1338e-07	4.71119e-08	6.74316e-08	6.52099e-08	8.40797e-08	9.04064e-08
P2rx4-Mm00501787_m1	25.192	25.467	23.696	23.021	26.957	23.951	24.475	23.233	0	0	FALSE		P2rx4	9.41567	9.33333	6.76833	7.36033	10.779	7.82133	7.97867	6.632		P2rx4	0.00146421	0.0015502	0.00917336	0.00608582	0.000569112	0.00442124	0.00396444	0.0100825
P2ry12-Mm01950543_s1	28.997	29.698	28.818	27.522	26.883	26.9	28.428	27.214	0	0	FALSE		P2ry12	13.2207	13.5643	11.8903	11.8613	10.705	10.7703	11.9317	10.613		P2ry12	0.000104757	8.25522e-05	0.000263423	0.000268771	0.000599065	0.000572541	0.000255983	0.000638511
Ptgs2-Mm00478374_m1	40	40	40	40	40	40	40	40	4	4	exclude		Ptgs2	24.2237	23.8663	23.0723	24.3393	23.822	23.8703	23.5037	23.399		Ptgs2	5.10446e-08	6.5391e-08	1.1338e-07	4.71119e-08	6.74316e-08	6.52099e-08	8.40797e-08	9.04064e-08
Slfn2-Mm00488307_m1	25.981	26.812	28.083	27.105	30.844	28.566	27.773	26.308	0	0	FALSE		Slfn2	10.2047	10.6783	11.1553	11.4443	14.666	12.4363	11.2767	9.707		Slfn2	0.000847402	0.000610241	0.00043844	0.00035885	3.84675e-05	0.000180422	0.000403074	0.00119647
Slfn5-Mm00806095_m1	27.558	30.072	28.907	34.499	40	24.924	34.947	33.875	1	1	FALSE		Slfn5	11.7817	13.9383	11.9793	18.8383	23.822	8.79433	18.4507	17.274		Slfn5	0.00028403	6.37006e-05	0.000247663	2.13352e-06	6.74316e-08	0.00225238	2.79123e-06	6.30969e-06
Stat1-Mm00439531_m1	23.964	24.938	26.243	22.77	23.591	23.288	23.737	22.968	0	0	FALSE		Stat1	8.18767	8.80433	9.31533	7.10933	7.413	7.15833	7.24067	6.367		Stat1	0.00342978	0.00223682	0.00156966	0.00724232	0.00586766	0.00700047	0.00661214	0.0121155
Stat3-Mm01219775_m1	20.966	22.815	20.681	20.867	21.497	21.99	21.281	20.434	0	0	FALSE		Stat3	5.18967	6.68133	3.75333	5.20633	5.319	5.86033	4.78467	3.833		Stat3	0.0274003	0.00974357	0.0741539	0.0270855	0.0250508	0.0172133	0.0362804	0.0701701
Stat6-Mm01160477_m1	24.914	24.871	25.149	23.646	24.333	40	23.946	23.618	0	1	FALSE		Stat6	9.13767	8.73733	8.22133	7.98533	8.155	23.8703	7.44967	7.017		Stat6	0.00177537	0.00234315	0.00335067	0.00394616	0.00350833	6.52099e-08	0.00572041	0.00772098
Tlr4-Mm00445273_m1	23.524	23.94	23.728	24.016	24.912	23.242	25.113	25.131	0	0	FALSE		Tlr4	7.74767	7.80633	6.80033	8.35533	8.734	7.11233	8.61667	8.53		Tlr4	0.00465286	0.00446745	0.00897213	0.00305347	0.00234857	0.00722727	0.00254756	0.00270529
Tnf-Mm99999068_m1	22.545	40	22.553	24.448	40	24.19	25.916	40	1	2	FALSE		Tnf	6.76867	23.8663	5.62533	8.78733	23.822	8.06033	9.41967	23.399		Tnf	0.00917125	6.5391e-08	0.0202584	0.00226334	6.74316e-08	0.00374626	0.00146015	9.04064e-08
AVG House Keeper	15.7763	16.1337	16.9277	15.6607	16.178	16.1297	16.4963	16.601
