# Supplementary material for: Sex differences in peripheral not central immune responses to pain-inducing injury
Source: Sci Rep. 2017 Nov 28;7:16460. doi: 10.1038/s41598-017-16664-z (PMC5705679; doi:10.1038/s41598-017-16664-z)
Supplement: Supplementary file 9 — Supplementary Dataset 8 [file 41598_2017_16664_MOESM9_ESM.xlsx]

## Sheet: RIN_values
RIN values obtained for samples submitted for SMARTer library amplification.									Please note that RIN values < 8 were accepted in instances where low sample concentration made the measure likely to be unreliable.
									In these cases, visual inspection of the traces was performed to check for signs of RNA degradation, see examples of SNL_male_256191 & SNL_female_258120 below.
		RIN							In the case of sample S220, a marker error prevented the machine from calculating a RIN value, but the sample was deemed appropriate for sequencing upon visual inspection.
SNL_male_249107		8.4
SNL_male_252143		8.2
SNL_male_256191		5.8
SNL_female_253155		9.1
SNL_female_258120		7.4
SNL_female_260144		8.1
S209_male		8.4
S210_male		7.6
S211_male		5.2
S212_male		6.7
S217_male		9.5
S218_male		8.4
S219_male		5.5
S220_male		N/A
S225_male		9
S226_male		8.6
S231_male		8.6
S213_female		9.6
S214_female		8.2
S215_female		9.1
S216_female		7.7
S221_female		9.1
S222_female		9
S223_female		8.3
S224_female		9.1
S228_female		8.2
S229_female		9.9
S230_female		9.2

## Sheet: alignment_stats
	SNL_male_249107	SNL_male_252143	SNL_male_256191	SNL_female_253155	SNL_female_258120	SNL_female_260144
Total number of input reads	50649730	40789079	33111426	50230944	34093541	30544219
Total number of uniquely mapped reads	45388419	36285729	26516500	45094023	28785270	25015684
% mapped	0.896124	0.889594	0.800826	0.897734	0.844303	0.818999
	S209_male	S210_male	S211_male	S212_male	S217_male	S218_male	S219_male	S220_male	S225_male	S226_male	S231_male
Total number of input reads	35361520	25698515	29148312	38527821	29293144	31985661	40035653	26651562	28363341	25995921	26831624
Total number of uniquely mapped reads	30290781	22076917	23828081	33161310	25113514	27050621	34597116	22069117	24274013	22406174	21651866
% mapped	0.856603	0.859074	0.817477	0.860711	0.857317	0.845711	0.864158	0.828061	0.855823	0.861911	0.806953
	S213_female	S214_female	S215_female	S216_female	S221_female	S222_female	S223_female	S224_female	S228_female	S229_female	S230_female
Total number of input reads	26655718	31347483	32902691	29540540	33816860	24800048	38111594	28332970	35090768	30723018	32377018
Total number of uniquely mapped reads	23296555	26030265	28000235	25437931	26513671	20721268	32965267	22220925	29929931	26912999	28116334
% mapped	0.87398	0.830378	0.851001	0.861119	0.784037	0.835533	0.864967	0.784278	0.852929	0.875988	0.868404
	Median % mapped		0.856213
	Minimum		0.784037
	Maximum		0.897734
